# Supplementary material for: Systemic paralogy and function of retinal determination network homologs in arachnids
Source: BMC Genomics. 2020 Nov 23;21:811. doi: 10.1186/s12864-020-07149-x (PMC7681978; doi:10.1186/s12864-020-07149-x)
Supplement: Supplementary file 2 — Additional file 2. Table S3: Subset of enriched GO terms that have eye-related ontology for Comparison 1, Comparison 2.1, and Comparison 2.2. Each spreadsheet is accompanied by the Trinotate annotation report of the differentially expressed genes in the enriched eye-related GO terms. GO enrichment analyses absent from this file do not have eye-related GO terms enriched. For the full GOseq results for each comparison see Additional file 6, Dataset S3. (.xlsx) [file 12864_2020_7149_MOESM2_ESM.xlsx]

## Sheet: Comp1_down_regulated_eye_GO
Comparison 1: eyed stage (late) versus pre-eye stage (early) in C. ioanniticus
Results: enriched GO terms (FDR<=0.05) associated with eye development (GO:0001654) in the down-regulated gene set (Log2FoldChange <1; padj<=0.05)
Interpretation: enriched in the stage before eyes form in C. ioanniticus
Goseq:
category	over_represented_pvalue	under_represented_pvalue	numDEInCat	numInCat	term	ontology	over_represented_FDR	go_term
GO:0001751	3.59842e-05	0.999993	13	69	compound eye photoreceptor cell differentiation	BP	0.00142033	BP compound eye photoreceptor cell differentiation
GO:0042706	0.000168847	0.999956	14	87	eye photoreceptor cell fate commitment	BP	0.00553819	BP eye photoreceptor cell fate commitment
GO:0001752	0.000780537	0.999785	12	82	compound eye photoreceptor fate commitment	BP	0.020145	BP compound eye photoreceptor fate commitment
GO:0048596	0.000919841	0.999862	7	22	embryonic camera-type eye morphogenesis	BP	0.0231972	BP embryonic camera-type eye morphogenesis
GO:0048592	0.0018397	0.999177	23	201	eye morphogenesis	BP	0.040981	BP eye morphogenesis
Trinotate annotation of isoforms of the unique 34 gene Ids from the categories above:
#gene_id	transcript_id	sprot_Top_BLASTX_hit	RNAMMER	prot_id	prot_coords	sprot_Top_BLASTP_hit	Pfam	SignalP	TmHMM	eggnog	Kegg	gene_ontology_BLASTX	gene_ontology_BLASTP	gene_ontology_Pfam	transcript	peptide
TRINITY_DN12279_c0_g1	TRINITY_DN12279_c0_g1_i1	TYY1_HUMAN^TYY1_HUMAN^Q:150-1031,H:82-413^64.286%ID^E:8.64e-113^RecName: Full=Transcriptional repressor protein YY1;^Eukaryota; Metazoa; Chordata; Craniata; Vertebrata; Euteleostomi; Mammalia; Eutheria; Euarchontoglires; Primates; Haplorrhini; Catarrhini; Hominidae; Homo	.	TRINITY_DN12279_c0_g1_i1.p1	102-1091[+]	TYY1_HUMAN^TYY1_HUMAN^Q:17-310,H:82-413^64.286%ID^E:1.43e-136^RecName: Full=Transcriptional repressor protein YY1;^Eukaryota; Metazoa; Chordata; Craniata; Vertebrata; Euteleostomi; Mammalia; Eutheria; Euarchontoglires; Primates; Haplorrhini; Catarrhini; Hominidae; Homo	PF00096.27^zf-C2H2^Zinc finger, C2H2 type^222-244^E:0.0003`PF00096.27^zf-C2H2^Zinc finger, C2H2 type^250-274^E:0.0083`PF00096.27^zf-C2H2^Zinc finger, C2H2 type^280-304^E:1.8e-05	.	.	.	KEGG:hsa:7528`KO:K09201	GO:0005737^cellular_component^cytoplasm`GO:0031011^cellular_component^Ino80 complex`GO:0000790^cellular_component^nuclear chromatin`GO:0016363^cellular_component^nuclear matrix`GO:0005654^cellular_component^nucleoplasm`GO:0005634^cellular_component^nucleus`GO:0031519^cellular_component^PcG protein complex`GO:0005667^cellular_component^transcription regulator complex`GO:0000987^molecular_function^…	GO:0005737^cellular_component^cytoplasm`GO:0031011^cellular_component^Ino80 complex`GO:0000790^cellular_component^nuclear chromatin`GO:0016363^cellular_component^nuclear matrix`GO:0005654^cellular_component^nucleoplasm`GO:0005634^cellular_component^nucleus`GO:0031519^cellular_component^PcG protein complex`GO:0005667^cellular_component^transcription regulator complex`GO:0000987^molecular_function^…	GO:0003676^molecular_function^nucleic acid binding	.	.
TRINITY_DN12279_c0_g1	TRINITY_DN12279_c0_g1_i2	TYY1_HUMAN^TYY1_HUMAN^Q:150-1031,H:82-413^64.286%ID^E:8.54e-113^RecName: Full=Transcriptional repressor protein YY1;^Eukaryota; Metazoa; Chordata; Craniata; Vertebrata; Euteleostomi; Mammalia; Eutheria; Euarchontoglires; Primates; Haplorrhini; Catarrhini; Hominidae; Homo	.	TRINITY_DN12279_c0_g1_i2.p1	102-1091[+]	TYY1_HUMAN^TYY1_HUMAN^Q:17-310,H:82-413^64.286%ID^E:1.43e-136^RecName: Full=Transcriptional repressor protein YY1;^Eukaryota; Metazoa; Chordata; Craniata; Vertebrata; Euteleostomi; Mammalia; Eutheria; Euarchontoglires; Primates; Haplorrhini; Catarrhini; Hominidae; Homo	PF00096.27^zf-C2H2^Zinc finger, C2H2 type^222-244^E:0.0003`PF00096.27^zf-C2H2^Zinc finger, C2H2 type^250-274^E:0.0083`PF00096.27^zf-C2H2^Zinc finger, C2H2 type^280-304^E:1.8e-05	.	.	.	KEGG:hsa:7528`KO:K09201	GO:0005737^cellular_component^cytoplasm`GO:0031011^cellular_component^Ino80 complex`GO:0000790^cellular_component^nuclear chromatin`GO:0016363^cellular_component^nuclear matrix`GO:0005654^cellular_component^nucleoplasm`GO:0005634^cellular_component^nucleus`GO:0031519^cellular_component^PcG protein complex`GO:0005667^cellular_component^transcription regulator complex`GO:0000987^molecular_function^…	GO:0005737^cellular_component^cytoplasm`GO:0031011^cellular_component^Ino80 complex`GO:0000790^cellular_component^nuclear chromatin`GO:0016363^cellular_component^nuclear matrix`GO:0005654^cellular_component^nucleoplasm`GO:0005634^cellular_component^nucleus`GO:0031519^cellular_component^PcG protein complex`GO:0005667^cellular_component^transcription regulator complex`GO:0000987^molecular_function^…	GO:0003676^molecular_function^nucleic acid binding	.	.
TRINITY_DN1262_c1_g2	TRINITY_DN1262_c1_g2_i8	GLAS_DROVI^GLAS_DROVI^Q:4-330,H:429-537^51.376%ID^E:2.82e-35^RecName: Full=Protein glass;^Eukaryota; Metazoa; Ecdysozoa; Arthropoda; Hexapoda; Insecta; Pterygota; Neoptera; Holometabola; Diptera; Brachycera; Muscomorpha; Ephydroidea; Drosophilidae; Drosophila`GLAS_DROVI^GLAS_DROVI^Q:1-318,H:456-561^50.943%ID^E:4.94e-32^RecName: Full=Protein glass;^Eukaryota; Metazoa; Ecdysozoa; Arthropoda; Hexapo…	.	TRINITY_DN1262_c1_g2_i8.p1	1-351[+]	GLAS_DROVI^GLAS_DROVI^Q:2-110,H:429-537^51.376%ID^E:6.38e-37^RecName: Full=Protein glass;^Eukaryota; Metazoa; Ecdysozoa; Arthropoda; Hexapoda; Insecta; Pterygota; Neoptera; Holometabola; Diptera; Brachycera; Muscomorpha; Ephydroidea; Drosophilidae; Drosophila`GLAS_DROVI^GLAS_DROVI^Q:1-106,H:456-561^50.943%ID^E:1.27e-33^RecName: Full=Protein glass;^Eukaryota; Metazoa; Ecdysozoa; Arthropoda; Hexapo…	PF00096.27^zf-C2H2^Zinc finger, C2H2 type^1-22^E:0.0007`PF13912.7^zf-C2H2_6^C2H2-type zinc finger^2-22^E:0.12`PF00096.27^zf-C2H2^Zinc finger, C2H2 type^28-50^E:1.6e-07`PF13894.7^zf-C2H2_4^C2H2-type zinc finger^28-50^E:9.1e-06`PF13912.7^zf-C2H2_6^C2H2-type zinc finger^28-50^E:0.0014`PF12874.8^zf-met^Zinc-finger of C2H2 type^28-49^E:0.00031`PF05605.13^zf-Di19^Drought induced 19 protein (Di19), zinc…	.	.	.	KEGG:dvi:6632850`KO:K09214	GO:0005634^cellular_component^nucleus`GO:0003677^molecular_function^DNA binding`GO:0046872^molecular_function^metal ion binding`GO:0006355^biological_process^regulation of transcription, DNA-templated`GO:0050896^biological_process^response to stimulus`GO:0007601^biological_process^visual perception	GO:0005634^cellular_component^nucleus`GO:0003677^molecular_function^DNA binding`GO:0046872^molecular_function^metal ion binding`GO:0006355^biological_process^regulation of transcription, DNA-templated`GO:0050896^biological_process^response to stimulus`GO:0007601^biological_process^visual perception	GO:0003676^molecular_function^nucleic acid binding	.	.
TRINITY_DN1262_c1_g2	TRINITY_DN1262_c1_g2_i1	ZN233_HUMAN^ZN233_HUMAN^Q:29-343,H:445-546^49.091%ID^E:3.43e-28^RecName: Full=Zinc finger protein 233;^Eukaryota; Metazoa; Chordata; Craniata; Vertebrata; Euteleostomi; Mammalia; Eutheria; Euarchontoglires; Primates; Haplorrhini; Catarrhini; Hominidae; Homo`ZN233_HUMAN^ZN233_HUMAN^Q:29-343,H:473-574^49.091%ID^E:3.7e-27^RecName: Full=Zinc finger protein 233;^Eukaryota; Metazoa; Chordata; Craniata;…	.	.	.	.	.	.	.	.	KEGG:hsa:353355`KO:K09228	GO:0005634^cellular_component^nucleus`GO:0003677^molecular_function^DNA binding`GO:0046872^molecular_function^metal ion binding`GO:0006355^biological_process^regulation of transcription, DNA-templated	.	.	.	.
TRINITY_DN1262_c1_g2	TRINITY_DN1262_c1_g2_i2	GLAS_DROME^GLAS_DROME^Q:16-261,H:451-531^45.122%ID^E:9.32e-18^RecName: Full=Protein glass;^Eukaryota; Metazoa; Ecdysozoa; Arthropoda; Hexapoda; Insecta; Pterygota; Neoptera; Holometabola; Diptera; Brachycera; Muscomorpha; Ephydroidea; Drosophilidae; Drosophila; Sophophora`GLAS_DROME^GLAS_DROME^Q:1-150,H:502-551^54%ID^E:1.15e-12^RecName: Full=Protein glass;^Eukaryota; Metazoa; Ecdysozoa; Arthropod…	.	.	.	.	.	.	.	.	KEGG:dme:Dmel_CG7672`KO:K09214	GO:0005634^cellular_component^nucleus`GO:0003677^molecular_function^DNA binding`GO:0000981^molecular_function^DNA-binding transcription factor activity, RNA polymerase II-specific`GO:0046872^molecular_function^metal ion binding`GO:0060086^biological_process^circadian temperature homeostasis`GO:0001745^biological_process^compound eye morphogenesis`GO:0001751^biological_process^compound eye photore…	.	.	.	.
TRINITY_DN1262_c1_g2	TRINITY_DN1262_c1_g2_i3	ZN583_HUMAN^ZN583_HUMAN^Q:221-550,H:350-459^50.909%ID^E:2.64e-46^RecName: Full=Zinc finger protein 583;^Eukaryota; Metazoa; Chordata; Craniata; Vertebrata; Euteleostomi; Mammalia; Eutheria; Euarchontoglires; Primates; Haplorrhini; Catarrhini; Hominidae; Homo`ZN583_HUMAN^ZN583_HUMAN^Q:1-231,H:249-325^45.455%ID^E:2.64e-46^RecName: Full=Zinc finger protein 583;^Eukaryota; Metazoa; Chordata; Craniata…	.	TRINITY_DN1262_c1_g2_i3.p1	272-580[+]	GLAS_DROVI^GLAS_DROVI^Q:1-96,H:442-537^52.083%ID^E:2.64e-32^RecName: Full=Protein glass;^Eukaryota; Metazoa; Ecdysozoa; Arthropoda; Hexapoda; Insecta; Pterygota; Neoptera; Holometabola; Diptera; Brachycera; Muscomorpha; Ephydroidea; Drosophilidae; Drosophila`GLAS_DROVI^GLAS_DROVI^Q:1-92,H:470-561^51.087%ID^E:2.01e-28^RecName: Full=Protein glass;^Eukaryota; Metazoa; Ecdysozoa; Arthropoda; Hexapoda…	PF00096.27^zf-C2H2^Zinc finger, C2H2 type^14-36^E:2.6e-07`PF13894.7^zf-C2H2_4^C2H2-type zinc finger^14-36^E:1.5e-05`PF13912.7^zf-C2H2_6^C2H2-type zinc finger^14-36^E:1.5e-05`PF05605.13^zf-Di19^Drought induced 19 protein (Di19), zinc-binding^14-64^E:3e-06`PF12874.8^zf-met^Zinc-finger of C2H2 type^14-35^E:0.0021`PF13465.7^zf-H2C2_2^Zinc-finger double domain^28-52^E:2.9e-10`PF00096.27^zf-C2H2^Zinc f…	.	.	.	KEGG:dvi:6632850`KO:K09214	GO:0005634^cellular_component^nucleus`GO:0003677^molecular_function^DNA binding`GO:0046872^molecular_function^metal ion binding`GO:0006355^biological_process^regulation of transcription, DNA-templated	GO:0005634^cellular_component^nucleus`GO:0003677^molecular_function^DNA binding`GO:0046872^molecular_function^metal ion binding`GO:0006355^biological_process^regulation of transcription, DNA-templated`GO:0050896^biological_process^response to stimulus`GO:0007601^biological_process^visual perception	GO:0003676^molecular_function^nucleic acid binding	.	.
TRINITY_DN1262_c1_g2	TRINITY_DN1262_c1_g2_i4	GLAS_DROVI^GLAS_DROVI^Q:7-417,H:425-561^51.095%ID^E:2.28e-45^RecName: Full=Protein glass;^Eukaryota; Metazoa; Ecdysozoa; Arthropoda; Hexapoda; Insecta; Pterygota; Neoptera; Holometabola; Diptera; Brachycera; Muscomorpha; Ephydroidea; Drosophilidae; Drosophila`GLAS_DROVI^GLAS_DROVI^Q:1-333,H:451-561^50.45%ID^E:6.41e-39^RecName: Full=Protein glass;^Eukaryota; Metazoa; Ecdysozoa; Arthropoda; Hexapod…	.	TRINITY_DN1262_c1_g2_i4.p1	1-450[+]	GLAS_DROVI^GLAS_DROVI^Q:3-139,H:425-561^51.095%ID^E:1.21e-45^RecName: Full=Protein glass;^Eukaryota; Metazoa; Ecdysozoa; Arthropoda; Hexapoda; Insecta; Pterygota; Neoptera; Holometabola; Diptera; Brachycera; Muscomorpha; Ephydroidea; Drosophilidae; Drosophila`GLAS_DROVI^GLAS_DROVI^Q:1-111,H:451-561^50.45%ID^E:3.43e-39^RecName: Full=Protein glass;^Eukaryota; Metazoa; Ecdysozoa; Arthropoda; Hexapod…	PF00096.27^zf-C2H2^Zinc finger, C2H2 type^5-27^E:7e-05`PF13894.7^zf-C2H2_4^C2H2-type zinc finger^5-27^E:0.00016`PF12874.8^zf-met^Zinc-finger of C2H2 type^5-26^E:0.044`PF00096.27^zf-C2H2^Zinc finger, C2H2 type^33-55^E:1.4e-05`PF13894.7^zf-C2H2_4^C2H2-type zinc finger^33-55^E:3.6e-05`PF12874.8^zf-met^Zinc-finger of C2H2 type^33-54^E:0.0018`PF13912.7^zf-C2H2_6^C2H2-type zinc finger^33-55^E:0.011`PF0…	.	.	.	KEGG:dvi:6632850`KO:K09214	GO:0005634^cellular_component^nucleus`GO:0003677^molecular_function^DNA binding`GO:0046872^molecular_function^metal ion binding`GO:0006355^biological_process^regulation of transcription, DNA-templated`GO:0050896^biological_process^response to stimulus`GO:0007601^biological_process^visual perception	GO:0005634^cellular_component^nucleus`GO:0003677^molecular_function^DNA binding`GO:0046872^molecular_function^metal ion binding`GO:0006355^biological_process^regulation of transcription, DNA-templated`GO:0050896^biological_process^response to stimulus`GO:0007601^biological_process^visual perception	GO:0003676^molecular_function^nucleic acid binding	.	.
TRINITY_DN1262_c1_g2	TRINITY_DN1262_c1_g2_i7	GLAS_DROVI^GLAS_DROVI^Q:1-306,H:436-537^46.078%ID^E:5.39e-30^RecName: Full=Protein glass;^Eukaryota; Metazoa; Ecdysozoa; Arthropoda; Hexapoda; Insecta; Pterygota; Neoptera; Holometabola; Diptera; Brachycera; Muscomorpha; Ephydroidea; Drosophilidae; Drosophila`GLAS_DROVI^GLAS_DROVI^Q:1-282,H:464-557^48.936%ID^E:3.43e-27^RecName: Full=Protein glass;^Eukaryota; Metazoa; Ecdysozoa; Arthropoda; Hexapo…	.	TRINITY_DN1262_c1_g2_i7.p1	1-327[+]	GLAS_DROVI^GLAS_DROVI^Q:1-102,H:436-537^46.078%ID^E:3.17e-30^RecName: Full=Protein glass;^Eukaryota; Metazoa; Ecdysozoa; Arthropoda; Hexapoda; Insecta; Pterygota; Neoptera; Holometabola; Diptera; Brachycera; Muscomorpha; Ephydroidea; Drosophilidae; Drosophila`GLAS_DROVI^GLAS_DROVI^Q:1-98,H:464-561^47.959%ID^E:1.87e-27^RecName: Full=Protein glass;^Eukaryota; Metazoa; Ecdysozoa; Arthropoda; Hexapod…	PF00096.27^zf-C2H2^Zinc finger, C2H2 type^20-42^E:0.00034`PF13894.7^zf-C2H2_4^C2H2-type zinc finger^20-42^E:0.00079`PF13912.7^zf-C2H2_6^C2H2-type zinc finger^20-42^E:0.00021`PF12874.8^zf-met^Zinc-finger of C2H2 type^21-41^E:0.027`PF13465.7^zf-H2C2_2^Zinc-finger double domain^35-58^E:2.7e-10`PF00096.27^zf-C2H2^Zinc finger, C2H2 type^48-70^E:5.8e-06`PF13894.7^zf-C2H2_4^C2H2-type zinc finger^48-70^E…	.	.	.	KEGG:dvi:6632850`KO:K09214	GO:0005634^cellular_component^nucleus`GO:0003677^molecular_function^DNA binding`GO:0046872^molecular_function^metal ion binding`GO:0006355^biological_process^regulation of transcription, DNA-templated`GO:0050896^biological_process^response to stimulus`GO:0007601^biological_process^visual perception	GO:0005634^cellular_component^nucleus`GO:0003677^molecular_function^DNA binding`GO:0046872^molecular_function^metal ion binding`GO:0006355^biological_process^regulation of transcription, DNA-templated`GO:0050896^biological_process^response to stimulus`GO:0007601^biological_process^visual perception	GO:0003676^molecular_function^nucleic acid binding	.	.
TRINITY_DN1262_c1_g3	TRINITY_DN1262_c1_g3_i3	ZN583_MOUSE^ZN583_MOUSE^Q:136-306,H:408-464^35.088%ID^E:6.61e-11^RecName: Full=Zinc finger protein 583;^Eukaryota; Metazoa; Chordata; Craniata; Vertebrata; Euteleostomi; Mammalia; Eutheria; Euarchontoglires; Glires; Rodentia; Myomorpha; Muroidea; Muridae; Murinae; Mus; Mus`ZN583_MOUSE^ZN583_MOUSE^Q:29-130,H:372-405^52.941%ID^E:6.61e-11^RecName: Full=Zinc finger protein 583;^Eukaryota; Metazoa; Ch…	.	.	.	.	.	.	.	.	KEGG:mmu:213011`KO:K09228	GO:0005634^cellular_component^nucleus`GO:0003677^molecular_function^DNA binding`GO:0046872^molecular_function^metal ion binding`GO:0006355^biological_process^regulation of transcription, DNA-templated	.	.	.	.
TRINITY_DN1262_c1_g3	TRINITY_DN1262_c1_g3_i2	.	.	.	.	.	.	.	.	.	.	.	.	.	.	.
TRINITY_DN1262_c1_g3	TRINITY_DN1262_c1_g3_i1	GLAS_DROVI^GLAS_DROVI^Q:73-345,H:432-522^40.659%ID^E:8.89e-16^RecName: Full=Protein glass;^Eukaryota; Metazoa; Ecdysozoa; Arthropoda; Hexapoda; Insecta; Pterygota; Neoptera; Holometabola; Diptera; Brachycera; Muscomorpha; Ephydroidea; Drosophilidae; Drosophila`GLAS_DROVI^GLAS_DROVI^Q:49-342,H:452-549^35.294%ID^E:1.37e-11^RecName: Full=Protein glass;^Eukaryota; Metazoa; Ecdysozoa; Arthropoda; Hexa…	.	TRINITY_DN1262_c1_g3_i1.p1	103-642[+]	GLAS_DROME^GLAS_DROME^Q:1-93,H:452-544^40.86%ID^E:6.24e-18^RecName: Full=Protein glass;^Eukaryota; Metazoa; Ecdysozoa; Arthropoda; Hexapoda; Insecta; Pterygota; Neoptera; Holometabola; Diptera; Brachycera; Muscomorpha; Ephydroidea; Drosophilidae; Drosophila; Sophophora`GLAS_DROME^GLAS_DROME^Q:1-92,H:480-571^33.696%ID^E:8.79e-12^RecName: Full=Protein glass;^Eukaryota; Metazoa; Ecdysozoa; Arthropod…	.	.	.	.	KEGG:dme:Dmel_CG7672`KO:K09214	GO:0005634^cellular_component^nucleus`GO:0003677^molecular_function^DNA binding`GO:0046872^molecular_function^metal ion binding`GO:0006355^biological_process^regulation of transcription, DNA-templated`GO:0050896^biological_process^response to stimulus`GO:0007601^biological_process^visual perception	GO:0005634^cellular_component^nucleus`GO:0003677^molecular_function^DNA binding`GO:0000981^molecular_function^DNA-binding transcription factor activity, RNA polymerase II-specific`GO:0046872^molecular_function^metal ion binding`GO:0060086^biological_process^circadian temperature homeostasis`GO:0001745^biological_process^compound eye morphogenesis`GO:0001751^biological_process^compound eye photore…	.	.	.
TRINITY_DN1262_c1_g3	TRINITY_DN1262_c1_g3_i5	ZN572_HUMAN^ZN572_HUMAN^Q:17-130,H:317-354^50%ID^E:4.9e-11^RecName: Full=Zinc finger protein 572;^Eukaryota; Metazoa; Chordata; Craniata; Vertebrata; Euteleostomi; Mammalia; Eutheria; Euarchontoglires; Primates; Haplorrhini; Catarrhini; Hominidae; Homo`ZN572_HUMAN^ZN572_HUMAN^Q:136-426,H:385-485^31.373%ID^E:4.9e-11^RecName: Full=Zinc finger protein 572;^Eukaryota; Metazoa; Chordata; Craniata; Ver…	.	.	.	.	.	.	.	.	KEGG:hsa:137209	GO:0005654^cellular_component^nucleoplasm`GO:0005634^cellular_component^nucleus`GO:0046872^molecular_function^metal ion binding`GO:0000978^molecular_function^RNA polymerase II cis-regulatory region sequence-specific DNA binding`GO:0006357^biological_process^regulation of transcription by RNA polymerase II	.	.	.	.
TRINITY_DN1262_c1_g3	TRINITY_DN1262_c1_g3_i4	GLAS_DROVI^GLAS_DROVI^Q:9-260,H:441-524^41.667%ID^E:6.13e-15^RecName: Full=Protein glass;^Eukaryota; Metazoa; Ecdysozoa; Arthropoda; Hexapoda; Insecta; Pterygota; Neoptera; Holometabola; Diptera; Brachycera; Muscomorpha; Ephydroidea; Drosophilidae; Drosophila`GLAS_DROVI^GLAS_DROVI^Q:9-251,H:469-549^35.294%ID^E:2.7e-08^RecName: Full=Protein glass;^Eukaryota; Metazoa; Ecdysozoa; Arthropoda; Hexapod…	.	TRINITY_DN1262_c1_g3_i4.p1	3-317[+]	GLAS_DROVI^GLAS_DROVI^Q:3-99,H:441-537^41.237%ID^E:1.37e-18^RecName: Full=Protein glass;^Eukaryota; Metazoa; Ecdysozoa; Arthropoda; Hexapoda; Insecta; Pterygota; Neoptera; Holometabola; Diptera; Brachycera; Muscomorpha; Ephydroidea; Drosophilidae; Drosophila`GLAS_DROVI^GLAS_DROVI^Q:4-95,H:470-561^33.696%ID^E:8.56e-12^RecName: Full=Protein glass;^Eukaryota; Metazoa; Ecdysozoa; Arthropoda; Hexapoda…	.	.	.	.	KEGG:dvi:6632850`KO:K09214	GO:0005634^cellular_component^nucleus`GO:0003677^molecular_function^DNA binding`GO:0046872^molecular_function^metal ion binding`GO:0006355^biological_process^regulation of transcription, DNA-templated`GO:0050896^biological_process^response to stimulus`GO:0007601^biological_process^visual perception	GO:0005634^cellular_component^nucleus`GO:0003677^molecular_function^DNA binding`GO:0046872^molecular_function^metal ion binding`GO:0006355^biological_process^regulation of transcription, DNA-templated`GO:0050896^biological_process^response to stimulus`GO:0007601^biological_process^visual perception	.	.	.
TRINITY_DN12946_c0_g5	TRINITY_DN12946_c0_g5_i1	CASZ1_MOUSE^CASZ1_MOUSE^Q:308-619,H:458-562^28.302%ID^E:7.63e-05^RecName: Full=Zinc finger protein castor homolog 1;^Eukaryota; Metazoa; Chordata; Craniata; Vertebrata; Euteleostomi; Mammalia; Eutheria; Euarchontoglires; Glires; Rodentia; Myomorpha; Muroidea; Muridae; Murinae; Mus; Mus`CASZ1_MOUSE^CASZ1_MOUSE^Q:1157-1381,H:1216-1291^32.468%ID^E:0.00061^RecName: Full=Zinc finger protein castor hom…	.	TRINITY_DN12946_c0_g5_i1.p1	128-1381[+]	CASZ1_MOUSE^CASZ1_MOUSE^Q:61-164,H:458-562^28.302%ID^E:1.3e-05^RecName: Full=Zinc finger protein castor homolog 1;^Eukaryota; Metazoa; Chordata; Craniata; Vertebrata; Euteleostomi; Mammalia; Eutheria; Euarchontoglires; Glires; Rodentia; Myomorpha; Muroidea; Muridae; Murinae; Mus; Mus`CASZ1_MOUSE^CASZ1_MOUSE^Q:134-418,H:1014-1291^22.039%ID^E:2.78e-05^RecName: Full=Zinc finger protein castor homolo…	PF02178.20^AT_hook^AT hook motif^205-215^E:0.049	.	.	.	KEGG:mmu:69743	GO:0005829^cellular_component^cytosol`GO:0043231^cellular_component^intracellular membrane-bounded organelle`GO:0005654^cellular_component^nucleoplasm`GO:0003677^molecular_function^DNA binding`GO:0046872^molecular_function^metal ion binding`GO:1902870^biological_process^negative regulation of amacrine cell differentiation`GO:0045665^biological_process^negative regulation of neuron differentiation…	GO:0005829^cellular_component^cytosol`GO:0043231^cellular_component^intracellular membrane-bounded organelle`GO:0005654^cellular_component^nucleoplasm`GO:0003677^molecular_function^DNA binding`GO:0046872^molecular_function^metal ion binding`GO:1902870^biological_process^negative regulation of amacrine cell differentiation`GO:0045665^biological_process^negative regulation of neuron differentiation…	GO:0003677^molecular_function^DNA binding	.	.
TRINITY_DN13309_c0_g2	TRINITY_DN13309_c0_g2_i1	POK_DROME^POK_DROME^Q:496-732,H:33-112^42.5%ID^E:6.16e-09^RecName: Full=Ets DNA-binding protein pokkuri;^Eukaryota; Metazoa; Ecdysozoa; Arthropoda; Hexapoda; Insecta; Pterygota; Neoptera; Holometabola; Diptera; Brachycera; Muscomorpha; Ephydroidea; Drosophilidae; Drosophila; Sophophora	.	TRINITY_DN13309_c0_g2_i1.p1	322-759[+]	POK_DROME^POK_DROME^Q:59-137,H:33-112^42.5%ID^E:2.6e-11^RecName: Full=Ets DNA-binding protein pokkuri;^Eukaryota; Metazoa; Ecdysozoa; Arthropoda; Hexapoda; Insecta; Pterygota; Neoptera; Holometabola; Diptera; Brachycera; Muscomorpha; Ephydroidea; Drosophilidae; Drosophila; Sophophora	PF02198.17^SAM_PNT^Sterile alpha motif (SAM)/Pointed domain^64-136^E:1.6e-18	.	.	.	KEGG:dme:Dmel_CG3166`KO:K03211	GO:0005829^cellular_component^cytosol`GO:0042025^cellular_component^host cell nucleus`GO:0005654^cellular_component^nucleoplasm`GO:0005634^cellular_component^nucleus`GO:0003677^molecular_function^DNA binding`GO:0000981^molecular_function^DNA-binding transcription factor activity, RNA polymerase II-specific`GO:0001227^molecular_function^DNA-binding transcription repressor activity, RNA polymerase …	GO:0005829^cellular_component^cytosol`GO:0042025^cellular_component^host cell nucleus`GO:0005654^cellular_component^nucleoplasm`GO:0005634^cellular_component^nucleus`GO:0003677^molecular_function^DNA binding`GO:0000981^molecular_function^DNA-binding transcription factor activity, RNA polymerase II-specific`GO:0001227^molecular_function^DNA-binding transcription repressor activity, RNA polymerase …	GO:0043565^molecular_function^sequence-specific DNA binding`GO:0005634^cellular_component^nucleus	.	.
TRINITY_DN13309_c0_g2	TRINITY_DN13309_c0_g2_i2	POK_DROME^POK_DROME^Q:422-658,H:33-112^42.5%ID^E:4.72e-09^RecName: Full=Ets DNA-binding protein pokkuri;^Eukaryota; Metazoa; Ecdysozoa; Arthropoda; Hexapoda; Insecta; Pterygota; Neoptera; Holometabola; Diptera; Brachycera; Muscomorpha; Ephydroidea; Drosophilidae; Drosophila; Sophophora	.	TRINITY_DN13309_c0_g2_i2.p1	221-685[+]	POK_DROME^POK_DROME^Q:68-146,H:33-112^42.5%ID^E:3.14e-11^RecName: Full=Ets DNA-binding protein pokkuri;^Eukaryota; Metazoa; Ecdysozoa; Arthropoda; Hexapoda; Insecta; Pterygota; Neoptera; Holometabola; Diptera; Brachycera; Muscomorpha; Ephydroidea; Drosophilidae; Drosophila; Sophophora	PF02198.17^SAM_PNT^Sterile alpha motif (SAM)/Pointed domain^73-145^E:1.9e-18	.	.	.	KEGG:dme:Dmel_CG3166`KO:K03211	GO:0005829^cellular_component^cytosol`GO:0042025^cellular_component^host cell nucleus`GO:0005654^cellular_component^nucleoplasm`GO:0005634^cellular_component^nucleus`GO:0003677^molecular_function^DNA binding`GO:0000981^molecular_function^DNA-binding transcription factor activity, RNA polymerase II-specific`GO:0001227^molecular_function^DNA-binding transcription repressor activity, RNA polymerase …	GO:0005829^cellular_component^cytosol`GO:0042025^cellular_component^host cell nucleus`GO:0005654^cellular_component^nucleoplasm`GO:0005634^cellular_component^nucleus`GO:0003677^molecular_function^DNA binding`GO:0000981^molecular_function^DNA-binding transcription factor activity, RNA polymerase II-specific`GO:0001227^molecular_function^DNA-binding transcription repressor activity, RNA polymerase …	GO:0043565^molecular_function^sequence-specific DNA binding`GO:0005634^cellular_component^nucleus	.	.
TRINITY_DN13328_c2_g1	TRINITY_DN13328_c2_g1_i2	NOTCH_DROME^NOTCH_DROME^Q:2-4252,H:963-2466^50.13%ID^E:0^RecName: Full=Neurogenic locus Notch protein;^Eukaryota; Metazoa; Ecdysozoa; Arthropoda; Hexapoda; Insecta; Pterygota; Neoptera; Holometabola; Diptera; Brachycera; Muscomorpha; Ephydroidea; Drosophilidae; Drosophila; Sophophora`NOTCH_DROME^NOTCH_DROME^Q:2-1477,H:505-1023^38.649%ID^E:2.24e-107^RecName: Full=Neurogenic locus Notch protein;^Eu…	.	TRINITY_DN13328_c2_g1_i2.p2	4735-5241[-]	.	.	.	.	.	KEGG:dme:Dmel_CG3936`KO:K02599	GO:0009986^cellular_component^cell surface`GO:1990433^cellular_component^CSL-Notch-Mastermind transcription factor complex`GO:0005737^cellular_component^cytoplasm`GO:0005829^cellular_component^cytosol`GO:0005769^cellular_component^early endosome`GO:0030139^cellular_component^endocytic vesicle`GO:0005788^cellular_component^endoplasmic reticulum lumen`GO:0005768^cellular_component^endosome`GO:00057…	.	.	.	.
TRINITY_DN13328_c2_g1	TRINITY_DN13328_c2_g1_i2	NOTCH_DROME^NOTCH_DROME^Q:2-4252,H:963-2466^50.13%ID^E:0^RecName: Full=Neurogenic locus Notch protein;^Eukaryota; Metazoa; Ecdysozoa; Arthropoda; Hexapoda; Insecta; Pterygota; Neoptera; Holometabola; Diptera; Brachycera; Muscomorpha; Ephydroidea; Drosophilidae; Drosophila; Sophophora`NOTCH_DROME^NOTCH_DROME^Q:2-1477,H:505-1023^38.649%ID^E:2.24e-107^RecName: Full=Neurogenic locus Notch protein;^Eu…	.	TRINITY_DN13328_c2_g1_i2.p1	2-4684[+]	NOTCH_DROME^NOTCH_DROME^Q:1-1417,H:963-2466^50.065%ID^E:0^RecName: Full=Neurogenic locus Notch protein;^Eukaryota; Metazoa; Ecdysozoa; Arthropoda; Hexapoda; Insecta; Pterygota; Neoptera; Holometabola; Diptera; Brachycera; Muscomorpha; Ephydroidea; Drosophilidae; Drosophila; Sophophora`NOTCH_DROME^NOTCH_DROME^Q:1-492,H:505-1023^38.649%ID^E:1.64e-108^RecName: Full=Neurogenic locus Notch protein;^Eu…	PF00008.28^EGF^EGF-like domain^26-55^E:2.4e-08`PF12661.8^hEGF^Human growth factor-like EGF^31-52^E:9.7e-05`PF00008.28^EGF^EGF-like domain^64-94^E:9.1e-07`PF12661.8^hEGF^Human growth factor-like EGF^69-90^E:2.5e-05`PF00008.28^EGF^EGF-like domain^102-132^E:1.7e-07`PF12661.8^hEGF^Human growth factor-like EGF^107-128^E:0.0014`PF00008.28^EGF^EGF-like domain^140-168^E:2.4e-06`PF12661.8^hEGF^Human growt…	.	.	.	KEGG:dme:Dmel_CG3936`KO:K02599	GO:0009986^cellular_component^cell surface`GO:1990433^cellular_component^CSL-Notch-Mastermind transcription factor complex`GO:0005737^cellular_component^cytoplasm`GO:0005829^cellular_component^cytosol`GO:0005769^cellular_component^early endosome`GO:0030139^cellular_component^endocytic vesicle`GO:0005788^cellular_component^endoplasmic reticulum lumen`GO:0005768^cellular_component^endosome`GO:00057…	GO:0009986^cellular_component^cell surface`GO:1990433^cellular_component^CSL-Notch-Mastermind transcription factor complex`GO:0005737^cellular_component^cytoplasm`GO:0005829^cellular_component^cytosol`GO:0005769^cellular_component^early endosome`GO:0030139^cellular_component^endocytic vesicle`GO:0005788^cellular_component^endoplasmic reticulum lumen`GO:0005768^cellular_component^endosome`GO:00057…	GO:0005509^molecular_function^calcium ion binding`GO:0030154^biological_process^cell differentiation`GO:0016021^cellular_component^integral component of membrane`GO:0007219^biological_process^Notch signaling pathway`GO:0007275^biological_process^multicellular organism development`GO:0005515^molecular_function^protein binding	.	.
TRINITY_DN13328_c2_g1	TRINITY_DN13328_c2_g1_i3	.	.	.	.	.	.	.	.	.	.	.	.	.	.	.
TRINITY_DN13328_c2_g1	TRINITY_DN13328_c2_g1_i1	NOTCH_DROME^NOTCH_DROME^Q:2-4252,H:963-2466^50.13%ID^E:0^RecName: Full=Neurogenic locus Notch protein;^Eukaryota; Metazoa; Ecdysozoa; Arthropoda; Hexapoda; Insecta; Pterygota; Neoptera; Holometabola; Diptera; Brachycera; Muscomorpha; Ephydroidea; Drosophilidae; Drosophila; Sophophora`NOTCH_DROME^NOTCH_DROME^Q:2-1477,H:505-1023^38.649%ID^E:2.19e-107^RecName: Full=Neurogenic locus Notch protein;^Eu…	.	TRINITY_DN13328_c2_g1_i1.p1	2-4684[+]	NOTCH_DROME^NOTCH_DROME^Q:1-1417,H:963-2466^50.065%ID^E:0^RecName: Full=Neurogenic locus Notch protein;^Eukaryota; Metazoa; Ecdysozoa; Arthropoda; Hexapoda; Insecta; Pterygota; Neoptera; Holometabola; Diptera; Brachycera; Muscomorpha; Ephydroidea; Drosophilidae; Drosophila; Sophophora`NOTCH_DROME^NOTCH_DROME^Q:1-492,H:505-1023^38.649%ID^E:1.64e-108^RecName: Full=Neurogenic locus Notch protein;^Eu…	PF00008.28^EGF^EGF-like domain^26-55^E:2.4e-08`PF12661.8^hEGF^Human growth factor-like EGF^31-52^E:9.7e-05`PF00008.28^EGF^EGF-like domain^64-94^E:9.1e-07`PF12661.8^hEGF^Human growth factor-like EGF^69-90^E:2.5e-05`PF00008.28^EGF^EGF-like domain^102-132^E:1.7e-07`PF12661.8^hEGF^Human growth factor-like EGF^107-128^E:0.0014`PF00008.28^EGF^EGF-like domain^140-168^E:2.4e-06`PF12661.8^hEGF^Human growt…	.	.	.	KEGG:dme:Dmel_CG3936`KO:K02599	GO:0009986^cellular_component^cell surface`GO:1990433^cellular_component^CSL-Notch-Mastermind transcription factor complex`GO:0005737^cellular_component^cytoplasm`GO:0005829^cellular_component^cytosol`GO:0005769^cellular_component^early endosome`GO:0030139^cellular_component^endocytic vesicle`GO:0005788^cellular_component^endoplasmic reticulum lumen`GO:0005768^cellular_component^endosome`GO:00057…	GO:0009986^cellular_component^cell surface`GO:1990433^cellular_component^CSL-Notch-Mastermind transcription factor complex`GO:0005737^cellular_component^cytoplasm`GO:0005829^cellular_component^cytosol`GO:0005769^cellular_component^early endosome`GO:0030139^cellular_component^endocytic vesicle`GO:0005788^cellular_component^endoplasmic reticulum lumen`GO:0005768^cellular_component^endosome`GO:00057…	GO:0005509^molecular_function^calcium ion binding`GO:0030154^biological_process^cell differentiation`GO:0016021^cellular_component^integral component of membrane`GO:0007219^biological_process^Notch signaling pathway`GO:0007275^biological_process^multicellular organism development`GO:0005515^molecular_function^protein binding	.	.
TRINITY_DN143540_c0_g1	TRINITY_DN143540_c0_g1_i1	DPN_DROME^DPN_DROME^Q:255-869,H:41-231^34.762%ID^E:1.5e-28^RecName: Full=Protein deadpan;^Eukaryota; Metazoa; Ecdysozoa; Arthropoda; Hexapoda; Insecta; Pterygota; Neoptera; Holometabola; Diptera; Brachycera; Muscomorpha; Ephydroidea; Drosophilidae; Drosophila; Sophophora	.	TRINITY_DN143540_c0_g1_i1.p2	1110-1577[-]	.	.	.	.	.	KEGG:dme:Dmel_CG8704`KO:K09090	GO:0005634^cellular_component^nucleus`GO:0000987^molecular_function^cis-regulatory region sequence-specific DNA binding`GO:0003677^molecular_function^DNA binding`GO:0003700^molecular_function^DNA-binding transcription factor activity`GO:0001227^molecular_function^DNA-binding transcription repressor activity, RNA polymerase II-specific`GO:0046983^molecular_function^protein dimerization activity`GO…	.	.	.	.
TRINITY_DN143540_c0_g1	TRINITY_DN143540_c0_g1_i1	DPN_DROME^DPN_DROME^Q:255-869,H:41-231^34.762%ID^E:1.5e-28^RecName: Full=Protein deadpan;^Eukaryota; Metazoa; Ecdysozoa; Arthropoda; Hexapoda; Insecta; Pterygota; Neoptera; Holometabola; Diptera; Brachycera; Muscomorpha; Ephydroidea; Drosophilidae; Drosophila; Sophophora	.	TRINITY_DN143540_c0_g1_i1.p1	210-1148[+]	DPN_DROME^DPN_DROME^Q:16-233,H:41-241^34.529%ID^E:1.36e-30^RecName: Full=Protein deadpan;^Eukaryota; Metazoa; Ecdysozoa; Arthropoda; Hexapoda; Insecta; Pterygota; Neoptera; Holometabola; Diptera; Brachycera; Muscomorpha; Ephydroidea; Drosophilidae; Drosophila; Sophophora	PF00010.27^HLH^Helix-loop-helix DNA-binding domain^16-73^E:2.6e-14`PF07527.14^Hairy_orange^Hairy Orange^90-127^E:1.4e-08	.	.	.	KEGG:dme:Dmel_CG8704`KO:K09090	GO:0005634^cellular_component^nucleus`GO:0000987^molecular_function^cis-regulatory region sequence-specific DNA binding`GO:0003677^molecular_function^DNA binding`GO:0003700^molecular_function^DNA-binding transcription factor activity`GO:0001227^molecular_function^DNA-binding transcription repressor activity, RNA polymerase II-specific`GO:0046983^molecular_function^protein dimerization activity`GO…	GO:0005634^cellular_component^nucleus`GO:0000987^molecular_function^cis-regulatory region sequence-specific DNA binding`GO:0003677^molecular_function^DNA binding`GO:0003700^molecular_function^DNA-binding transcription factor activity`GO:0001227^molecular_function^DNA-binding transcription repressor activity, RNA polymerase II-specific`GO:0046983^molecular_function^protein dimerization activity`GO…	GO:0046983^molecular_function^protein dimerization activity`GO:0003677^molecular_function^DNA binding`GO:0006355^biological_process^regulation of transcription, DNA-templated	.	.
TRINITY_DN151763_c0_g1	TRINITY_DN151763_c0_g1_i1	DPN_DROME^DPN_DROME^Q:279-896,H:35-229^52.404%ID^E:6.83e-58^RecName: Full=Protein deadpan;^Eukaryota; Metazoa; Ecdysozoa; Arthropoda; Hexapoda; Insecta; Pterygota; Neoptera; Holometabola; Diptera; Brachycera; Muscomorpha; Ephydroidea; Drosophilidae; Drosophila; Sophophora	.	TRINITY_DN151763_c0_g1_i1.p1	252-1346[+]	DPN_DROME^DPN_DROME^Q:10-216,H:35-230^52.153%ID^E:4.48e-61^RecName: Full=Protein deadpan;^Eukaryota; Metazoa; Ecdysozoa; Arthropoda; Hexapoda; Insecta; Pterygota; Neoptera; Holometabola; Diptera; Brachycera; Muscomorpha; Ephydroidea; Drosophilidae; Drosophila; Sophophora	PF00010.27^HLH^Helix-loop-helix DNA-binding domain^17-74^E:2e-16`PF07527.14^Hairy_orange^Hairy Orange^91-130^E:6.8e-18	.	.	.	KEGG:dme:Dmel_CG8704`KO:K09090	GO:0005634^cellular_component^nucleus`GO:0000987^molecular_function^cis-regulatory region sequence-specific DNA binding`GO:0003677^molecular_function^DNA binding`GO:0003700^molecular_function^DNA-binding transcription factor activity`GO:0001227^molecular_function^DNA-binding transcription repressor activity, RNA polymerase II-specific`GO:0046983^molecular_function^protein dimerization activity`GO…	GO:0005634^cellular_component^nucleus`GO:0000987^molecular_function^cis-regulatory region sequence-specific DNA binding`GO:0003677^molecular_function^DNA binding`GO:0003700^molecular_function^DNA-binding transcription factor activity`GO:0001227^molecular_function^DNA-binding transcription repressor activity, RNA polymerase II-specific`GO:0046983^molecular_function^protein dimerization activity`GO…	GO:0046983^molecular_function^protein dimerization activity`GO:0003677^molecular_function^DNA binding`GO:0006355^biological_process^regulation of transcription, DNA-templated	.	.
TRINITY_DN152092_c0_g1	TRINITY_DN152092_c0_g1_i1	BMP7_MOUSE^BMP7_MOUSE^Q:62-1315,H:3-430^46.014%ID^E:7.62e-116^RecName: Full=Bone morphogenetic protein 7;^Eukaryota; Metazoa; Chordata; Craniata; Vertebrata; Euteleostomi; Mammalia; Eutheria; Euarchontoglires; Glires; Rodentia; Myomorpha; Muroidea; Muridae; Murinae; Mus; Mus	.	TRINITY_DN152092_c0_g1_i1.p1	98-1318[+]	BMP7_MOUSE^BMP7_MOUSE^Q:2-406,H:9-430^46.948%ID^E:1.44e-121^RecName: Full=Bone morphogenetic protein 7;^Eukaryota; Metazoa; Chordata; Craniata; Vertebrata; Euteleostomi; Mammalia; Eutheria; Euarchontoglires; Glires; Rodentia; Myomorpha; Muroidea; Muridae; Murinae; Mus; Mus	PF00688.19^TGFb_propeptide^TGF-beta propeptide^28-258^E:1.8e-68`PF00019.21^TGF_beta^Transforming growth factor beta like domain^304-405^E:3.3e-36	.	.	.	KEGG:mmu:12162`KO:K16621	GO:0062023^cellular_component^collagen-containing extracellular matrix`GO:0005615^cellular_component^extracellular space`GO:0031982^cellular_component^vesicle`GO:0070700^molecular_function^BMP receptor binding`GO:0005125^molecular_function^cytokine activity`GO:0008083^molecular_function^growth factor activity`GO:0008201^molecular_function^heparin binding`GO:1905069^biological_process^allantois de…	GO:0062023^cellular_component^collagen-containing extracellular matrix`GO:0005615^cellular_component^extracellular space`GO:0031982^cellular_component^vesicle`GO:0070700^molecular_function^BMP receptor binding`GO:0005125^molecular_function^cytokine activity`GO:0008083^molecular_function^growth factor activity`GO:0008201^molecular_function^heparin binding`GO:1905069^biological_process^allantois de…	GO:0008083^molecular_function^growth factor activity	.	.
TRINITY_DN154176_c0_g1	TRINITY_DN154176_c0_g1_i1	BMP7_MOUSE^BMP7_MOUSE^Q:18-860,H:189-430^31.317%ID^E:3.03e-38^RecName: Full=Bone morphogenetic protein 7;^Eukaryota; Metazoa; Chordata; Craniata; Vertebrata; Euteleostomi; Mammalia; Eutheria; Euarchontoglires; Glires; Rodentia; Myomorpha; Muroidea; Muridae; Murinae; Mus; Mus	.	TRINITY_DN154176_c0_g1_i1.p1	3-863[+]	BMP7_HUMAN^BMP7_HUMAN^Q:6-286,H:190-431^32.028%ID^E:7.62e-42^RecName: Full=Bone morphogenetic protein 7;^Eukaryota; Metazoa; Chordata; Craniata; Vertebrata; Euteleostomi; Mammalia; Eutheria; Euarchontoglires; Primates; Haplorrhini; Catarrhini; Hominidae; Homo	PF00688.19^TGFb_propeptide^TGF-beta propeptide^6-98^E:2.5e-12`PF00019.21^TGF_beta^Transforming growth factor beta like domain^184-285^E:7.5e-31	.	.	.	KEGG:hsa:655`KO:K16621	GO:0062023^cellular_component^collagen-containing extracellular matrix`GO:0005615^cellular_component^extracellular space`GO:0031982^cellular_component^vesicle`GO:0070700^molecular_function^BMP receptor binding`GO:0005125^molecular_function^cytokine activity`GO:0008083^molecular_function^growth factor activity`GO:0008201^molecular_function^heparin binding`GO:1905069^biological_process^allantois de…	GO:0062023^cellular_component^collagen-containing extracellular matrix`GO:0005576^cellular_component^extracellular region`GO:0005615^cellular_component^extracellular space`GO:0031982^cellular_component^vesicle`GO:0070700^molecular_function^BMP receptor binding`GO:0005125^molecular_function^cytokine activity`GO:0008083^molecular_function^growth factor activity`GO:0008201^molecular_function^heparin…	GO:0008083^molecular_function^growth factor activity	.	.
TRINITY_DN154453_c0_g1	TRINITY_DN154453_c0_g1_i1	PELO_DROME^PELO_DROME^Q:199-1311,H:1-371^74.394%ID^E:0^RecName: Full=Protein pelota;^Eukaryota; Metazoa; Ecdysozoa; Arthropoda; Hexapoda; Insecta; Pterygota; Neoptera; Holometabola; Diptera; Brachycera; Muscomorpha; Ephydroidea; Drosophilidae; Drosophila; Sophophora	.	TRINITY_DN154453_c0_g1_i1.p1	1-1353[+]	PELO_DROME^PELO_DROME^Q:67-437,H:1-371^74.394%ID^E:0^RecName: Full=Protein pelota;^Eukaryota; Metazoa; Ecdysozoa; Arthropoda; Hexapoda; Insecta; Pterygota; Neoptera; Holometabola; Diptera; Brachycera; Muscomorpha; Ephydroidea; Drosophilidae; Drosophila; Sophophora	PF03463.16^eRF1_1^eRF1 domain 1^67-195^E:6.3e-50`PF03464.16^eRF1_2^eRF1 domain 2^203-334^E:9.9e-34`PF03465.16^eRF1_3^eRF1 domain 3^338-436^E:8.6e-24	.	.	.	KEGG:dme:Dmel_CG3959`KO:K06965	GO:0005737^cellular_component^cytoplasm`GO:1990533^cellular_component^Dom34-Hbs1 complex`GO:0005634^cellular_component^nucleus`GO:0004519^molecular_function^endonuclease activity`GO:0046872^molecular_function^metal ion binding`GO:0043022^molecular_function^ribosome binding`GO:0001745^biological_process^compound eye morphogenesis`GO:0048132^biological_process^female germ-line stem cell asymmetric …	GO:0005737^cellular_component^cytoplasm`GO:1990533^cellular_component^Dom34-Hbs1 complex`GO:0005634^cellular_component^nucleus`GO:0004519^molecular_function^endonuclease activity`GO:0046872^molecular_function^metal ion binding`GO:0043022^molecular_function^ribosome binding`GO:0001745^biological_process^compound eye morphogenesis`GO:0048132^biological_process^female germ-line stem cell asymmetric …	.	.	.
TRINITY_DN1765_c0_g2	TRINITY_DN1765_c0_g2_i1	NOC_DROME^NOC_DROME^Q:1048-1728,H:313-533^36.992%ID^E:3.95e-24^RecName: Full=Zinc finger protein Noc;^Eukaryota; Metazoa; Ecdysozoa; Arthropoda; Hexapoda; Insecta; Pterygota; Neoptera; Holometabola; Diptera; Brachycera; Muscomorpha; Ephydroidea; Drosophilidae; Drosophila; Sophophora`NOC_DROME^NOC_DROME^Q:277-450,H:15-67^65.517%ID^E:2.68e-12^RecName: Full=Zinc finger protein Noc;^Eukaryota; Metazo…	.	TRINITY_DN1765_c0_g2_i1.p1	265-1746[+]	ZN503_DANRE^ZN503_DANRE^Q:1-487,H:59-554^31.81%ID^E:2.74e-29^RecName: Full=Zinc finger protein 503;^Eukaryota; Metazoa; Chordata; Craniata; Vertebrata; Euteleostomi; Actinopterygii; Neopterygii; Teleostei; Ostariophysi; Cypriniformes; Cyprinidae; Danio	PF00096.27^zf-C2H2^Zinc finger, C2H2 type^370-388^E:0.00041	.	.	.	KEGG:dre:324913	GO:0005634^cellular_component^nucleus`GO:0003677^molecular_function^DNA binding`GO:0046872^molecular_function^metal ion binding`GO:0070491^molecular_function^repressing transcription factor binding`GO:0007420^biological_process^brain development`GO:0001752^biological_process^compound eye photoreceptor fate commitment`GO:0035214^biological_process^eye-antennal disc development`GO:0035218^biologica…	GO:0005634^cellular_component^nucleus`GO:0046872^molecular_function^metal ion binding`GO:0070491^molecular_function^repressing transcription factor binding`GO:0048596^biological_process^embryonic camera-type eye morphogenesis`GO:0030902^biological_process^hindbrain development`GO:0045892^biological_process^negative regulation of transcription, DNA-templated	GO:0003676^molecular_function^nucleic acid binding	.	.
TRINITY_DN18472_c0_g1	TRINITY_DN18472_c0_g1_i4	BLMP1_CAEEL^BLMP1_CAEEL^Q:3-206,H:515-582^50%ID^E:4.02e-20^RecName: Full=B lymphocyte-induced maturation protein 1 homolog {ECO:0000312|WormBase:F25D7.3a};^Eukaryota; Metazoa; Ecdysozoa; Nematoda; Chromadorea; Rhabditida; Rhabditina; Rhabditomorpha; Rhabditoidea; Rhabditidae; Peloderinae; Caenorhabditis`BLMP1_CAEEL^BLMP1_CAEEL^Q:3-206,H:543-610^41.176%ID^E:2.85e-16^RecName: Full=B lymphocyte-indu…	.	.	.	.	.	.	.	.	KEGG:cel:CELE_F25D7.3	GO:0005737^cellular_component^cytoplasm`GO:0005634^cellular_component^nucleus`GO:0000987^molecular_function^cis-regulatory region sequence-specific DNA binding`GO:0003700^molecular_function^DNA-binding transcription factor activity`GO:0042826^molecular_function^histone deacetylase binding`GO:0046872^molecular_function^metal ion binding`GO:0000978^molecular_function^RNA polymerase II cis-regulator…	.	.	.	.
TRINITY_DN18472_c0_g1	TRINITY_DN18472_c0_g1_i5	GLAS_DROME^GLAS_DROME^Q:6-221,H:470-541^47.222%ID^E:1.42e-21^RecName: Full=Protein glass;^Eukaryota; Metazoa; Ecdysozoa; Arthropoda; Hexapoda; Insecta; Pterygota; Neoptera; Holometabola; Diptera; Brachycera; Muscomorpha; Ephydroidea; Drosophilidae; Drosophila; Sophophora`GLAS_DROME^GLAS_DROME^Q:3-221,H:441-513^47.945%ID^E:1.22e-20^RecName: Full=Protein glass;^Eukaryota; Metazoa; Ecdysozoa; Arthro…	.	.	.	.	.	.	.	.	KEGG:dme:Dmel_CG7672`KO:K09214	GO:0005634^cellular_component^nucleus`GO:0003677^molecular_function^DNA binding`GO:0000981^molecular_function^DNA-binding transcription factor activity, RNA polymerase II-specific`GO:0046872^molecular_function^metal ion binding`GO:0060086^biological_process^circadian temperature homeostasis`GO:0001745^biological_process^compound eye morphogenesis`GO:0001751^biological_process^compound eye photore…	.	.	.	.
TRINITY_DN18472_c0_g1	TRINITY_DN18472_c0_g1_i6	ZN570_HUMAN^ZN570_HUMAN^Q:23-487,H:291-445^45.806%ID^E:3.47e-48^RecName: Full=Zinc finger protein 570;^Eukaryota; Metazoa; Chordata; Craniata; Vertebrata; Euteleostomi; Mammalia; Eutheria; Euarchontoglires; Primates; Haplorrhini; Catarrhini; Hominidae; Homo`ZN570_HUMAN^ZN570_HUMAN^Q:26-484,H:236-388^44.444%ID^E:1.63e-45^RecName: Full=Zinc finger protein 570;^Eukaryota; Metazoa; Chordata; Craniata…	.	.	.	.	.	.	.	.	KEGG:hsa:148268`KO:K09228	GO:0005634^cellular_component^nucleus`GO:0003677^molecular_function^DNA binding`GO:0046872^molecular_function^metal ion binding`GO:0006355^biological_process^regulation of transcription, DNA-templated	.	.	.	.
TRINITY_DN18472_c0_g1	TRINITY_DN18472_c0_g1_i7	ZN500_HUMAN^ZN500_HUMAN^Q:2-241,H:376-455^53.75%ID^E:1.55e-23^RecName: Full=Zinc finger protein 500;^Eukaryota; Metazoa; Chordata; Craniata; Vertebrata; Euteleostomi; Mammalia; Eutheria; Euarchontoglires; Primates; Haplorrhini; Catarrhini; Hominidae; Homo`ZN500_HUMAN^ZN500_HUMAN^Q:2-241,H:348-427^48.75%ID^E:1.41e-19^RecName: Full=Zinc finger protein 500;^Eukaryota; Metazoa; Chordata; Craniata; Ve…	.	.	.	.	.	.	.	.	KEGG:hsa:26048`KO:K09229	GO:0005829^cellular_component^cytosol`GO:0005654^cellular_component^nucleoplasm`GO:0003677^molecular_function^DNA binding`GO:0003700^molecular_function^DNA-binding transcription factor activity`GO:0046872^molecular_function^metal ion binding	.	.	.	.
TRINITY_DN18472_c0_g1	TRINITY_DN18472_c0_g1_i1	ZN583_HUMAN^ZN583_HUMAN^Q:1-822,H:249-522^47.81%ID^E:4.1e-90^RecName: Full=Zinc finger protein 583;^Eukaryota; Metazoa; Chordata; Craniata; Vertebrata; Euteleostomi; Mammalia; Eutheria; Euarchontoglires; Primates; Haplorrhini; Catarrhini; Hominidae; Homo`ZN583_HUMAN^ZN583_HUMAN^Q:1-828,H:221-496^45.29%ID^E:1.07e-83^RecName: Full=Zinc finger protein 583;^Eukaryota; Metazoa; Chordata; Craniata; Ver…	.	TRINITY_DN18472_c0_g1_i1.p1	1-828[+]	ZN583_HUMAN^ZN583_HUMAN^Q:1-274,H:249-522^47.81%ID^E:3.69e-90^RecName: Full=Zinc finger protein 583;^Eukaryota; Metazoa; Chordata; Craniata; Vertebrata; Euteleostomi; Mammalia; Eutheria; Euarchontoglires; Primates; Haplorrhini; Catarrhini; Hominidae; Homo`ZN583_HUMAN^ZN583_HUMAN^Q:1-276,H:221-496^45.29%ID^E:9.64e-84^RecName: Full=Zinc finger protein 583;^Eukaryota; Metazoa; Chordata; Craniata; Ve…	PF13465.7^zf-H2C2_2^Zinc-finger double domain^6-30^E:9.2e-11`PF00096.27^zf-C2H2^Zinc finger, C2H2 type^20-42^E:1.9e-05`PF13894.7^zf-C2H2_4^C2H2-type zinc finger^20-42^E:8.7e-05`PF12874.8^zf-met^Zinc-finger of C2H2 type^20-41^E:0.0035`PF13912.7^zf-C2H2_6^C2H2-type zinc finger^20-42^E:0.00073`PF00096.27^zf-C2H2^Zinc finger, C2H2 type^48-70^E:1.9e-05`PF13894.7^zf-C2H2_4^C2H2-type zinc finger^48-70^E…	.	.	.	KEGG:hsa:147949`KO:K09228	GO:0005634^cellular_component^nucleus`GO:0003677^molecular_function^DNA binding`GO:0046872^molecular_function^metal ion binding`GO:0006355^biological_process^regulation of transcription, DNA-templated	GO:0005634^cellular_component^nucleus`GO:0003677^molecular_function^DNA binding`GO:0046872^molecular_function^metal ion binding`GO:0006355^biological_process^regulation of transcription, DNA-templated	GO:0003676^molecular_function^nucleic acid binding	.	.
TRINITY_DN18472_c0_g1	TRINITY_DN18472_c0_g1_i2	ZN771_HUMAN^ZN771_HUMAN^Q:1-450,H:72-221^51.333%ID^E:2.46e-49^RecName: Full=Zinc finger protein 771;^Eukaryota; Metazoa; Chordata; Craniata; Vertebrata; Euteleostomi; Mammalia; Eutheria; Euarchontoglires; Primates; Haplorrhini; Catarrhini; Hominidae; Homo`ZN771_HUMAN^ZN771_HUMAN^Q:1-450,H:100-249^48%ID^E:5.47e-45^RecName: Full=Zinc finger protein 771;^Eukaryota; Metazoa; Chordata; Craniata; Verte…	.	.	.	.	.	.	.	.	KEGG:hsa:51333	GO:0005730^cellular_component^nucleolus`GO:0005654^cellular_component^nucleoplasm`GO:0005634^cellular_component^nucleus`GO:0003677^molecular_function^DNA binding`GO:0046872^molecular_function^metal ion binding`GO:0006974^biological_process^cellular response to DNA damage stimulus	.	.	.	.
TRINITY_DN18472_c0_g1	TRINITY_DN18472_c0_g1_i3	ZN233_HUMAN^ZN233_HUMAN^Q:26-406,H:442-568^49.606%ID^E:1.67e-40^RecName: Full=Zinc finger protein 233;^Eukaryota; Metazoa; Chordata; Craniata; Vertebrata; Euteleostomi; Mammalia; Eutheria; Euarchontoglires; Primates; Haplorrhini; Catarrhini; Hominidae; Homo`ZN233_HUMAN^ZN233_HUMAN^Q:20-400,H:468-594^48.031%ID^E:6.42e-38^RecName: Full=Zinc finger protein 233;^Eukaryota; Metazoa; Chordata; Craniata…	.	.	.	.	.	.	.	.	KEGG:hsa:353355`KO:K09228	GO:0005634^cellular_component^nucleus`GO:0003677^molecular_function^DNA binding`GO:0046872^molecular_function^metal ion binding`GO:0006355^biological_process^regulation of transcription, DNA-templated	.	.	.	.
TRINITY_DN21808_c1_g1	TRINITY_DN21808_c1_g1_i1	BMP5_HUMAN^BMP5_HUMAN^Q:418-1434,H:154-454^32.471%ID^E:5.16e-43^RecName: Full=Bone morphogenetic protein 5;^Eukaryota; Metazoa; Chordata; Craniata; Vertebrata; Euteleostomi; Mammalia; Eutheria; Euarchontoglires; Primates; Haplorrhini; Catarrhini; Hominidae; Homo	.	TRINITY_DN21808_c1_g1_i1.p1	124-1437[+]	BMP7_MOUSE^BMP7_MOUSE^Q:63-437,H:69-430^30.17%ID^E:4.92e-53^RecName: Full=Bone morphogenetic protein 7;^Eukaryota; Metazoa; Chordata; Craniata; Vertebrata; Euteleostomi; Mammalia; Eutheria; Euarchontoglires; Glires; Rodentia; Myomorpha; Muroidea; Muridae; Murinae; Mus; Mus	PF00688.19^TGFb_propeptide^TGF-beta propeptide^52-250^E:4.2e-26`PF00019.21^TGF_beta^Transforming growth factor beta like domain^334-436^E:4.1e-32	.	.	.	KEGG:mmu:12162`KO:K16621	GO:0005615^cellular_component^extracellular space`GO:0031982^cellular_component^vesicle`GO:0070700^molecular_function^BMP receptor binding`GO:0005125^molecular_function^cytokine activity`GO:0008083^molecular_function^growth factor activity`GO:1905069^biological_process^allantois development`GO:0097065^biological_process^anterior head development`GO:0030509^biological_process^BMP signaling pathway…	GO:0062023^cellular_component^collagen-containing extracellular matrix`GO:0005615^cellular_component^extracellular space`GO:0031982^cellular_component^vesicle`GO:0070700^molecular_function^BMP receptor binding`GO:0005125^molecular_function^cytokine activity`GO:0008083^molecular_function^growth factor activity`GO:0008201^molecular_function^heparin binding`GO:1905069^biological_process^allantois de…	GO:0008083^molecular_function^growth factor activity	.	.
TRINITY_DN21808_c1_g1	TRINITY_DN21808_c1_g1_i3	.	.	.	.	.	.	.	.	.	.	.	.	.	.	.
TRINITY_DN21808_c1_g1	TRINITY_DN21808_c1_g1_i2	BMP5_HUMAN^BMP5_HUMAN^Q:418-1434,H:154-454^32.471%ID^E:6.09e-43^RecName: Full=Bone morphogenetic protein 5;^Eukaryota; Metazoa; Chordata; Craniata; Vertebrata; Euteleostomi; Mammalia; Eutheria; Euarchontoglires; Primates; Haplorrhini; Catarrhini; Hominidae; Homo	.	TRINITY_DN21808_c1_g1_i2.p4	1765-2094[-]	.	.	.	.	.	KEGG:hsa:653`KO:K04663	GO:0005615^cellular_component^extracellular space`GO:0031982^cellular_component^vesicle`GO:0070700^molecular_function^BMP receptor binding`GO:0005125^molecular_function^cytokine activity`GO:0008083^molecular_function^growth factor activity`GO:1905069^biological_process^allantois development`GO:0097065^biological_process^anterior head development`GO:0030509^biological_process^BMP signaling pathway…	.	.	.	.
TRINITY_DN21808_c1_g1	TRINITY_DN21808_c1_g1_i2	BMP5_HUMAN^BMP5_HUMAN^Q:418-1434,H:154-454^32.471%ID^E:6.09e-43^RecName: Full=Bone morphogenetic protein 5;^Eukaryota; Metazoa; Chordata; Craniata; Vertebrata; Euteleostomi; Mammalia; Eutheria; Euarchontoglires; Primates; Haplorrhini; Catarrhini; Hominidae; Homo	.	TRINITY_DN21808_c1_g1_i2.p1	124-1437[+]	BMP7_MOUSE^BMP7_MOUSE^Q:63-437,H:69-430^30.17%ID^E:4.92e-53^RecName: Full=Bone morphogenetic protein 7;^Eukaryota; Metazoa; Chordata; Craniata; Vertebrata; Euteleostomi; Mammalia; Eutheria; Euarchontoglires; Glires; Rodentia; Myomorpha; Muroidea; Muridae; Murinae; Mus; Mus	PF00688.19^TGFb_propeptide^TGF-beta propeptide^52-250^E:4.2e-26`PF00019.21^TGF_beta^Transforming growth factor beta like domain^334-436^E:4.1e-32	.	.	.	KEGG:mmu:12162`KO:K16621	GO:0005615^cellular_component^extracellular space`GO:0031982^cellular_component^vesicle`GO:0070700^molecular_function^BMP receptor binding`GO:0005125^molecular_function^cytokine activity`GO:0008083^molecular_function^growth factor activity`GO:1905069^biological_process^allantois development`GO:0097065^biological_process^anterior head development`GO:0030509^biological_process^BMP signaling pathway…	GO:0062023^cellular_component^collagen-containing extracellular matrix`GO:0005615^cellular_component^extracellular space`GO:0031982^cellular_component^vesicle`GO:0070700^molecular_function^BMP receptor binding`GO:0005125^molecular_function^cytokine activity`GO:0008083^molecular_function^growth factor activity`GO:0008201^molecular_function^heparin binding`GO:1905069^biological_process^allantois de…	GO:0008083^molecular_function^growth factor activity	.	.
TRINITY_DN22645_c0_g1	TRINITY_DN22645_c0_g1_i1	LAM0_DROME^LAM0_DROME^Q:212-1930,H:41-622^48.718%ID^E:8.88e-177^RecName: Full=Lamin Dm0;^Eukaryota; Metazoa; Ecdysozoa; Arthropoda; Hexapoda; Insecta; Pterygota; Neoptera; Holometabola; Diptera; Brachycera; Muscomorpha; Ephydroidea; Drosophilidae; Drosophila; Sophophora	.	TRINITY_DN22645_c0_g1_i1.p1	107-1933[+]	LAM0_DROME^LAM0_DROME^Q:1-608,H:1-622^47.36%ID^E:0^RecName: Full=Lamin Dm0;^Eukaryota; Metazoa; Ecdysozoa; Arthropoda; Hexapoda; Insecta; Pterygota; Neoptera; Holometabola; Diptera; Brachycera; Muscomorpha; Ephydroidea; Drosophilidae; Drosophila; Sophophora	PF00038.22^Filament^Intermediate filament protein^48-404^E:3.1e-74`PF00932.20^LTD^Lamin Tail Domain^455-559^E:1.5e-16	.	.	.	KEGG:dme:Dmel_CG6944`KO:K07611	GO:0005737^cellular_component^cytoplasm`GO:0005638^cellular_component^lamin filament`GO:0005635^cellular_component^nuclear envelope`GO:0005641^cellular_component^nuclear envelope lumen`GO:0005637^cellular_component^nuclear inner membrane`GO:0005652^cellular_component^nuclear lamina`GO:0005634^cellular_component^nucleus`GO:0000922^cellular_component^spindle pole`GO:0003682^molecular_function^chrom…	GO:0005737^cellular_component^cytoplasm`GO:0005638^cellular_component^lamin filament`GO:0005635^cellular_component^nuclear envelope`GO:0005641^cellular_component^nuclear envelope lumen`GO:0005637^cellular_component^nuclear inner membrane`GO:0005652^cellular_component^nuclear lamina`GO:0005634^cellular_component^nucleus`GO:0000922^cellular_component^spindle pole`GO:0003682^molecular_function^chrom…	.	.	.
TRINITY_DN2364_c4_g1	TRINITY_DN2364_c4_g1_i1	UBCD1_DROME^UBCD1_DROME^Q:382-822,H:1-147^97.959%ID^E:4.25e-100^RecName: Full=Ubiquitin-conjugating enzyme E2-17 kDa;^Eukaryota; Metazoa; Ecdysozoa; Arthropoda; Hexapoda; Insecta; Pterygota; Neoptera; Holometabola; Diptera; Brachycera; Muscomorpha; Ephydroidea; Drosophilidae; Drosophila; Sophophora	.	TRINITY_DN2364_c4_g1_i1.p1	382-825[+]	UBCD1_DROME^UBCD1_DROME^Q:1-147,H:1-147^97.959%ID^E:3.82e-107^RecName: Full=Ubiquitin-conjugating enzyme E2-17 kDa;^Eukaryota; Metazoa; Ecdysozoa; Arthropoda; Hexapoda; Insecta; Pterygota; Neoptera; Holometabola; Diptera; Brachycera; Muscomorpha; Ephydroidea; Drosophilidae; Drosophila; Sophophora	PF00179.27^UQ_con^Ubiquitin-conjugating enzyme^5-141^E:1.1e-53	.	.	.	KEGG:dme:Dmel_CG7425`KO:K06689	GO:0005829^cellular_component^cytosol`GO:0005634^cellular_component^nucleus`GO:0000151^cellular_component^ubiquitin ligase complex`GO:0005524^molecular_function^ATP binding`GO:0061631^molecular_function^ubiquitin conjugating enzyme activity`GO:0031625^molecular_function^ubiquitin protein ligase binding`GO:0031145^biological_process^anaphase-promoting complex-dependent catabolic process`GO:0051276…	GO:0005829^cellular_component^cytosol`GO:0005634^cellular_component^nucleus`GO:0000151^cellular_component^ubiquitin ligase complex`GO:0005524^molecular_function^ATP binding`GO:0061631^molecular_function^ubiquitin conjugating enzyme activity`GO:0031625^molecular_function^ubiquitin protein ligase binding`GO:0031145^biological_process^anaphase-promoting complex-dependent catabolic process`GO:0051276…	.	.	.
TRINITY_DN2860_c3_g1	TRINITY_DN2860_c3_g1_i1	CYFIP_DROME^CYFIP_DROME^Q:377-4126,H:2-1276^76.254%ID^E:0^RecName: Full=Cytoplasmic FMR1-interacting protein;^Eukaryota; Metazoa; Ecdysozoa; Arthropoda; Hexapoda; Insecta; Pterygota; Neoptera; Holometabola; Diptera; Brachycera; Muscomorpha; Ephydroidea; Drosophilidae; Drosophila; Sophophora	.	TRINITY_DN2860_c3_g1_i1.p1	371-4174[+]	CYFIP_DROME^CYFIP_DROME^Q:3-1252,H:2-1276^76.254%ID^E:0^RecName: Full=Cytoplasmic FMR1-interacting protein;^Eukaryota; Metazoa; Ecdysozoa; Arthropoda; Hexapoda; Insecta; Pterygota; Neoptera; Holometabola; Diptera; Brachycera; Muscomorpha; Ephydroidea; Drosophilidae; Drosophila; Sophophora	PF07159.13^DUF1394^Protein of unknown function (DUF1394)^62-268^E:5e-09`PF05994.12^FragX_IP^Cytoplasmic Fragile-X interacting family^387-1220^E:0	.	.	.	KEGG:dme:Dmel_CG4931`KO:K05749	GO:0045177^cellular_component^apical part of cell`GO:0005737^cellular_component^cytoplasm`GO:0043005^cellular_component^neuron projection`GO:0031209^cellular_component^SCAR complex`GO:0045202^cellular_component^synapse`GO:0048365^molecular_function^Rac GTPase binding`GO:0000340^molecular_function^RNA 7-methylguanosine cap binding`GO:0007411^biological_process^axon guidance`GO:0033627^biological_p…	GO:0045177^cellular_component^apical part of cell`GO:0005737^cellular_component^cytoplasm`GO:0043005^cellular_component^neuron projection`GO:0031209^cellular_component^SCAR complex`GO:0045202^cellular_component^synapse`GO:0048365^molecular_function^Rac GTPase binding`GO:0000340^molecular_function^RNA 7-methylguanosine cap binding`GO:0007411^biological_process^axon guidance`GO:0033627^biological_p…	.	.	.
TRINITY_DN29161_c0_g2	TRINITY_DN29161_c0_g2_i1	LRP6_HUMAN^LRP6_HUMAN^Q:135-4898,H:1-1597^55.336%ID^E:0^RecName: Full=Low-density lipoprotein receptor-related protein 6;^Eukaryota; Metazoa; Chordata; Craniata; Vertebrata; Euteleostomi; Mammalia; Eutheria; Euarchontoglires; Primates; Haplorrhini; Catarrhini; Hominidae; Homo	.	TRINITY_DN29161_c0_g2_i1.p1	126-4949[+]	LRP6_HUMAN^LRP6_HUMAN^Q:4-1601,H:1-1608^55.453%ID^E:0^RecName: Full=Low-density lipoprotein receptor-related protein 6;^Eukaryota; Metazoa; Chordata; Craniata; Vertebrata; Euteleostomi; Mammalia; Eutheria; Euarchontoglires; Primates; Haplorrhini; Catarrhini; Hominidae; Homo	PF00058.18^Ldl_recept_b^Low-density lipoprotein receptor repeat class B^111-148^E:3e-07`PF00058.18^Ldl_recept_b^Low-density lipoprotein receptor repeat class B^153-196^E:1.6e-11`PF00058.18^Ldl_recept_b^Low-density lipoprotein receptor repeat class B^199-236^E:3.2e-09`PF14670.7^FXa_inhibition^Coagulation Factor Xa inhibitory site^291-328^E:1.9e-11`PF16472.6^DUF5050^Domain of unknown function (DUF5…	.	.	.	KEGG:hsa:4040`KO:K03068	GO:0009986^cellular_component^cell surface`GO:0031410^cellular_component^cytoplasmic vesicle`GO:0031901^cellular_component^early endosome membrane`GO:0005783^cellular_component^endoplasmic reticulum`GO:0005576^cellular_component^extracellular region`GO:0016021^cellular_component^integral component of membrane`GO:0045121^cellular_component^membrane raft`GO:0043025^cellular_component^neuronal cell …	GO:0009986^cellular_component^cell surface`GO:0031410^cellular_component^cytoplasmic vesicle`GO:0031901^cellular_component^early endosome membrane`GO:0005783^cellular_component^endoplasmic reticulum`GO:0005576^cellular_component^extracellular region`GO:0016021^cellular_component^integral component of membrane`GO:0045121^cellular_component^membrane raft`GO:0043025^cellular_component^neuronal cell …	GO:0005515^molecular_function^protein binding	.	.
TRINITY_DN304_c0_g1	TRINITY_DN304_c0_g1_i1	CADF_DROME^CADF_DROME^Q:701-1132,H:1-143^57.931%ID^E:6.23e-47^RecName: Full=Cofilin/actin-depolymerizing factor homolog;^Eukaryota; Metazoa; Ecdysozoa; Arthropoda; Hexapoda; Insecta; Pterygota; Neoptera; Holometabola; Diptera; Brachycera; Muscomorpha; Ephydroidea; Drosophilidae; Drosophila; Sophophora	.	TRINITY_DN304_c0_g1_i1.p1	701-1147[+]	CADF_DROME^CADF_DROME^Q:1-144,H:1-143^57.931%ID^E:2.31e-51^RecName: Full=Cofilin/actin-depolymerizing factor homolog;^Eukaryota; Metazoa; Ecdysozoa; Arthropoda; Hexapoda; Insecta; Pterygota; Neoptera; Holometabola; Diptera; Brachycera; Muscomorpha; Ephydroidea; Drosophilidae; Drosophila; Sophophora	PF00241.21^Cofilin_ADF^Cofilin/tropomyosin-type actin-binding protein^12-141^E:1.5e-28	.	.	.	KEGG:dme:Dmel_CG4254`KO:K05765	GO:0015629^cellular_component^actin cytoskeleton`GO:0005737^cellular_component^cytoplasm`GO:0005829^cellular_component^cytosol`GO:0016363^cellular_component^nuclear matrix`GO:0005654^cellular_component^nucleoplasm`GO:0003779^molecular_function^actin binding`GO:0051015^molecular_function^actin filament binding`GO:0030042^biological_process^actin filament depolymerization`GO:0007015^biological_proc…	GO:0015629^cellular_component^actin cytoskeleton`GO:0005737^cellular_component^cytoplasm`GO:0005829^cellular_component^cytosol`GO:0016363^cellular_component^nuclear matrix`GO:0005654^cellular_component^nucleoplasm`GO:0003779^molecular_function^actin binding`GO:0051015^molecular_function^actin filament binding`GO:0030042^biological_process^actin filament depolymerization`GO:0007015^biological_proc…	GO:0003779^molecular_function^actin binding`GO:0005622^cellular_component^intracellular	.	.
TRINITY_DN304_c0_g1	TRINITY_DN304_c0_g1_i2	CADF_DROME^CADF_DROME^Q:569-997,H:2-143^57.639%ID^E:2.58e-46^RecName: Full=Cofilin/actin-depolymerizing factor homolog;^Eukaryota; Metazoa; Ecdysozoa; Arthropoda; Hexapoda; Insecta; Pterygota; Neoptera; Holometabola; Diptera; Brachycera; Muscomorpha; Ephydroidea; Drosophilidae; Drosophila; Sophophora	.	TRINITY_DN304_c0_g1_i2.p1	557-1012[+]	CADF_DROME^CADF_DROME^Q:5-147,H:2-143^57.639%ID^E:1.77e-50^RecName: Full=Cofilin/actin-depolymerizing factor homolog;^Eukaryota; Metazoa; Ecdysozoa; Arthropoda; Hexapoda; Insecta; Pterygota; Neoptera; Holometabola; Diptera; Brachycera; Muscomorpha; Ephydroidea; Drosophilidae; Drosophila; Sophophora	PF00241.21^Cofilin_ADF^Cofilin/tropomyosin-type actin-binding protein^15-144^E:1.6e-28	.	.	.	KEGG:dme:Dmel_CG4254`KO:K05765	GO:0015629^cellular_component^actin cytoskeleton`GO:0005737^cellular_component^cytoplasm`GO:0005829^cellular_component^cytosol`GO:0016363^cellular_component^nuclear matrix`GO:0005654^cellular_component^nucleoplasm`GO:0003779^molecular_function^actin binding`GO:0051015^molecular_function^actin filament binding`GO:0030042^biological_process^actin filament depolymerization`GO:0007015^biological_proc…	GO:0015629^cellular_component^actin cytoskeleton`GO:0005737^cellular_component^cytoplasm`GO:0005829^cellular_component^cytosol`GO:0016363^cellular_component^nuclear matrix`GO:0005654^cellular_component^nucleoplasm`GO:0003779^molecular_function^actin binding`GO:0051015^molecular_function^actin filament binding`GO:0030042^biological_process^actin filament depolymerization`GO:0007015^biological_proc…	GO:0003779^molecular_function^actin binding`GO:0005622^cellular_component^intracellular	.	.
TRINITY_DN3236_c1_g2	TRINITY_DN3236_c1_g2_i1	HTH_DROME^HTH_DROME^Q:554-1669,H:5-433^57.907%ID^E:3.23e-125^RecName: Full=Homeobox protein homothorax;^Eukaryota; Metazoa; Ecdysozoa; Arthropoda; Hexapoda; Insecta; Pterygota; Neoptera; Holometabola; Diptera; Brachycera; Muscomorpha; Ephydroidea; Drosophilidae; Drosophila; Sophophora	.	TRINITY_DN3236_c1_g2_i1.p1	551-2008[+]	HTH_DROME^HTH_DROME^Q:2-408,H:5-466^56.344%ID^E:6.11e-155^RecName: Full=Homeobox protein homothorax;^Eukaryota; Metazoa; Ecdysozoa; Arthropoda; Hexapoda; Insecta; Pterygota; Neoptera; Holometabola; Diptera; Brachycera; Muscomorpha; Ephydroidea; Drosophilidae; Drosophila; Sophophora	PF16493.6^Meis_PKNOX_N^N-terminal of Homeobox Meis and PKNOX1^102-186^E:2.7e-40`PF00046.30^Homeodomain^Homeodomain^307-362^E:1e-07`PF05920.12^Homeobox_KN^Homeobox KN domain^323-362^E:1e-19	.	.	.	KEGG:dme:Dmel_CG17117`KO:K16672	GO:0005737^cellular_component^cytoplasm`GO:0005829^cellular_component^cytosol`GO:0005654^cellular_component^nucleoplasm`GO:0005634^cellular_component^nucleus`GO:0032993^cellular_component^protein-DNA complex`GO:0090575^cellular_component^RNA polymerase II transcription regulator complex`GO:0005667^cellular_component^transcription regulator complex`GO:0000987^molecular_function^cis-regulatory regi…	GO:0005737^cellular_component^cytoplasm`GO:0005829^cellular_component^cytosol`GO:0005654^cellular_component^nucleoplasm`GO:0005634^cellular_component^nucleus`GO:0032993^cellular_component^protein-DNA complex`GO:0090575^cellular_component^RNA polymerase II transcription regulator complex`GO:0005667^cellular_component^transcription regulator complex`GO:0000987^molecular_function^cis-regulatory regi…	GO:0003677^molecular_function^DNA binding`GO:0006355^biological_process^regulation of transcription, DNA-templated	.	.
TRINITY_DN33430_c0_g1	TRINITY_DN33430_c0_g1_i1	GAS1_MOUSE^GAS1_MOUSE^Q:8-397,H:109-241^38.346%ID^E:4.27e-14^RecName: Full=Growth arrest-specific protein 1;^Eukaryota; Metazoa; Chordata; Craniata; Vertebrata; Euteleostomi; Mammalia; Eutheria; Euarchontoglires; Glires; Rodentia; Myomorpha; Muroidea; Muridae; Murinae; Mus; Mus	.	.	.	.	.	.	.	.	KEGG:mmu:14451`KO:K06232	GO:0046658^cellular_component^anchored component of plasma membrane`GO:0016020^cellular_component^membrane`GO:0005886^cellular_component^plasma membrane`GO:0007411^biological_process^axon guidance`GO:0043010^biological_process^camera-type eye development`GO:0007050^biological_process^cell cycle arrest`GO:0045165^biological_process^cell fate commitment`GO:0021587^biological_process^cerebellum morp…	.	.	.	.
TRINITY_DN33430_c0_g1	TRINITY_DN33430_c0_g1_i2	.	.	TRINITY_DN33430_c0_g1_i2.p1	1-609[+]	.	.	.	.	.	.	.	.	.	.	.
TRINITY_DN3554_c0_g2	TRINITY_DN3554_c0_g2_i1	BUN1_DROME^BUN1_DROME^Q:2273-2470,H:41-106^69.697%ID^E:4.73e-21^RecName: Full=Protein bunched, class 1/class 3/D/E isoforms;^Eukaryota; Metazoa; Ecdysozoa; Arthropoda; Hexapoda; Insecta; Pterygota; Neoptera; Holometabola; Diptera; Brachycera; Muscomorpha; Ephydroidea; Drosophilidae; Drosophila; Sophophora	.	TRINITY_DN3554_c0_g2_i1.p1	116-2650[+]	BUN1_DROME^BUN1_DROME^Q:720-790,H:41-111^67.606%ID^E:3.96e-23^RecName: Full=Protein bunched, class 1/class 3/D/E isoforms;^Eukaryota; Metazoa; Ecdysozoa; Arthropoda; Hexapoda; Insecta; Pterygota; Neoptera; Holometabola; Diptera; Brachycera; Muscomorpha; Ephydroidea; Drosophilidae; Drosophila; Sophophora	PF01166.19^TSC22^TSC-22/dip/bun family^743-799^E:2.6e-28	.	.	.	.	GO:0005829^cellular_component^cytosol`GO:0005634^cellular_component^nucleus`GO:0003700^molecular_function^DNA-binding transcription factor activity`GO:0042803^molecular_function^protein homodimerization activity`GO:0007304^biological_process^chorion-containing eggshell formation`GO:0001751^biological_process^compound eye photoreceptor cell differentiation`GO:0008340^biological_process^determinati…	GO:0005829^cellular_component^cytosol`GO:0005634^cellular_component^nucleus`GO:0003700^molecular_function^DNA-binding transcription factor activity`GO:0042803^molecular_function^protein homodimerization activity`GO:0007304^biological_process^chorion-containing eggshell formation`GO:0001751^biological_process^compound eye photoreceptor cell differentiation`GO:0008340^biological_process^determinati…	GO:0003700^molecular_function^DNA-binding transcription factor activity`GO:0006355^biological_process^regulation of transcription, DNA-templated	.	.
TRINITY_DN3554_c0_g2	TRINITY_DN3554_c0_g2_i3	BUN1_DROME^BUN1_DROME^Q:501-710,H:37-106^68.571%ID^E:2.77e-23^RecName: Full=Protein bunched, class 1/class 3/D/E isoforms;^Eukaryota; Metazoa; Ecdysozoa; Arthropoda; Hexapoda; Insecta; Pterygota; Neoptera; Holometabola; Diptera; Brachycera; Muscomorpha; Ephydroidea; Drosophilidae; Drosophila; Sophophora	.	TRINITY_DN3554_c0_g2_i3.p1	387-890[+]	BUN1_DROME^BUN1_DROME^Q:39-113,H:37-111^66.667%ID^E:3.33e-28^RecName: Full=Protein bunched, class 1/class 3/D/E isoforms;^Eukaryota; Metazoa; Ecdysozoa; Arthropoda; Hexapoda; Insecta; Pterygota; Neoptera; Holometabola; Diptera; Brachycera; Muscomorpha; Ephydroidea; Drosophilidae; Drosophila; Sophophora	PF01166.19^TSC22^TSC-22/dip/bun family^66-122^E:2.1e-29	.	.	.	.	GO:0005829^cellular_component^cytosol`GO:0005634^cellular_component^nucleus`GO:0003700^molecular_function^DNA-binding transcription factor activity`GO:0042803^molecular_function^protein homodimerization activity`GO:0007304^biological_process^chorion-containing eggshell formation`GO:0001751^biological_process^compound eye photoreceptor cell differentiation`GO:0008340^biological_process^determinati…	GO:0005829^cellular_component^cytosol`GO:0005634^cellular_component^nucleus`GO:0003700^molecular_function^DNA-binding transcription factor activity`GO:0042803^molecular_function^protein homodimerization activity`GO:0007304^biological_process^chorion-containing eggshell formation`GO:0001751^biological_process^compound eye photoreceptor cell differentiation`GO:0008340^biological_process^determinati…	GO:0003700^molecular_function^DNA-binding transcription factor activity`GO:0006355^biological_process^regulation of transcription, DNA-templated	.	.
TRINITY_DN3554_c0_g2	TRINITY_DN3554_c0_g2_i2	BUN1_DROME^BUN1_DROME^Q:159-335,H:48-106^76.271%ID^E:4.59e-21^RecName: Full=Protein bunched, class 1/class 3/D/E isoforms;^Eukaryota; Metazoa; Ecdysozoa; Arthropoda; Hexapoda; Insecta; Pterygota; Neoptera; Holometabola; Diptera; Brachycera; Muscomorpha; Ephydroidea; Drosophilidae; Drosophila; Sophophora	.	TRINITY_DN3554_c0_g2_i2.p1	207-515[+]	BUN1_DROME^BUN1_DROME^Q:1-48,H:64-111^72.917%ID^E:5.16e-18^RecName: Full=Protein bunched, class 1/class 3/D/E isoforms;^Eukaryota; Metazoa; Ecdysozoa; Arthropoda; Hexapoda; Insecta; Pterygota; Neoptera; Holometabola; Diptera; Brachycera; Muscomorpha; Ephydroidea; Drosophilidae; Drosophila; Sophophora	PF01166.19^TSC22^TSC-22/dip/bun family^1-57^E:6.6e-30	.	.	.	.	GO:0005829^cellular_component^cytosol`GO:0005634^cellular_component^nucleus`GO:0003700^molecular_function^DNA-binding transcription factor activity`GO:0042803^molecular_function^protein homodimerization activity`GO:0007304^biological_process^chorion-containing eggshell formation`GO:0001751^biological_process^compound eye photoreceptor cell differentiation`GO:0008340^biological_process^determinati…	GO:0005829^cellular_component^cytosol`GO:0005634^cellular_component^nucleus`GO:0003700^molecular_function^DNA-binding transcription factor activity`GO:0042803^molecular_function^protein homodimerization activity`GO:0007304^biological_process^chorion-containing eggshell formation`GO:0001751^biological_process^compound eye photoreceptor cell differentiation`GO:0008340^biological_process^determinati…	GO:0003700^molecular_function^DNA-binding transcription factor activity`GO:0006355^biological_process^regulation of transcription, DNA-templated	.	.
TRINITY_DN3554_c0_g2	TRINITY_DN3554_c0_g2_i4	BUN1_DROME^BUN1_DROME^Q:2254-2412,H:54-106^81.132%ID^E:1.91e-19^RecName: Full=Protein bunched, class 1/class 3/D/E isoforms;^Eukaryota; Metazoa; Ecdysozoa; Arthropoda; Hexapoda; Insecta; Pterygota; Neoptera; Holometabola; Diptera; Brachycera; Muscomorpha; Ephydroidea; Drosophilidae; Drosophila; Sophophora	.	TRINITY_DN3554_c0_g2_i4.p3	2284-2592[+]	BUN1_DROME^BUN1_DROME^Q:1-48,H:64-111^72.917%ID^E:5.16e-18^RecName: Full=Protein bunched, class 1/class 3/D/E isoforms;^Eukaryota; Metazoa; Ecdysozoa; Arthropoda; Hexapoda; Insecta; Pterygota; Neoptera; Holometabola; Diptera; Brachycera; Muscomorpha; Ephydroidea; Drosophilidae; Drosophila; Sophophora	PF01166.19^TSC22^TSC-22/dip/bun family^1-57^E:6.6e-30	.	.	.	.	GO:0005829^cellular_component^cytosol`GO:0005634^cellular_component^nucleus`GO:0003700^molecular_function^DNA-binding transcription factor activity`GO:0042803^molecular_function^protein homodimerization activity`GO:0007304^biological_process^chorion-containing eggshell formation`GO:0001751^biological_process^compound eye photoreceptor cell differentiation`GO:0008340^biological_process^determinati…	GO:0005829^cellular_component^cytosol`GO:0005634^cellular_component^nucleus`GO:0003700^molecular_function^DNA-binding transcription factor activity`GO:0042803^molecular_function^protein homodimerization activity`GO:0007304^biological_process^chorion-containing eggshell formation`GO:0001751^biological_process^compound eye photoreceptor cell differentiation`GO:0008340^biological_process^determinati…	GO:0003700^molecular_function^DNA-binding transcription factor activity`GO:0006355^biological_process^regulation of transcription, DNA-templated	.	.
TRINITY_DN3554_c0_g2	TRINITY_DN3554_c0_g2_i4	BUN1_DROME^BUN1_DROME^Q:2254-2412,H:54-106^81.132%ID^E:1.91e-19^RecName: Full=Protein bunched, class 1/class 3/D/E isoforms;^Eukaryota; Metazoa; Ecdysozoa; Arthropoda; Hexapoda; Insecta; Pterygota; Neoptera; Holometabola; Diptera; Brachycera; Muscomorpha; Ephydroidea; Drosophilidae; Drosophila; Sophophora	.	TRINITY_DN3554_c0_g2_i4.p1	116-1900[+]	BUN2_DROME^BUN2_DROME^Q:94-261,H:262-423^39.785%ID^E:4.71e-17^RecName: Full=Protein bunched, class 2/F/G isoform;^Eukaryota; Metazoa; Ecdysozoa; Arthropoda; Hexapoda; Insecta; Pterygota; Neoptera; Holometabola; Diptera; Brachycera; Muscomorpha; Ephydroidea; Drosophilidae; Drosophila; Sophophora	.	.	.	.	KEGG:dme:Dmel_CG42281	GO:0005829^cellular_component^cytosol`GO:0005634^cellular_component^nucleus`GO:0003700^molecular_function^DNA-binding transcription factor activity`GO:0042803^molecular_function^protein homodimerization activity`GO:0007304^biological_process^chorion-containing eggshell formation`GO:0001751^biological_process^compound eye photoreceptor cell differentiation`GO:0008340^biological_process^determinati…	GO:0005829^cellular_component^cytosol`GO:0005634^cellular_component^nucleus`GO:0003700^molecular_function^DNA-binding transcription factor activity`GO:0042803^molecular_function^protein homodimerization activity`GO:0007304^biological_process^chorion-containing eggshell formation`GO:0001751^biological_process^compound eye photoreceptor cell differentiation`GO:0008340^biological_process^determinati…	.	.	.
TRINITY_DN37179_c0_g1	TRINITY_DN37179_c0_g1_i1	RX3_DANRE^RX3_DANRE^Q:587-1300,H:90-290^47.012%ID^E:2.16e-41^RecName: Full=Retinal homeobox protein Rx3;^Eukaryota; Metazoa; Chordata; Craniata; Vertebrata; Euteleostomi; Actinopterygii; Neopterygii; Teleostei; Ostariophysi; Cypriniformes; Cyprinidae; Danio	.	TRINITY_DN37179_c0_g1_i1.p1	116-1318[+]	RX2_ORYLA^RX2_ORYLA^Q:55-395,H:36-322^37.209%ID^E:8.42e-51^RecName: Full=Retinal homeobox protein Rx2;^Eukaryota; Metazoa; Chordata; Craniata; Vertebrata; Euteleostomi; Actinopterygii; Neopterygii; Teleostei; Neoteleostei; Acanthomorphata; Ovalentaria; Atherinomorphae; Beloniformes; Adrianichthyidae; Oryziinae; Oryzias	PF00046.30^Homeodomain^Homeodomain^172-228^E:7.9e-24`PF03826.18^OAR^OAR motif^373-389^E:3.9e-06	.	.	.	KEGG:ola:100125458`KO:K09332	GO:0005634^cellular_component^nucleus`GO:0043565^molecular_function^sequence-specific DNA binding`GO:0021984^biological_process^adenohypophysis development`GO:0048593^biological_process^camera-type eye morphogenesis`GO:0001708^biological_process^cell fate specification`GO:0048596^biological_process^embryonic camera-type eye morphogenesis`GO:0001654^biological_process^eye development`GO:0060898^bi…	GO:0005634^cellular_component^nucleus`GO:0043565^molecular_function^sequence-specific DNA binding`GO:0007275^biological_process^multicellular organism development`GO:0006355^biological_process^regulation of transcription, DNA-templated	GO:0003677^molecular_function^DNA binding	.	.
TRINITY_DN3813_c3_g3	TRINITY_DN3813_c3_g3_i1	ZN480_HUMAN^ZN480_HUMAN^Q:1247-1597,H:395-511^51.282%ID^E:9.73e-31^RecName: Full=Zinc finger protein 480;^Eukaryota; Metazoa; Chordata; Craniata; Vertebrata; Euteleostomi; Mammalia; Eutheria; Euarchontoglires; Primates; Haplorrhini; Catarrhini; Hominidae; Homo`ZN480_HUMAN^ZN480_HUMAN^Q:1247-1597,H:339-455^48.718%ID^E:7.77e-28^RecName: Full=Zinc finger protein 480;^Eukaryota; Metazoa; Chordata; Cr…	.	TRINITY_DN3813_c3_g3_i1.p1	1304-1600[+]	ZG57_XENLA^ZG57_XENLA^Q:4-99,H:164-259^51.042%ID^E:5.49e-32^RecName: Full=Gastrula zinc finger protein XlCGF57.1;^Eukaryota; Metazoa; Chordata; Craniata; Vertebrata; Euteleostomi; Amphibia; Batrachia; Anura; Pipoidea; Pipidae; Xenopodinae; Xenopus; Xenopus`ZG57_XENLA^ZG57_XENLA^Q:3-99,H:191-287^50.515%ID^E:2.04e-29^RecName: Full=Gastrula zinc finger protein XlCGF57.1;^Eukaryota; Metazoa; Chordata…	PF00096.27^zf-C2H2^Zinc finger, C2H2 type^14-36^E:9.4e-07`PF13894.7^zf-C2H2_4^C2H2-type zinc finger^14-36^E:0.00012`PF13912.7^zf-C2H2_6^C2H2-type zinc finger^14-32^E:0.00039`PF12874.8^zf-met^Zinc-finger of C2H2 type^14-35^E:0.0051`PF13465.7^zf-H2C2_2^Zinc-finger double domain^29-51^E:3.3e-10`PF00096.27^zf-C2H2^Zinc finger, C2H2 type^42-64^E:1.5e-05`PF13894.7^zf-C2H2_4^C2H2-type zinc finger^42-64^…	.	.	.	KEGG:hsa:147657`KO:K09228	GO:0005829^cellular_component^cytosol`GO:0005654^cellular_component^nucleoplasm`GO:0046872^molecular_function^metal ion binding`GO:0003676^molecular_function^nucleic acid binding`GO:0006355^biological_process^regulation of transcription, DNA-templated	GO:0005634^cellular_component^nucleus`GO:0003677^molecular_function^DNA binding`GO:0046872^molecular_function^metal ion binding	GO:0003676^molecular_function^nucleic acid binding	.	.
TRINITY_DN3813_c3_g3	TRINITY_DN3813_c3_g3_i3	GLAS_DROME^GLAS_DROME^Q:20-373,H:452-569^47.458%ID^E:1.43e-36^RecName: Full=Protein glass;^Eukaryota; Metazoa; Ecdysozoa; Arthropoda; Hexapoda; Insecta; Pterygota; Neoptera; Holometabola; Diptera; Brachycera; Muscomorpha; Ephydroidea; Drosophilidae; Drosophila; Sophophora`GLAS_DROME^GLAS_DROME^Q:53-373,H:435-541^44.86%ID^E:3.58e-29^RecName: Full=Protein glass;^Eukaryota; Metazoa; Ecdysozoa; Arthr…	.	TRINITY_DN3813_c3_g3_i3.p1	2-373[+]	GLAS_DROME^GLAS_DROME^Q:7-124,H:452-569^47.458%ID^E:1.29e-36^RecName: Full=Protein glass;^Eukaryota; Metazoa; Ecdysozoa; Arthropoda; Hexapoda; Insecta; Pterygota; Neoptera; Holometabola; Diptera; Brachycera; Muscomorpha; Ephydroidea; Drosophilidae; Drosophila; Sophophora`GLAS_DROME^GLAS_DROME^Q:18-124,H:435-541^44.86%ID^E:3.22e-29^RecName: Full=Protein glass;^Eukaryota; Metazoa; Ecdysozoa; Arthro…	PF00096.27^zf-C2H2^Zinc finger, C2H2 type^20-42^E:1.3e-05`PF12874.8^zf-met^Zinc-finger of C2H2 type^20-42^E:0.059`PF13912.7^zf-C2H2_6^C2H2-type zinc finger^47-70^E:0.0035`PF00096.27^zf-C2H2^Zinc finger, C2H2 type^48-70^E:6.7e-06`PF13894.7^zf-C2H2_4^C2H2-type zinc finger^48-70^E:0.00044`PF00096.27^zf-C2H2^Zinc finger, C2H2 type^76-98^E:2.9e-07`PF13894.7^zf-C2H2_4^C2H2-type zinc finger^76-98^E:0.00…	.	.	.	KEGG:dme:Dmel_CG7672`KO:K09214	GO:0005634^cellular_component^nucleus`GO:0003677^molecular_function^DNA binding`GO:0000981^molecular_function^DNA-binding transcription factor activity, RNA polymerase II-specific`GO:0046872^molecular_function^metal ion binding`GO:0060086^biological_process^circadian temperature homeostasis`GO:0001745^biological_process^compound eye morphogenesis`GO:0001751^biological_process^compound eye photore…	GO:0005634^cellular_component^nucleus`GO:0003677^molecular_function^DNA binding`GO:0000981^molecular_function^DNA-binding transcription factor activity, RNA polymerase II-specific`GO:0046872^molecular_function^metal ion binding`GO:0060086^biological_process^circadian temperature homeostasis`GO:0001745^biological_process^compound eye morphogenesis`GO:0001751^biological_process^compound eye photore…	GO:0003676^molecular_function^nucleic acid binding	.	.
TRINITY_DN3813_c3_g3	TRINITY_DN3813_c3_g3_i2	ZN214_HUMAN^ZN214_HUMAN^Q:2-457,H:367-518^46.711%ID^E:8.48e-44^RecName: Full=Zinc finger protein 214;^Eukaryota; Metazoa; Chordata; Craniata; Vertebrata; Euteleostomi; Mammalia; Eutheria; Euarchontoglires; Primates; Haplorrhini; Catarrhini; Hominidae; Homo`ZN214_HUMAN^ZN214_HUMAN^Q:29-457,H:348-490^46.853%ID^E:2.05e-40^RecName: Full=Zinc finger protein 214;^Eukaryota; Metazoa; Chordata; Craniata;…	.	TRINITY_DN3813_c3_g3_i2.p1	2-457[+]	ZN214_HUMAN^ZN214_HUMAN^Q:1-152,H:367-518^46.711%ID^E:7.63e-44^RecName: Full=Zinc finger protein 214;^Eukaryota; Metazoa; Chordata; Craniata; Vertebrata; Euteleostomi; Mammalia; Eutheria; Euarchontoglires; Primates; Haplorrhini; Catarrhini; Hominidae; Homo`ZN214_HUMAN^ZN214_HUMAN^Q:10-152,H:348-490^46.853%ID^E:1.84e-40^RecName: Full=Zinc finger protein 214;^Eukaryota; Metazoa; Chordata; Craniata;…	PF00096.27^zf-C2H2^Zinc finger, C2H2 type^20-42^E:1.8e-05`PF12874.8^zf-met^Zinc-finger of C2H2 type^20-42^E:0.081`PF13912.7^zf-C2H2_6^C2H2-type zinc finger^47-70^E:0.0048`PF00096.27^zf-C2H2^Zinc finger, C2H2 type^48-70^E:9.2e-06`PF13894.7^zf-C2H2_4^C2H2-type zinc finger^48-70^E:0.00061`PF00096.27^zf-C2H2^Zinc finger, C2H2 type^76-98^E:1.6e-06`PF00096.27^zf-C2H2^Zinc finger, C2H2 type^104-126^E:4e…	.	.	.	KEGG:hsa:7761`KO:K09228	GO:0005634^cellular_component^nucleus`GO:0003677^molecular_function^DNA binding`GO:0008270^molecular_function^zinc ion binding`GO:0006355^biological_process^regulation of transcription, DNA-templated	GO:0005634^cellular_component^nucleus`GO:0003677^molecular_function^DNA binding`GO:0008270^molecular_function^zinc ion binding`GO:0006355^biological_process^regulation of transcription, DNA-templated	GO:0003676^molecular_function^nucleic acid binding	.	.
TRINITY_DN4632_c0_g1	TRINITY_DN4632_c0_g1_i1	ZNF92_HUMAN^ZNF92_HUMAN^Q:17-388,H:274-397^50.806%ID^E:1.27e-50^RecName: Full=Zinc finger protein 92;^Eukaryota; Metazoa; Chordata; Craniata; Vertebrata; Euteleostomi; Mammalia; Eutheria; Euarchontoglires; Primates; Haplorrhini; Catarrhini; Hominidae; Homo`ZNF92_HUMAN^ZNF92_HUMAN^Q:388-633,H:398-479^46.341%ID^E:1.27e-50^RecName: Full=Zinc finger protein 92;^Eukaryota; Metazoa; Chordata; Craniata;…	.	TRINITY_DN4632_c0_g1_i1.p1	361-888[+]	GLAS_DROME^GLAS_DROME^Q:9-87,H:493-571^50.633%ID^E:8.14e-23^RecName: Full=Protein glass;^Eukaryota; Metazoa; Ecdysozoa; Arthropoda; Hexapoda; Insecta; Pterygota; Neoptera; Holometabola; Diptera; Brachycera; Muscomorpha; Ephydroidea; Drosophilidae; Drosophila; Sophophora`GLAS_DROME^GLAS_DROME^Q:10-91,H:466-547^43.902%ID^E:2.67e-21^RecName: Full=Protein glass;^Eukaryota; Metazoa; Ecdysozoa; Arthrop…	PF13913.7^zf-C2HC_2^zinc-finger of a C2HC-type^8-30^E:0.005`PF00096.27^zf-C2H2^Zinc finger, C2H2 type^10-31^E:9.1e-06`PF13894.7^zf-C2H2_4^C2H2-type zinc finger^10-31^E:0.0003`PF00096.27^zf-C2H2^Zinc finger, C2H2 type^65-87^E:1.4e-07`PF13894.7^zf-C2H2_4^C2H2-type zinc finger^65-87^E:7e-06`PF12874.8^zf-met^Zinc-finger of C2H2 type^65-85^E:0.0015`PF13912.7^zf-C2H2_6^C2H2-type zinc finger^65-87^E:0.0…	.	.	.	KEGG:dme:Dmel_CG7672`KO:K09214	GO:0005634^cellular_component^nucleus`GO:0003700^molecular_function^DNA-binding transcription factor activity`GO:0000978^molecular_function^RNA polymerase II cis-regulatory region sequence-specific DNA binding`GO:0008270^molecular_function^zinc ion binding`GO:0006355^biological_process^regulation of transcription, DNA-templated	GO:0005634^cellular_component^nucleus`GO:0003677^molecular_function^DNA binding`GO:0000981^molecular_function^DNA-binding transcription factor activity, RNA polymerase II-specific`GO:0046872^molecular_function^metal ion binding`GO:0060086^biological_process^circadian temperature homeostasis`GO:0001745^biological_process^compound eye morphogenesis`GO:0001751^biological_process^compound eye photore…	GO:0003676^molecular_function^nucleic acid binding	.	.
TRINITY_DN493_c0_g1	TRINITY_DN493_c0_g1_i1	EGFR_APIME^EGFR_APIME^Q:1713-5009,H:149-1292^55.328%ID^E:0^RecName: Full=Epidermal growth factor receptor;^Eukaryota; Metazoa; Ecdysozoa; Arthropoda; Hexapoda; Insecta; Pterygota; Neoptera; Holometabola; Hymenoptera; Apocrita; Aculeata; Apoidea; Apidae; Apis`EGFR_APIME^EGFR_APIME^Q:542-1699,H:1-386^69.948%ID^E:0^RecName: Full=Epidermal growth factor receptor;^Eukaryota; Metazoa; Ecdysozoa; Arthro…	.	TRINITY_DN493_c0_g1_i1.p1	1620-5012[+]	EGFR_APIME^EGFR_APIME^Q:32-1130,H:149-1292^56.137%ID^E:0^RecName: Full=Epidermal growth factor receptor;^Eukaryota; Metazoa; Ecdysozoa; Arthropoda; Hexapoda; Insecta; Pterygota; Neoptera; Holometabola; Hymenoptera; Apocrita; Aculeata; Apoidea; Apidae; Apis`EGFR_APIME^EGFR_APIME^Q:193-319,H:1-117^25.581%ID^E:4.64e-05^RecName: Full=Epidermal growth factor receptor;^Eukaryota; Metazoa; Ecdysozoa; Ar…	PF01030.25^Recep_L_domain^Receptor L domain^83-209^E:5.3e-25`PF14843.7^GF_recep_IV^Growth factor receptor domain IV^235-347^E:1.5e-27`PF00069.26^Pkinase^Protein kinase domain^601-852^E:7.5e-38`PF07714.18^PK_Tyr_Ser-Thr^Protein tyrosine and serine/threonine kinase^602-854^E:1.8e-88	.	.	.	.	GO:0016021^cellular_component^integral component of membrane`GO:0005524^molecular_function^ATP binding`GO:0004714^molecular_function^transmembrane receptor protein tyrosine kinase activity`GO:0007275^biological_process^multicellular organism development`GO:0007169^biological_process^transmembrane receptor protein tyrosine kinase signaling pathway	GO:0016021^cellular_component^integral component of membrane`GO:0005524^molecular_function^ATP binding`GO:0004714^molecular_function^transmembrane receptor protein tyrosine kinase activity`GO:0007275^biological_process^multicellular organism development`GO:0007169^biological_process^transmembrane receptor protein tyrosine kinase signaling pathway	GO:0004672^molecular_function^protein kinase activity`GO:0005524^molecular_function^ATP binding`GO:0006468^biological_process^protein phosphorylation	.	.
TRINITY_DN493_c0_g1	TRINITY_DN493_c0_g1_i1	EGFR_APIME^EGFR_APIME^Q:1713-5009,H:149-1292^55.328%ID^E:0^RecName: Full=Epidermal growth factor receptor;^Eukaryota; Metazoa; Ecdysozoa; Arthropoda; Hexapoda; Insecta; Pterygota; Neoptera; Holometabola; Hymenoptera; Apocrita; Aculeata; Apoidea; Apidae; Apis`EGFR_APIME^EGFR_APIME^Q:542-1699,H:1-386^69.948%ID^E:0^RecName: Full=Epidermal growth factor receptor;^Eukaryota; Metazoa; Ecdysozoa; Arthro…	.	TRINITY_DN493_c0_g1_i1.p2	104-1732[+]	EGFR_DROME^EGFR_DROME^Q:26-532,H:100-606^62.868%ID^E:0^RecName: Full=Epidermal growth factor receptor;^Eukaryota; Metazoa; Ecdysozoa; Arthropoda; Hexapoda; Insecta; Pterygota; Neoptera; Holometabola; Diptera; Brachycera; Muscomorpha; Ephydroidea; Drosophilidae; Drosophila; Sophophora`EGFR_DROME^EGFR_DROME^Q:44-326,H:410-672^24.359%ID^E:2.35e-09^RecName: Full=Epidermal growth factor receptor;^Euka…	PF01030.25^Recep_L_domain^Receptor L domain^54-164^E:4.8e-23`PF00757.21^Furin-like^Furin-like cysteine rich region^183-331^E:8.7e-27`PF01030.25^Recep_L_domain^Receptor L domain^346-472^E:1.7e-25`PF14843.7^GF_recep_IV^Growth factor receptor domain IV^498-536^E:3.4e-10	.	.	.	KEGG:dme:Dmel_CG10079`KO:K04361	GO:0016021^cellular_component^integral component of membrane`GO:0005524^molecular_function^ATP binding`GO:0004714^molecular_function^transmembrane receptor protein tyrosine kinase activity`GO:0007275^biological_process^multicellular organism development`GO:0007169^biological_process^transmembrane receptor protein tyrosine kinase signaling pathway	GO:0009925^cellular_component^basal plasma membrane`GO:0005887^cellular_component^integral component of plasma membrane`GO:0005886^cellular_component^plasma membrane`GO:0043235^cellular_component^receptor complex`GO:0005524^molecular_function^ATP binding`GO:0005006^molecular_function^epidermal growth factor-activated receptor activity`GO:0042802^molecular_function^identical protein binding`GO:000…	GO:0004714^molecular_function^transmembrane receptor protein tyrosine kinase activity`GO:0005524^molecular_function^ATP binding`GO:0006468^biological_process^protein phosphorylation`GO:0007169^biological_process^transmembrane receptor protein tyrosine kinase signaling pathway`GO:0016020^cellular_component^membrane	.	.
TRINITY_DN493_c0_g2	TRINITY_DN493_c0_g2_i3	EGFR_APIME^EGFR_APIME^Q:1455-5216,H:1-1292^59.41%ID^E:0^RecName: Full=Epidermal growth factor receptor;^Eukaryota; Metazoa; Ecdysozoa; Arthropoda; Hexapoda; Insecta; Pterygota; Neoptera; Holometabola; Hymenoptera; Apocrita; Aculeata; Apoidea; Apidae; Apis`EGFR_APIME^EGFR_APIME^Q:1236-1823,H:239-440^30.622%ID^E:1.2e-15^RecName: Full=Epidermal growth factor receptor;^Eukaryota; Metazoa; Ecdysozoa; …	.	TRINITY_DN493_c0_g2_i3.p1	984-5219[+]	EGFR_APIME^EGFR_APIME^Q:158-1411,H:1-1292^59.486%ID^E:0^RecName: Full=Epidermal growth factor receptor;^Eukaryota; Metazoa; Ecdysozoa; Arthropoda; Hexapoda; Insecta; Pterygota; Neoptera; Holometabola; Hymenoptera; Apocrita; Aculeata; Apoidea; Apidae; Apis`EGFR_APIME^EGFR_APIME^Q:85-280,H:239-440^30.622%ID^E:5.05e-16^RecName: Full=Epidermal growth factor receptor;^Eukaryota; Metazoa; Ecdysozoa; Ar…	PF01030.25^Recep_L_domain^Receptor L domain^65-175^E:4.5e-22`PF00757.21^Furin-like^Furin-like cysteine rich region^192-342^E:4.4e-26`PF01030.25^Recep_L_domain^Receptor L domain^357-484^E:1.6e-25`PF14843.7^GF_recep_IV^Growth factor receptor domain IV^509-621^E:2.6e-25`PF00069.26^Pkinase^Protein kinase domain^876-1128^E:5.6e-38`PF07714.18^PK_Tyr_Ser-Thr^Protein tyrosine and serine/threonine kinase^…	.	.	.	.	GO:0016021^cellular_component^integral component of membrane`GO:0005524^molecular_function^ATP binding`GO:0004714^molecular_function^transmembrane receptor protein tyrosine kinase activity`GO:0007275^biological_process^multicellular organism development`GO:0007169^biological_process^transmembrane receptor protein tyrosine kinase signaling pathway	GO:0016021^cellular_component^integral component of membrane`GO:0005524^molecular_function^ATP binding`GO:0004714^molecular_function^transmembrane receptor protein tyrosine kinase activity`GO:0007275^biological_process^multicellular organism development`GO:0007169^biological_process^transmembrane receptor protein tyrosine kinase signaling pathway	GO:0004714^molecular_function^transmembrane receptor protein tyrosine kinase activity`GO:0005524^molecular_function^ATP binding`GO:0006468^biological_process^protein phosphorylation`GO:0007169^biological_process^transmembrane receptor protein tyrosine kinase signaling pathway`GO:0016020^cellular_component^membrane`GO:0004672^molecular_function^protein kinase activity	.	.
TRINITY_DN493_c0_g2	TRINITY_DN493_c0_g2_i2	EGFR_APIME^EGFR_APIME^Q:2352-6113,H:1-1292^59.41%ID^E:0^RecName: Full=Epidermal growth factor receptor;^Eukaryota; Metazoa; Ecdysozoa; Arthropoda; Hexapoda; Insecta; Pterygota; Neoptera; Holometabola; Hymenoptera; Apocrita; Aculeata; Apoidea; Apidae; Apis`EGFR_APIME^EGFR_APIME^Q:2133-2720,H:239-440^30.622%ID^E:1.38e-15^RecName: Full=Epidermal growth factor receptor;^Eukaryota; Metazoa; Ecdysozoa;…	.	TRINITY_DN493_c0_g2_i2.p1	1881-6116[+]	EGFR_APIME^EGFR_APIME^Q:158-1411,H:1-1292^59.486%ID^E:0^RecName: Full=Epidermal growth factor receptor;^Eukaryota; Metazoa; Ecdysozoa; Arthropoda; Hexapoda; Insecta; Pterygota; Neoptera; Holometabola; Hymenoptera; Apocrita; Aculeata; Apoidea; Apidae; Apis`EGFR_APIME^EGFR_APIME^Q:85-280,H:239-440^30.622%ID^E:5.05e-16^RecName: Full=Epidermal growth factor receptor;^Eukaryota; Metazoa; Ecdysozoa; Ar…	PF01030.25^Recep_L_domain^Receptor L domain^65-175^E:4.5e-22`PF00757.21^Furin-like^Furin-like cysteine rich region^192-342^E:4.4e-26`PF01030.25^Recep_L_domain^Receptor L domain^357-484^E:1.6e-25`PF14843.7^GF_recep_IV^Growth factor receptor domain IV^509-621^E:2.6e-25`PF00069.26^Pkinase^Protein kinase domain^876-1128^E:5.6e-38`PF07714.18^PK_Tyr_Ser-Thr^Protein tyrosine and serine/threonine kinase^…	.	.	.	.	GO:0016021^cellular_component^integral component of membrane`GO:0005524^molecular_function^ATP binding`GO:0004714^molecular_function^transmembrane receptor protein tyrosine kinase activity`GO:0007275^biological_process^multicellular organism development`GO:0007169^biological_process^transmembrane receptor protein tyrosine kinase signaling pathway	GO:0016021^cellular_component^integral component of membrane`GO:0005524^molecular_function^ATP binding`GO:0004714^molecular_function^transmembrane receptor protein tyrosine kinase activity`GO:0007275^biological_process^multicellular organism development`GO:0007169^biological_process^transmembrane receptor protein tyrosine kinase signaling pathway	GO:0004714^molecular_function^transmembrane receptor protein tyrosine kinase activity`GO:0005524^molecular_function^ATP binding`GO:0006468^biological_process^protein phosphorylation`GO:0007169^biological_process^transmembrane receptor protein tyrosine kinase signaling pathway`GO:0016020^cellular_component^membrane`GO:0004672^molecular_function^protein kinase activity	.	.
TRINITY_DN493_c0_g2	TRINITY_DN493_c0_g2_i4	EGFR_DROME^EGFR_DROME^Q:1557-3488,H:96-735^58.824%ID^E:0^RecName: Full=Epidermal growth factor receptor;^Eukaryota; Metazoa; Ecdysozoa; Arthropoda; Hexapoda; Insecta; Pterygota; Neoptera; Holometabola; Diptera; Brachycera; Muscomorpha; Ephydroidea; Drosophilidae; Drosophila; Sophophora	.	TRINITY_DN493_c0_g2_i4.p1	1461-3548[+]	EGFR_DROME^EGFR_DROME^Q:18-676,H:73-735^57.698%ID^E:0^RecName: Full=Epidermal growth factor receptor;^Eukaryota; Metazoa; Ecdysozoa; Arthropoda; Hexapoda; Insecta; Pterygota; Neoptera; Holometabola; Diptera; Brachycera; Muscomorpha; Ephydroidea; Drosophilidae; Drosophila; Sophophora	PF01030.25^Recep_L_domain^Receptor L domain^65-175^E:1.7e-22`PF00757.21^Furin-like^Furin-like cysteine rich region^192-342^E:1.5e-26`PF01030.25^Recep_L_domain^Receptor L domain^357-484^E:5.8e-26`PF14843.7^GF_recep_IV^Growth factor receptor domain IV^509-621^E:9.9e-26	.	.	.	KEGG:dme:Dmel_CG10079`KO:K04361	GO:0009925^cellular_component^basal plasma membrane`GO:0005887^cellular_component^integral component of plasma membrane`GO:0005886^cellular_component^plasma membrane`GO:0043235^cellular_component^receptor complex`GO:0005524^molecular_function^ATP binding`GO:0005006^molecular_function^epidermal growth factor-activated receptor activity`GO:0042802^molecular_function^identical protein binding`GO:000…	GO:0009925^cellular_component^basal plasma membrane`GO:0005887^cellular_component^integral component of plasma membrane`GO:0005886^cellular_component^plasma membrane`GO:0043235^cellular_component^receptor complex`GO:0005524^molecular_function^ATP binding`GO:0005006^molecular_function^epidermal growth factor-activated receptor activity`GO:0042802^molecular_function^identical protein binding`GO:000…	GO:0004714^molecular_function^transmembrane receptor protein tyrosine kinase activity`GO:0005524^molecular_function^ATP binding`GO:0006468^biological_process^protein phosphorylation`GO:0007169^biological_process^transmembrane receptor protein tyrosine kinase signaling pathway`GO:0016020^cellular_component^membrane	.	.
TRINITY_DN5729_c0_g1	TRINITY_DN5729_c0_g1_i1	MAD_DROME^MAD_DROME^Q:293-1660,H:9-455^78.07%ID^E:0^RecName: Full=Protein mothers against dpp;^Eukaryota; Metazoa; Ecdysozoa; Arthropoda; Hexapoda; Insecta; Pterygota; Neoptera; Holometabola; Diptera; Brachycera; Muscomorpha; Ephydroidea; Drosophilidae; Drosophila; Sophophora	.	TRINITY_DN5729_c0_g1_i1.p1	308-1663[+]	MAD_DROME^MAD_DROME^Q:1-451,H:14-455^80.931%ID^E:0^RecName: Full=Protein mothers against dpp;^Eukaryota; Metazoa; Ecdysozoa; Arthropoda; Hexapoda; Insecta; Pterygota; Neoptera; Holometabola; Diptera; Brachycera; Muscomorpha; Ephydroidea; Drosophilidae; Drosophila; Sophophora	PF03165.17^MH1^MH1 domain^32-132^E:1.6e-42`PF03166.15^MH2^MH2 domain^255-427^E:8.1e-73	.	.	.	KEGG:dme:Dmel_CG12399`KO:K04676	GO:0005737^cellular_component^cytoplasm`GO:0005829^cellular_component^cytosol`GO:0071144^cellular_component^heteromeric SMAD protein complex`GO:0005634^cellular_component^nucleus`GO:0090571^cellular_component^RNA polymerase II transcription repressor complex`GO:0005667^cellular_component^transcription regulator complex`GO:0001228^molecular_function^DNA-binding transcription activator activity, RN…	GO:0005737^cellular_component^cytoplasm`GO:0005829^cellular_component^cytosol`GO:0071144^cellular_component^heteromeric SMAD protein complex`GO:0005634^cellular_component^nucleus`GO:0090571^cellular_component^RNA polymerase II transcription repressor complex`GO:0005667^cellular_component^transcription regulator complex`GO:0001228^molecular_function^DNA-binding transcription activator activity, RN…	GO:0006355^biological_process^regulation of transcription, DNA-templated`GO:0005622^cellular_component^intracellular	.	.
TRINITY_DN5729_c0_g1	TRINITY_DN5729_c0_g1_i2	MAD_DROME^MAD_DROME^Q:293-1762,H:9-455^73.469%ID^E:0^RecName: Full=Protein mothers against dpp;^Eukaryota; Metazoa; Ecdysozoa; Arthropoda; Hexapoda; Insecta; Pterygota; Neoptera; Holometabola; Diptera; Brachycera; Muscomorpha; Ephydroidea; Drosophilidae; Drosophila; Sophophora	.	TRINITY_DN5729_c0_g1_i2.p1	308-1765[+]	MAD_DROME^MAD_DROME^Q:1-485,H:14-455^75.464%ID^E:0^RecName: Full=Protein mothers against dpp;^Eukaryota; Metazoa; Ecdysozoa; Arthropoda; Hexapoda; Insecta; Pterygota; Neoptera; Holometabola; Diptera; Brachycera; Muscomorpha; Ephydroidea; Drosophilidae; Drosophila; Sophophora	PF03165.17^MH1^MH1 domain^32-132^E:1.8e-42`PF03166.15^MH2^MH2 domain^289-461^E:9.5e-73	.	.	.	KEGG:dme:Dmel_CG12399`KO:K04676	GO:0005737^cellular_component^cytoplasm`GO:0005829^cellular_component^cytosol`GO:0071144^cellular_component^heteromeric SMAD protein complex`GO:0005634^cellular_component^nucleus`GO:0090571^cellular_component^RNA polymerase II transcription repressor complex`GO:0005667^cellular_component^transcription regulator complex`GO:0001228^molecular_function^DNA-binding transcription activator activity, RN…	GO:0005737^cellular_component^cytoplasm`GO:0005829^cellular_component^cytosol`GO:0071144^cellular_component^heteromeric SMAD protein complex`GO:0005634^cellular_component^nucleus`GO:0090571^cellular_component^RNA polymerase II transcription repressor complex`GO:0005667^cellular_component^transcription regulator complex`GO:0001228^molecular_function^DNA-binding transcription activator activity, RN…	GO:0006355^biological_process^regulation of transcription, DNA-templated`GO:0005622^cellular_component^intracellular	.	.
TRINITY_DN65_c0_g1	TRINITY_DN65_c0_g1_i1	DPN_DROME^DPN_DROME^Q:133-774,H:26-235^38.288%ID^E:1.61e-37^RecName: Full=Protein deadpan;^Eukaryota; Metazoa; Ecdysozoa; Arthropoda; Hexapoda; Insecta; Pterygota; Neoptera; Holometabola; Diptera; Brachycera; Muscomorpha; Ephydroidea; Drosophilidae; Drosophila; Sophophora	.	TRINITY_DN65_c0_g1_i1.p1	142-1017[+]	DPN_DROME^DPN_DROME^Q:14-211,H:41-235^39.806%ID^E:1.16e-40^RecName: Full=Protein deadpan;^Eukaryota; Metazoa; Ecdysozoa; Arthropoda; Hexapoda; Insecta; Pterygota; Neoptera; Holometabola; Diptera; Brachycera; Muscomorpha; Ephydroidea; Drosophilidae; Drosophila; Sophophora	PF00010.27^HLH^Helix-loop-helix DNA-binding domain^14-69^E:6e-16`PF07527.14^Hairy_orange^Hairy Orange^86-124^E:7.1e-11	.	.	.	KEGG:dme:Dmel_CG8704`KO:K09090	GO:0005634^cellular_component^nucleus`GO:0000987^molecular_function^cis-regulatory region sequence-specific DNA binding`GO:0003677^molecular_function^DNA binding`GO:0003700^molecular_function^DNA-binding transcription factor activity`GO:0001227^molecular_function^DNA-binding transcription repressor activity, RNA polymerase II-specific`GO:0046983^molecular_function^protein dimerization activity`GO…	GO:0005634^cellular_component^nucleus`GO:0000987^molecular_function^cis-regulatory region sequence-specific DNA binding`GO:0003677^molecular_function^DNA binding`GO:0003700^molecular_function^DNA-binding transcription factor activity`GO:0001227^molecular_function^DNA-binding transcription repressor activity, RNA polymerase II-specific`GO:0046983^molecular_function^protein dimerization activity`GO…	GO:0046983^molecular_function^protein dimerization activity`GO:0003677^molecular_function^DNA binding`GO:0006355^biological_process^regulation of transcription, DNA-templated	.	.
TRINITY_DN7829_c0_g1	TRINITY_DN7829_c0_g1_i4	FAT2_DROME^FAT2_DROME^Q:133-801,H:4488-4687^30.364%ID^E:1.24e-05^RecName: Full=Fat-like cadherin-related tumor suppressor homolog;^Eukaryota; Metazoa; Ecdysozoa; Arthropoda; Hexapoda; Insecta; Pterygota; Neoptera; Holometabola; Diptera; Brachycera; Muscomorpha; Ephydroidea; Drosophilidae; Drosophila; Sophophora	.	TRINITY_DN7829_c0_g1_i4.p1	301-888[+]	.	.	.	.	.	KEGG:dme:Dmel_CG7749`KO:K16506	GO:0098858^cellular_component^actin-based cell projection`GO:0009925^cellular_component^basal plasma membrane`GO:0031254^cellular_component^cell trailing edge`GO:0005925^cellular_component^focal adhesion`GO:0005887^cellular_component^integral component of plasma membrane`GO:0005886^cellular_component^plasma membrane`GO:0005509^molecular_function^calcium ion binding`GO:0050839^molecular_function^c…	.	.	.	.
TRINITY_DN7829_c0_g1	TRINITY_DN7829_c0_g1_i5	FAT2_DROME^FAT2_DROME^Q:2554-10476,H:2045-4687^38.563%ID^E:0^RecName: Full=Fat-like cadherin-related tumor suppressor homolog;^Eukaryota; Metazoa; Ecdysozoa; Arthropoda; Hexapoda; Insecta; Pterygota; Neoptera; Holometabola; Diptera; Brachycera; Muscomorpha; Ephydroidea; Drosophilidae; Drosophila; Sophophora`FAT2_DROME^FAT2_DROME^Q:821-2536,H:1461-2038^42.487%ID^E:0^RecName: Full=Fat-like cadherin…	.	TRINITY_DN7829_c0_g1_i5.p1	2647-10563[+]	FAT2_DROME^FAT2_DROME^Q:1-2610,H:2076-4687^38.674%ID^E:0^RecName: Full=Fat-like cadherin-related tumor suppressor homolog;^Eukaryota; Metazoa; Ecdysozoa; Arthropoda; Hexapoda; Insecta; Pterygota; Neoptera; Holometabola; Diptera; Brachycera; Muscomorpha; Ephydroidea; Drosophilidae; Drosophila; Sophophora`FAT2_DROME^FAT2_DROME^Q:2-1586,H:923-2541^26.98%ID^E:1.59e-126^RecName: Full=Fat-like cadherin…	PF00028.18^Cadherin^Cadherin domain^142-237^E:4.8e-09`PF00028.18^Cadherin^Cadherin domain^251-341^E:3.1e-19`PF00028.18^Cadherin^Cadherin domain^355-442^E:1.3e-12`PF00028.18^Cadherin^Cadherin domain^457-546^E:5.1e-17`PF00028.18^Cadherin^Cadherin domain^560-653^E:1.7e-11`PF00028.18^Cadherin^Cadherin domain^775-867^E:3.9e-17`PF00028.18^Cadherin^Cadherin domain^881-954^E:6.5e-13`PF00028.18^Cadherin^C…	.	.	.	KEGG:dme:Dmel_CG7749`KO:K16506	GO:0098858^cellular_component^actin-based cell projection`GO:0009925^cellular_component^basal plasma membrane`GO:0031254^cellular_component^cell trailing edge`GO:0005925^cellular_component^focal adhesion`GO:0005887^cellular_component^integral component of plasma membrane`GO:0005886^cellular_component^plasma membrane`GO:0005509^molecular_function^calcium ion binding`GO:0050839^molecular_function^c…	GO:0098858^cellular_component^actin-based cell projection`GO:0009925^cellular_component^basal plasma membrane`GO:0031254^cellular_component^cell trailing edge`GO:0005925^cellular_component^focal adhesion`GO:0005887^cellular_component^integral component of plasma membrane`GO:0005886^cellular_component^plasma membrane`GO:0005509^molecular_function^calcium ion binding`GO:0050839^molecular_function^c…	GO:0005509^molecular_function^calcium ion binding`GO:0007156^biological_process^homophilic cell adhesion via plasma membrane adhesion molecules`GO:0016020^cellular_component^membrane	.	.
TRINITY_DN7829_c0_g1	TRINITY_DN7829_c0_g1_i5	FAT2_DROME^FAT2_DROME^Q:2554-10476,H:2045-4687^38.563%ID^E:0^RecName: Full=Fat-like cadherin-related tumor suppressor homolog;^Eukaryota; Metazoa; Ecdysozoa; Arthropoda; Hexapoda; Insecta; Pterygota; Neoptera; Holometabola; Diptera; Brachycera; Muscomorpha; Ephydroidea; Drosophilidae; Drosophila; Sophophora`FAT2_DROME^FAT2_DROME^Q:821-2536,H:1461-2038^42.487%ID^E:0^RecName: Full=Fat-like cadherin…	.	TRINITY_DN7829_c0_g1_i5.p3	27-830[+]	FAT1_HUMAN^FAT1_HUMAN^Q:2-257,H:1141-1402^42.424%ID^E:3.35e-62^RecName: Full=Protocadherin Fat 1;^Eukaryota; Metazoa; Chordata; Craniata; Vertebrata; Euteleostomi; Mammalia; Eutheria; Euarchontoglires; Primates; Haplorrhini; Catarrhini; Hominidae; Homo`FAT1_HUMAN^FAT1_HUMAN^Q:5-261,H:1461-1714^34.221%ID^E:2.36e-27^RecName: Full=Protocadherin Fat 1;^Eukaryota; Metazoa; Chordata; Craniata; Vertebra…	PF00028.18^Cadherin^Cadherin domain^8-97^E:5.9e-19`PF00028.18^Cadherin^Cadherin domain^112-199^E:7.4e-14	.	.	.	KEGG:hsa:2195`KO:K16506	GO:0098858^cellular_component^actin-based cell projection`GO:0009925^cellular_component^basal plasma membrane`GO:0031254^cellular_component^cell trailing edge`GO:0005925^cellular_component^focal adhesion`GO:0005887^cellular_component^integral component of plasma membrane`GO:0005886^cellular_component^plasma membrane`GO:0005509^molecular_function^calcium ion binding`GO:0050839^molecular_function^c…	GO:0016324^cellular_component^apical plasma membrane`GO:0005911^cellular_component^cell-cell junction`GO:0070062^cellular_component^extracellular exosome`GO:0030175^cellular_component^filopodium`GO:0005925^cellular_component^focal adhesion`GO:0005887^cellular_component^integral component of plasma membrane`GO:0030027^cellular_component^lamellipodium`GO:0005634^cellular_component^nucleus`GO:004847…	GO:0005509^molecular_function^calcium ion binding`GO:0007156^biological_process^homophilic cell adhesion via plasma membrane adhesion molecules`GO:0016020^cellular_component^membrane	.	.
TRINITY_DN7829_c0_g1	TRINITY_DN7829_c0_g1_i5	FAT2_DROME^FAT2_DROME^Q:2554-10476,H:2045-4687^38.563%ID^E:0^RecName: Full=Fat-like cadherin-related tumor suppressor homolog;^Eukaryota; Metazoa; Ecdysozoa; Arthropoda; Hexapoda; Insecta; Pterygota; Neoptera; Holometabola; Diptera; Brachycera; Muscomorpha; Ephydroidea; Drosophilidae; Drosophila; Sophophora`FAT2_DROME^FAT2_DROME^Q:821-2536,H:1461-2038^42.487%ID^E:0^RecName: Full=Fat-like cadherin…	.	TRINITY_DN7829_c0_g1_i5.p2	911-2578[+]	FAT1_HUMAN^FAT1_HUMAN^Q:4-548,H:1444-1990^48.08%ID^E:1.85e-157^RecName: Full=Protocadherin Fat 1;^Eukaryota; Metazoa; Chordata; Craniata; Vertebrata; Euteleostomi; Mammalia; Eutheria; Euarchontoglires; Primates; Haplorrhini; Catarrhini; Hominidae; Homo`FAT1_HUMAN^FAT1_HUMAN^Q:2-551,H:2478-3037^31.716%ID^E:5.97e-61^RecName: Full=Protocadherin Fat 1;^Eukaryota; Metazoa; Chordata; Craniata; Vertebra…	PF00028.18^Cadherin^Cadherin domain^21-113^E:2.9e-16`PF00028.18^Cadherin^Cadherin domain^128-218^E:3.6e-19`PF00028.18^Cadherin^Cadherin domain^232-303^E:9.5e-14`PF00028.18^Cadherin^Cadherin domain^348-428^E:1e-15`PF00028.18^Cadherin^Cadherin domain^455-527^E:1.9e-09	.	.	.	KEGG:hsa:2195`KO:K16506	GO:0098858^cellular_component^actin-based cell projection`GO:0009925^cellular_component^basal plasma membrane`GO:0031254^cellular_component^cell trailing edge`GO:0005925^cellular_component^focal adhesion`GO:0005887^cellular_component^integral component of plasma membrane`GO:0005886^cellular_component^plasma membrane`GO:0005509^molecular_function^calcium ion binding`GO:0050839^molecular_function^c…	GO:0016324^cellular_component^apical plasma membrane`GO:0005911^cellular_component^cell-cell junction`GO:0070062^cellular_component^extracellular exosome`GO:0030175^cellular_component^filopodium`GO:0005925^cellular_component^focal adhesion`GO:0005887^cellular_component^integral component of plasma membrane`GO:0030027^cellular_component^lamellipodium`GO:0005634^cellular_component^nucleus`GO:004847…	GO:0005509^molecular_function^calcium ion binding`GO:0007156^biological_process^homophilic cell adhesion via plasma membrane adhesion molecules`GO:0016020^cellular_component^membrane	.	.
TRINITY_DN7829_c0_g1	TRINITY_DN7829_c0_g1_i1	FAT2_DROME^FAT2_DROME^Q:3-10478,H:1186-4687^39.311%ID^E:0^RecName: Full=Fat-like cadherin-related tumor suppressor homolog;^Eukaryota; Metazoa; Ecdysozoa; Arthropoda; Hexapoda; Insecta; Pterygota; Neoptera; Holometabola; Diptera; Brachycera; Muscomorpha; Ephydroidea; Drosophilidae; Drosophila; Sophophora`FAT2_DROME^FAT2_DROME^Q:6-7331,H:871-3337^27.747%ID^E:6.79e-176^RecName: Full=Fat-like cadher…	.	TRINITY_DN7829_c0_g1_i1.p1	1164-10565[+]	FAT2_DROME^FAT2_DROME^Q:3-3105,H:1577-4687^38.911%ID^E:0^RecName: Full=Fat-like cadherin-related tumor suppressor homolog;^Eukaryota; Metazoa; Ecdysozoa; Arthropoda; Hexapoda; Insecta; Pterygota; Neoptera; Holometabola; Diptera; Brachycera; Muscomorpha; Ephydroidea; Drosophilidae; Drosophila; Sophophora`FAT2_DROME^FAT2_DROME^Q:31-2045,H:765-2821^27.64%ID^E:2.44e-156^RecName: Full=Fat-like cadheri…	PF00028.18^Cadherin^Cadherin domain^44-134^E:3.3e-18`PF00028.18^Cadherin^Cadherin domain^148-219^E:8.2e-13`PF00028.18^Cadherin^Cadherin domain^264-344^E:9.5e-15`PF00028.18^Cadherin^Cadherin domain^371-443^E:1.6e-08`PF00028.18^Cadherin^Cadherin domain^458-547^E:3.3e-08`PF00028.18^Cadherin^Cadherin domain^637-732^E:5.8e-09`PF00028.18^Cadherin^Cadherin domain^746-836^E:3.8e-19`PF00028.18^Cadherin^Ca…	.	.	.	KEGG:dme:Dmel_CG7749`KO:K16506	GO:0098858^cellular_component^actin-based cell projection`GO:0009925^cellular_component^basal plasma membrane`GO:0031254^cellular_component^cell trailing edge`GO:0005925^cellular_component^focal adhesion`GO:0005887^cellular_component^integral component of plasma membrane`GO:0005886^cellular_component^plasma membrane`GO:0005509^molecular_function^calcium ion binding`GO:0050839^molecular_function^c…	GO:0098858^cellular_component^actin-based cell projection`GO:0009925^cellular_component^basal plasma membrane`GO:0031254^cellular_component^cell trailing edge`GO:0005925^cellular_component^focal adhesion`GO:0005887^cellular_component^integral component of plasma membrane`GO:0005886^cellular_component^plasma membrane`GO:0005509^molecular_function^calcium ion binding`GO:0050839^molecular_function^c…	GO:0005509^molecular_function^calcium ion binding`GO:0007156^biological_process^homophilic cell adhesion via plasma membrane adhesion molecules`GO:0016020^cellular_component^membrane	.	.
TRINITY_DN7829_c0_g1	TRINITY_DN7829_c0_g1_i3	FAT2_DROME^FAT2_DROME^Q:3-10517,H:1186-4687^39.281%ID^E:0^RecName: Full=Fat-like cadherin-related tumor suppressor homolog;^Eukaryota; Metazoa; Ecdysozoa; Arthropoda; Hexapoda; Insecta; Pterygota; Neoptera; Holometabola; Diptera; Brachycera; Muscomorpha; Ephydroidea; Drosophilidae; Drosophila; Sophophora`FAT2_DROME^FAT2_DROME^Q:6-7331,H:871-3337^27.747%ID^E:4.01e-176^RecName: Full=Fat-like cadher…	.	TRINITY_DN7829_c0_g1_i3.p1	1164-10604[+]	FAT2_DROME^FAT2_DROME^Q:3-3118,H:1577-4687^38.879%ID^E:0^RecName: Full=Fat-like cadherin-related tumor suppressor homolog;^Eukaryota; Metazoa; Ecdysozoa; Arthropoda; Hexapoda; Insecta; Pterygota; Neoptera; Holometabola; Diptera; Brachycera; Muscomorpha; Ephydroidea; Drosophilidae; Drosophila; Sophophora`FAT2_DROME^FAT2_DROME^Q:31-2045,H:765-2821^27.64%ID^E:2.94e-156^RecName: Full=Fat-like cadheri…	PF00028.18^Cadherin^Cadherin domain^44-134^E:3.3e-18`PF00028.18^Cadherin^Cadherin domain^148-219^E:8.2e-13`PF00028.18^Cadherin^Cadherin domain^264-344^E:9.6e-15`PF00028.18^Cadherin^Cadherin domain^371-443^E:1.6e-08`PF00028.18^Cadherin^Cadherin domain^458-547^E:3.3e-08`PF00028.18^Cadherin^Cadherin domain^637-732^E:5.9e-09`PF00028.18^Cadherin^Cadherin domain^746-836^E:3.8e-19`PF00028.18^Cadherin^Ca…	.	.	.	KEGG:dme:Dmel_CG7749`KO:K16506	GO:0098858^cellular_component^actin-based cell projection`GO:0009925^cellular_component^basal plasma membrane`GO:0031254^cellular_component^cell trailing edge`GO:0005925^cellular_component^focal adhesion`GO:0005887^cellular_component^integral component of plasma membrane`GO:0005886^cellular_component^plasma membrane`GO:0005509^molecular_function^calcium ion binding`GO:0050839^molecular_function^c…	GO:0098858^cellular_component^actin-based cell projection`GO:0009925^cellular_component^basal plasma membrane`GO:0031254^cellular_component^cell trailing edge`GO:0005925^cellular_component^focal adhesion`GO:0005887^cellular_component^integral component of plasma membrane`GO:0005886^cellular_component^plasma membrane`GO:0005509^molecular_function^calcium ion binding`GO:0050839^molecular_function^c…	GO:0005509^molecular_function^calcium ion binding`GO:0007156^biological_process^homophilic cell adhesion via plasma membrane adhesion molecules`GO:0016020^cellular_component^membrane	.	.
TRINITY_DN8209_c0_g2	TRINITY_DN8209_c0_g2_i1	BARH2_DROME^BARH2_DROME^Q:491-820,H:378-494^68.376%ID^E:5.66e-42^RecName: Full=Homeobox protein B-H2;^Eukaryota; Metazoa; Ecdysozoa; Arthropoda; Hexapoda; Insecta; Pterygota; Neoptera; Holometabola; Diptera; Brachycera; Muscomorpha; Ephydroidea; Drosophilidae; Drosophila; Sophophora	.	TRINITY_DN8209_c0_g2_i1.p1	128-997[+]	BARH2_DROME^BARH2_DROME^Q:122-264,H:378-518^58%ID^E:4.06e-44^RecName: Full=Homeobox protein B-H2;^Eukaryota; Metazoa; Ecdysozoa; Arthropoda; Hexapoda; Insecta; Pterygota; Neoptera; Holometabola; Diptera; Brachycera; Muscomorpha; Ephydroidea; Drosophilidae; Drosophila; Sophophora	PF00046.30^Homeodomain^Homeodomain^125-181^E:1.6e-22	.	.	.	KEGG:dme:Dmel_CG5488	GO:0005634^cellular_component^nucleus`GO:0001228^molecular_function^DNA-binding transcription activator activity, RNA polymerase II-specific`GO:0000981^molecular_function^DNA-binding transcription factor activity, RNA polymerase II-specific`GO:0000977^molecular_function^RNA polymerase II transcription regulatory region sequence-specific DNA binding`GO:0008407^biological_process^chaeta morphogenes…	GO:0005634^cellular_component^nucleus`GO:0001228^molecular_function^DNA-binding transcription activator activity, RNA polymerase II-specific`GO:0000981^molecular_function^DNA-binding transcription factor activity, RNA polymerase II-specific`GO:0000977^molecular_function^RNA polymerase II transcription regulatory region sequence-specific DNA binding`GO:0008407^biological_process^chaeta morphogenes…	GO:0003677^molecular_function^DNA binding	.	.
TRINITY_DN8209_c0_g2	TRINITY_DN8209_c0_g2_i3	BARH1_HUMAN^BARH1_HUMAN^Q:464-691,H:173-248^80.263%ID^E:2.03e-33^RecName: Full=BarH-like 1 homeobox protein;^Eukaryota; Metazoa; Chordata; Craniata; Vertebrata; Euteleostomi; Mammalia; Eutheria; Euarchontoglires; Primates; Haplorrhini; Catarrhini; Hominidae; Homo	.	TRINITY_DN8209_c0_g2_i3.p1	2-985[+]	BARH1_HUMAN^BARH1_HUMAN^Q:151-262,H:169-277^65.487%ID^E:2.22e-38^RecName: Full=BarH-like 1 homeobox protein;^Eukaryota; Metazoa; Chordata; Craniata; Vertebrata; Euteleostomi; Mammalia; Eutheria; Euarchontoglires; Primates; Haplorrhini; Catarrhini; Hominidae; Homo	PF00046.30^Homeodomain^Homeodomain^161-217^E:3.8e-22	.	.	.	KEGG:hsa:56751`KO:K09360	GO:0000790^cellular_component^nuclear chromatin`GO:0005634^cellular_component^nucleus`GO:0001228^molecular_function^DNA-binding transcription activator activity, RNA polymerase II-specific`GO:0000981^molecular_function^DNA-binding transcription factor activity, RNA polymerase II-specific`GO:0000977^molecular_function^RNA polymerase II transcription regulatory region sequence-specific DNA binding`…	GO:0000790^cellular_component^nuclear chromatin`GO:0005634^cellular_component^nucleus`GO:0001228^molecular_function^DNA-binding transcription activator activity, RNA polymerase II-specific`GO:0000981^molecular_function^DNA-binding transcription factor activity, RNA polymerase II-specific`GO:0000977^molecular_function^RNA polymerase II transcription regulatory region sequence-specific DNA binding`…	GO:0003677^molecular_function^DNA binding	.	.
TRINITY_DN8209_c0_g2	TRINITY_DN8209_c0_g2_i2	BARH2_HUMAN^BARH2_HUMAN^Q:237-983,H:131-366^44.747%ID^E:3.82e-46^RecName: Full=BarH-like 2 homeobox protein;^Eukaryota; Metazoa; Chordata; Craniata; Vertebrata; Euteleostomi; Mammalia; Eutheria; Euarchontoglires; Primates; Haplorrhini; Catarrhini; Hominidae; Homo	.	TRINITY_DN8209_c0_g2_i2.p1	165-1133[+]	BARH2_HUMAN^BARH2_HUMAN^Q:25-273,H:131-366^45.914%ID^E:1.72e-50^RecName: Full=BarH-like 2 homeobox protein;^Eukaryota; Metazoa; Chordata; Craniata; Vertebrata; Euteleostomi; Mammalia; Eutheria; Euarchontoglires; Primates; Haplorrhini; Catarrhini; Hominidae; Homo	PF00046.30^Homeodomain^Homeodomain^148-204^E:2.5e-22	.	.	.	KEGG:hsa:343472`KO:K09360	GO:0000790^cellular_component^nuclear chromatin`GO:0005634^cellular_component^nucleus`GO:0001228^molecular_function^DNA-binding transcription activator activity, RNA polymerase II-specific`GO:0000981^molecular_function^DNA-binding transcription factor activity, RNA polymerase II-specific`GO:0000977^molecular_function^RNA polymerase II transcription regulatory region sequence-specific DNA binding`…	GO:0000790^cellular_component^nuclear chromatin`GO:0005634^cellular_component^nucleus`GO:0001228^molecular_function^DNA-binding transcription activator activity, RNA polymerase II-specific`GO:0000981^molecular_function^DNA-binding transcription factor activity, RNA polymerase II-specific`GO:0000977^molecular_function^RNA polymerase II transcription regulatory region sequence-specific DNA binding`…	GO:0003677^molecular_function^DNA binding	.	.
TRINITY_DN8613_c0_g1	TRINITY_DN8613_c0_g1_i4	TBX2_DANRE^TBX2_DANRE^Q:130-480,H:211-335^62.4%ID^E:5.7e-35^RecName: Full=T-box transcription factor TBX2b;^Eukaryota; Metazoa; Chordata; Craniata; Vertebrata; Euteleostomi; Actinopterygii; Neopterygii; Teleostei; Ostariophysi; Cypriniformes; Cyprinidae; Danio	.	TRINITY_DN8613_c0_g1_i4.p1	145-1110[+]	TBX2_DANRE^TBX2_DANRE^Q:1-91,H:216-310^70.526%ID^E:1.61e-34^RecName: Full=T-box transcription factor TBX2b;^Eukaryota; Metazoa; Chordata; Craniata; Vertebrata; Euteleostomi; Actinopterygii; Neopterygii; Teleostei; Ostariophysi; Cypriniformes; Cyprinidae; Danio	PF00907.23^T-box^T-box^1-61^E:1.2e-24	.	.	.	KEGG:dre:30253`KO:K10176	GO:0005634^cellular_component^nucleus`GO:0001228^molecular_function^DNA-binding transcription activator activity, RNA polymerase II-specific`GO:0001102^molecular_function^RNA polymerase II activating transcription factor binding`GO:0000977^molecular_function^RNA polymerase II transcription regulatory region sequence-specific DNA binding`GO:0036302^biological_process^atrioventricular canal develop…	GO:0005634^cellular_component^nucleus`GO:0001228^molecular_function^DNA-binding transcription activator activity, RNA polymerase II-specific`GO:0001102^molecular_function^RNA polymerase II activating transcription factor binding`GO:0000977^molecular_function^RNA polymerase II transcription regulatory region sequence-specific DNA binding`GO:0036302^biological_process^atrioventricular canal develop…	GO:0003700^molecular_function^DNA-binding transcription factor activity`GO:0006355^biological_process^regulation of transcription, DNA-templated`GO:0005634^cellular_component^nucleus	.	.
TRINITY_DN8613_c0_g1	TRINITY_DN8613_c0_g1_i5	TBX2_CANLF^TBX2_CANLF^Q:5-553,H:92-273^87.432%ID^E:9.27e-114^RecName: Full=T-box transcription factor TBX2;^Eukaryota; Metazoa; Chordata; Craniata; Vertebrata; Euteleostomi; Mammalia; Eutheria; Laurasiatheria; Carnivora; Caniformia; Canidae; Canis	.	TRINITY_DN8613_c0_g1_i5.p1	2-553[+]	TBX2_CANLF^TBX2_CANLF^Q:2-184,H:92-273^87.432%ID^E:8.34e-114^RecName: Full=T-box transcription factor TBX2;^Eukaryota; Metazoa; Chordata; Craniata; Vertebrata; Euteleostomi; Mammalia; Eutheria; Laurasiatheria; Carnivora; Caniformia; Canidae; Canis	PF00907.23^T-box^T-box^18-184^E:5.5e-73	.	.	.	.	GO:0005634^cellular_component^nucleus`GO:0005667^cellular_component^transcription regulator complex`GO:0001228^molecular_function^DNA-binding transcription activator activity, RNA polymerase II-specific`GO:0001227^molecular_function^DNA-binding transcription repressor activity, RNA polymerase II-specific`GO:0001102^molecular_function^RNA polymerase II activating transcription factor binding`GO:00…	GO:0005634^cellular_component^nucleus`GO:0005667^cellular_component^transcription regulator complex`GO:0001228^molecular_function^DNA-binding transcription activator activity, RNA polymerase II-specific`GO:0001227^molecular_function^DNA-binding transcription repressor activity, RNA polymerase II-specific`GO:0001102^molecular_function^RNA polymerase II activating transcription factor binding`GO:00…	GO:0003700^molecular_function^DNA-binding transcription factor activity`GO:0006355^biological_process^regulation of transcription, DNA-templated`GO:0005634^cellular_component^nucleus	.	.
TRINITY_DN8613_c0_g1	TRINITY_DN8613_c0_g1_i6	TBX2B_XENLA^TBX2B_XENLA^Q:147-1070,H:3-311^67.823%ID^E:3.9e-130^RecName: Full=T-box transcription factor TBX2-B;^Eukaryota; Metazoa; Chordata; Craniata; Vertebrata; Euteleostomi; Amphibia; Batrachia; Anura; Pipoidea; Pipidae; Xenopodinae; Xenopus; Xenopus	.	TRINITY_DN8613_c0_g1_i6.p1	3-1763[+]	TBX2B_XENLA^TBX2B_XENLA^Q:49-356,H:3-311^68.224%ID^E:5.08e-137^RecName: Full=T-box transcription factor TBX2-B;^Eukaryota; Metazoa; Chordata; Craniata; Vertebrata; Euteleostomi; Amphibia; Batrachia; Anura; Pipoidea; Pipidae; Xenopodinae; Xenopus; Xenopus	PF00907.23^T-box^T-box^146-326^E:8.6e-84	.	.	.	KEGG:xla:379680`KO:K10176	GO:0005634^cellular_component^nucleus`GO:0003677^molecular_function^DNA binding`GO:0003700^molecular_function^DNA-binding transcription factor activity	GO:0005634^cellular_component^nucleus`GO:0003677^molecular_function^DNA binding`GO:0003700^molecular_function^DNA-binding transcription factor activity	GO:0003700^molecular_function^DNA-binding transcription factor activity`GO:0006355^biological_process^regulation of transcription, DNA-templated`GO:0005634^cellular_component^nucleus	.	.
TRINITY_DN8613_c0_g1	TRINITY_DN8613_c0_g1_i7	OMB_DROME^OMB_DROME^Q:2-307,H:439-536^81.373%ID^E:6.61e-46^RecName: Full=Optomotor-blind protein;^Eukaryota; Metazoa; Ecdysozoa; Arthropoda; Hexapoda; Insecta; Pterygota; Neoptera; Holometabola; Diptera; Brachycera; Muscomorpha; Ephydroidea; Drosophilidae; Drosophila; Sophophora	.	TRINITY_DN8613_c0_g1_i7.p1	2-787[+]	OMB_DROME^OMB_DROME^Q:1-102,H:439-536^81.373%ID^E:1.77e-46^RecName: Full=Optomotor-blind protein;^Eukaryota; Metazoa; Ecdysozoa; Arthropoda; Hexapoda; Insecta; Pterygota; Neoptera; Holometabola; Diptera; Brachycera; Muscomorpha; Ephydroidea; Drosophilidae; Drosophila; Sophophora	PF00907.23^T-box^T-box^12-78^E:1.9e-28	.	.	.	KEGG:dme:Dmel_CG3578`KO:K10176	GO:0005634^cellular_component^nucleus`GO:0003677^molecular_function^DNA binding`GO:0001228^molecular_function^DNA-binding transcription activator activity, RNA polymerase II-specific`GO:0001102^molecular_function^RNA polymerase II activating transcription factor binding`GO:0000978^molecular_function^RNA polymerase II cis-regulatory region sequence-specific DNA binding`GO:0000977^molecular_functio…	GO:0005634^cellular_component^nucleus`GO:0003677^molecular_function^DNA binding`GO:0001228^molecular_function^DNA-binding transcription activator activity, RNA polymerase II-specific`GO:0001102^molecular_function^RNA polymerase II activating transcription factor binding`GO:0000978^molecular_function^RNA polymerase II cis-regulatory region sequence-specific DNA binding`GO:0000977^molecular_functio…	GO:0003700^molecular_function^DNA-binding transcription factor activity`GO:0006355^biological_process^regulation of transcription, DNA-templated`GO:0005634^cellular_component^nucleus	.	.
TRINITY_DN8613_c0_g1	TRINITY_DN8613_c0_g1_i2	TBX2_DANRE^TBX2_DANRE^Q:130-480,H:211-335^62.4%ID^E:1.52e-35^RecName: Full=T-box transcription factor TBX2b;^Eukaryota; Metazoa; Chordata; Craniata; Vertebrata; Euteleostomi; Actinopterygii; Neopterygii; Teleostei; Ostariophysi; Cypriniformes; Cyprinidae; Danio`TBX2_DANRE^TBX2_DANRE^Q:50-121,H:95-118^79.167%ID^E:0.000747^RecName: Full=T-box transcription factor TBX2b;^Eukaryota; Metazoa; Chordata…	.	TRINITY_DN8613_c0_g1_i2.p1	145-1110[+]	TBX2_DANRE^TBX2_DANRE^Q:1-91,H:216-310^70.526%ID^E:1.61e-34^RecName: Full=T-box transcription factor TBX2b;^Eukaryota; Metazoa; Chordata; Craniata; Vertebrata; Euteleostomi; Actinopterygii; Neopterygii; Teleostei; Ostariophysi; Cypriniformes; Cyprinidae; Danio	PF00907.23^T-box^T-box^1-61^E:1.2e-24	.	.	.	KEGG:dre:30253`KO:K10176	GO:0005634^cellular_component^nucleus`GO:0001228^molecular_function^DNA-binding transcription activator activity, RNA polymerase II-specific`GO:0001102^molecular_function^RNA polymerase II activating transcription factor binding`GO:0000977^molecular_function^RNA polymerase II transcription regulatory region sequence-specific DNA binding`GO:0036302^biological_process^atrioventricular canal develop…	GO:0005634^cellular_component^nucleus`GO:0001228^molecular_function^DNA-binding transcription activator activity, RNA polymerase II-specific`GO:0001102^molecular_function^RNA polymerase II activating transcription factor binding`GO:0000977^molecular_function^RNA polymerase II transcription regulatory region sequence-specific DNA binding`GO:0036302^biological_process^atrioventricular canal develop…	GO:0003700^molecular_function^DNA-binding transcription factor activity`GO:0006355^biological_process^regulation of transcription, DNA-templated`GO:0005634^cellular_component^nucleus	.	.
TRINITY_DN8613_c0_g1	TRINITY_DN8613_c0_g1_i3	TBX3_CHICK^TBX3_CHICK^Q:2-688,H:106-334^75.431%ID^E:2.23e-119^RecName: Full=T-box transcription factor TBX3;^Eukaryota; Metazoa; Chordata; Craniata; Vertebrata; Euteleostomi; Archelosauria; Archosauria; Dinosauria; Saurischia; Theropoda; Coelurosauria; Aves; Neognathae; Galloanserae; Galliformes; Phasianidae; Phasianinae; Gallus	.	TRINITY_DN8613_c0_g1_i3.p1	2-1348[+]	TBX3_CHICK^TBX3_CHICK^Q:1-229,H:106-334^75.431%ID^E:6.62e-122^RecName: Full=T-box transcription factor TBX3;^Eukaryota; Metazoa; Chordata; Craniata; Vertebrata; Euteleostomi; Archelosauria; Archosauria; Dinosauria; Saurischia; Theropoda; Coelurosauria; Aves; Neognathae; Galloanserae; Galliformes; Phasianidae; Phasianinae; Gallus	PF00907.23^T-box^T-box^2-182^E:3e-84	.	.	.	.	GO:0005634^cellular_component^nucleus`GO:0001228^molecular_function^DNA-binding transcription activator activity, RNA polymerase II-specific`GO:0001102^molecular_function^RNA polymerase II activating transcription factor binding`GO:0000977^molecular_function^RNA polymerase II transcription regulatory region sequence-specific DNA binding`GO:0043565^molecular_function^sequence-specific DNA binding`…	GO:0005634^cellular_component^nucleus`GO:0001228^molecular_function^DNA-binding transcription activator activity, RNA polymerase II-specific`GO:0001102^molecular_function^RNA polymerase II activating transcription factor binding`GO:0000977^molecular_function^RNA polymerase II transcription regulatory region sequence-specific DNA binding`GO:0043565^molecular_function^sequence-specific DNA binding`…	GO:0003700^molecular_function^DNA-binding transcription factor activity`GO:0006355^biological_process^regulation of transcription, DNA-templated`GO:0005634^cellular_component^nucleus	.	.
TRINITY_DN8613_c0_g1	TRINITY_DN8613_c0_g1_i8	TBX2B_XENLA^TBX2B_XENLA^Q:147-515,H:3-122^49.219%ID^E:7.65e-20^RecName: Full=T-box transcription factor TBX2-B;^Eukaryota; Metazoa; Chordata; Craniata; Vertebrata; Euteleostomi; Amphibia; Batrachia; Anura; Pipoidea; Pipidae; Xenopodinae; Xenopus; Xenopus	.	TRINITY_DN8613_c0_g1_i8.p1	3-518[+]	TBX2B_XENLA^TBX2B_XENLA^Q:49-171,H:3-122^50.758%ID^E:4.7e-22^RecName: Full=T-box transcription factor TBX2-B;^Eukaryota; Metazoa; Chordata; Craniata; Vertebrata; Euteleostomi; Amphibia; Batrachia; Anura; Pipoidea; Pipidae; Xenopodinae; Xenopus; Xenopus	PF00907.23^T-box^T-box^146-171^E:2e-07	.	.	.	KEGG:xla:379680`KO:K10176	GO:0005634^cellular_component^nucleus`GO:0003677^molecular_function^DNA binding`GO:0003700^molecular_function^DNA-binding transcription factor activity	GO:0005634^cellular_component^nucleus`GO:0003677^molecular_function^DNA binding`GO:0003700^molecular_function^DNA-binding transcription factor activity	GO:0003700^molecular_function^DNA-binding transcription factor activity`GO:0006355^biological_process^regulation of transcription, DNA-templated`GO:0005634^cellular_component^nucleus	.	.
TRINITY_DN8693_c0_g1	TRINITY_DN8693_c0_g1_i1	NOTCH_DROME^NOTCH_DROME^Q:98-2287,H:240-969^68.536%ID^E:0^RecName: Full=Neurogenic locus Notch protein;^Eukaryota; Metazoa; Ecdysozoa; Arthropoda; Hexapoda; Insecta; Pterygota; Neoptera; Holometabola; Diptera; Brachycera; Muscomorpha; Ephydroidea; Drosophilidae; Drosophila; Sophophora`NOTCH_DROME^NOTCH_DROME^Q:98-2263,H:624-1352^43.36%ID^E:4.71e-171^RecName: Full=Neurogenic locus Notch protein;^E…	.	TRINITY_DN8693_c0_g1_i1.p1	437-2287[+]	NOTCH_DROME^NOTCH_DROME^Q:2-617,H:354-969^70.13%ID^E:0^RecName: Full=Neurogenic locus Notch protein;^Eukaryota; Metazoa; Ecdysozoa; Arthropoda; Hexapoda; Insecta; Pterygota; Neoptera; Holometabola; Diptera; Brachycera; Muscomorpha; Ephydroidea; Drosophilidae; Drosophila; Sophophora`NOTCH_DROME^NOTCH_DROME^Q:1-616,H:545-1205^41.317%ID^E:5.92e-154^RecName: Full=Neurogenic locus Notch protein;^Eukar…	PF12661.8^hEGF^Human growth factor-like EGF^29-49^E:0.00021`PF00008.28^EGF^EGF-like domain^61-91^E:2.2e-07`PF07645.16^EGF_CA^Calcium-binding EGF domain^97-129^E:4.2e-08`PF00008.28^EGF^EGF-like domain^101-132^E:3.5e-07`PF12661.8^hEGF^Human growth factor-like EGF^107-128^E:0.035`PF07645.16^EGF_CA^Calcium-binding EGF domain^137-167^E:7.7e-06`PF00008.28^EGF^EGF-like domain^140-168^E:8.3e-08`PF12661.8…	.	.	.	KEGG:dme:Dmel_CG3936`KO:K02599	GO:0009986^cellular_component^cell surface`GO:1990433^cellular_component^CSL-Notch-Mastermind transcription factor complex`GO:0005737^cellular_component^cytoplasm`GO:0005829^cellular_component^cytosol`GO:0005769^cellular_component^early endosome`GO:0030139^cellular_component^endocytic vesicle`GO:0005788^cellular_component^endoplasmic reticulum lumen`GO:0005768^cellular_component^endosome`GO:00057…	GO:0009986^cellular_component^cell surface`GO:1990433^cellular_component^CSL-Notch-Mastermind transcription factor complex`GO:0005737^cellular_component^cytoplasm`GO:0005829^cellular_component^cytosol`GO:0005769^cellular_component^early endosome`GO:0030139^cellular_component^endocytic vesicle`GO:0005788^cellular_component^endoplasmic reticulum lumen`GO:0005768^cellular_component^endosome`GO:00057…	GO:0005509^molecular_function^calcium ion binding	.	.
TRINITY_DN8693_c0_g1	TRINITY_DN8693_c0_g1_i2	NOTCH_DROME^NOTCH_DROME^Q:244-3000,H:52-969^64.897%ID^E:0^RecName: Full=Neurogenic locus Notch protein;^Eukaryota; Metazoa; Ecdysozoa; Arthropoda; Hexapoda; Insecta; Pterygota; Neoptera; Holometabola; Diptera; Brachycera; Muscomorpha; Ephydroidea; Drosophilidae; Drosophila; Sophophora`NOTCH_DROME^NOTCH_DROME^Q:283-2976,H:457-1352^42.14%ID^E:0^RecName: Full=Neurogenic locus Notch protein;^Eukaryot…	.	TRINITY_DN8693_c0_g1_i2.p1	181-3000[+]	NOTCH_DROME^NOTCH_DROME^Q:22-940,H:52-969^64.897%ID^E:0^RecName: Full=Neurogenic locus Notch protein;^Eukaryota; Metazoa; Ecdysozoa; Arthropoda; Hexapoda; Insecta; Pterygota; Neoptera; Holometabola; Diptera; Brachycera; Muscomorpha; Ephydroidea; Drosophilidae; Drosophila; Sophophora`NOTCH_DROME^NOTCH_DROME^Q:35-932,H:457-1352^42.14%ID^E:0^RecName: Full=Neurogenic locus Notch protein;^Eukaryota; M…	PF00008.28^EGF^EGF-like domain^32-62^E:0.00014`PF00008.28^EGF^EGF-like domain^70-105^E:1.8e-05`PF00008.28^EGF^EGF-like domain^117-148^E:9.7e-07`PF12661.8^hEGF^Human growth factor-like EGF^122-144^E:0.00013`PF00008.28^EGF^EGF-like domain^155-185^E:8.3e-05`PF12661.8^hEGF^Human growth factor-like EGF^160-181^E:0.048`PF07645.16^EGF_CA^Calcium-binding EGF domain^189-223^E:7.1e-08`PF00008.28^EGF^EGF-li…	.	.	.	KEGG:dme:Dmel_CG3936`KO:K02599	GO:0009986^cellular_component^cell surface`GO:1990433^cellular_component^CSL-Notch-Mastermind transcription factor complex`GO:0005737^cellular_component^cytoplasm`GO:0005829^cellular_component^cytosol`GO:0005769^cellular_component^early endosome`GO:0030139^cellular_component^endocytic vesicle`GO:0005788^cellular_component^endoplasmic reticulum lumen`GO:0005768^cellular_component^endosome`GO:00057…	GO:0009986^cellular_component^cell surface`GO:1990433^cellular_component^CSL-Notch-Mastermind transcription factor complex`GO:0005737^cellular_component^cytoplasm`GO:0005829^cellular_component^cytosol`GO:0005769^cellular_component^early endosome`GO:0030139^cellular_component^endocytic vesicle`GO:0005788^cellular_component^endoplasmic reticulum lumen`GO:0005768^cellular_component^endosome`GO:00057…	GO:0005509^molecular_function^calcium ion binding	.	.
TRINITY_DN8693_c0_g1	TRINITY_DN8693_c0_g1_i3	NOTCH_DROME^NOTCH_DROME^Q:244-1386,H:52-431^59.74%ID^E:4.77e-136^RecName: Full=Neurogenic locus Notch protein;^Eukaryota; Metazoa; Ecdysozoa; Arthropoda; Hexapoda; Insecta; Pterygota; Neoptera; Holometabola; Diptera; Brachycera; Muscomorpha; Ephydroidea; Drosophilidae; Drosophila; Sophophora`NOTCH_DROME^NOTCH_DROME^Q:286-1365,H:458-806^41.047%ID^E:1.04e-71^RecName: Full=Neurogenic locus Notch pro…	.	TRINITY_DN8693_c0_g1_i3.p1	181-1389[+]	NOTCH_DROME^NOTCH_DROME^Q:22-402,H:52-431^59.74%ID^E:3.18e-137^RecName: Full=Neurogenic locus Notch protein;^Eukaryota; Metazoa; Ecdysozoa; Arthropoda; Hexapoda; Insecta; Pterygota; Neoptera; Holometabola; Diptera; Brachycera; Muscomorpha; Ephydroidea; Drosophilidae; Drosophila; Sophophora`NOTCH_DROME^NOTCH_DROME^Q:36-395,H:458-806^41.047%ID^E:4.23e-73^RecName: Full=Neurogenic locus Notch protein…	PF00008.28^EGF^EGF-like domain^32-62^E:5e-05`PF00008.28^EGF^EGF-like domain^70-105^E:7.9e-06`PF00008.28^EGF^EGF-like domain^117-148^E:3.5e-07`PF12661.8^hEGF^Human growth factor-like EGF^122-144^E:4.7e-05`PF00008.28^EGF^EGF-like domain^155-185^E:3e-05`PF12661.8^hEGF^Human growth factor-like EGF^160-181^E:0.018`PF07645.16^EGF_CA^Calcium-binding EGF domain^189-223^E:3.2e-08`PF00008.28^EGF^EGF-like d…	.	.	.	KEGG:dme:Dmel_CG3936`KO:K02599	GO:0009986^cellular_component^cell surface`GO:1990433^cellular_component^CSL-Notch-Mastermind transcription factor complex`GO:0005737^cellular_component^cytoplasm`GO:0005829^cellular_component^cytosol`GO:0005769^cellular_component^early endosome`GO:0030139^cellular_component^endocytic vesicle`GO:0005788^cellular_component^endoplasmic reticulum lumen`GO:0005768^cellular_component^endosome`GO:00057…	GO:0009986^cellular_component^cell surface`GO:1990433^cellular_component^CSL-Notch-Mastermind transcription factor complex`GO:0005737^cellular_component^cytoplasm`GO:0005829^cellular_component^cytosol`GO:0005769^cellular_component^early endosome`GO:0030139^cellular_component^endocytic vesicle`GO:0005788^cellular_component^endoplasmic reticulum lumen`GO:0005768^cellular_component^endosome`GO:00057…	GO:0005509^molecular_function^calcium ion binding	.	.
TRINITY_DN940_c0_g1	TRINITY_DN940_c0_g1_i1	DPN_DROME^DPN_DROME^Q:279-932,H:38-230^47.706%ID^E:1.43e-56^RecName: Full=Protein deadpan;^Eukaryota; Metazoa; Ecdysozoa; Arthropoda; Hexapoda; Insecta; Pterygota; Neoptera; Holometabola; Diptera; Brachycera; Muscomorpha; Ephydroidea; Drosophilidae; Drosophila; Sophophora	.	TRINITY_DN940_c0_g1_i1.p1	90-1298[+]	DPN_DROME^DPN_DROME^Q:64-281,H:38-230^47.706%ID^E:4.65e-58^RecName: Full=Protein deadpan;^Eukaryota; Metazoa; Ecdysozoa; Arthropoda; Hexapoda; Insecta; Pterygota; Neoptera; Holometabola; Diptera; Brachycera; Muscomorpha; Ephydroidea; Drosophilidae; Drosophila; Sophophora	PF00010.27^HLH^Helix-loop-helix DNA-binding domain^67-124^E:4e-16`PF07527.14^Hairy_orange^Hairy Orange^141-180^E:2.2e-16	.	.	.	KEGG:dme:Dmel_CG8704`KO:K09090	GO:0005634^cellular_component^nucleus`GO:0000987^molecular_function^cis-regulatory region sequence-specific DNA binding`GO:0003677^molecular_function^DNA binding`GO:0003700^molecular_function^DNA-binding transcription factor activity`GO:0001227^molecular_function^DNA-binding transcription repressor activity, RNA polymerase II-specific`GO:0046983^molecular_function^protein dimerization activity`GO…	GO:0005634^cellular_component^nucleus`GO:0000987^molecular_function^cis-regulatory region sequence-specific DNA binding`GO:0003677^molecular_function^DNA binding`GO:0003700^molecular_function^DNA-binding transcription factor activity`GO:0001227^molecular_function^DNA-binding transcription repressor activity, RNA polymerase II-specific`GO:0046983^molecular_function^protein dimerization activity`GO…	GO:0046983^molecular_function^protein dimerization activity`GO:0003677^molecular_function^DNA binding`GO:0006355^biological_process^regulation of transcription, DNA-templated	.	.
TRINITY_DN940_c0_g1	TRINITY_DN940_c0_g1_i2	DPN_DROME^DPN_DROME^Q:506-1144,H:42-229^48.357%ID^E:1.58e-54^RecName: Full=Protein deadpan;^Eukaryota; Metazoa; Ecdysozoa; Arthropoda; Hexapoda; Insecta; Pterygota; Neoptera; Holometabola; Diptera; Brachycera; Muscomorpha; Ephydroidea; Drosophilidae; Drosophila; Sophophora	.	TRINITY_DN940_c0_g1_i2.p1	524-1513[+]	DPN_DROME^DPN_DROME^Q:1-208,H:48-230^47.596%ID^E:6.74e-55^RecName: Full=Protein deadpan;^Eukaryota; Metazoa; Ecdysozoa; Arthropoda; Hexapoda; Insecta; Pterygota; Neoptera; Holometabola; Diptera; Brachycera; Muscomorpha; Ephydroidea; Drosophilidae; Drosophila; Sophophora	PF00010.27^HLH^Helix-loop-helix DNA-binding domain^1-51^E:1e-13`PF07527.14^Hairy_orange^Hairy Orange^68-107^E:1.7e-16	.	.	.	KEGG:dme:Dmel_CG8704`KO:K09090	GO:0005634^cellular_component^nucleus`GO:0000987^molecular_function^cis-regulatory region sequence-specific DNA binding`GO:0003677^molecular_function^DNA binding`GO:0003700^molecular_function^DNA-binding transcription factor activity`GO:0001227^molecular_function^DNA-binding transcription repressor activity, RNA polymerase II-specific`GO:0046983^molecular_function^protein dimerization activity`GO…	GO:0005634^cellular_component^nucleus`GO:0000987^molecular_function^cis-regulatory region sequence-specific DNA binding`GO:0003677^molecular_function^DNA binding`GO:0003700^molecular_function^DNA-binding transcription factor activity`GO:0001227^molecular_function^DNA-binding transcription repressor activity, RNA polymerase II-specific`GO:0046983^molecular_function^protein dimerization activity`GO…	GO:0046983^molecular_function^protein dimerization activity`GO:0003677^molecular_function^DNA binding`GO:0006355^biological_process^regulation of transcription, DNA-templated	.	.
TRINITY_DN940_c0_g1	TRINITY_DN940_c0_g1_i3	DPN_DROME^DPN_DROME^Q:104-556,H:105-230^36.424%ID^E:4.58e-19^RecName: Full=Protein deadpan;^Eukaryota; Metazoa; Ecdysozoa; Arthropoda; Hexapoda; Insecta; Pterygota; Neoptera; Holometabola; Diptera; Brachycera; Muscomorpha; Ephydroidea; Drosophilidae; Drosophila; Sophophora	.	TRINITY_DN940_c0_g1_i3.p1	2-922[+]	DPN_DROME^DPN_DROME^Q:35-185,H:105-230^36.424%ID^E:1.11e-19^RecName: Full=Protein deadpan;^Eukaryota; Metazoa; Ecdysozoa; Arthropoda; Hexapoda; Insecta; Pterygota; Neoptera; Holometabola; Diptera; Brachycera; Muscomorpha; Ephydroidea; Drosophilidae; Drosophila; Sophophora	PF07527.14^Hairy_orange^Hairy Orange^45-84^E:1.5e-16	.	.	.	KEGG:dme:Dmel_CG8704`KO:K09090	GO:0005634^cellular_component^nucleus`GO:0000987^molecular_function^cis-regulatory region sequence-specific DNA binding`GO:0003677^molecular_function^DNA binding`GO:0003700^molecular_function^DNA-binding transcription factor activity`GO:0001227^molecular_function^DNA-binding transcription repressor activity, RNA polymerase II-specific`GO:0046983^molecular_function^protein dimerization activity`GO…	GO:0005634^cellular_component^nucleus`GO:0000987^molecular_function^cis-regulatory region sequence-specific DNA binding`GO:0003677^molecular_function^DNA binding`GO:0003700^molecular_function^DNA-binding transcription factor activity`GO:0001227^molecular_function^DNA-binding transcription repressor activity, RNA polymerase II-specific`GO:0046983^molecular_function^protein dimerization activity`GO…	GO:0003677^molecular_function^DNA binding`GO:0006355^biological_process^regulation of transcription, DNA-templated	.	.

## Sheet: Comp2.1_up_regulated_eye_GO
Comparison 2.1: blind species (C. israelensis) versus eyed species (C. ioanniticus), mapped to C. israelensis transcriptome
Results: enriched GO terms (FDR<=0.05) associated with eye development (GO:0001654) in the up-regulated gene set (Log2FoldChange >1; padj<=0.05)
Interpretation: enriched in the embryos of the blind species (C. israelensis)
category	over_represented_pvalue	under_represented_pvalue	numDEInCat	numInCat	term	ontology	over_represented_FDR	go_term
GO:0001751	3.40067e-15	1	40	133	compound eye photoreceptor cell differentiation	BP	2.10107e-13	BP compound eye photoreceptor cell differentiation
GO:0001754	8.7676e-15	1	62	204	eye photoreceptor cell differentiation	BP	5.30414e-13	BP eye photoreceptor cell differentiation
GO:0001752	2.27982e-11	1	37	133	compound eye photoreceptor fate commitment	BP	1.20997e-09	BP compound eye photoreceptor fate commitment
GO:0042706	2.44133e-11	1	38	138	eye photoreceptor cell fate commitment	BP	1.29231e-09	BP eye photoreceptor cell fate commitment
GO:0001745	5.60125e-10	1	51	180	compound eye morphogenesis	BP	2.82522e-08	BP compound eye morphogenesis
GO:0048592	3.68722e-09	1	61	226	eye morphogenesis	BP	1.77607e-07	BP eye morphogenesis
GO:0042462	6.69648e-09	1	50	155	eye photoreceptor cell development	BP	3.18781e-07	BP eye photoreceptor cell development
GO:0048749	1.47892e-05	0.999994	35	129	compound eye development	BP	0.000544602	BP compound eye development
GO:0001654	0.000645679	0.999632	58	247	eye development	BP	0.01807	BP eye development
GO:0060219	0.00127337	0.999515	21	66	camera-type eye photoreceptor cell differentiation	BP	0.0330573	BP camera-type eye photoreceptor cell differentiation
Trinotate annotation of the isoforms of the unique 187 gene Ids from the categories above:
#gene_id	transcript_id	sprot_Top_BLASTX_hit	RNAMMER	prot_id	prot_coords	sprot_Top_BLASTP_hit	Pfam	SignalP	TmHMM	eggnog	Kegg	gene_ontology_BLASTX	gene_ontology_BLASTP	gene_ontology_Pfam	transcript	peptide
TRINITY_DN1035_c2_g1	TRINITY_DN1035_c2_g1_i3	DAB_DROME^DAB_DROME^Q:491-1897,H:25-499^32.087%ID^E:6.93e-63^RecName: Full=Protein disabled;^Eukaryota; Metazoa; Ecdysozoa; Arthropoda; Hexapoda; Insecta; Pterygota; Neoptera; Holometabola; Diptera; Brachycera; Muscomorpha; Ephydroidea; Drosophilidae; Drosophila; Sophophora	.	TRINITY_DN1035_c2_g1_i3.p1	218-1975[+]	.	PF00640.24^PID^Phosphotyrosine interaction domain (PTB/PID)^128-233^E:5.9e-09	.	.	.	KEGG:dme:Dmel_CG9695`KO:K12475	GO:0030424^cellular_component^axon`GO:0005737^cellular_component^cytoplasm`GO:0005829^cellular_component^cytosol`GO:0098793^cellular_component^presynapse`GO:0005118^molecular_function^sevenless binding`GO:0017124^molecular_function^SH3 domain binding`GO:0007349^biological_process^cellularization`GO:0072583^biological_process^clathrin-dependent endocytosis`GO:0042051^biological_process^compound ey…	.	GO:0005515^molecular_function^protein binding	.	.
TRINITY_DN1035_c2_g1	TRINITY_DN1035_c2_g1_i6	DAB_DROME^DAB_DROME^Q:491-1876,H:25-492^31.683%ID^E:7.18e-58^RecName: Full=Protein disabled;^Eukaryota; Metazoa; Ecdysozoa; Arthropoda; Hexapoda; Insecta; Pterygota; Neoptera; Holometabola; Diptera; Brachycera; Muscomorpha; Ephydroidea; Drosophilidae; Drosophila; Sophophora	.	TRINITY_DN1035_c2_g1_i6.p1	218-3055[+]	.	PF00640.24^PID^Phosphotyrosine interaction domain (PTB/PID)^130-233^E:1.2e-08	.	.	.	KEGG:dme:Dmel_CG9695`KO:K12475	GO:0030424^cellular_component^axon`GO:0005737^cellular_component^cytoplasm`GO:0005829^cellular_component^cytosol`GO:0098793^cellular_component^presynapse`GO:0005118^molecular_function^sevenless binding`GO:0017124^molecular_function^SH3 domain binding`GO:0007349^biological_process^cellularization`GO:0072583^biological_process^clathrin-dependent endocytosis`GO:0042051^biological_process^compound ey…	.	GO:0005515^molecular_function^protein binding	.	.
TRINITY_DN10432_c0_g1	TRINITY_DN10432_c0_g1_i4	ZN583_HUMAN^ZN583_HUMAN^Q:2-232,H:245-321^51.948%ID^E:1.68e-32^RecName: Full=Zinc finger protein 583;^Eukaryota; Metazoa; Chordata; Craniata; Vertebrata; Euteleostomi; Mammalia; Eutheria; Euarchontoglires; Primates; Haplorrhini; Catarrhini; Hominidae; Homo`ZN583_HUMAN^ZN583_HUMAN^Q:232-378,H:352-400^51.02%ID^E:1.68e-32^RecName: Full=Zinc finger protein 583;^Eukaryota; Metazoa; Chordata; Craniata;…	.	.	.	.	.	.	.	.	KEGG:hsa:147949`KO:K09228	GO:0005634^cellular_component^nucleus`GO:0003677^molecular_function^DNA binding`GO:0046872^molecular_function^metal ion binding`GO:0006355^biological_process^regulation of transcription, DNA-templated	.	.	.	.
TRINITY_DN10432_c0_g1	TRINITY_DN10432_c0_g1_i5	BLMP1_CAEEL^BLMP1_CAEEL^Q:176-331,H:559-610^50%ID^E:3.05e-15^RecName: Full=B lymphocyte-induced maturation protein 1 homolog {ECO:0000312|WormBase:F25D7.3a};^Eukaryota; Metazoa; Ecdysozoa; Nematoda; Chromadorea; Rhabditida; Rhabditina; Rhabditomorpha; Rhabditoidea; Rhabditidae; Peloderinae; Caenorhabditis`BLMP1_CAEEL^BLMP1_CAEEL^Q:25-183,H:491-538^33.962%ID^E:3.05e-15^RecName: Full=B lymphocyte-i…	.	.	.	.	.	.	.	.	KEGG:cel:CELE_F25D7.3	GO:0005737^cellular_component^cytoplasm`GO:0005634^cellular_component^nucleus`GO:0000987^molecular_function^cis-regulatory region sequence-specific DNA binding`GO:0003700^molecular_function^DNA-binding transcription factor activity`GO:0042826^molecular_function^histone deacetylase binding`GO:0046872^molecular_function^metal ion binding`GO:0000978^molecular_function^RNA polymerase II cis-regulator…	.	.	.	.
TRINITY_DN10432_c0_g1	TRINITY_DN10432_c0_g1_i6	ZN233_HUMAN^ZN233_HUMAN^Q:17-442,H:441-582^52.113%ID^E:1.03e-46^RecName: Full=Zinc finger protein 233;^Eukaryota; Metazoa; Chordata; Craniata; Vertebrata; Euteleostomi; Mammalia; Eutheria; Euarchontoglires; Primates; Haplorrhini; Catarrhini; Hominidae; Homo`ZN233_HUMAN^ZN233_HUMAN^Q:11-442,H:495-638^49.306%ID^E:2.04e-43^RecName: Full=Zinc finger protein 233;^Eukaryota; Metazoa; Chordata; Craniata…	.	.	.	.	.	.	.	.	KEGG:hsa:353355`KO:K09228	GO:0005634^cellular_component^nucleus`GO:0003677^molecular_function^DNA binding`GO:0046872^molecular_function^metal ion binding`GO:0006355^biological_process^regulation of transcription, DNA-templated	.	.	.	.
TRINITY_DN10432_c0_g1	TRINITY_DN10432_c0_g1_i7	BLMP1_CAEEL^BLMP1_CAEEL^Q:8-334,H:522-629^48.624%ID^E:6.57e-36^RecName: Full=B lymphocyte-induced maturation protein 1 homolog {ECO:0000312|WormBase:F25D7.3a};^Eukaryota; Metazoa; Ecdysozoa; Nematoda; Chromadorea; Rhabditida; Rhabditina; Rhabditomorpha; Rhabditoidea; Rhabditidae; Peloderinae; Caenorhabditis`BLMP1_CAEEL^BLMP1_CAEEL^Q:26-340,H:500-603^49.524%ID^E:2.6e-33^RecName: Full=B lymphocyte-…	.	.	.	.	.	.	.	.	KEGG:cel:CELE_F25D7.3	GO:0005737^cellular_component^cytoplasm`GO:0005634^cellular_component^nucleus`GO:0000987^molecular_function^cis-regulatory region sequence-specific DNA binding`GO:0003700^molecular_function^DNA-binding transcription factor activity`GO:0042826^molecular_function^histone deacetylase binding`GO:0046872^molecular_function^metal ion binding`GO:0000978^molecular_function^RNA polymerase II cis-regulator…	.	.	.	.
TRINITY_DN10432_c0_g1	TRINITY_DN10432_c0_g1_i1	ZNF57_HUMAN^ZNF57_HUMAN^Q:131-313,H:387-447^47.541%ID^E:2.52e-16^RecName: Full=Zinc finger protein 57;^Eukaryota; Metazoa; Chordata; Craniata; Vertebrata; Euteleostomi; Mammalia; Eutheria; Euarchontoglires; Primates; Haplorrhini; Catarrhini; Hominidae; Homo`ZNF57_HUMAN^ZNF57_HUMAN^Q:31-138,H:331-366^50%ID^E:2.52e-16^RecName: Full=Zinc finger protein 57;^Eukaryota; Metazoa; Chordata; Craniata; Ver…	.	.	.	.	.	.	.	.	KEGG:hsa:126295`KO:K09228	GO:0005634^cellular_component^nucleus`GO:0046872^molecular_function^metal ion binding`GO:0000977^molecular_function^RNA polymerase II transcription regulatory region sequence-specific DNA binding`GO:0006357^biological_process^regulation of transcription by RNA polymerase II	.	.	.	.
TRINITY_DN10432_c0_g1	TRINITY_DN10432_c0_g1_i3	GLAS_DROVI^GLAS_DROVI^Q:52-222,H:457-513^49.123%ID^E:2.84e-16^RecName: Full=Protein glass;^Eukaryota; Metazoa; Ecdysozoa; Arthropoda; Hexapoda; Insecta; Pterygota; Neoptera; Holometabola; Diptera; Brachycera; Muscomorpha; Ephydroidea; Drosophilidae; Drosophila`GLAS_DROVI^GLAS_DROVI^Q:52-222,H:485-541^47.368%ID^E:2.03e-14^RecName: Full=Protein glass;^Eukaryota; Metazoa; Ecdysozoa; Arthropoda; Hexa…	.	.	.	.	.	.	.	.	KEGG:dvi:6632850`KO:K09214	GO:0005634^cellular_component^nucleus`GO:0003677^molecular_function^DNA binding`GO:0046872^molecular_function^metal ion binding`GO:0006355^biological_process^regulation of transcription, DNA-templated`GO:0050896^biological_process^response to stimulus`GO:0007601^biological_process^visual perception	.	.	.	.
TRINITY_DN10432_c0_g1	TRINITY_DN10432_c0_g1_i8	GLAS_DROVI^GLAS_DROVI^Q:2-379,H:432-557^50%ID^E:5.56e-44^RecName: Full=Protein glass;^Eukaryota; Metazoa; Ecdysozoa; Arthropoda; Hexapoda; Insecta; Pterygota; Neoptera; Holometabola; Diptera; Brachycera; Muscomorpha; Ephydroidea; Drosophilidae; Drosophila`GLAS_DROVI^GLAS_DROVI^Q:65-379,H:425-529^51.429%ID^E:3.2e-34^RecName: Full=Protein glass;^Eukaryota; Metazoa; Ecdysozoa; Arthropoda; Hexapoda; …	.	TRINITY_DN10432_c0_g1_i8.p1	2-379[+]	.	PF00096.27^zf-C2H2^Zinc finger, C2H2 type^1-18^E:0.0038`PF10578.10^SVS_QK^Seminal vesicle protein repeat^2-8^E:100`PF00096.27^zf-C2H2^Zinc finger, C2H2 type^24-46^E:1.1e-05`PF13894.7^zf-C2H2_4^C2H2-type zinc finger^24-46^E:0.00015`PF12874.8^zf-met^Zinc-finger of C2H2 type^24-45^E:0.032`PF10578.10^SVS_QK^Seminal vesicle protein repeat^30-35^E:130`PF00096.27^zf-C2H2^Zinc finger, C2H2 type^52-74^E:6…	.	.	.	KEGG:dvi:6632850`KO:K09214	GO:0005634^cellular_component^nucleus`GO:0003677^molecular_function^DNA binding`GO:0046872^molecular_function^metal ion binding`GO:0006355^biological_process^regulation of transcription, DNA-templated`GO:0050896^biological_process^response to stimulus`GO:0007601^biological_process^visual perception	.	GO:0003676^molecular_function^nucleic acid binding	.	.
TRINITY_DN10432_c0_g1	TRINITY_DN10432_c0_g1_i9	GLAS_DROME^GLAS_DROME^Q:140-286,H:463-515^47.17%ID^E:2.27e-15^RecName: Full=Protein glass;^Eukaryota; Metazoa; Ecdysozoa; Arthropoda; Hexapoda; Insecta; Pterygota; Neoptera; Holometabola; Diptera; Brachycera; Muscomorpha; Ephydroidea; Drosophilidae; Drosophila; Sophophora`GLAS_DROME^GLAS_DROME^Q:52-138,H:439-467^48.276%ID^E:2.27e-15^RecName: Full=Protein glass;^Eukaryota; Metazoa; Ecdysozoa; Arth…	.	.	.	.	.	.	.	.	KEGG:dme:Dmel_CG7672`KO:K09214	GO:0005634^cellular_component^nucleus`GO:0003677^molecular_function^DNA binding`GO:0000981^molecular_function^DNA-binding transcription factor activity, RNA polymerase II-specific`GO:0046872^molecular_function^metal ion binding`GO:0060086^biological_process^circadian temperature homeostasis`GO:0001745^biological_process^compound eye morphogenesis`GO:0001751^biological_process^compound eye photore…	.	.	.	.
TRINITY_DN10432_c0_g1	TRINITY_DN10432_c0_g1_i20	NRIF1_RAT^NRIF1_RAT^Q:2-268,H:718-805^55.056%ID^E:1.03e-26^RecName: Full=Neurotrophin receptor-interacting factor 1;^Eukaryota; Metazoa; Chordata; Craniata; Vertebrata; Euteleostomi; Mammalia; Eutheria; Euarchontoglires; Glires; Rodentia; Myomorpha; Muroidea; Muridae; Murinae; Rattus`NRIF1_RAT^NRIF1_RAT^Q:17-274,H:695-779^48.837%ID^E:1.09e-21^RecName: Full=Neurotrophin receptor-interacting factor…	.	.	.	.	.	.	.	.	KEGG:rno:308362`KO:K12458	GO:0005737^cellular_component^cytoplasm`GO:0005730^cellular_component^nucleolus`GO:0005634^cellular_component^nucleus`GO:0003682^molecular_function^chromatin binding`GO:0003700^molecular_function^DNA-binding transcription factor activity`GO:0046872^molecular_function^metal ion binding`GO:0005166^molecular_function^neurotrophin p75 receptor binding`GO:0043565^molecular_function^sequence-specific D…	.	.	.	.
TRINITY_DN10432_c0_g1	TRINITY_DN10432_c0_g1_i18	GLAS_DROME^GLAS_DROME^Q:2-379,H:442-567^50%ID^E:7.44e-45^RecName: Full=Protein glass;^Eukaryota; Metazoa; Ecdysozoa; Arthropoda; Hexapoda; Insecta; Pterygota; Neoptera; Holometabola; Diptera; Brachycera; Muscomorpha; Ephydroidea; Drosophilidae; Drosophila; Sophophora`GLAS_DROME^GLAS_DROME^Q:65-379,H:435-539^52.381%ID^E:3.37e-35^RecName: Full=Protein glass;^Eukaryota; Metazoa; Ecdysozoa; Arthropod…	.	TRINITY_DN10432_c0_g1_i18.p1	2-379[+]	.	PF00096.27^zf-C2H2^Zinc finger, C2H2 type^1-18^E:0.0038`PF10578.10^SVS_QK^Seminal vesicle protein repeat^2-8^E:100`PF00096.27^zf-C2H2^Zinc finger, C2H2 type^24-46^E:1.1e-05`PF13894.7^zf-C2H2_4^C2H2-type zinc finger^24-46^E:0.00015`PF12874.8^zf-met^Zinc-finger of C2H2 type^24-45^E:0.032`PF10578.10^SVS_QK^Seminal vesicle protein repeat^30-35^E:130`PF00096.27^zf-C2H2^Zinc finger, C2H2 type^52-74^E:8…	.	.	.	KEGG:dme:Dmel_CG7672`KO:K09214	GO:0005634^cellular_component^nucleus`GO:0003677^molecular_function^DNA binding`GO:0000981^molecular_function^DNA-binding transcription factor activity, RNA polymerase II-specific`GO:0046872^molecular_function^metal ion binding`GO:0060086^biological_process^circadian temperature homeostasis`GO:0001745^biological_process^compound eye morphogenesis`GO:0001751^biological_process^compound eye photore…	.	GO:0003676^molecular_function^nucleic acid binding	.	.
TRINITY_DN10432_c0_g1	TRINITY_DN10432_c0_g1_i19	ZN544_HUMAN^ZN544_HUMAN^Q:184-375,H:459-522^59.375%ID^E:1.64e-32^RecName: Full=Zinc finger protein 544;^Eukaryota; Metazoa; Chordata; Craniata; Vertebrata; Euteleostomi; Mammalia; Eutheria; Euarchontoglires; Primates; Haplorrhini; Catarrhini; Hominidae; Homo`ZN544_HUMAN^ZN544_HUMAN^Q:2-208,H:385-453^50.725%ID^E:1.64e-32^RecName: Full=Zinc finger protein 544;^Eukaryota; Metazoa; Chordata; Craniata…	.	.	.	.	.	.	.	.	KEGG:hsa:27300`KO:K09228	GO:0005634^cellular_component^nucleus`GO:0003677^molecular_function^DNA binding`GO:0046872^molecular_function^metal ion binding`GO:0006355^biological_process^regulation of transcription, DNA-templated	.	.	.	.
TRINITY_DN10432_c0_g1	TRINITY_DN10432_c0_g1_i16	ZN358_HUMAN^ZN358_HUMAN^Q:131-370,H:286-369^52.381%ID^E:9.75e-27^RecName: Full=Zinc finger protein 358;^Eukaryota; Metazoa; Chordata; Craniata; Vertebrata; Euteleostomi; Mammalia; Eutheria; Euarchontoglires; Primates; Haplorrhini; Catarrhini; Hominidae; Homo`ZN358_HUMAN^ZN358_HUMAN^Q:46-138,H:263-293^58.065%ID^E:9.75e-27^RecName: Full=Zinc finger protein 358;^Eukaryota; Metazoa; Chordata; Craniat…	.	TRINITY_DN10432_c0_g1_i16.p1	2-370[+]	.	PF00096.27^zf-C2H2^Zinc finger, C2H2 type^49-71^E:7.5e-06`PF13894.7^zf-C2H2_4^C2H2-type zinc finger^49-71^E:8e-05`PF13912.7^zf-C2H2_6^C2H2-type zinc finger^49-72^E:0.00038`PF00096.27^zf-C2H2^Zinc finger, C2H2 type^77-99^E:2.4e-06`PF13894.7^zf-C2H2_4^C2H2-type zinc finger^77-99^E:6.9e-05`PF13912.7^zf-C2H2_6^C2H2-type zinc finger^77-99^E:0.025`PF12874.8^zf-met^Zinc-finger of C2H2 type^77-98^E:0.045…	.	.	.	KEGG:hsa:140467	GO:0005634^cellular_component^nucleus`GO:0003677^molecular_function^DNA binding`GO:0046872^molecular_function^metal ion binding`GO:0035115^biological_process^embryonic forelimb morphogenesis`GO:0021915^biological_process^neural tube development`GO:0019827^biological_process^stem cell population maintenance	.	GO:0003676^molecular_function^nucleic acid binding	.	.
TRINITY_DN10432_c0_g1	TRINITY_DN10432_c0_g1_i17	ZN782_HUMAN^ZN782_HUMAN^Q:144-344,H:576-642^53.731%ID^E:1.18e-25^RecName: Full=Zinc finger protein 782;^Eukaryota; Metazoa; Chordata; Craniata; Vertebrata; Euteleostomi; Mammalia; Eutheria; Euarchontoglires; Primates; Haplorrhini; Catarrhini; Hominidae; Homo`ZN782_HUMAN^ZN782_HUMAN^Q:20-142,H:496-536^63.415%ID^E:1.18e-25^RecName: Full=Zinc finger protein 782;^Eukaryota; Metazoa; Chordata; Craniat…	.	.	.	.	.	.	.	.	KEGG:hsa:158431`KO:K09228	GO:0005634^cellular_component^nucleus`GO:0003677^molecular_function^DNA binding`GO:0046872^molecular_function^metal ion binding`GO:0006355^biological_process^regulation of transcription, DNA-templated	.	.	.	.
TRINITY_DN10432_c0_g1	TRINITY_DN10432_c0_g1_i15	ZN252_CANLF^ZN252_CANLF^Q:149-334,H:593-654^56.452%ID^E:1.41e-26^RecName: Full=Zinc finger protein 252;^Eukaryota; Metazoa; Chordata; Craniata; Vertebrata; Euteleostomi; Mammalia; Eutheria; Laurasiatheria; Carnivora; Caniformia; Canidae; Canis`ZN252_CANLF^ZN252_CANLF^Q:1-171,H:543-599^47.368%ID^E:1.41e-26^RecName: Full=Zinc finger protein 252;^Eukaryota; Metazoa; Chordata; Craniata; Vertebrata; E…	.	.	.	.	.	.	.	.	KEGG:cfa:403421`KO:K09228	GO:0005634^cellular_component^nucleus`GO:0003677^molecular_function^DNA binding`GO:0046872^molecular_function^metal ion binding`GO:0006355^biological_process^regulation of transcription, DNA-templated	.	.	.	.
TRINITY_DN10432_c0_g1	TRINITY_DN10432_c0_g1_i12	ZN836_HUMAN^ZN836_HUMAN^Q:105-287,H:597-660^51.562%ID^E:3.37e-18^RecName: Full=Zinc finger protein 836;^Eukaryota; Metazoa; Chordata; Craniata; Vertebrata; Euteleostomi; Mammalia; Eutheria; Euarchontoglires; Primates; Haplorrhini; Catarrhini; Hominidae; Homo`ZN836_HUMAN^ZN836_HUMAN^Q:20-103,H:533-560^57.143%ID^E:3.37e-18^RecName: Full=Zinc finger protein 836;^Eukaryota; Metazoa; Chordata; Craniat…	.	TRINITY_DN10432_c0_g1_i12.p1	3-305[+]	.	PF00096.27^zf-C2H2^Zinc finger, C2H2 type^73-95^E:0.0039`PF13912.7^zf-C2H2_6^C2H2-type zinc finger^73-97^E:0.07	.	.	.	KEGG:hsa:162962`KO:K09228	GO:0005634^cellular_component^nucleus`GO:0003677^molecular_function^DNA binding`GO:0046872^molecular_function^metal ion binding`GO:0006355^biological_process^regulation of transcription, DNA-templated	.	GO:0003676^molecular_function^nucleic acid binding	.	.
TRINITY_DN10432_c0_g1	TRINITY_DN10432_c0_g1_i10	ZN358_HUMAN^ZN358_HUMAN^Q:185-412,H:290-365^52.632%ID^E:3.22e-24^RecName: Full=Zinc finger protein 358;^Eukaryota; Metazoa; Chordata; Craniata; Vertebrata; Euteleostomi; Mammalia; Eutheria; Euarchontoglires; Primates; Haplorrhini; Catarrhini; Hominidae; Homo`ZN358_HUMAN^ZN358_HUMAN^Q:97-183,H:265-293^55.172%ID^E:3.22e-24^RecName: Full=Zinc finger protein 358;^Eukaryota; Metazoa; Chordata; Craniat…	.	TRINITY_DN10432_c0_g1_i10.p1	2-412[+]	.	PF00096.27^zf-C2H2^Zinc finger, C2H2 type^63-85^E:9e-06`PF13894.7^zf-C2H2_4^C2H2-type zinc finger^63-85^E:9.5e-05`PF13912.7^zf-C2H2_6^C2H2-type zinc finger^63-86^E:0.00045`PF00096.27^zf-C2H2^Zinc finger, C2H2 type^91-113^E:2.8e-06`PF13894.7^zf-C2H2_4^C2H2-type zinc finger^91-113^E:8.2e-05`PF13912.7^zf-C2H2_6^C2H2-type zinc finger^91-113^E:0.03`PF12874.8^zf-met^Zinc-finger of C2H2 type^91-112^E:0.…	.	.	.	KEGG:hsa:140467	GO:0005634^cellular_component^nucleus`GO:0003677^molecular_function^DNA binding`GO:0046872^molecular_function^metal ion binding`GO:0035115^biological_process^embryonic forelimb morphogenesis`GO:0021915^biological_process^neural tube development`GO:0019827^biological_process^stem cell population maintenance	.	GO:0003676^molecular_function^nucleic acid binding	.	.
TRINITY_DN10476_c0_g1	TRINITY_DN10476_c0_g1_i4	.	.	.	.	.	.	.	.	.	.	.	.	.	.	.
TRINITY_DN10476_c0_g1	TRINITY_DN10476_c0_g1_i5	XFIN_XENLA^XFIN_XENLA^Q:3-170,H:859-914^58.929%ID^E:4.13e-14^RecName: Full=Zinc finger protein Xfin;^Eukaryota; Metazoa; Chordata; Craniata; Vertebrata; Euteleostomi; Amphibia; Batrachia; Anura; Pipoidea; Pipidae; Xenopodinae; Xenopus; Xenopus`XFIN_XENLA^XFIN_XENLA^Q:3-167,H:803-857^52.727%ID^E:4.39e-13^RecName: Full=Zinc finger protein Xfin;^Eukaryota; Metazoa; Chordata; Craniata; Vertebrata; Eu…	.	.	.	.	.	.	.	.	KEGG:xla:397958`KO:K09228	GO:0005737^cellular_component^cytoplasm`GO:0046872^molecular_function^metal ion binding`GO:0003723^molecular_function^RNA binding`GO:0006355^biological_process^regulation of transcription, DNA-templated	.	.	.	.
TRINITY_DN10476_c0_g1	TRINITY_DN10476_c0_g1_i7	.	.	.	.	.	.	.	.	.	.	.	.	.	.	.
TRINITY_DN10476_c0_g1	TRINITY_DN10476_c0_g1_i1	GLAS_DROME^GLAS_DROME^Q:22-129,H:452-487^55.556%ID^E:7.07e-08^RecName: Full=Protein glass;^Eukaryota; Metazoa; Ecdysozoa; Arthropoda; Hexapoda; Insecta; Pterygota; Neoptera; Holometabola; Diptera; Brachycera; Muscomorpha; Ephydroidea; Drosophilidae; Drosophila; Sophophora`GLAS_DROME^GLAS_DROME^Q:161-232,H:526-549^41.667%ID^E:7.07e-08^RecName: Full=Protein glass;^Eukaryota; Metazoa; Ecdysozoa; Art…	.	.	.	.	.	.	.	.	KEGG:dme:Dmel_CG7672`KO:K09214	GO:0005634^cellular_component^nucleus`GO:0003677^molecular_function^DNA binding`GO:0000981^molecular_function^DNA-binding transcription factor activity, RNA polymerase II-specific`GO:0046872^molecular_function^metal ion binding`GO:0060086^biological_process^circadian temperature homeostasis`GO:0001745^biological_process^compound eye morphogenesis`GO:0001751^biological_process^compound eye photore…	.	.	.	.
TRINITY_DN10476_c0_g1	TRINITY_DN10476_c0_g1_i3	.	.	.	.	.	.	.	.	.	.	.	.	.	.	.
TRINITY_DN10476_c0_g1	TRINITY_DN10476_c0_g1_i8	GLAS_DROME^GLAS_DROME^Q:22-129,H:452-487^55.556%ID^E:6.06e-08^RecName: Full=Protein glass;^Eukaryota; Metazoa; Ecdysozoa; Arthropoda; Hexapoda; Insecta; Pterygota; Neoptera; Holometabola; Diptera; Brachycera; Muscomorpha; Ephydroidea; Drosophilidae; Drosophila; Sophophora`GLAS_DROME^GLAS_DROME^Q:158-232,H:525-549^40%ID^E:6.06e-08^RecName: Full=Protein glass;^Eukaryota; Metazoa; Ecdysozoa; Arthrop…	.	.	.	.	.	.	.	.	KEGG:dme:Dmel_CG7672`KO:K09214	GO:0005634^cellular_component^nucleus`GO:0003677^molecular_function^DNA binding`GO:0000981^molecular_function^DNA-binding transcription factor activity, RNA polymerase II-specific`GO:0046872^molecular_function^metal ion binding`GO:0060086^biological_process^circadian temperature homeostasis`GO:0001745^biological_process^compound eye morphogenesis`GO:0001751^biological_process^compound eye photore…	.	.	.	.
TRINITY_DN10476_c0_g1	TRINITY_DN10476_c0_g1_i9	.	.	.	.	.	.	.	.	.	.	.	.	.	.	.
TRINITY_DN10559_c0_g1	TRINITY_DN10559_c0_g1_i1	SCA_DROME^SCA_DROME^Q:2490-3710,H:372-739^33.496%ID^E:4.66e-63^RecName: Full=Protein scabrous;^Eukaryota; Metazoa; Ecdysozoa; Arthropoda; Hexapoda; Insecta; Pterygota; Neoptera; Holometabola; Diptera; Brachycera; Muscomorpha; Ephydroidea; Drosophilidae; Drosophila; Sophophora	.	TRINITY_DN10559_c0_g1_i1.p1	1128-3725[+]	.	PF00147.19^Fibrinogen_C^Fibrinogen beta and gamma chains, C-terminal globular domain^664-859^E:2.3e-62	.	.	.	KEGG:dme:Dmel_CG17579	GO:0062023^cellular_component^collagen-containing extracellular matrix`GO:0005615^cellular_component^extracellular space`GO:0005770^cellular_component^late endosome`GO:0005102^molecular_function^signaling receptor binding`GO:0030154^biological_process^cell differentiation`GO:0008407^biological_process^chaeta morphogenesis`GO:0048749^biological_process^compound eye development`GO:0008587^biologica…	.	.	.	.
TRINITY_DN10559_c0_g1	TRINITY_DN10559_c0_g1_i2	SCA_DROME^SCA_DROME^Q:2496-3716,H:372-739^33.496%ID^E:4.67e-63^RecName: Full=Protein scabrous;^Eukaryota; Metazoa; Ecdysozoa; Arthropoda; Hexapoda; Insecta; Pterygota; Neoptera; Holometabola; Diptera; Brachycera; Muscomorpha; Ephydroidea; Drosophilidae; Drosophila; Sophophora	.	TRINITY_DN10559_c0_g1_i2.p1	1134-3731[+]	.	PF00147.19^Fibrinogen_C^Fibrinogen beta and gamma chains, C-terminal globular domain^664-859^E:2.3e-62	.	.	.	KEGG:dme:Dmel_CG17579	GO:0062023^cellular_component^collagen-containing extracellular matrix`GO:0005615^cellular_component^extracellular space`GO:0005770^cellular_component^late endosome`GO:0005102^molecular_function^signaling receptor binding`GO:0030154^biological_process^cell differentiation`GO:0008407^biological_process^chaeta morphogenesis`GO:0048749^biological_process^compound eye development`GO:0008587^biologica…	.	.	.	.
TRINITY_DN10559_c0_g1	TRINITY_DN10559_c0_g1_i3	SCA_DROME^SCA_DROME^Q:2490-3710,H:372-739^33.496%ID^E:3.38e-63^RecName: Full=Protein scabrous;^Eukaryota; Metazoa; Ecdysozoa; Arthropoda; Hexapoda; Insecta; Pterygota; Neoptera; Holometabola; Diptera; Brachycera; Muscomorpha; Ephydroidea; Drosophilidae; Drosophila; Sophophora	.	TRINITY_DN10559_c0_g1_i3.p1	1128-3725[+]	.	PF00147.19^Fibrinogen_C^Fibrinogen beta and gamma chains, C-terminal globular domain^664-859^E:2.3e-62	.	.	.	KEGG:dme:Dmel_CG17579	GO:0062023^cellular_component^collagen-containing extracellular matrix`GO:0005615^cellular_component^extracellular space`GO:0005770^cellular_component^late endosome`GO:0005102^molecular_function^signaling receptor binding`GO:0030154^biological_process^cell differentiation`GO:0008407^biological_process^chaeta morphogenesis`GO:0048749^biological_process^compound eye development`GO:0008587^biologica…	.	.	.	.
TRINITY_DN10776_c1_g1	TRINITY_DN10776_c1_g1_i1	NEMP1_XENTR^NEMP1_XENTR^Q:436-1221,H:132-397^38.433%ID^E:1.55e-48^RecName: Full=Nuclear envelope integral membrane protein 1;^Eukaryota; Metazoa; Chordata; Craniata; Vertebrata; Euteleostomi; Amphibia; Batrachia; Anura; Pipoidea; Pipidae; Xenopodinae; Xenopus; Silurana	.	TRINITY_DN10776_c1_g1_i1.p1	49-1305[+]	.	PF10225.10^NEMP^NEMP family^139-382^E:6.3e-81	.	.	.	KEGG:xtr:594887	GO:0016021^cellular_component^integral component of membrane`GO:0005635^cellular_component^nuclear envelope`GO:0005637^cellular_component^nuclear inner membrane`GO:0001654^biological_process^eye development	.	.	.	.
TRINITY_DN10776_c1_g1	TRINITY_DN10776_c1_g1_i2	NEMP1_XENTR^NEMP1_XENTR^Q:436-1221,H:132-397^38.433%ID^E:1.67e-48^RecName: Full=Nuclear envelope integral membrane protein 1;^Eukaryota; Metazoa; Chordata; Craniata; Vertebrata; Euteleostomi; Amphibia; Batrachia; Anura; Pipoidea; Pipidae; Xenopodinae; Xenopus; Silurana	.	TRINITY_DN10776_c1_g1_i2.p1	49-1305[+]	.	PF10225.10^NEMP^NEMP family^139-382^E:6.3e-81	.	.	.	KEGG:xtr:594887	GO:0016021^cellular_component^integral component of membrane`GO:0005635^cellular_component^nuclear envelope`GO:0005637^cellular_component^nuclear inner membrane`GO:0001654^biological_process^eye development	.	.	.	.
TRINITY_DN11032_c0_g2	TRINITY_DN11032_c0_g2_i1	PRDM1_MOUSE^PRDM1_MOUSE^Q:3-365,H:618-738^47.107%ID^E:4.61e-38^RecName: Full=PR domain zinc finger protein 1;^Eukaryota; Metazoa; Chordata; Craniata; Vertebrata; Euteleostomi; Mammalia; Eutheria; Euarchontoglires; Glires; Rodentia; Myomorpha; Muroidea; Muridae; Murinae; Mus; Mus`PRDM1_MOUSE^PRDM1_MOUSE^Q:24-371,H:597-712^44.828%ID^E:8.3e-30^RecName: Full=PR domain zinc finger protein 1;^Eukaryota…	.	TRINITY_DN11032_c0_g2_i1.p1	3-380[+]	.	PF00096.27^zf-C2H2^Zinc finger, C2H2 type^17-39^E:0.0023`PF00096.27^zf-C2H2^Zinc finger, C2H2 type^47-67^E:0.0012`PF00096.27^zf-C2H2^Zinc finger, C2H2 type^73-95^E:7.7e-06`PF13912.7^zf-C2H2_6^C2H2-type zinc finger^73-92^E:0.039`PF12874.8^zf-met^Zinc-finger of C2H2 type^73-95^E:0.067`PF00096.27^zf-C2H2^Zinc finger, C2H2 type^101-123^E:6.2e-06`PF13894.7^zf-C2H2_4^C2H2-type zinc finger^101-123^E:0.0…	.	.	.	KEGG:mmu:12142	GO:0005737^cellular_component^cytoplasm`GO:0005634^cellular_component^nucleus`GO:0003700^molecular_function^DNA-binding transcription factor activity`GO:0001227^molecular_function^DNA-binding transcription repressor activity, RNA polymerase II-specific`GO:0042826^molecular_function^histone deacetylase binding`GO:0046872^molecular_function^metal ion binding`GO:0008168^molecular_function^methyltran…	.	GO:0003676^molecular_function^nucleic acid binding	.	.
TRINITY_DN11032_c0_g2	TRINITY_DN11032_c0_g2_i3	ZN678_HUMAN^ZN678_HUMAN^Q:818-1291,H:205-374^39.412%ID^E:4.18e-35^RecName: Full=Zinc finger protein 678;^Eukaryota; Metazoa; Chordata; Craniata; Vertebrata; Euteleostomi; Mammalia; Eutheria; Euarchontoglires; Primates; Haplorrhini; Catarrhini; Hominidae; Homo`ZN678_HUMAN^ZN678_HUMAN^Q:815-1291,H:288-458^39.181%ID^E:9.13e-33^RecName: Full=Zinc finger protein 678;^Eukaryota; Metazoa; Chordata; Cran…	.	TRINITY_DN11032_c0_g2_i3.p1	794-1291[+]	.	PF00096.27^zf-C2H2^Zinc finger, C2H2 type^57-79^E:0.011`PF00096.27^zf-C2H2^Zinc finger, C2H2 type^87-107^E:0.0018`PF00096.27^zf-C2H2^Zinc finger, C2H2 type^113-135^E:1.2e-05`PF13912.7^zf-C2H2_6^C2H2-type zinc finger^113-132^E:0.04`PF00096.27^zf-C2H2^Zinc finger, C2H2 type^141-163^E:9.5e-06`PF13894.7^zf-C2H2_4^C2H2-type zinc finger^141-163^E:0.00037`PF13912.7^zf-C2H2_6^C2H2-type zinc finger^141-16…	.	.	.	.	GO:0005634^cellular_component^nucleus`GO:0046872^molecular_function^metal ion binding`GO:0000978^molecular_function^RNA polymerase II cis-regulatory region sequence-specific DNA binding`GO:0006355^biological_process^regulation of transcription, DNA-templated	.	GO:0003676^molecular_function^nucleic acid binding	.	.
TRINITY_DN11199_c0_g1	TRINITY_DN11199_c0_g1_i4	ZBT17_MOUSE^ZBT17_MOUSE^Q:5-349,H:437-549^38.261%ID^E:4.23e-19^RecName: Full=Zinc finger and BTB domain-containing protein 17;^Eukaryota; Metazoa; Chordata; Craniata; Vertebrata; Euteleostomi; Mammalia; Eutheria; Euarchontoglires; Glires; Rodentia; Myomorpha; Muroidea; Muridae; Murinae; Mus; Mus`ZBT17_MOUSE^ZBT17_MOUSE^Q:2-235,H:464-541^43.59%ID^E:5.67e-16^RecName: Full=Zinc finger and BTB domain…	.	.	.	.	.	.	.	.	KEGG:mmu:22642`KO:K10500	GO:0005634^cellular_component^nucleus`GO:0032991^cellular_component^protein-containing complex`GO:0032993^cellular_component^protein-DNA complex`GO:0001046^molecular_function^core promoter sequence-specific DNA binding`GO:0003677^molecular_function^DNA binding`GO:0001228^molecular_function^DNA-binding transcription activator activity, RNA polymerase II-specific`GO:0003700^molecular_function^DNA-b…	.	.	.	.
TRINITY_DN11199_c0_g1	TRINITY_DN11199_c0_g1_i5	ZBT17_MOUSE^ZBT17_MOUSE^Q:5-244,H:437-516^45%ID^E:5.29e-18^RecName: Full=Zinc finger and BTB domain-containing protein 17;^Eukaryota; Metazoa; Chordata; Craniata; Vertebrata; Euteleostomi; Mammalia; Eutheria; Euarchontoglires; Glires; Rodentia; Myomorpha; Muroidea; Muridae; Murinae; Mus; Mus`ZBT17_MOUSE^ZBT17_MOUSE^Q:2-244,H:464-544^41.975%ID^E:1.42e-15^RecName: Full=Zinc finger and BTB domain-co…	.	.	.	.	.	.	.	.	KEGG:mmu:22642`KO:K10500	GO:0005634^cellular_component^nucleus`GO:0032991^cellular_component^protein-containing complex`GO:0032993^cellular_component^protein-DNA complex`GO:0001046^molecular_function^core promoter sequence-specific DNA binding`GO:0003677^molecular_function^DNA binding`GO:0001228^molecular_function^DNA-binding transcription activator activity, RNA polymerase II-specific`GO:0003700^molecular_function^DNA-b…	.	.	.	.
TRINITY_DN11199_c0_g1	TRINITY_DN11199_c0_g1_i6	ZN16L_DANRE^ZN16L_DANRE^Q:131-262,H:430-473^54.545%ID^E:1.29e-15^RecName: Full=Zinc finger protein 16-like {ECO:0000303|PubMed:26459222};^Eukaryota; Metazoa; Chordata; Craniata; Vertebrata; Euteleostomi; Actinopterygii; Neopterygii; Teleostei; Ostariophysi; Cypriniformes; Cyprinidae; Danio`ZN16L_DANRE^ZN16L_DANRE^Q:31-156,H:371-412^40.476%ID^E:1.29e-15^RecName: Full=Zinc finger protein 16-like {E…	.	.	.	.	.	.	.	.	KEGG:dre:570544	GO:0005634^cellular_component^nucleus`GO:0000981^molecular_function^DNA-binding transcription factor activity, RNA polymerase II-specific`GO:0046872^molecular_function^metal ion binding`GO:0000977^molecular_function^RNA polymerase II transcription regulatory region sequence-specific DNA binding`GO:0043565^molecular_function^sequence-specific DNA binding`GO:0022010^biological_process^central nervo…	.	.	.	.
TRINITY_DN11199_c0_g1	TRINITY_DN11199_c0_g1_i1	ZG57_XENLA^ZG57_XENLA^Q:11-388,H:192-315^38.889%ID^E:4.37e-21^RecName: Full=Gastrula zinc finger protein XlCGF57.1;^Eukaryota; Metazoa; Chordata; Craniata; Vertebrata; Euteleostomi; Amphibia; Batrachia; Anura; Pipoidea; Pipidae; Xenopodinae; Xenopus; Xenopus`ZG57_XENLA^ZG57_XENLA^Q:2-388,H:49-175^31.783%ID^E:2.19e-17^RecName: Full=Gastrula zinc finger protein XlCGF57.1;^Eukaryota; Metazoa; Chorda…	.	.	.	.	.	.	.	.	.	GO:0005634^cellular_component^nucleus`GO:0003677^molecular_function^DNA binding`GO:0046872^molecular_function^metal ion binding	.	.	.	.
TRINITY_DN11199_c0_g1	TRINITY_DN11199_c0_g1_i2	ZG57_XENLA^ZG57_XENLA^Q:11-391,H:192-316^37.795%ID^E:4.37e-21^RecName: Full=Gastrula zinc finger protein XlCGF57.1;^Eukaryota; Metazoa; Chordata; Craniata; Vertebrata; Euteleostomi; Amphibia; Batrachia; Anura; Pipoidea; Pipidae; Xenopodinae; Xenopus; Xenopus`ZG57_XENLA^ZG57_XENLA^Q:11-388,H:80-203^33.835%ID^E:2.05e-17^RecName: Full=Gastrula zinc finger protein XlCGF57.1;^Eukaryota; Metazoa; Chord…	.	.	.	.	.	.	.	.	.	GO:0005634^cellular_component^nucleus`GO:0003677^molecular_function^DNA binding`GO:0046872^molecular_function^metal ion binding	.	.	.	.
TRINITY_DN11199_c0_g1	TRINITY_DN11199_c0_g1_i3	PRDM1_MOUSE^PRDM1_MOUSE^Q:2-196,H:621-685^49.231%ID^E:4.53e-18^RecName: Full=PR domain zinc finger protein 1;^Eukaryota; Metazoa; Chordata; Craniata; Vertebrata; Euteleostomi; Mammalia; Eutheria; Euarchontoglires; Glires; Rodentia; Myomorpha; Muroidea; Muridae; Murinae; Mus; Mus`PRDM1_MOUSE^PRDM1_MOUSE^Q:2-187,H:677-738^50%ID^E:9.52e-15^RecName: Full=PR domain zinc finger protein 1;^Eukaryota; Me…	.	.	.	.	.	.	.	.	KEGG:mmu:12142	GO:0005737^cellular_component^cytoplasm`GO:0005634^cellular_component^nucleus`GO:0003700^molecular_function^DNA-binding transcription factor activity`GO:0001227^molecular_function^DNA-binding transcription repressor activity, RNA polymerase II-specific`GO:0042826^molecular_function^histone deacetylase binding`GO:0046872^molecular_function^metal ion binding`GO:0008168^molecular_function^methyltran…	.	.	.	.
TRINITY_DN11199_c0_g1	TRINITY_DN11199_c0_g1_i8	ZG57_XENLA^ZG57_XENLA^Q:11-388,H:192-315^38.889%ID^E:2.53e-21^RecName: Full=Gastrula zinc finger protein XlCGF57.1;^Eukaryota; Metazoa; Chordata; Craniata; Vertebrata; Euteleostomi; Amphibia; Batrachia; Anura; Pipoidea; Pipidae; Xenopodinae; Xenopus; Xenopus`ZG57_XENLA^ZG57_XENLA^Q:2-388,H:49-175^31.783%ID^E:1.31e-17^RecName: Full=Gastrula zinc finger protein XlCGF57.1;^Eukaryota; Metazoa; Chorda…	.	.	.	.	.	.	.	.	.	GO:0005634^cellular_component^nucleus`GO:0003677^molecular_function^DNA binding`GO:0046872^molecular_function^metal ion binding	.	.	.	.
TRINITY_DN11199_c0_g1	TRINITY_DN11199_c0_g1_i9	PRDM1_HUMAN^PRDM1_HUMAN^Q:4-189,H:593-654^41.935%ID^E:3.35e-11^RecName: Full=PR domain zinc finger protein 1;^Eukaryota; Metazoa; Chordata; Craniata; Vertebrata; Euteleostomi; Mammalia; Eutheria; Euarchontoglires; Primates; Haplorrhini; Catarrhini; Hominidae; Homo`PRDM1_HUMAN^PRDM1_HUMAN^Q:4-180,H:649-707^40.678%ID^E:1.03e-08^RecName: Full=PR domain zinc finger protein 1;^Eukaryota; Metazoa; Chor…	.	.	.	.	.	.	.	.	KEGG:hsa:639	GO:0005737^cellular_component^cytoplasm`GO:0005654^cellular_component^nucleoplasm`GO:0005634^cellular_component^nucleus`GO:0003700^molecular_function^DNA-binding transcription factor activity`GO:0001227^molecular_function^DNA-binding transcription repressor activity, RNA polymerase II-specific`GO:0042826^molecular_function^histone deacetylase binding`GO:0046872^molecular_function^metal ion bindin…	.	.	.	.
TRINITY_DN11199_c0_g1	TRINITY_DN11199_c0_g1_i12	KRUP_BRACO^KRUP_BRACO^Q:3-188,H:12-73^51.613%ID^E:4.83e-18^RecName: Full=Protein krueppel;^Eukaryota; Metazoa; Ecdysozoa; Arthropoda; Hexapoda; Insecta; Pterygota; Neoptera; Holometabola; Diptera; Nematocera; Sciaroidea; Sciaridae; Bradysia`KRUP_BRACO^KRUP_BRACO^Q:57-194,H:2-47^50%ID^E:1e-09^RecName: Full=Protein krueppel;^Eukaryota; Metazoa; Ecdysozoa; Arthropoda; Hexapoda; Insecta; Pterygota; N…	.	.	.	.	.	.	.	.	.	GO:0005634^cellular_component^nucleus`GO:0003677^molecular_function^DNA binding`GO:0046872^molecular_function^metal ion binding`GO:0035282^biological_process^segmentation	.	.	.	.
TRINITY_DN11199_c0_g1	TRINITY_DN11199_c0_g1_i13	ZN418_HUMAN^ZN418_HUMAN^Q:28-492,H:290-444^49.032%ID^E:1.38e-50^RecName: Full=Zinc finger protein 418;^Eukaryota; Metazoa; Chordata; Craniata; Vertebrata; Euteleostomi; Mammalia; Eutheria; Euarchontoglires; Primates; Haplorrhini; Catarrhini; Hominidae; Homo`ZN418_HUMAN^ZN418_HUMAN^Q:28-492,H:262-416^47.097%ID^E:1.49e-48^RecName: Full=Zinc finger protein 418;^Eukaryota; Metazoa; Chordata; Craniata…	.	.	.	.	.	.	.	.	KEGG:hsa:147686`KO:K09228	GO:0005634^cellular_component^nucleus`GO:0003677^molecular_function^DNA binding`GO:0046872^molecular_function^metal ion binding`GO:0006355^biological_process^regulation of transcription, DNA-templated	.	.	.	.
TRINITY_DN11199_c0_g1	TRINITY_DN11199_c0_g1_i10	ZN460_HUMAN^ZN460_HUMAN^Q:83-262,H:193-249^38.333%ID^E:8.61e-05^RecName: Full=Zinc finger protein 460;^Eukaryota; Metazoa; Chordata; Craniata; Vertebrata; Euteleostomi; Mammalia; Eutheria; Euarchontoglires; Primates; Haplorrhini; Catarrhini; Hominidae; Homo	.	.	.	.	.	.	.	.	KEGG:hsa:10794`KO:K09228	GO:0005634^cellular_component^nucleus`GO:0046872^molecular_function^metal ion binding`GO:0000978^molecular_function^RNA polymerase II cis-regulatory region sequence-specific DNA binding`GO:0006355^biological_process^regulation of transcription, DNA-templated	.	.	.	.
TRINITY_DN11199_c0_g1	TRINITY_DN11199_c0_g1_i11	ZN16L_DANRE^ZN16L_DANRE^Q:2-274,H:387-474^43.158%ID^E:1.39e-14^RecName: Full=Zinc finger protein 16-like {ECO:0000303|PubMed:26459222};^Eukaryota; Metazoa; Chordata; Craniata; Vertebrata; Euteleostomi; Actinopterygii; Neopterygii; Teleostei; Ostariophysi; Cypriniformes; Cyprinidae; Danio`ZN16L_DANRE^ZN16L_DANRE^Q:107-259,H:450-497^49.02%ID^E:9.09e-09^RecName: Full=Zinc finger protein 16-like {ECO…	.	.	.	.	.	.	.	.	KEGG:dre:570544	GO:0005634^cellular_component^nucleus`GO:0000981^molecular_function^DNA-binding transcription factor activity, RNA polymerase II-specific`GO:0046872^molecular_function^metal ion binding`GO:0000977^molecular_function^RNA polymerase II transcription regulatory region sequence-specific DNA binding`GO:0043565^molecular_function^sequence-specific DNA binding`GO:0022010^biological_process^central nervo…	.	.	.	.
TRINITY_DN1120_c0_g1	TRINITY_DN1120_c0_g1_i4	CAZ_DROME^CAZ_DROME^Q:1145-1414,H:119-208^60%ID^E:9.48e-25^RecName: Full=RNA-binding protein cabeza;^Eukaryota; Metazoa; Ecdysozoa; Arthropoda; Hexapoda; Insecta; Pterygota; Neoptera; Holometabola; Diptera; Brachycera; Muscomorpha; Ephydroidea; Drosophilidae; Drosophila; Sophophora	.	TRINITY_DN1120_c0_g1_i4.p1	146-1918[+]	.	PF00076.23^RRM_1^RNA recognition motif. (a.k.a. RRM, RBD, or RNP domain)^337-414^E:5e-13`PF00641.19^zf-RanBP^Zn-finger in Ran binding protein and others^489-519^E:6.3e-09	.	.	.	KEGG:dme:Dmel_CG3606`KO:K13098	GO:0071013^cellular_component^catalytic step 2 spliceosome`GO:0005654^cellular_component^nucleoplasm`GO:0005634^cellular_component^nucleus`GO:0005669^cellular_component^transcription factor TFIID complex`GO:0003682^molecular_function^chromatin binding`GO:0046872^molecular_function^metal ion binding`GO:0003729^molecular_function^mRNA binding`GO:0003723^molecular_function^RNA binding`GO:0003712^mol…	.	GO:0003676^molecular_function^nucleic acid binding	.	.
TRINITY_DN1120_c0_g1	TRINITY_DN1120_c0_g1_i5	CAZ_DROME^CAZ_DROME^Q:1340-1609,H:119-208^60%ID^E:1.62e-24^RecName: Full=RNA-binding protein cabeza;^Eukaryota; Metazoa; Ecdysozoa; Arthropoda; Hexapoda; Insecta; Pterygota; Neoptera; Holometabola; Diptera; Brachycera; Muscomorpha; Ephydroidea; Drosophilidae; Drosophila; Sophophora	.	TRINITY_DN1120_c0_g1_i5.p1	1256-2113[+]	.	PF00076.23^RRM_1^RNA recognition motif. (a.k.a. RRM, RBD, or RNP domain)^32-109^E:1.5e-13`PF00641.19^zf-RanBP^Zn-finger in Ran binding protein and others^184-214^E:2.5e-09	.	.	.	KEGG:dme:Dmel_CG3606`KO:K13098	GO:0071013^cellular_component^catalytic step 2 spliceosome`GO:0005654^cellular_component^nucleoplasm`GO:0005634^cellular_component^nucleus`GO:0005669^cellular_component^transcription factor TFIID complex`GO:0003682^molecular_function^chromatin binding`GO:0046872^molecular_function^metal ion binding`GO:0003729^molecular_function^mRNA binding`GO:0003723^molecular_function^RNA binding`GO:0003712^mol…	.	GO:0003676^molecular_function^nucleic acid binding	.	.
TRINITY_DN1120_c0_g1	TRINITY_DN1120_c0_g1_i1	CAZ_DROME^CAZ_DROME^Q:1145-1414,H:119-208^60%ID^E:9.51e-25^RecName: Full=RNA-binding protein cabeza;^Eukaryota; Metazoa; Ecdysozoa; Arthropoda; Hexapoda; Insecta; Pterygota; Neoptera; Holometabola; Diptera; Brachycera; Muscomorpha; Ephydroidea; Drosophilidae; Drosophila; Sophophora	.	TRINITY_DN1120_c0_g1_i1.p1	146-1924[+]	.	PF00076.23^RRM_1^RNA recognition motif. (a.k.a. RRM, RBD, or RNP domain)^337-414^E:5e-13`PF00641.19^zf-RanBP^Zn-finger in Ran binding protein and others^491-521^E:6.3e-09	.	.	.	KEGG:dme:Dmel_CG3606`KO:K13098	GO:0071013^cellular_component^catalytic step 2 spliceosome`GO:0005654^cellular_component^nucleoplasm`GO:0005634^cellular_component^nucleus`GO:0005669^cellular_component^transcription factor TFIID complex`GO:0003682^molecular_function^chromatin binding`GO:0046872^molecular_function^metal ion binding`GO:0003729^molecular_function^mRNA binding`GO:0003723^molecular_function^RNA binding`GO:0003712^mol…	.	GO:0003676^molecular_function^nucleic acid binding	.	.
TRINITY_DN1120_c0_g1	TRINITY_DN1120_c0_g1_i2	CAZ_DROME^CAZ_DROME^Q:1145-1414,H:119-208^60%ID^E:9.53e-25^RecName: Full=RNA-binding protein cabeza;^Eukaryota; Metazoa; Ecdysozoa; Arthropoda; Hexapoda; Insecta; Pterygota; Neoptera; Holometabola; Diptera; Brachycera; Muscomorpha; Ephydroidea; Drosophilidae; Drosophila; Sophophora	.	TRINITY_DN1120_c0_g1_i2.p1	146-1918[+]	.	PF00076.23^RRM_1^RNA recognition motif. (a.k.a. RRM, RBD, or RNP domain)^337-414^E:5e-13`PF00641.19^zf-RanBP^Zn-finger in Ran binding protein and others^489-519^E:6.3e-09	.	.	.	KEGG:dme:Dmel_CG3606`KO:K13098	GO:0071013^cellular_component^catalytic step 2 spliceosome`GO:0005654^cellular_component^nucleoplasm`GO:0005634^cellular_component^nucleus`GO:0005669^cellular_component^transcription factor TFIID complex`GO:0003682^molecular_function^chromatin binding`GO:0046872^molecular_function^metal ion binding`GO:0003729^molecular_function^mRNA binding`GO:0003723^molecular_function^RNA binding`GO:0003712^mol…	.	GO:0003676^molecular_function^nucleic acid binding	.	.
TRINITY_DN1120_c0_g1	TRINITY_DN1120_c0_g1_i3	CAZ_DROME^CAZ_DROME^Q:1340-1609,H:119-208^60%ID^E:1.61e-24^RecName: Full=RNA-binding protein cabeza;^Eukaryota; Metazoa; Ecdysozoa; Arthropoda; Hexapoda; Insecta; Pterygota; Neoptera; Holometabola; Diptera; Brachycera; Muscomorpha; Ephydroidea; Drosophilidae; Drosophila; Sophophora	.	TRINITY_DN1120_c0_g1_i3.p1	1256-2113[+]	.	PF00076.23^RRM_1^RNA recognition motif. (a.k.a. RRM, RBD, or RNP domain)^32-109^E:1.5e-13`PF00641.19^zf-RanBP^Zn-finger in Ran binding protein and others^184-214^E:2.5e-09	.	.	.	KEGG:dme:Dmel_CG3606`KO:K13098	GO:0071013^cellular_component^catalytic step 2 spliceosome`GO:0005654^cellular_component^nucleoplasm`GO:0005634^cellular_component^nucleus`GO:0005669^cellular_component^transcription factor TFIID complex`GO:0003682^molecular_function^chromatin binding`GO:0046872^molecular_function^metal ion binding`GO:0003729^molecular_function^mRNA binding`GO:0003723^molecular_function^RNA binding`GO:0003712^mol…	.	GO:0003676^molecular_function^nucleic acid binding	.	.
TRINITY_DN11328_c0_g2	TRINITY_DN11328_c0_g2_i1	KRUP_DROME^KRUP_DROME^Q:3-233,H:254-330^45.455%ID^E:4.13e-17^RecName: Full=Protein krueppel;^Eukaryota; Metazoa; Ecdysozoa; Arthropoda; Hexapoda; Insecta; Pterygota; Neoptera; Holometabola; Diptera; Brachycera; Muscomorpha; Ephydroidea; Drosophilidae; Drosophila; Sophophora`KRUP_DROME^KRUP_DROME^Q:6-233,H:227-302^42.105%ID^E:1.49e-11^RecName: Full=Protein krueppel;^Eukaryota; Metazoa; Ecdysozoa; …	.	.	.	.	.	.	.	.	KEGG:dme:Dmel_CG3340`KO:K09231	GO:0005634^cellular_component^nucleus`GO:0003700^molecular_function^DNA-binding transcription factor activity`GO:0000981^molecular_function^DNA-binding transcription factor activity, RNA polymerase II-specific`GO:0046872^molecular_function^metal ion binding`GO:0043565^molecular_function^sequence-specific DNA binding`GO:0007411^biological_process^axon guidance`GO:0006342^biological_process^chromat…	.	.	.	.
TRINITY_DN11328_c0_g2	TRINITY_DN11328_c0_g2_i2	KRUP_MANSE^KRUP_MANSE^Q:3-161,H:20-72^54.717%ID^E:8.7e-17^RecName: Full=Protein krueppel;^Eukaryota; Metazoa; Ecdysozoa; Arthropoda; Hexapoda; Insecta; Pterygota; Neoptera; Holometabola; Lepidoptera; Glossata; Ditrysia; Bombycoidea; Sphingidae; Sphinginae; Sphingini; Manduca`KRUP_MANSE^KRUP_MANSE^Q:30-167,H:1-46^52.174%ID^E:1.23e-09^RecName: Full=Protein krueppel;^Eukaryota; Metazoa; Ecdysozoa; A…	.	.	.	.	.	.	.	.	.	GO:0005634^cellular_component^nucleus`GO:0003677^molecular_function^DNA binding`GO:0046872^molecular_function^metal ion binding`GO:0035282^biological_process^segmentation	.	.	.	.
TRINITY_DN11378_c1_g1	TRINITY_DN11378_c1_g1_i1	KRUP_DROME^KRUP_DROME^Q:136-384,H:246-328^50.602%ID^E:2.04e-24^RecName: Full=Protein krueppel;^Eukaryota; Metazoa; Ecdysozoa; Arthropoda; Hexapoda; Insecta; Pterygota; Neoptera; Holometabola; Diptera; Brachycera; Muscomorpha; Ephydroidea; Drosophilidae; Drosophila; Sophophora`KRUP_DROME^KRUP_DROME^Q:142-384,H:220-300^45.679%ID^E:6.23e-18^RecName: Full=Protein krueppel;^Eukaryota; Metazoa; Ecdysoz…	.	.	.	.	.	.	.	.	KEGG:dme:Dmel_CG3340`KO:K09231	GO:0005634^cellular_component^nucleus`GO:0003700^molecular_function^DNA-binding transcription factor activity`GO:0000981^molecular_function^DNA-binding transcription factor activity, RNA polymerase II-specific`GO:0046872^molecular_function^metal ion binding`GO:0043565^molecular_function^sequence-specific DNA binding`GO:0007411^biological_process^axon guidance`GO:0006342^biological_process^chromat…	.	.	.	.
TRINITY_DN11378_c1_g1	TRINITY_DN11378_c1_g1_i2	KRUP_DROME^KRUP_DROME^Q:381-632,H:246-329^51.19%ID^E:3.39e-24^RecName: Full=Protein krueppel;^Eukaryota; Metazoa; Ecdysozoa; Arthropoda; Hexapoda; Insecta; Pterygota; Neoptera; Holometabola; Diptera; Brachycera; Muscomorpha; Ephydroidea; Drosophilidae; Drosophila; Sophophora`KRUP_DROME^KRUP_DROME^Q:384-632,H:219-301^48.193%ID^E:5.91e-18^RecName: Full=Protein krueppel;^Eukaryota; Metazoa; Ecdysozo…	.	.	.	.	.	.	.	.	KEGG:dme:Dmel_CG3340`KO:K09231	GO:0005634^cellular_component^nucleus`GO:0003700^molecular_function^DNA-binding transcription factor activity`GO:0000981^molecular_function^DNA-binding transcription factor activity, RNA polymerase II-specific`GO:0046872^molecular_function^metal ion binding`GO:0043565^molecular_function^sequence-specific DNA binding`GO:0007411^biological_process^axon guidance`GO:0006342^biological_process^chromat…	.	.	.	.
TRINITY_DN117702_c0_g1	TRINITY_DN117702_c0_g1_i5	ZN271_PONAB^ZN271_PONAB^Q:10-291,H:205-297^53.191%ID^E:1.26e-43^RecName: Full=Zinc finger protein 271;^Eukaryota; Metazoa; Chordata; Craniata; Vertebrata; Euteleostomi; Mammalia; Eutheria; Euarchontoglires; Primates; Haplorrhini; Catarrhini; Hominidae; Pongo`ZN271_PONAB^ZN271_PONAB^Q:284-580,H:324-413^47.475%ID^E:1.26e-43^RecName: Full=Zinc finger protein 271;^Eukaryota; Metazoa; Chordata; Crania…	.	.	.	.	.	.	.	.	KEGG:pon:100173681	GO:0005634^cellular_component^nucleus`GO:0003677^molecular_function^DNA binding`GO:0046872^molecular_function^metal ion binding	.	.	.	.
TRINITY_DN117702_c0_g1	TRINITY_DN117702_c0_g1_i6	ZN229_HUMAN^ZN229_HUMAN^Q:226-414,H:649-711^53.968%ID^E:5.33e-40^RecName: Full=Zinc finger protein 229;^Eukaryota; Metazoa; Chordata; Craniata; Vertebrata; Euteleostomi; Mammalia; Eutheria; Euarchontoglires; Primates; Haplorrhini; Catarrhini; Hominidae; Homo`ZN229_HUMAN^ZN229_HUMAN^Q:6-233,H:548-622^47.368%ID^E:5.33e-40^RecName: Full=Zinc finger protein 229;^Eukaryota; Metazoa; Chordata; Craniata…	.	.	.	.	.	.	.	.	KEGG:hsa:7772`KO:K09228	GO:0005634^cellular_component^nucleus`GO:0003677^molecular_function^DNA binding`GO:0046872^molecular_function^metal ion binding`GO:0006355^biological_process^regulation of transcription, DNA-templated	.	.	.	.
TRINITY_DN117702_c0_g1	TRINITY_DN117702_c0_g1_i7	KRUP_DROME^KRUP_DROME^Q:9-341,H:227-336^48.649%ID^E:5.25e-35^RecName: Full=Protein krueppel;^Eukaryota; Metazoa; Ecdysozoa; Arthropoda; Hexapoda; Insecta; Pterygota; Neoptera; Holometabola; Diptera; Brachycera; Muscomorpha; Ephydroidea; Drosophilidae; Drosophila; Sophophora`KRUP_DROME^KRUP_DROME^Q:3-317,H:253-352^39.048%ID^E:6.83e-22^RecName: Full=Protein krueppel;^Eukaryota; Metazoa; Ecdysozoa; …	.	TRINITY_DN117702_c0_g1_i7.p1	3-341[+]	.	PF00096.27^zf-C2H2^Zinc finger, C2H2 type^26-49^E:0.0011`PF00096.27^zf-C2H2^Zinc finger, C2H2 type^55-77^E:3.4e-06`PF13894.7^zf-C2H2_4^C2H2-type zinc finger^55-77^E:7.2e-05`PF12874.8^zf-met^Zinc-finger of C2H2 type^55-76^E:0.004`PF00096.27^zf-C2H2^Zinc finger, C2H2 type^83-105^E:6e-06`PF13894.7^zf-C2H2_4^C2H2-type zinc finger^83-105^E:4.6e-05`PF12874.8^zf-met^Zinc-finger of C2H2 type^83-102^E:0.0…	.	.	.	KEGG:dme:Dmel_CG3340`KO:K09231	GO:0005634^cellular_component^nucleus`GO:0003700^molecular_function^DNA-binding transcription factor activity`GO:0000981^molecular_function^DNA-binding transcription factor activity, RNA polymerase II-specific`GO:0046872^molecular_function^metal ion binding`GO:0043565^molecular_function^sequence-specific DNA binding`GO:0007411^biological_process^axon guidance`GO:0006342^biological_process^chromat…	.	GO:0003676^molecular_function^nucleic acid binding	.	.
TRINITY_DN117702_c0_g1	TRINITY_DN117702_c0_g1_i1	ZN271_PONAB^ZN271_PONAB^Q:4-396,H:335-465^55.725%ID^E:1.02e-59^RecName: Full=Zinc finger protein 271;^Eukaryota; Metazoa; Chordata; Craniata; Vertebrata; Euteleostomi; Mammalia; Eutheria; Euarchontoglires; Primates; Haplorrhini; Catarrhini; Hominidae; Pongo`ZN271_PONAB^ZN271_PONAB^Q:386-646,H:463-549^50.575%ID^E:1.02e-59^RecName: Full=Zinc finger protein 271;^Eukaryota; Metazoa; Chordata; Craniat…	.	TRINITY_DN117702_c0_g1_i1.p1	1-402[+]	.	PF00096.27^zf-C2H2^Zinc finger, C2H2 type^2-20^E:0.0083`PF00096.27^zf-C2H2^Zinc finger, C2H2 type^26-48^E:2e-05`PF12874.8^zf-met^Zinc-finger of C2H2 type^26-47^E:0.042`PF00096.27^zf-C2H2^Zinc finger, C2H2 type^54-76^E:8e-06`PF13894.7^zf-C2H2_4^C2H2-type zinc finger^54-76^E:6.1e-05`PF12874.8^zf-met^Zinc-finger of C2H2 type^54-73^E:0.084`PF00096.27^zf-C2H2^Zinc finger, C2H2 type^82-104^E:2.7e-06`PF…	.	.	.	KEGG:pon:100173681	GO:0005634^cellular_component^nucleus`GO:0003677^molecular_function^DNA binding`GO:0046872^molecular_function^metal ion binding	.	GO:0003676^molecular_function^nucleic acid binding	.	.
TRINITY_DN117702_c0_g1	TRINITY_DN117702_c0_g1_i2	ZN679_HUMAN^ZN679_HUMAN^Q:13-423,H:227-362^53.285%ID^E:3.97e-45^RecName: Full=Zinc finger protein 679;^Eukaryota; Metazoa; Chordata; Craniata; Vertebrata; Euteleostomi; Mammalia; Eutheria; Euarchontoglires; Primates; Haplorrhini; Catarrhini; Hominidae; Homo`ZN679_HUMAN^ZN679_HUMAN^Q:13-399,H:283-410^51.163%ID^E:3.5e-39^RecName: Full=Zinc finger protein 679;^Eukaryota; Metazoa; Chordata; Craniata;…	.	TRINITY_DN117702_c0_g1_i2.p1	1-474[+]	.	PF00096.27^zf-C2H2^Zinc finger, C2H2 type^18-40^E:6.8e-05`PF13894.7^zf-C2H2_4^C2H2-type zinc finger^18-40^E:0.0001`PF12874.8^zf-met^Zinc-finger of C2H2 type^18-38^E:0.055`PF00096.27^zf-C2H2^Zinc finger, C2H2 type^46-69^E:0.00061`PF00096.27^zf-C2H2^Zinc finger, C2H2 type^75-97^E:5.9e-06`PF13894.7^zf-C2H2_4^C2H2-type zinc finger^75-97^E:0.00012`PF12874.8^zf-met^Zinc-finger of C2H2 type^75-96^E:0.00…	.	.	.	KEGG:hsa:168417`KO:K09228	GO:0005634^cellular_component^nucleus`GO:0046872^molecular_function^metal ion binding`GO:0000978^molecular_function^RNA polymerase II cis-regulatory region sequence-specific DNA binding`GO:0006355^biological_process^regulation of transcription, DNA-templated	.	GO:0003676^molecular_function^nucleic acid binding	.	.
TRINITY_DN117702_c0_g1	TRINITY_DN117702_c0_g1_i3	ZN595_HUMAN^ZN595_HUMAN^Q:4-360,H:400-518^49.58%ID^E:1.82e-43^RecName: Full=Zinc finger protein 595;^Eukaryota; Metazoa; Chordata; Craniata; Vertebrata; Euteleostomi; Mammalia; Eutheria; Euarchontoglires; Primates; Haplorrhini; Catarrhini; Hominidae; Homo`ZN595_HUMAN^ZN595_HUMAN^Q:354-533,H:535-614^41.25%ID^E:1.82e-43^RecName: Full=Zinc finger protein 595;^Eukaryota; Metazoa; Chordata; Craniata; …	.	TRINITY_DN117702_c0_g1_i3.p1	1-429[+]	.	PF00096.27^zf-C2H2^Zinc finger, C2H2 type^2-20^E:0.0092`PF00096.27^zf-C2H2^Zinc finger, C2H2 type^26-48^E:2.2e-05`PF12874.8^zf-met^Zinc-finger of C2H2 type^26-47^E:0.046`PF00096.27^zf-C2H2^Zinc finger, C2H2 type^54-76^E:8.8e-06`PF13894.7^zf-C2H2_4^C2H2-type zinc finger^54-76^E:6.8e-05`PF12874.8^zf-met^Zinc-finger of C2H2 type^54-73^E:0.093`PF00096.27^zf-C2H2^Zinc finger, C2H2 type^82-104^E:2.9e-0…	.	.	.	KEGG:hsa:152687`KO:K09228	GO:0005634^cellular_component^nucleus`GO:0003677^molecular_function^DNA binding`GO:0046872^molecular_function^metal ion binding`GO:0006355^biological_process^regulation of transcription, DNA-templated	.	GO:0003676^molecular_function^nucleic acid binding	.	.
TRINITY_DN117702_c0_g1	TRINITY_DN117702_c0_g1_i9	ZN679_HUMAN^ZN679_HUMAN^Q:9-356,H:233-348^50%ID^E:2.25e-33^RecName: Full=Zinc finger protein 679;^Eukaryota; Metazoa; Chordata; Craniata; Vertebrata; Euteleostomi; Mammalia; Eutheria; Euarchontoglires; Primates; Haplorrhini; Catarrhini; Hominidae; Homo`ZN679_HUMAN^ZN679_HUMAN^Q:9-356,H:261-376^48.276%ID^E:3.28e-31^RecName: Full=Zinc finger protein 679;^Eukaryota; Metazoa; Chordata; Craniata; Vert…	.	TRINITY_DN117702_c0_g1_i9.p1	3-446[+]	.	PF00096.27^zf-C2H2^Zinc finger, C2H2 type^10-32^E:0.00028`PF12874.8^zf-met^Zinc-finger of C2H2 type^10-29^E:0.064`PF00096.27^zf-C2H2^Zinc finger, C2H2 type^38-60^E:3e-07`PF13894.7^zf-C2H2_4^C2H2-type zinc finger^38-60^E:6e-05`PF12874.8^zf-met^Zinc-finger of C2H2 type^38-59^E:0.016`PF13912.7^zf-C2H2_6^C2H2-type zinc finger^38-60^E:0.088`PF00096.27^zf-C2H2^Zinc finger, C2H2 type^67-88^E:0.0024`PF00…	.	.	.	KEGG:hsa:168417`KO:K09228	GO:0005634^cellular_component^nucleus`GO:0046872^molecular_function^metal ion binding`GO:0000978^molecular_function^RNA polymerase II cis-regulatory region sequence-specific DNA binding`GO:0006355^biological_process^regulation of transcription, DNA-templated	.	GO:0003676^molecular_function^nucleic acid binding	.	.
TRINITY_DN117702_c0_g1	TRINITY_DN117702_c0_g1_i10	KRUP_MANSE^KRUP_MANSE^Q:4-174,H:15-75^40.984%ID^E:1e-10^RecName: Full=Protein krueppel;^Eukaryota; Metazoa; Ecdysozoa; Arthropoda; Hexapoda; Insecta; Pterygota; Neoptera; Holometabola; Lepidoptera; Glossata; Ditrysia; Bombycoidea; Sphingidae; Sphinginae; Sphingini; Manduca`KRUP_MANSE^KRUP_MANSE^Q:1-105,H:42-76^40%ID^E:0.000789^RecName: Full=Protein krueppel;^Eukaryota; Metazoa; Ecdysozoa; Arthrop…	.	.	.	.	.	.	.	.	.	GO:0005634^cellular_component^nucleus`GO:0003677^molecular_function^DNA binding`GO:0046872^molecular_function^metal ion binding`GO:0035282^biological_process^segmentation	.	.	.	.
TRINITY_DN117702_c0_g1	TRINITY_DN117702_c0_g1_i11	ZN726_HUMAN^ZN726_HUMAN^Q:226-684,H:530-676^47.712%ID^E:2.11e-52^RecName: Full=Zinc finger protein 726;^Eukaryota; Metazoa; Chordata; Craniata; Vertebrata; Euteleostomi; Mammalia; Eutheria; Euarchontoglires; Primates; Haplorrhini; Catarrhini; Hominidae; Homo`ZN726_HUMAN^ZN726_HUMAN^Q:6-233,H:457-531^47.368%ID^E:2.11e-52^RecName: Full=Zinc finger protein 726;^Eukaryota; Metazoa; Chordata; Craniata…	.	TRINITY_DN117702_c0_g1_i11.p1	292-771[+]	.	PF00096.27^zf-C2H2^Zinc finger, C2H2 type^14-36^E:0.00037`PF00096.27^zf-C2H2^Zinc finger, C2H2 type^42-64^E:3.4e-07`PF13894.7^zf-C2H2_4^C2H2-type zinc finger^42-64^E:6.8e-05`PF12874.8^zf-met^Zinc-finger of C2H2 type^42-63^E:0.018`PF13912.7^zf-C2H2_6^C2H2-type zinc finger^42-64^E:0.099`PF00096.27^zf-C2H2^Zinc finger, C2H2 type^106-128^E:0.0042	.	.	.	KEGG:hsa:730087`KO:K09228	GO:0005634^cellular_component^nucleus`GO:0003677^molecular_function^DNA binding`GO:0046872^molecular_function^metal ion binding`GO:0006355^biological_process^regulation of transcription, DNA-templated	.	GO:0003676^molecular_function^nucleic acid binding	.	.
TRINITY_DN11942_c0_g2	TRINITY_DN11942_c0_g2_i1	PRDM1_HUMAN^PRDM1_HUMAN^Q:5-232,H:612-698^37.5%ID^E:1.63e-09^RecName: Full=PR domain zinc finger protein 1;^Eukaryota; Metazoa; Chordata; Craniata; Vertebrata; Euteleostomi; Mammalia; Eutheria; Euarchontoglires; Primates; Haplorrhini; Catarrhini; Hominidae; Homo`PRDM1_HUMAN^PRDM1_HUMAN^Q:2-217,H:583-653^38.889%ID^E:3.71e-09^RecName: Full=PR domain zinc finger protein 1;^Eukaryota; Metazoa; Chorda…	.	.	.	.	.	.	.	.	KEGG:hsa:639	GO:0005737^cellular_component^cytoplasm`GO:0005654^cellular_component^nucleoplasm`GO:0005634^cellular_component^nucleus`GO:0003700^molecular_function^DNA-binding transcription factor activity`GO:0001227^molecular_function^DNA-binding transcription repressor activity, RNA polymerase II-specific`GO:0042826^molecular_function^histone deacetylase binding`GO:0046872^molecular_function^metal ion bindin…	.	.	.	.
TRINITY_DN12000_c0_g1	TRINITY_DN12000_c0_g1_i1	GLAS_DROME^GLAS_DROME^Q:2-235,H:494-571^51.282%ID^E:1.31e-25^RecName: Full=Protein glass;^Eukaryota; Metazoa; Ecdysozoa; Arthropoda; Hexapoda; Insecta; Pterygota; Neoptera; Holometabola; Diptera; Brachycera; Muscomorpha; Ephydroidea; Drosophilidae; Drosophila; Sophophora`GLAS_DROME^GLAS_DROME^Q:2-235,H:466-543^48.718%ID^E:1.37e-25^RecName: Full=Protein glass;^Eukaryota; Metazoa; Ecdysozoa; Arthro…	.	.	.	.	.	.	.	.	KEGG:dme:Dmel_CG7672`KO:K09214	GO:0005634^cellular_component^nucleus`GO:0003677^molecular_function^DNA binding`GO:0000981^molecular_function^DNA-binding transcription factor activity, RNA polymerase II-specific`GO:0046872^molecular_function^metal ion binding`GO:0060086^biological_process^circadian temperature homeostasis`GO:0001745^biological_process^compound eye morphogenesis`GO:0001751^biological_process^compound eye photore…	.	.	.	.
TRINITY_DN12000_c0_g1	TRINITY_DN12000_c0_g1_i2	ZN358_HUMAN^ZN358_HUMAN^Q:5-427,H:237-377^53.191%ID^E:9.56e-47^RecName: Full=Zinc finger protein 358;^Eukaryota; Metazoa; Chordata; Craniata; Vertebrata; Euteleostomi; Mammalia; Eutheria; Euarchontoglires; Primates; Haplorrhini; Catarrhini; Hominidae; Homo`ZN358_HUMAN^ZN358_HUMAN^Q:2-430,H:208-350^51.748%ID^E:1.93e-44^RecName: Full=Zinc finger protein 358;^Eukaryota; Metazoa; Chordata; Craniata; …	.	.	.	.	.	.	.	.	KEGG:hsa:140467	GO:0005634^cellular_component^nucleus`GO:0003677^molecular_function^DNA binding`GO:0046872^molecular_function^metal ion binding`GO:0035115^biological_process^embryonic forelimb morphogenesis`GO:0021915^biological_process^neural tube development`GO:0019827^biological_process^stem cell population maintenance	.	.	.	.
TRINITY_DN12388_c0_g1	TRINITY_DN12388_c0_g1_i1	BBS4_MOUSE^BBS4_MOUSE^Q:285-1607,H:14-459^58.296%ID^E:1.11e-171^RecName: Full=Bardet-Biedl syndrome 4 protein homolog;^Eukaryota; Metazoa; Chordata; Craniata; Vertebrata; Euteleostomi; Mammalia; Eutheria; Euarchontoglires; Glires; Rodentia; Myomorpha; Muroidea; Muridae; Murinae; Mus; Mus	.	TRINITY_DN12388_c0_g1_i1.p1	147-1631[+]	.	PF13181.7^TPR_8^Tetratricopeptide repeat^138-163^E:0.1`PF14559.7^TPR_19^Tetratricopeptide repeat^144-198^E:8.6e-06`PF02071.21^NSF^Aromatic-di-Alanine (AdAR) repeat^150-159^E:590`PF07719.18^TPR_2^Tetratricopeptide repeat^166-197^E:2.8e-08`PF00515.29^TPR_1^Tetratricopeptide repeat^166-197^E:2.4e-09`PF13181.7^TPR_8^Tetratricopeptide repeat^166-196^E:1.6e-06`PF13176.7^TPR_7^Tetratricopeptide repeat^1…	.	.	.	KEGG:mmu:102774`KO:K16531	GO:0034464^cellular_component^BBSome`GO:0034451^cellular_component^centriolar satellite`GO:0005814^cellular_component^centriole`GO:0005813^cellular_component^centrosome`GO:0036064^cellular_component^ciliary basal body`GO:0060170^cellular_component^ciliary membrane`GO:0035869^cellular_component^ciliary transition zone`GO:0005929^cellular_component^cilium`GO:0005829^cellular_component^cytosol`GO:00…	.	GO:0005515^molecular_function^protein binding	.	.
TRINITY_DN12513_c0_g1	TRINITY_DN12513_c0_g1_i1	PRDM1_HUMAN^PRDM1_HUMAN^Q:1-141,H:589-637^40.816%ID^E:9.34e-07^RecName: Full=PR domain zinc finger protein 1;^Eukaryota; Metazoa; Chordata; Craniata; Vertebrata; Euteleostomi; Mammalia; Eutheria; Euarchontoglires; Primates; Haplorrhini; Catarrhini; Hominidae; Homo`PRDM1_HUMAN^PRDM1_HUMAN^Q:156-218,H:667-687^42.857%ID^E:9.34e-07^RecName: Full=PR domain zinc finger protein 1;^Eukaryota; Metazoa; Ch…	.	.	.	.	.	.	.	.	KEGG:hsa:639	GO:0005737^cellular_component^cytoplasm`GO:0005654^cellular_component^nucleoplasm`GO:0005634^cellular_component^nucleus`GO:0003700^molecular_function^DNA-binding transcription factor activity`GO:0001227^molecular_function^DNA-binding transcription repressor activity, RNA polymerase II-specific`GO:0042826^molecular_function^histone deacetylase binding`GO:0046872^molecular_function^metal ion bindin…	.	.	.	.
TRINITY_DN12513_c0_g1	TRINITY_DN12513_c0_g1_i2	PRDM1_HUMAN^PRDM1_HUMAN^Q:1-273,H:589-675^33.333%ID^E:7.88e-08^RecName: Full=PR domain zinc finger protein 1;^Eukaryota; Metazoa; Chordata; Craniata; Vertebrata; Euteleostomi; Mammalia; Eutheria; Euarchontoglires; Primates; Haplorrhini; Catarrhini; Hominidae; Homo`PRDM1_HUMAN^PRDM1_HUMAN^Q:1-141,H:645-693^42.857%ID^E:8.09e-06^RecName: Full=PR domain zinc finger protein 1;^Eukaryota; Metazoa; Chor…	.	.	.	.	.	.	.	.	KEGG:hsa:639	GO:0005737^cellular_component^cytoplasm`GO:0005654^cellular_component^nucleoplasm`GO:0005634^cellular_component^nucleus`GO:0003700^molecular_function^DNA-binding transcription factor activity`GO:0001227^molecular_function^DNA-binding transcription repressor activity, RNA polymerase II-specific`GO:0042826^molecular_function^histone deacetylase binding`GO:0046872^molecular_function^metal ion bindin…	.	.	.	.
TRINITY_DN12531_c2_g1	TRINITY_DN12531_c2_g1_i1	RHO1_DROME^RHO1_DROME^Q:324-899,H:1-192^89.062%ID^E:1.06e-122^RecName: Full=Ras-like GTP-binding protein Rho1;^Eukaryota; Metazoa; Ecdysozoa; Arthropoda; Hexapoda; Insecta; Pterygota; Neoptera; Holometabola; Diptera; Brachycera; Muscomorpha; Ephydroidea; Drosophilidae; Drosophila; Sophophora	.	TRINITY_DN12531_c2_g1_i1.p1	324-902[+]	.	PF00071.23^Ras^Ras family^7-179^E:7.6e-58`PF08477.14^Roc^Ras of Complex, Roc, domain of DAPkinase^7-121^E:6.3e-23`PF00025.22^Arf^ADP-ribosylation factor family^7-173^E:3e-10	.	.	.	KEGG:dme:Dmel_CG8416`KO:K04513	GO:0045179^cellular_component^apical cortex`GO:0016324^cellular_component^apical plasma membrane`GO:0005938^cellular_component^cell cortex`GO:0070451^cellular_component^cell hair`GO:0044291^cellular_component^cell-cell contact zone`GO:0005737^cellular_component^cytoplasm`GO:0005856^cellular_component^cytoskeleton`GO:0005829^cellular_component^cytosol`GO:0016328^cellular_component^lateral plasma m…	.	GO:0003924^molecular_function^GTPase activity`GO:0005525^molecular_function^GTP binding	.	.
TRINITY_DN12608_c0_g1	TRINITY_DN12608_c0_g1_i4	ZN732_HUMAN^ZN732_HUMAN^Q:1-171,H:356-412^54.386%ID^E:6.84e-16^RecName: Full=Zinc finger protein 732;^Eukaryota; Metazoa; Chordata; Craniata; Vertebrata; Euteleostomi; Mammalia; Eutheria; Euarchontoglires; Primates; Haplorrhini; Catarrhini; Hominidae; Homo`ZN732_HUMAN^ZN732_HUMAN^Q:1-171,H:300-356^54.386%ID^E:1.31e-14^RecName: Full=Zinc finger protein 732;^Eukaryota; Metazoa; Chordata; Craniata; …	.	.	.	.	.	.	.	.	KEGG:hsa:654254	GO:0005634^cellular_component^nucleus`GO:0046872^molecular_function^metal ion binding`GO:0000978^molecular_function^RNA polymerase II cis-regulatory region sequence-specific DNA binding`GO:0006355^biological_process^regulation of transcription, DNA-templated	.	.	.	.
TRINITY_DN12608_c0_g1	TRINITY_DN12608_c0_g1_i5	ZN383_MACFA^ZN383_MACFA^Q:1-330,H:300-409^46.364%ID^E:7.94e-27^RecName: Full=Zinc finger protein 383;^Eukaryota; Metazoa; Chordata; Craniata; Vertebrata; Euteleostomi; Mammalia; Eutheria; Euarchontoglires; Primates; Haplorrhini; Catarrhini; Cercopithecidae; Cercopithecinae; Macaca`ZN383_MACFA^ZN383_MACFA^Q:1-333,H:272-382^45.045%ID^E:2.15e-24^RecName: Full=Zinc finger protein 383;^Eukaryota; Meta…	.	.	.	.	.	.	.	.	KEGG:mcf:101865100`KO:K09228	GO:0005737^cellular_component^cytoplasm`GO:0031965^cellular_component^nuclear membrane`GO:0005654^cellular_component^nucleoplasm`GO:0003677^molecular_function^DNA binding`GO:0046872^molecular_function^metal ion binding`GO:0006355^biological_process^regulation of transcription, DNA-templated	.	.	.	.
TRINITY_DN12608_c0_g1	TRINITY_DN12608_c0_g1_i6	.	.	.	.	.	.	.	.	.	.	.	.	.	.	.
TRINITY_DN12608_c0_g1	TRINITY_DN12608_c0_g1_i7	GLAS_DROME^GLAS_DROME^Q:1-171,H:515-571^56.14%ID^E:4.8e-16^RecName: Full=Protein glass;^Eukaryota; Metazoa; Ecdysozoa; Arthropoda; Hexapoda; Insecta; Pterygota; Neoptera; Holometabola; Diptera; Brachycera; Muscomorpha; Ephydroidea; Drosophilidae; Drosophila; Sophophora`GLAS_DROME^GLAS_DROME^Q:1-171,H:487-543^43.86%ID^E:4.73e-12^RecName: Full=Protein glass;^Eukaryota; Metazoa; Ecdysozoa; Arthropod…	.	.	.	.	.	.	.	.	KEGG:dme:Dmel_CG7672`KO:K09214	GO:0005634^cellular_component^nucleus`GO:0003677^molecular_function^DNA binding`GO:0000981^molecular_function^DNA-binding transcription factor activity, RNA polymerase II-specific`GO:0046872^molecular_function^metal ion binding`GO:0060086^biological_process^circadian temperature homeostasis`GO:0001745^biological_process^compound eye morphogenesis`GO:0001751^biological_process^compound eye photore…	.	.	.	.
TRINITY_DN12608_c0_g1	TRINITY_DN12608_c0_g1_i1	ZN658_HUMAN^ZN658_HUMAN^Q:110-340,H:600-676^46.753%ID^E:2.3e-24^RecName: Full=Zinc finger protein 658;^Eukaryota; Metazoa; Chordata; Craniata; Vertebrata; Euteleostomi; Mammalia; Eutheria; Euarchontoglires; Primates; Haplorrhini; Catarrhini; Hominidae; Homo`ZN658_HUMAN^ZN658_HUMAN^Q:4-114,H:533-569^45.946%ID^E:2.3e-24^RecName: Full=Zinc finger protein 658;^Eukaryota; Metazoa; Chordata; Craniata; …	.	.	.	.	.	.	.	.	KEGG:hsa:26149`KO:K09228	GO:0005634^cellular_component^nucleus`GO:0046872^molecular_function^metal ion binding`GO:0000976^molecular_function^transcription regulatory region sequence-specific DNA binding`GO:0071294^biological_process^cellular response to zinc ion`GO:0045892^biological_process^negative regulation of transcription, DNA-templated`GO:0042254^biological_process^ribosome biogenesis	.	.	.	.
TRINITY_DN12608_c0_g1	TRINITY_DN12608_c0_g1_i2	.	.	.	.	.	.	.	.	.	.	.	.	.	.	.
TRINITY_DN12608_c0_g1	TRINITY_DN12608_c0_g1_i8	ZN271_MOUSE^ZN271_MOUSE^Q:1-171,H:266-322^54.386%ID^E:4.1e-20^RecName: Full=Zinc finger protein 271;^Eukaryota; Metazoa; Chordata; Craniata; Vertebrata; Euteleostomi; Mammalia; Eutheria; Euarchontoglires; Glires; Rodentia; Myomorpha; Muroidea; Muridae; Murinae; Mus; Mus`ZN271_MOUSE^ZN271_MOUSE^Q:164-427,H:349-438^32.222%ID^E:4.1e-20^RecName: Full=Zinc finger protein 271;^Eukaryota; Metazoa; Chord…	.	.	.	.	.	.	.	.	KEGG:mmu:22694	GO:0005634^cellular_component^nucleus`GO:0003677^molecular_function^DNA binding`GO:0046872^molecular_function^metal ion binding`GO:0030154^biological_process^cell differentiation`GO:0002437^biological_process^inflammatory response to antigenic stimulus`GO:0007275^biological_process^multicellular organism development`GO:0045629^biological_process^negative regulation of T-helper 2 cell differentiat…	.	.	.	.
TRINITY_DN12608_c0_g1	TRINITY_DN12608_c0_g1_i9	ZN271_PONAB^ZN271_PONAB^Q:162-425,H:436-525^30%ID^E:1.18e-14^RecName: Full=Zinc finger protein 271;^Eukaryota; Metazoa; Chordata; Craniata; Vertebrata; Euteleostomi; Mammalia; Eutheria; Euarchontoglires; Primates; Haplorrhini; Catarrhini; Hominidae; Pongo`ZN271_PONAB^ZN271_PONAB^Q:4-105,H:379-412^52.941%ID^E:1.18e-14^RecName: Full=Zinc finger protein 271;^Eukaryota; Metazoa; Chordata; Craniata; V…	.	.	.	.	.	.	.	.	KEGG:pon:100173681	GO:0005634^cellular_component^nucleus`GO:0003677^molecular_function^DNA binding`GO:0046872^molecular_function^metal ion binding	.	.	.	.
TRINITY_DN12608_c0_g1	TRINITY_DN12608_c0_g1_i12	ZN271_MOUSE^ZN271_MOUSE^Q:1-171,H:182-238^56.14%ID^E:1.01e-19^RecName: Full=Zinc finger protein 271;^Eukaryota; Metazoa; Chordata; Craniata; Vertebrata; Euteleostomi; Mammalia; Eutheria; Euarchontoglires; Glires; Rodentia; Myomorpha; Muroidea; Muridae; Murinae; Mus; Mus`ZN271_MOUSE^ZN271_MOUSE^Q:164-427,H:265-354^32.222%ID^E:1.01e-19^RecName: Full=Zinc finger protein 271;^Eukaryota; Metazoa; Chor…	.	.	.	.	.	.	.	.	KEGG:mmu:22694	GO:0005634^cellular_component^nucleus`GO:0003677^molecular_function^DNA binding`GO:0046872^molecular_function^metal ion binding`GO:0030154^biological_process^cell differentiation`GO:0002437^biological_process^inflammatory response to antigenic stimulus`GO:0007275^biological_process^multicellular organism development`GO:0045629^biological_process^negative regulation of T-helper 2 cell differentiat…	.	.	.	.
TRINITY_DN12608_c0_g1	TRINITY_DN12608_c0_g1_i13	ZN383_MACFA^ZN383_MACFA^Q:1-171,H:248-304^54.386%ID^E:5.56e-22^RecName: Full=Zinc finger protein 383;^Eukaryota; Metazoa; Chordata; Craniata; Vertebrata; Euteleostomi; Mammalia; Eutheria; Euarchontoglires; Primates; Haplorrhini; Catarrhini; Cercopithecidae; Cercopithecinae; Macaca`ZN383_MACFA^ZN383_MACFA^Q:164-427,H:303-392^31.111%ID^E:5.56e-22^RecName: Full=Zinc finger protein 383;^Eukaryota; Me…	.	.	.	.	.	.	.	.	KEGG:mcf:101865100`KO:K09228	GO:0005737^cellular_component^cytoplasm`GO:0031965^cellular_component^nuclear membrane`GO:0005654^cellular_component^nucleoplasm`GO:0003677^molecular_function^DNA binding`GO:0046872^molecular_function^metal ion binding`GO:0006355^biological_process^regulation of transcription, DNA-templated	.	.	.	.
TRINITY_DN12608_c0_g1	TRINITY_DN12608_c0_g1_i10	XFIN_XENLA^XFIN_XENLA^Q:1-318,H:800-905^45.283%ID^E:7.12e-23^RecName: Full=Zinc finger protein Xfin;^Eukaryota; Metazoa; Chordata; Craniata; Vertebrata; Euteleostomi; Amphibia; Batrachia; Anura; Pipoidea; Pipidae; Xenopodinae; Xenopus; Xenopus`XFIN_XENLA^XFIN_XENLA^Q:1-318,H:158-263^44.34%ID^E:6.85e-22^RecName: Full=Zinc finger protein Xfin;^Eukaryota; Metazoa; Chordata; Craniata; Vertebrata; Eut…	.	.	.	.	.	.	.	.	KEGG:xla:397958`KO:K09228	GO:0005737^cellular_component^cytoplasm`GO:0046872^molecular_function^metal ion binding`GO:0003723^molecular_function^RNA binding`GO:0006355^biological_process^regulation of transcription, DNA-templated	.	.	.	.
TRINITY_DN12608_c0_g1	TRINITY_DN12608_c0_g1_i11	ZO6_XENLA^ZO6_XENLA^Q:164-577,H:256-393^37.681%ID^E:2.38e-38^RecName: Full=Oocyte zinc finger protein XlCOF6;^Eukaryota; Metazoa; Chordata; Craniata; Vertebrata; Euteleostomi; Amphibia; Batrachia; Anura; Pipoidea; Pipidae; Xenopodinae; Xenopus; Xenopus`ZO6_XENLA^ZO6_XENLA^Q:1-171,H:201-257^50.877%ID^E:2.38e-38^RecName: Full=Oocyte zinc finger protein XlCOF6;^Eukaryota; Metazoa; Chordata; Craniata…	.	.	.	.	.	.	.	.	.	GO:0005634^cellular_component^nucleus`GO:0003677^molecular_function^DNA binding`GO:0046872^molecular_function^metal ion binding	.	.	.	.
TRINITY_DN13467_c0_g2	TRINITY_DN13467_c0_g2_i1	PRDM1_MOUSE^PRDM1_MOUSE^Q:8-211,H:621-688^47.059%ID^E:2.05e-20^RecName: Full=PR domain zinc finger protein 1;^Eukaryota; Metazoa; Chordata; Craniata; Vertebrata; Euteleostomi; Mammalia; Eutheria; Euarchontoglires; Glires; Rodentia; Myomorpha; Muroidea; Muridae; Murinae; Mus; Mus`PRDM1_MOUSE^PRDM1_MOUSE^Q:8-193,H:677-738^43.548%ID^E:1.46e-13^RecName: Full=PR domain zinc finger protein 1;^Eukaryota…	.	.	.	.	.	.	.	.	KEGG:mmu:12142	GO:0005737^cellular_component^cytoplasm`GO:0005634^cellular_component^nucleus`GO:0003700^molecular_function^DNA-binding transcription factor activity`GO:0001227^molecular_function^DNA-binding transcription repressor activity, RNA polymerase II-specific`GO:0042826^molecular_function^histone deacetylase binding`GO:0046872^molecular_function^metal ion binding`GO:0008168^molecular_function^methyltran…	.	.	.	.
TRINITY_DN13467_c0_g2	TRINITY_DN13467_c0_g2_i2	ZN239_MOUSE^ZN239_MOUSE^Q:2-262,H:47-133^41.379%ID^E:1.09e-19^RecName: Full=Zinc finger protein 239;^Eukaryota; Metazoa; Chordata; Craniata; Vertebrata; Euteleostomi; Mammalia; Eutheria; Euarchontoglires; Glires; Rodentia; Myomorpha; Muroidea; Muridae; Murinae; Mus; Mus`ZN239_MOUSE^ZN239_MOUSE^Q:8-265,H:77-162^41.86%ID^E:1.56e-19^RecName: Full=Zinc finger protein 239;^Eukaryota; Metazoa; Chordata…	.	.	.	.	.	.	.	.	KEGG:mmu:22685	GO:0005634^cellular_component^nucleus`GO:0001227^molecular_function^DNA-binding transcription repressor activity, RNA polymerase II-specific`GO:0046872^molecular_function^metal ion binding`GO:0000978^molecular_function^RNA polymerase II cis-regulatory region sequence-specific DNA binding`GO:0000122^biological_process^negative regulation of transcription by RNA polymerase II	.	.	.	.
TRINITY_DN13602_c3_g1	TRINITY_DN13602_c3_g1_i2	ZN358_HUMAN^ZN358_HUMAN^Q:5-127,H:302-342^53.659%ID^E:2.25e-08^RecName: Full=Zinc finger protein 358;^Eukaryota; Metazoa; Chordata; Craniata; Vertebrata; Euteleostomi; Mammalia; Eutheria; Euarchontoglires; Primates; Haplorrhini; Catarrhini; Hominidae; Homo`ZN358_HUMAN^ZN358_HUMAN^Q:225-290,H:354-375^45.455%ID^E:2.25e-08^RecName: Full=Zinc finger protein 358;^Eukaryota; Metazoa; Chordata; Craniata…	.	.	.	.	.	.	.	.	KEGG:hsa:140467	GO:0005634^cellular_component^nucleus`GO:0003677^molecular_function^DNA binding`GO:0046872^molecular_function^metal ion binding`GO:0035115^biological_process^embryonic forelimb morphogenesis`GO:0021915^biological_process^neural tube development`GO:0019827^biological_process^stem cell population maintenance	.	.	.	.
TRINITY_DN13602_c3_g1	TRINITY_DN13602_c3_g1_i1	PRDM1_HUMAN^PRDM1_HUMAN^Q:5-142,H:586-631^50%ID^E:1.14e-08^RecName: Full=PR domain zinc finger protein 1;^Eukaryota; Metazoa; Chordata; Craniata; Vertebrata; Euteleostomi; Mammalia; Eutheria; Euarchontoglires; Primates; Haplorrhini; Catarrhini; Hominidae; Homo`PRDM1_HUMAN^PRDM1_HUMAN^Q:225-452,H:638-708^29.545%ID^E:1.14e-08^RecName: Full=PR domain zinc finger protein 1;^Eukaryota; Metazoa; Chorda…	.	.	.	.	.	.	.	.	KEGG:hsa:639	GO:0005737^cellular_component^cytoplasm`GO:0005654^cellular_component^nucleoplasm`GO:0005634^cellular_component^nucleus`GO:0003700^molecular_function^DNA-binding transcription factor activity`GO:0001227^molecular_function^DNA-binding transcription repressor activity, RNA polymerase II-specific`GO:0042826^molecular_function^histone deacetylase binding`GO:0046872^molecular_function^metal ion bindin…	.	.	.	.
TRINITY_DN13638_c0_g2	TRINITY_DN13638_c0_g2_i1	ZNF45_HUMAN^ZNF45_HUMAN^Q:393-557,H:469-523^50.909%ID^E:5.82e-12^RecName: Full=Zinc finger protein 45;^Eukaryota; Metazoa; Chordata; Craniata; Vertebrata; Euteleostomi; Mammalia; Eutheria; Euarchontoglires; Primates; Haplorrhini; Catarrhini; Hominidae; Homo`ZNF45_HUMAN^ZNF45_HUMAN^Q:393-557,H:413-467^43.636%ID^E:1.02e-09^RecName: Full=Zinc finger protein 45;^Eukaryota; Metazoa; Chordata; Craniata…	.	.	.	.	.	.	.	.	KEGG:hsa:7596`KO:K09228	GO:0005654^cellular_component^nucleoplasm`GO:0003677^molecular_function^DNA binding`GO:0046872^molecular_function^metal ion binding`GO:0007275^biological_process^multicellular organism development`GO:0006355^biological_process^regulation of transcription, DNA-templated`GO:0006367^biological_process^transcription initiation from RNA polymerase II promoter	.	.	.	.
TRINITY_DN13638_c0_g2	TRINITY_DN13638_c0_g2_i2	PRDM1_MOUSE^PRDM1_MOUSE^Q:366-563,H:673-738^43.939%ID^E:9.71e-12^RecName: Full=PR domain zinc finger protein 1;^Eukaryota; Metazoa; Chordata; Craniata; Vertebrata; Euteleostomi; Mammalia; Eutheria; Euarchontoglires; Glires; Rodentia; Myomorpha; Muroidea; Muridae; Murinae; Mus; Mus`PRDM1_MOUSE^PRDM1_MOUSE^Q:390-557,H:597-652^39.286%ID^E:2.21e-10^RecName: Full=PR domain zinc finger protein 1;^Eukar…	.	.	.	.	.	.	.	.	KEGG:mmu:12142	GO:0005737^cellular_component^cytoplasm`GO:0005634^cellular_component^nucleus`GO:0003700^molecular_function^DNA-binding transcription factor activity`GO:0001227^molecular_function^DNA-binding transcription repressor activity, RNA polymerase II-specific`GO:0042826^molecular_function^histone deacetylase binding`GO:0046872^molecular_function^metal ion binding`GO:0008168^molecular_function^methyltran…	.	.	.	.
TRINITY_DN13638_c0_g2	TRINITY_DN13638_c0_g2_i5	PRDM1_MOUSE^PRDM1_MOUSE^Q:350-547,H:673-738^43.939%ID^E:8.54e-12^RecName: Full=PR domain zinc finger protein 1;^Eukaryota; Metazoa; Chordata; Craniata; Vertebrata; Euteleostomi; Mammalia; Eutheria; Euarchontoglires; Glires; Rodentia; Myomorpha; Muroidea; Muridae; Murinae; Mus; Mus`PRDM1_MOUSE^PRDM1_MOUSE^Q:374-541,H:597-652^39.286%ID^E:1.95e-10^RecName: Full=PR domain zinc finger protein 1;^Eukar…	.	.	.	.	.	.	.	.	KEGG:mmu:12142	GO:0005737^cellular_component^cytoplasm`GO:0005634^cellular_component^nucleus`GO:0003700^molecular_function^DNA-binding transcription factor activity`GO:0001227^molecular_function^DNA-binding transcription repressor activity, RNA polymerase II-specific`GO:0042826^molecular_function^histone deacetylase binding`GO:0046872^molecular_function^metal ion binding`GO:0008168^molecular_function^methyltran…	.	.	.	.
TRINITY_DN13638_c0_g2	TRINITY_DN13638_c0_g2_i4	ZN574_PONAB^ZN574_PONAB^Q:384-572,H:726-788^49.206%ID^E:9.45e-13^RecName: Full=Zinc finger protein 574;^Eukaryota; Metazoa; Chordata; Craniata; Vertebrata; Euteleostomi; Mammalia; Eutheria; Euarchontoglires; Primates; Haplorrhini; Catarrhini; Hominidae; Pongo`ZN574_PONAB^ZN574_PONAB^Q:411-572,H:493-546^44.444%ID^E:1.19e-07^RecName: Full=Zinc finger protein 574;^Eukaryota; Metazoa; Chordata; Crani…	.	.	.	.	.	.	.	.	KEGG:pon:100173939	GO:0005634^cellular_component^nucleus`GO:0003677^molecular_function^DNA binding`GO:0046872^molecular_function^metal ion binding	.	.	.	.
TRINITY_DN13918_c0_g1	TRINITY_DN13918_c0_g1_i1	DSCAM_RAT^DSCAM_RAT^Q:427-1941,H:588-1091^32.417%ID^E:1.04e-79^RecName: Full=Down syndrome cell adhesion molecule homolog;^Eukaryota; Metazoa; Chordata; Craniata; Vertebrata; Euteleostomi; Mammalia; Eutheria; Euarchontoglires; Glires; Rodentia; Myomorpha; Muroidea; Muridae; Murinae; Rattus`DSCAM_RAT^DSCAM_RAT^Q:616-1914,H:750-1184^25.835%ID^E:1.08e-24^RecName: Full=Down syndrome cell adhesion mol…	.	TRINITY_DN13918_c0_g1_i1.p1	316-2406[+]	.	PF13927.7^Ig_3^Immunoglobulin domain^43-121^E:3.8e-13`PF00047.26^ig^Immunoglobulin domain^51-126^E:9.7e-12`PF07679.17^I-set^Immunoglobulin I-set domain^57-134^E:1.3e-11`PF13895.7^Ig_2^Immunoglobulin domain^57-134^E:1.6e-08`PF13927.7^Ig_3^Immunoglobulin domain^137-217^E:2.3e-13`PF07679.17^I-set^Immunoglobulin I-set domain^141-231^E:6.8e-13`PF07686.18^V-set^Immunoglobulin V-set domain^143-231^E:3.3…	.	.	.	KEGG:rno:171119`KO:K06767	GO:0030424^cellular_component^axon`GO:0030425^cellular_component^dendrite`GO:0030426^cellular_component^growth cone`GO:0005887^cellular_component^integral component of plasma membrane`GO:0043025^cellular_component^neuronal cell body`GO:0005886^cellular_component^plasma membrane`GO:0045202^cellular_component^synapse`GO:0098632^molecular_function^cell-cell adhesion mediator activity`GO:1990890^mole…	.	GO:0005515^molecular_function^protein binding	.	.
TRINITY_DN13918_c0_g1	TRINITY_DN13918_c0_g1_i2	DSCAM_RAT^DSCAM_RAT^Q:427-2223,H:588-1191^30.82%ID^E:9.82e-79^RecName: Full=Down syndrome cell adhesion molecule homolog;^Eukaryota; Metazoa; Chordata; Craniata; Vertebrata; Euteleostomi; Mammalia; Eutheria; Euarchontoglires; Glires; Rodentia; Myomorpha; Muroidea; Muridae; Murinae; Rattus`DSCAM_RAT^DSCAM_RAT^Q:442-1266,H:407-673^24.468%ID^E:4.14e-14^RecName: Full=Down syndrome cell adhesion molec…	.	TRINITY_DN13918_c0_g1_i2.p1	316-2616[+]	.	PF13927.7^Ig_3^Immunoglobulin domain^43-121^E:4.3e-13`PF00047.26^ig^Immunoglobulin domain^51-126^E:1.1e-11`PF07679.17^I-set^Immunoglobulin I-set domain^57-134^E:1.5e-11`PF13895.7^Ig_2^Immunoglobulin domain^57-134^E:1.8e-08`PF13927.7^Ig_3^Immunoglobulin domain^137-217^E:2.6e-13`PF07679.17^I-set^Immunoglobulin I-set domain^141-231^E:7.8e-13`PF07686.18^V-set^Immunoglobulin V-set domain^143-231^E:3.8…	.	.	.	KEGG:rno:171119`KO:K06767	GO:0030424^cellular_component^axon`GO:0030425^cellular_component^dendrite`GO:0030426^cellular_component^growth cone`GO:0005887^cellular_component^integral component of plasma membrane`GO:0043025^cellular_component^neuronal cell body`GO:0005886^cellular_component^plasma membrane`GO:0045202^cellular_component^synapse`GO:0098632^molecular_function^cell-cell adhesion mediator activity`GO:1990890^mole…	.	GO:0005515^molecular_function^protein binding	.	.
TRINITY_DN13918_c0_g1	TRINITY_DN13918_c0_g1_i3	DSCAM_RAT^DSCAM_RAT^Q:427-2223,H:588-1191^30.82%ID^E:9.82e-79^RecName: Full=Down syndrome cell adhesion molecule homolog;^Eukaryota; Metazoa; Chordata; Craniata; Vertebrata; Euteleostomi; Mammalia; Eutheria; Euarchontoglires; Glires; Rodentia; Myomorpha; Muroidea; Muridae; Murinae; Rattus`DSCAM_RAT^DSCAM_RAT^Q:442-1266,H:407-673^24.468%ID^E:4.14e-14^RecName: Full=Down syndrome cell adhesion molec…	.	TRINITY_DN13918_c0_g1_i3.p1	316-2616[+]	.	PF13927.7^Ig_3^Immunoglobulin domain^43-121^E:4.3e-13`PF00047.26^ig^Immunoglobulin domain^51-126^E:1.1e-11`PF07679.17^I-set^Immunoglobulin I-set domain^57-134^E:1.5e-11`PF13895.7^Ig_2^Immunoglobulin domain^57-134^E:1.8e-08`PF13927.7^Ig_3^Immunoglobulin domain^137-217^E:2.6e-13`PF07679.17^I-set^Immunoglobulin I-set domain^141-231^E:7.8e-13`PF07686.18^V-set^Immunoglobulin V-set domain^143-231^E:3.8…	.	.	.	KEGG:rno:171119`KO:K06767	GO:0030424^cellular_component^axon`GO:0030425^cellular_component^dendrite`GO:0030426^cellular_component^growth cone`GO:0005887^cellular_component^integral component of plasma membrane`GO:0043025^cellular_component^neuronal cell body`GO:0005886^cellular_component^plasma membrane`GO:0045202^cellular_component^synapse`GO:0098632^molecular_function^cell-cell adhesion mediator activity`GO:1990890^mole…	.	GO:0005515^molecular_function^protein binding	.	.
TRINITY_DN14001_c0_g1	TRINITY_DN14001_c0_g1_i1	RNO_DROME^RNO_DROME^Q:483-2084,H:134-710^52.166%ID^E:0^RecName: Full=PHD finger protein rhinoceros;^Eukaryota; Metazoa; Ecdysozoa; Arthropoda; Hexapoda; Insecta; Pterygota; Neoptera; Holometabola; Diptera; Brachycera; Muscomorpha; Ephydroidea; Drosophilidae; Drosophila; Sophophora	.	TRINITY_DN14001_c0_g1_i1.p1	351-3404[+]	.	PF10513.10^EPL1^Enhancer of polycomb-like^53-197^E:6.9e-15`PF00628.30^PHD^PHD-finger^222-268^E:6.7e-11`PF13831.7^PHD_2^PHD-finger^235-268^E:3.2e-13`PF13832.7^zf-HC5HC2H_2^PHD-zinc-finger like domain^274-388^E:3.3e-31`PF13771.7^zf-HC5HC2H^PHD-like zinc-binding domain^296-388^E:3.5e-26	.	.	.	KEGG:dme:Dmel_CG7036	GO:0005634^cellular_component^nucleus`GO:0046872^molecular_function^metal ion binding`GO:0042051^biological_process^compound eye photoreceptor development`GO:0042059^biological_process^negative regulation of epidermal growth factor receptor signaling pathway	.	.	.	.
TRINITY_DN1400_c0_g1	TRINITY_DN1400_c0_g1_i1	DSCL1_CHICK^DSCL1_CHICK^Q:307-2052,H:598-1188^31.177%ID^E:1.86e-78^RecName: Full=Down syndrome cell adhesion molecule-like protein 1 homolog;^Eukaryota; Metazoa; Chordata; Craniata; Vertebrata; Euteleostomi; Archelosauria; Archosauria; Dinosauria; Saurischia; Theropoda; Coelurosauria; Aves; Neognathae; Galloanserae; Galliformes; Phasianidae; Phasianinae; Gallus`DSCL1_CHICK^DSCL1_CHICK^Q:283-1185,…	.	TRINITY_DN1400_c0_g1_i1.p1	238-2562[+]	.	PF13927.7^Ig_3^Immunoglobulin domain^24-101^E:1.6e-09`PF07679.17^I-set^Immunoglobulin I-set domain^31-114^E:9.6e-12`PF13895.7^Ig_2^Immunoglobulin domain^33-107^E:1.7e-07`PF00047.26^ig^Immunoglobulin domain^35-108^E:6.5e-05`PF13927.7^Ig_3^Immunoglobulin domain^117-195^E:1.8e-15`PF07679.17^I-set^Immunoglobulin I-set domain^120-206^E:2.9e-14`PF00047.26^ig^Immunoglobulin domain^123-195^E:7.5e-08`PF13…	.	.	.	.	GO:0016021^cellular_component^integral component of membrane`GO:0005886^cellular_component^plasma membrane`GO:0030017^cellular_component^sarcomere`GO:0045202^cellular_component^synapse`GO:0060219^biological_process^camera-type eye photoreceptor cell differentiation`GO:0007417^biological_process^central nervous system development`GO:0007156^biological_process^homophilic cell adhesion via plasma me…	.	GO:0005515^molecular_function^protein binding	.	.
TRINITY_DN1400_c0_g1	TRINITY_DN1400_c0_g1_i2	DSCL1_CHICK^DSCL1_CHICK^Q:307-2052,H:598-1188^31.177%ID^E:1.89e-78^RecName: Full=Down syndrome cell adhesion molecule-like protein 1 homolog;^Eukaryota; Metazoa; Chordata; Craniata; Vertebrata; Euteleostomi; Archelosauria; Archosauria; Dinosauria; Saurischia; Theropoda; Coelurosauria; Aves; Neognathae; Galloanserae; Galliformes; Phasianidae; Phasianinae; Gallus`DSCL1_CHICK^DSCL1_CHICK^Q:283-1185,…	.	TRINITY_DN1400_c0_g1_i2.p1	238-2562[+]	.	PF13927.7^Ig_3^Immunoglobulin domain^24-101^E:1.6e-09`PF07679.17^I-set^Immunoglobulin I-set domain^31-114^E:9.6e-12`PF13895.7^Ig_2^Immunoglobulin domain^33-107^E:1.7e-07`PF00047.26^ig^Immunoglobulin domain^35-108^E:6.5e-05`PF13927.7^Ig_3^Immunoglobulin domain^117-195^E:1.8e-15`PF07679.17^I-set^Immunoglobulin I-set domain^120-206^E:2.9e-14`PF00047.26^ig^Immunoglobulin domain^123-195^E:7.5e-08`PF13…	.	.	.	.	GO:0016021^cellular_component^integral component of membrane`GO:0005886^cellular_component^plasma membrane`GO:0030017^cellular_component^sarcomere`GO:0045202^cellular_component^synapse`GO:0060219^biological_process^camera-type eye photoreceptor cell differentiation`GO:0007417^biological_process^central nervous system development`GO:0007156^biological_process^homophilic cell adhesion via plasma me…	.	GO:0005515^molecular_function^protein binding	.	.
TRINITY_DN1400_c0_g1	TRINITY_DN1400_c0_g1_i3	DSCL1_CHICK^DSCL1_CHICK^Q:307-2052,H:598-1188^31.177%ID^E:1.9e-78^RecName: Full=Down syndrome cell adhesion molecule-like protein 1 homolog;^Eukaryota; Metazoa; Chordata; Craniata; Vertebrata; Euteleostomi; Archelosauria; Archosauria; Dinosauria; Saurischia; Theropoda; Coelurosauria; Aves; Neognathae; Galloanserae; Galliformes; Phasianidae; Phasianinae; Gallus`DSCL1_CHICK^DSCL1_CHICK^Q:283-1185,H…	.	TRINITY_DN1400_c0_g1_i3.p1	238-2562[+]	.	PF13927.7^Ig_3^Immunoglobulin domain^24-101^E:1.6e-09`PF07679.17^I-set^Immunoglobulin I-set domain^31-114^E:9.6e-12`PF13895.7^Ig_2^Immunoglobulin domain^33-107^E:1.7e-07`PF00047.26^ig^Immunoglobulin domain^35-108^E:6.5e-05`PF13927.7^Ig_3^Immunoglobulin domain^117-195^E:1.8e-15`PF07679.17^I-set^Immunoglobulin I-set domain^120-206^E:2.9e-14`PF00047.26^ig^Immunoglobulin domain^123-195^E:7.5e-08`PF13…	.	.	.	.	GO:0016021^cellular_component^integral component of membrane`GO:0005886^cellular_component^plasma membrane`GO:0030017^cellular_component^sarcomere`GO:0045202^cellular_component^synapse`GO:0060219^biological_process^camera-type eye photoreceptor cell differentiation`GO:0007417^biological_process^central nervous system development`GO:0007156^biological_process^homophilic cell adhesion via plasma me…	.	GO:0005515^molecular_function^protein binding	.	.
TRINITY_DN140_c0_g1	TRINITY_DN140_c0_g1_i5	.	.	.	.	.	.	.	.	.	.	.	.	.	.	.
TRINITY_DN140_c0_g1	TRINITY_DN140_c0_g1_i6	FRITZ_HUMAN^FRITZ_HUMAN^Q:767-2602,H:31-635^40.85%ID^E:5.23e-128^RecName: Full=WD repeat-containing and planar cell polarity effector protein fritz homolog;^Eukaryota; Metazoa; Chordata; Craniata; Vertebrata; Euteleostomi; Mammalia; Eutheria; Euarchontoglires; Primates; Haplorrhini; Catarrhini; Hominidae; Homo	.	TRINITY_DN140_c0_g1_i6.p1	740-3715[+]	.	PF11768.9^Frtz^WD repeat-containing and planar cell polarity effector protein Fritz^60-608^E:7.1e-182	.	.	.	KEGG:hsa:51057`KO:K22863	GO:0097541^cellular_component^axonemal basal plate`GO:0005930^cellular_component^axoneme`GO:0005886^cellular_component^plasma membrane`GO:0002093^biological_process^auditory receptor cell morphogenesis`GO:0043010^biological_process^camera-type eye development`GO:0060271^biological_process^cilium assembly`GO:0055123^biological_process^digestive system development`GO:0042733^biological_process^embr…	.	.	.	.
TRINITY_DN140_c0_g1	TRINITY_DN140_c0_g1_i7	FRITZ_HUMAN^FRITZ_HUMAN^Q:778-2613,H:31-635^40.85%ID^E:5.33e-128^RecName: Full=WD repeat-containing and planar cell polarity effector protein fritz homolog;^Eukaryota; Metazoa; Chordata; Craniata; Vertebrata; Euteleostomi; Mammalia; Eutheria; Euarchontoglires; Primates; Haplorrhini; Catarrhini; Hominidae; Homo	.	TRINITY_DN140_c0_g1_i7.p1	751-3726[+]	.	PF11768.9^Frtz^WD repeat-containing and planar cell polarity effector protein Fritz^60-608^E:7.1e-182	.	.	.	KEGG:hsa:51057`KO:K22863	GO:0097541^cellular_component^axonemal basal plate`GO:0005930^cellular_component^axoneme`GO:0005886^cellular_component^plasma membrane`GO:0002093^biological_process^auditory receptor cell morphogenesis`GO:0043010^biological_process^camera-type eye development`GO:0060271^biological_process^cilium assembly`GO:0055123^biological_process^digestive system development`GO:0042733^biological_process^embr…	.	.	.	.
TRINITY_DN140_c0_g1	TRINITY_DN140_c0_g1_i8	FRITZ_HUMAN^FRITZ_HUMAN^Q:767-2602,H:31-635^40.85%ID^E:5.13e-128^RecName: Full=WD repeat-containing and planar cell polarity effector protein fritz homolog;^Eukaryota; Metazoa; Chordata; Craniata; Vertebrata; Euteleostomi; Mammalia; Eutheria; Euarchontoglires; Primates; Haplorrhini; Catarrhini; Hominidae; Homo	.	TRINITY_DN140_c0_g1_i8.p1	740-3715[+]	.	PF11768.9^Frtz^WD repeat-containing and planar cell polarity effector protein Fritz^60-608^E:7.1e-182	.	.	.	KEGG:hsa:51057`KO:K22863	GO:0097541^cellular_component^axonemal basal plate`GO:0005930^cellular_component^axoneme`GO:0005886^cellular_component^plasma membrane`GO:0002093^biological_process^auditory receptor cell morphogenesis`GO:0043010^biological_process^camera-type eye development`GO:0060271^biological_process^cilium assembly`GO:0055123^biological_process^digestive system development`GO:0042733^biological_process^embr…	.	.	.	.
TRINITY_DN140_c0_g1	TRINITY_DN140_c0_g1_i9	FRITZ_HUMAN^FRITZ_HUMAN^Q:778-2613,H:31-635^40.85%ID^E:5.44e-128^RecName: Full=WD repeat-containing and planar cell polarity effector protein fritz homolog;^Eukaryota; Metazoa; Chordata; Craniata; Vertebrata; Euteleostomi; Mammalia; Eutheria; Euarchontoglires; Primates; Haplorrhini; Catarrhini; Hominidae; Homo	.	TRINITY_DN140_c0_g1_i9.p1	751-3726[+]	.	PF11768.9^Frtz^WD repeat-containing and planar cell polarity effector protein Fritz^60-608^E:7.1e-182	.	.	.	KEGG:hsa:51057`KO:K22863	GO:0097541^cellular_component^axonemal basal plate`GO:0005930^cellular_component^axoneme`GO:0005886^cellular_component^plasma membrane`GO:0002093^biological_process^auditory receptor cell morphogenesis`GO:0043010^biological_process^camera-type eye development`GO:0060271^biological_process^cilium assembly`GO:0055123^biological_process^digestive system development`GO:0042733^biological_process^embr…	.	.	.	.
TRINITY_DN14106_c1_g1	TRINITY_DN14106_c1_g1_i1	GLAS_DROME^GLAS_DROME^Q:3-242,H:442-521^51.25%ID^E:4.79e-26^RecName: Full=Protein glass;^Eukaryota; Metazoa; Ecdysozoa; Arthropoda; Hexapoda; Insecta; Pterygota; Neoptera; Holometabola; Diptera; Brachycera; Muscomorpha; Ephydroidea; Drosophilidae; Drosophila; Sophophora`GLAS_DROME^GLAS_DROME^Q:3-242,H:470-549^46.25%ID^E:9.05e-23^RecName: Full=Protein glass;^Eukaryota; Metazoa; Ecdysozoa; Arthropo…	.	.	.	.	.	.	.	.	KEGG:dme:Dmel_CG7672`KO:K09214	GO:0005634^cellular_component^nucleus`GO:0003677^molecular_function^DNA binding`GO:0000981^molecular_function^DNA-binding transcription factor activity, RNA polymerase II-specific`GO:0046872^molecular_function^metal ion binding`GO:0060086^biological_process^circadian temperature homeostasis`GO:0001745^biological_process^compound eye morphogenesis`GO:0001751^biological_process^compound eye photore…	.	.	.	.
TRINITY_DN14127_c0_g1	TRINITY_DN14127_c0_g1_i4	TENM_DROME^TENM_DROME^Q:805-2283,H:386-881^49.597%ID^E:2e-150^RecName: Full=Teneurin-m;^Eukaryota; Metazoa; Ecdysozoa; Arthropoda; Hexapoda; Insecta; Pterygota; Neoptera; Holometabola; Diptera; Brachycera; Muscomorpha; Ephydroidea; Drosophilidae; Drosophila; Sophophora	.	TRINITY_DN14127_c0_g1_i4.p1	94-2283[+]	.	PF07974.14^EGF_2^EGF-like domain^364-390^E:0.00016`PF18720.2^EGF_Tenascin^Tenascin EGF domain^465-488^E:0.017	.	.	.	KEGG:dme:Dmel_CG5723	GO:0005737^cellular_component^cytoplasm`GO:0031012^cellular_component^extracellular matrix`GO:0005887^cellular_component^integral component of plasma membrane`GO:0031594^cellular_component^neuromuscular junction`GO:0043005^cellular_component^neuron projection`GO:0043025^cellular_component^neuronal cell body`GO:0005886^cellular_component^plasma membrane`GO:0045211^cellular_component^postsynaptic m…	.	.	.	.
TRINITY_DN14127_c0_g1	TRINITY_DN14127_c0_g1_i5	TENM_DROME^TENM_DROME^Q:1328-2773,H:386-868^48.866%ID^E:3.55e-149^RecName: Full=Teneurin-m;^Eukaryota; Metazoa; Ecdysozoa; Arthropoda; Hexapoda; Insecta; Pterygota; Neoptera; Holometabola; Diptera; Brachycera; Muscomorpha; Ephydroidea; Drosophilidae; Drosophila; Sophophora	.	TRINITY_DN14127_c0_g1_i5.p1	2-2782[+]	.	.	.	.	.	KEGG:dme:Dmel_CG5723	GO:0005737^cellular_component^cytoplasm`GO:0031012^cellular_component^extracellular matrix`GO:0005887^cellular_component^integral component of plasma membrane`GO:0031594^cellular_component^neuromuscular junction`GO:0043005^cellular_component^neuron projection`GO:0043025^cellular_component^neuronal cell body`GO:0005886^cellular_component^plasma membrane`GO:0045211^cellular_component^postsynaptic m…	.	.	.	.
TRINITY_DN14127_c0_g1	TRINITY_DN14127_c0_g1_i6	TENM_DROME^TENM_DROME^Q:1160-2605,H:386-868^48.866%ID^E:7.12e-150^RecName: Full=Teneurin-m;^Eukaryota; Metazoa; Ecdysozoa; Arthropoda; Hexapoda; Insecta; Pterygota; Neoptera; Holometabola; Diptera; Brachycera; Muscomorpha; Ephydroidea; Drosophilidae; Drosophila; Sophophora	.	TRINITY_DN14127_c0_g1_i6.p1	2-2614[+]	.	PF18720.2^EGF_Tenascin^Tenascin EGF domain^614-637^E:0.021	.	.	.	KEGG:dme:Dmel_CG5723	GO:0005737^cellular_component^cytoplasm`GO:0031012^cellular_component^extracellular matrix`GO:0005887^cellular_component^integral component of plasma membrane`GO:0031594^cellular_component^neuromuscular junction`GO:0043005^cellular_component^neuron projection`GO:0043025^cellular_component^neuronal cell body`GO:0005886^cellular_component^plasma membrane`GO:0045211^cellular_component^postsynaptic m…	.	.	.	.
TRINITY_DN14127_c0_g1	TRINITY_DN14127_c0_g1_i1	TENM_DROME^TENM_DROME^Q:1160-2638,H:386-881^49.597%ID^E:6.95e-149^RecName: Full=Teneurin-m;^Eukaryota; Metazoa; Ecdysozoa; Arthropoda; Hexapoda; Insecta; Pterygota; Neoptera; Holometabola; Diptera; Brachycera; Muscomorpha; Ephydroidea; Drosophilidae; Drosophila; Sophophora	.	TRINITY_DN14127_c0_g1_i1.p1	2-2638[+]	.	PF18720.2^EGF_Tenascin^Tenascin EGF domain^614-637^E:0.021	.	.	.	KEGG:dme:Dmel_CG5723	GO:0005737^cellular_component^cytoplasm`GO:0031012^cellular_component^extracellular matrix`GO:0005887^cellular_component^integral component of plasma membrane`GO:0031594^cellular_component^neuromuscular junction`GO:0043005^cellular_component^neuron projection`GO:0043025^cellular_component^neuronal cell body`GO:0005886^cellular_component^plasma membrane`GO:0045211^cellular_component^postsynaptic m…	.	.	.	.
TRINITY_DN14127_c0_g1	TRINITY_DN14127_c0_g1_i2	TENM_DROME^TENM_DROME^Q:805-2250,H:386-868^48.866%ID^E:2e-151^RecName: Full=Teneurin-m;^Eukaryota; Metazoa; Ecdysozoa; Arthropoda; Hexapoda; Insecta; Pterygota; Neoptera; Holometabola; Diptera; Brachycera; Muscomorpha; Ephydroidea; Drosophilidae; Drosophila; Sophophora	.	TRINITY_DN14127_c0_g1_i2.p1	94-2259[+]	.	PF07974.14^EGF_2^EGF-like domain^364-390^E:0.00016`PF18720.2^EGF_Tenascin^Tenascin EGF domain^465-488^E:0.017	.	.	.	KEGG:dme:Dmel_CG5723	GO:0005737^cellular_component^cytoplasm`GO:0031012^cellular_component^extracellular matrix`GO:0005887^cellular_component^integral component of plasma membrane`GO:0031594^cellular_component^neuromuscular junction`GO:0043005^cellular_component^neuron projection`GO:0043025^cellular_component^neuronal cell body`GO:0005886^cellular_component^plasma membrane`GO:0045211^cellular_component^postsynaptic m…	.	.	.	.
TRINITY_DN14127_c0_g1	TRINITY_DN14127_c0_g1_i3	TENM_DROME^TENM_DROME^Q:1328-2806,H:386-881^49.597%ID^E:3.42e-148^RecName: Full=Teneurin-m;^Eukaryota; Metazoa; Ecdysozoa; Arthropoda; Hexapoda; Insecta; Pterygota; Neoptera; Holometabola; Diptera; Brachycera; Muscomorpha; Ephydroidea; Drosophilidae; Drosophila; Sophophora	.	TRINITY_DN14127_c0_g1_i3.p1	2-2806[+]	.	.	.	.	.	KEGG:dme:Dmel_CG5723	GO:0005737^cellular_component^cytoplasm`GO:0031012^cellular_component^extracellular matrix`GO:0005887^cellular_component^integral component of plasma membrane`GO:0031594^cellular_component^neuromuscular junction`GO:0043005^cellular_component^neuron projection`GO:0043025^cellular_component^neuronal cell body`GO:0005886^cellular_component^plasma membrane`GO:0045211^cellular_component^postsynaptic m…	.	.	.	.
TRINITY_DN14223_c0_g1	TRINITY_DN14223_c0_g1_i1	KRUP_DROME^KRUP_DROME^Q:2-274,H:247-340^38.614%ID^E:1.38e-14^RecName: Full=Protein krueppel;^Eukaryota; Metazoa; Ecdysozoa; Arthropoda; Hexapoda; Insecta; Pterygota; Neoptera; Holometabola; Diptera; Brachycera; Muscomorpha; Ephydroidea; Drosophilidae; Drosophila; Sophophora`KRUP_DROME^KRUP_DROME^Q:2-157,H:303-354^38.462%ID^E:3.92e-05^RecName: Full=Protein krueppel;^Eukaryota; Metazoa; Ecdysozoa; …	.	.	.	.	.	.	.	.	KEGG:dme:Dmel_CG3340`KO:K09231	GO:0005634^cellular_component^nucleus`GO:0003700^molecular_function^DNA-binding transcription factor activity`GO:0000981^molecular_function^DNA-binding transcription factor activity, RNA polymerase II-specific`GO:0046872^molecular_function^metal ion binding`GO:0043565^molecular_function^sequence-specific DNA binding`GO:0007411^biological_process^axon guidance`GO:0006342^biological_process^chromat…	.	.	.	.
TRINITY_DN14223_c0_g1	TRINITY_DN14223_c0_g1_i2	KRUP_MANSE^KRUP_MANSE^Q:2-184,H:8-68^52.459%ID^E:6.44e-16^RecName: Full=Protein krueppel;^Eukaryota; Metazoa; Ecdysozoa; Arthropoda; Hexapoda; Insecta; Pterygota; Neoptera; Holometabola; Lepidoptera; Glossata; Ditrysia; Bombycoidea; Sphingidae; Sphinginae; Sphingini; Manduca`KRUP_MANSE^KRUP_MANSE^Q:65-268,H:1-71^36.62%ID^E:6.77e-07^RecName: Full=Protein krueppel;^Eukaryota; Metazoa; Ecdysozoa; Ar…	.	.	.	.	.	.	.	.	.	GO:0005634^cellular_component^nucleus`GO:0003677^molecular_function^DNA binding`GO:0046872^molecular_function^metal ion binding`GO:0035282^biological_process^segmentation	.	.	.	.
TRINITY_DN14323_c0_g1	TRINITY_DN14323_c0_g1_i1	DSCAM_RAT^DSCAM_RAT^Q:319-879,H:597-788^37.824%ID^E:6.22e-28^RecName: Full=Down syndrome cell adhesion molecule homolog;^Eukaryota; Metazoa; Chordata; Craniata; Vertebrata; Euteleostomi; Mammalia; Eutheria; Euarchontoglires; Glires; Rodentia; Myomorpha; Muroidea; Muridae; Murinae; Rattus`DSCAM_RAT^DSCAM_RAT^Q:415-813,H:256-385^25.735%ID^E:2.17e-06^RecName: Full=Down syndrome cell adhesion molecul…	.	TRINITY_DN14323_c0_g1_i1.p1	241-933[+]	.	PF13895.7^Ig_2^Immunoglobulin domain^27-117^E:4.7e-09`PF13927.7^Ig_3^Immunoglobulin domain^38-104^E:4.6e-09`PF07679.17^I-set^Immunoglobulin I-set domain^39-117^E:3.7e-13`PF00047.26^ig^Immunoglobulin domain^48-113^E:1.4e-07`PF13927.7^Ig_3^Immunoglobulin domain^120-195^E:7.9e-15`PF07679.17^I-set^Immunoglobulin I-set domain^122-198^E:3.5e-15`PF00047.26^ig^Immunoglobulin domain^128-202^E:1.7e-09`PF13…	.	.	.	KEGG:rno:171119`KO:K06767	GO:0030424^cellular_component^axon`GO:0030425^cellular_component^dendrite`GO:0030426^cellular_component^growth cone`GO:0005887^cellular_component^integral component of plasma membrane`GO:0043025^cellular_component^neuronal cell body`GO:0005886^cellular_component^plasma membrane`GO:0045202^cellular_component^synapse`GO:0098632^molecular_function^cell-cell adhesion mediator activity`GO:1990890^mole…	.	.	.	.
TRINITY_DN14323_c0_g1	TRINITY_DN14323_c0_g1_i2	DSCAM_RAT^DSCAM_RAT^Q:129-689,H:597-788^37.306%ID^E:1.56e-27^RecName: Full=Down syndrome cell adhesion molecule homolog;^Eukaryota; Metazoa; Chordata; Craniata; Vertebrata; Euteleostomi; Mammalia; Eutheria; Euarchontoglires; Glires; Rodentia; Myomorpha; Muroidea; Muridae; Murinae; Rattus`DSCAM_RAT^DSCAM_RAT^Q:225-623,H:256-385^25%ID^E:1.35e-05^RecName: Full=Down syndrome cell adhesion molecule ho…	.	TRINITY_DN14323_c0_g1_i2.p1	300-743[+]	.	PF07679.17^I-set^Immunoglobulin I-set domain^2-34^E:2.6e-05`PF07679.17^I-set^Immunoglobulin I-set domain^39-115^E:1.2e-15`PF13927.7^Ig_3^Immunoglobulin domain^43-112^E:7.2e-15`PF00047.26^ig^Immunoglobulin domain^45-119^E:6.2e-10`PF13895.7^Ig_2^Immunoglobulin domain^47-125^E:2.1e-10	.	.	.	KEGG:rno:171119`KO:K06767	GO:0030424^cellular_component^axon`GO:0030425^cellular_component^dendrite`GO:0030426^cellular_component^growth cone`GO:0005887^cellular_component^integral component of plasma membrane`GO:0043025^cellular_component^neuronal cell body`GO:0005886^cellular_component^plasma membrane`GO:0045202^cellular_component^synapse`GO:0098632^molecular_function^cell-cell adhesion mediator activity`GO:1990890^mole…	.	.	.	.
TRINITY_DN14323_c0_g1	TRINITY_DN14323_c0_g1_i3	DSCL1_HUMAN^DSCL1_HUMAN^Q:319-759,H:597-789^31.959%ID^E:3.83e-15^RecName: Full=Down syndrome cell adhesion molecule-like protein 1;^Eukaryota; Metazoa; Chordata; Craniata; Vertebrata; Euteleostomi; Mammalia; Eutheria; Euarchontoglires; Primates; Haplorrhini; Catarrhini; Hominidae; Homo	.	TRINITY_DN14323_c0_g1_i3.p1	241-813[+]	.	PF13895.7^Ig_2^Immunoglobulin domain^27-117^E:3e-09`PF13927.7^Ig_3^Immunoglobulin domain^38-104^E:3.1e-09`PF07679.17^I-set^Immunoglobulin I-set domain^39-117^E:2.4e-13`PF00047.26^ig^Immunoglobulin domain^48-113^E:9.1e-08	.	.	.	KEGG:hsa:57453`KO:K06768	GO:0030424^cellular_component^axon`GO:0009986^cellular_component^cell surface`GO:0005615^cellular_component^extracellular space`GO:0016021^cellular_component^integral component of membrane`GO:0005886^cellular_component^plasma membrane`GO:0045202^cellular_component^synapse`GO:0098632^molecular_function^cell-cell adhesion mediator activity`GO:0042803^molecular_function^protein homodimerization acti…	.	.	.	.
TRINITY_DN14429_c0_g1	TRINITY_DN14429_c0_g1_i1	KRUP_DROME^KRUP_DROME^Q:1200-1490,H:243-339^52.577%ID^E:8.74e-27^RecName: Full=Protein krueppel;^Eukaryota; Metazoa; Ecdysozoa; Arthropoda; Hexapoda; Insecta; Pterygota; Neoptera; Holometabola; Diptera; Brachycera; Muscomorpha; Ephydroidea; Drosophilidae; Drosophila; Sophophora`KRUP_DROME^KRUP_DROME^Q:1227-1493,H:224-312^48.315%ID^E:9.44e-22^RecName: Full=Protein krueppel;^Eukaryota; Metazoa; Ecd…	.	TRINITY_DN14429_c0_g1_i1.p1	1182-1493[+]	.	PF00096.27^zf-C2H2^Zinc finger, C2H2 type^14-36^E:0.0023`PF13894.7^zf-C2H2_4^C2H2-type zinc finger^14-36^E:0.00058`PF13912.7^zf-C2H2_6^C2H2-type zinc finger^14-36^E:0.011`PF00096.27^zf-C2H2^Zinc finger, C2H2 type^42-64^E:6.7e-05`PF13894.7^zf-C2H2_4^C2H2-type zinc finger^42-64^E:6.4e-05`PF13912.7^zf-C2H2_6^C2H2-type zinc finger^42-64^E:0.00039`PF12874.8^zf-met^Zinc-finger of C2H2 type^43-62^E:0.06…	.	.	.	KEGG:dme:Dmel_CG3340`KO:K09231	GO:0005634^cellular_component^nucleus`GO:0003700^molecular_function^DNA-binding transcription factor activity`GO:0000981^molecular_function^DNA-binding transcription factor activity, RNA polymerase II-specific`GO:0046872^molecular_function^metal ion binding`GO:0043565^molecular_function^sequence-specific DNA binding`GO:0007411^biological_process^axon guidance`GO:0006342^biological_process^chromat…	.	GO:0003676^molecular_function^nucleic acid binding	.	.
TRINITY_DN14530_c0_g1	TRINITY_DN14530_c0_g1_i4	Z585B_HUMAN^Z585B_HUMAN^Q:105-536,H:488-631^35.57%ID^E:2.96e-27^RecName: Full=Zinc finger protein 585B;^Eukaryota; Metazoa; Chordata; Craniata; Vertebrata; Euteleostomi; Mammalia; Eutheria; Euarchontoglires; Primates; Haplorrhini; Catarrhini; Hominidae; Homo`Z585B_HUMAN^Z585B_HUMAN^Q:2-73,H:460-483^66.667%ID^E:2.96e-27^RecName: Full=Zinc finger protein 585B;^Eukaryota; Metazoa; Chordata; Craniata…	.	.	.	.	.	.	.	.	KEGG:hsa:92285`KO:K09228	GO:0005634^cellular_component^nucleus`GO:0046872^molecular_function^metal ion binding`GO:0003676^molecular_function^nucleic acid binding`GO:0006355^biological_process^regulation of transcription, DNA-templated	.	.	.	.
TRINITY_DN14530_c0_g1	TRINITY_DN14530_c0_g1_i5	ZN658_HUMAN^ZN658_HUMAN^Q:9-698,H:579-809^37.295%ID^E:7.36e-43^RecName: Full=Zinc finger protein 658;^Eukaryota; Metazoa; Chordata; Craniata; Vertebrata; Euteleostomi; Mammalia; Eutheria; Euarchontoglires; Primates; Haplorrhini; Catarrhini; Hominidae; Homo`ZN658_HUMAN^ZN658_HUMAN^Q:6-656,H:662-879^37.104%ID^E:1.26e-41^RecName: Full=Zinc finger protein 658;^Eukaryota; Metazoa; Chordata; Craniata; …	.	TRINITY_DN14530_c0_g1_i5.p1	3-416[+]	.	PF00096.27^zf-C2H2^Zinc finger, C2H2 type^26-48^E:6.4e-06`PF12874.8^zf-met^Zinc-finger of C2H2 type^26-47^E:6.3e-05`PF13912.7^zf-C2H2_6^C2H2-type zinc finger^26-48^E:0.0048`PF00096.27^zf-C2H2^Zinc finger, C2H2 type^54-76^E:9.2e-05`PF13894.7^zf-C2H2_4^C2H2-type zinc finger^54-76^E:0.0006`PF12874.8^zf-met^Zinc-finger of C2H2 type^54-73^E:0.0065`PF00096.27^zf-C2H2^Zinc finger, C2H2 type^82-104^E:2.9…	.	.	.	KEGG:hsa:26149`KO:K09228	GO:0005634^cellular_component^nucleus`GO:0046872^molecular_function^metal ion binding`GO:0000976^molecular_function^transcription regulatory region sequence-specific DNA binding`GO:0071294^biological_process^cellular response to zinc ion`GO:0045892^biological_process^negative regulation of transcription, DNA-templated`GO:0042254^biological_process^ribosome biogenesis	.	GO:0003676^molecular_function^nucleic acid binding	.	.
TRINITY_DN14530_c0_g1	TRINITY_DN14530_c0_g1_i6	ZN214_HUMAN^ZN214_HUMAN^Q:271-516,H:414-495^37.805%ID^E:5.21e-24^RecName: Full=Zinc finger protein 214;^Eukaryota; Metazoa; Chordata; Craniata; Vertebrata; Euteleostomi; Mammalia; Eutheria; Euarchontoglires; Primates; Haplorrhini; Catarrhini; Hominidae; Homo`ZN214_HUMAN^ZN214_HUMAN^Q:105-290,H:352-413^43.548%ID^E:5.21e-24^RecName: Full=Zinc finger protein 214;^Eukaryota; Metazoa; Chordata; Crania…	.	.	.	.	.	.	.	.	KEGG:hsa:7761`KO:K09228	GO:0005634^cellular_component^nucleus`GO:0003677^molecular_function^DNA binding`GO:0008270^molecular_function^zinc ion binding`GO:0006355^biological_process^regulation of transcription, DNA-templated	.	.	.	.
TRINITY_DN14530_c0_g1	TRINITY_DN14530_c0_g1_i7	ZNF57_HUMAN^ZNF57_HUMAN^Q:105-284,H:302-361^46.667%ID^E:4.42e-27^RecName: Full=Zinc finger protein 57;^Eukaryota; Metazoa; Chordata; Craniata; Vertebrata; Euteleostomi; Mammalia; Eutheria; Euarchontoglires; Primates; Haplorrhini; Catarrhini; Hominidae; Homo`ZNF57_HUMAN^ZNF57_HUMAN^Q:271-516,H:364-445^36.585%ID^E:4.42e-27^RecName: Full=Zinc finger protein 57;^Eukaryota; Metazoa; Chordata; Craniata…	.	.	.	.	.	.	.	.	KEGG:hsa:126295`KO:K09228	GO:0005634^cellular_component^nucleus`GO:0046872^molecular_function^metal ion binding`GO:0000977^molecular_function^RNA polymerase II transcription regulatory region sequence-specific DNA binding`GO:0006357^biological_process^regulation of transcription by RNA polymerase II	.	.	.	.
TRINITY_DN14530_c0_g1	TRINITY_DN14530_c0_g1_i1	ZN271_PONAB^ZN271_PONAB^Q:6-407,H:279-412^45.522%ID^E:6.07e-39^RecName: Full=Zinc finger protein 271;^Eukaryota; Metazoa; Chordata; Craniata; Vertebrata; Euteleostomi; Mammalia; Eutheria; Euarchontoglires; Primates; Haplorrhini; Catarrhini; Hominidae; Pongo`ZN271_PONAB^ZN271_PONAB^Q:500-661,H:443-496^38.889%ID^E:6.07e-39^RecName: Full=Zinc finger protein 271;^Eukaryota; Metazoa; Chordata; Craniat…	.	TRINITY_DN14530_c0_g1_i1.p1	3-416[+]	.	PF00096.27^zf-C2H2^Zinc finger, C2H2 type^26-48^E:6.4e-06`PF12874.8^zf-met^Zinc-finger of C2H2 type^26-47^E:6.3e-05`PF13912.7^zf-C2H2_6^C2H2-type zinc finger^26-48^E:0.0048`PF00096.27^zf-C2H2^Zinc finger, C2H2 type^54-76^E:9.2e-05`PF13894.7^zf-C2H2_4^C2H2-type zinc finger^54-76^E:0.0006`PF12874.8^zf-met^Zinc-finger of C2H2 type^54-73^E:0.0065`PF00096.27^zf-C2H2^Zinc finger, C2H2 type^82-104^E:8.3…	.	.	.	KEGG:pon:100173681	GO:0005634^cellular_component^nucleus`GO:0003677^molecular_function^DNA binding`GO:0046872^molecular_function^metal ion binding	.	GO:0003676^molecular_function^nucleic acid binding	.	.
TRINITY_DN14530_c0_g1	TRINITY_DN14530_c0_g1_i3	ZNF81_HUMAN^ZNF81_HUMAN^Q:272-517,H:526-607^39.024%ID^E:4.23e-26^RecName: Full=Zinc finger protein 81;^Eukaryota; Metazoa; Chordata; Craniata; Vertebrata; Euteleostomi; Mammalia; Eutheria; Euarchontoglires; Primates; Haplorrhini; Catarrhini; Hominidae; Homo`ZNF81_HUMAN^ZNF81_HUMAN^Q:106-297,H:464-527^40.625%ID^E:4.23e-26^RecName: Full=Zinc finger protein 81;^Eukaryota; Metazoa; Chordata; Craniata…	.	.	.	.	.	.	.	.	KEGG:hsa:347344`KO:K09228	GO:0005634^cellular_component^nucleus`GO:0003677^molecular_function^DNA binding`GO:0046872^molecular_function^metal ion binding`GO:0006355^biological_process^regulation of transcription, DNA-templated	.	.	.	.
TRINITY_DN14530_c0_g1	TRINITY_DN14530_c0_g1_i8	ZN559_HUMAN^ZN559_HUMAN^Q:7-318,H:302-406^49.524%ID^E:2.02e-28^RecName: Full=Zinc finger protein 559;^Eukaryota; Metazoa; Chordata; Craniata; Vertebrata; Euteleostomi; Mammalia; Eutheria; Euarchontoglires; Primates; Haplorrhini; Catarrhini; Hominidae; Homo`ZN559_HUMAN^ZN559_HUMAN^Q:7-309,H:358-459^43.137%ID^E:4.46e-23^RecName: Full=Zinc finger protein 559;^Eukaryota; Metazoa; Chordata; Craniata; …	.	TRINITY_DN14530_c0_g1_i8.p1	1-333[+]	.	PF00096.27^zf-C2H2^Zinc finger, C2H2 type^2-20^E:0.00079`PF12874.8^zf-met^Zinc-finger of C2H2 type^2-18^E:0.069`PF00096.27^zf-C2H2^Zinc finger, C2H2 type^26-48^E:8.2e-07`PF13894.7^zf-C2H2_4^C2H2-type zinc finger^26-48^E:0.0005`PF12874.8^zf-met^Zinc-finger of C2H2 type^26-47^E:0.00014`PF13912.7^zf-C2H2_6^C2H2-type zinc finger^26-48^E:0.031`PF00096.27^zf-C2H2^Zinc finger, C2H2 type^81-103^E:1.7e-06…	.	.	.	KEGG:hsa:84527`KO:K09228	GO:0005634^cellular_component^nucleus`GO:0003700^molecular_function^DNA-binding transcription factor activity`GO:0046872^molecular_function^metal ion binding`GO:0043565^molecular_function^sequence-specific DNA binding	.	GO:0003676^molecular_function^nucleic acid binding	.	.
TRINITY_DN14530_c0_g1	TRINITY_DN14530_c0_g1_i9	ZG42_XENLA^ZG42_XENLA^Q:49-402,H:27-144^50%ID^E:2.36e-33^RecName: Full=Gastrula zinc finger protein XlCGF42.1;^Eukaryota; Metazoa; Chordata; Craniata; Vertebrata; Euteleostomi; Amphibia; Batrachia; Anura; Pipoidea; Pipidae; Xenopodinae; Xenopus; Xenopus`ZG42_XENLA^ZG42_XENLA^Q:58-402,H:2-116^43.478%ID^E:2.98e-26^RecName: Full=Gastrula zinc finger protein XlCGF42.1;^Eukaryota; Metazoa; Chordata; C…	.	TRINITY_DN14530_c0_g1_i9.p1	43-414[+]	.	PF00096.27^zf-C2H2^Zinc finger, C2H2 type^38-60^E:3.3e-05`PF13894.7^zf-C2H2_4^C2H2-type zinc finger^38-60^E:2.6e-05`PF00096.27^zf-C2H2^Zinc finger, C2H2 type^66-88^E:2.3e-06`PF12874.8^zf-met^Zinc-finger of C2H2 type^66-86^E:0.00035`PF13912.7^zf-C2H2_6^C2H2-type zinc finger^66-87^E:0.065`PF00096.27^zf-C2H2^Zinc finger, C2H2 type^94-116^E:9.8e-07`PF13894.7^zf-C2H2_4^C2H2-type zinc finger^94-116^E:0…	.	.	.	.	GO:0005634^cellular_component^nucleus`GO:0003677^molecular_function^DNA binding`GO:0046872^molecular_function^metal ion binding	.	GO:0003676^molecular_function^nucleic acid binding	.	.
TRINITY_DN14530_c0_g1	TRINITY_DN14530_c0_g1_i10	GLAS_DROME^GLAS_DROME^Q:7-216,H:442-506^42.857%ID^E:1.44e-17^RecName: Full=Protein glass;^Eukaryota; Metazoa; Ecdysozoa; Arthropoda; Hexapoda; Insecta; Pterygota; Neoptera; Holometabola; Diptera; Brachycera; Muscomorpha; Ephydroidea; Drosophilidae; Drosophila; Sophophora`GLAS_DROME^GLAS_DROME^Q:213-302,H:519-548^56.667%ID^E:1.44e-17^RecName: Full=Protein glass;^Eukaryota; Metazoa; Ecdysozoa; Arth…	.	.	.	.	.	.	.	.	KEGG:dme:Dmel_CG7672`KO:K09214	GO:0005634^cellular_component^nucleus`GO:0003677^molecular_function^DNA binding`GO:0000981^molecular_function^DNA-binding transcription factor activity, RNA polymerase II-specific`GO:0046872^molecular_function^metal ion binding`GO:0060086^biological_process^circadian temperature homeostasis`GO:0001745^biological_process^compound eye morphogenesis`GO:0001751^biological_process^compound eye photore…	.	.	.	.
TRINITY_DN14530_c0_g1	TRINITY_DN14530_c0_g1_i11	ZNF18_HUMAN^ZNF18_HUMAN^Q:9-263,H:441-525^51.765%ID^E:4.61e-26^RecName: Full=Zinc finger protein 18;^Eukaryota; Metazoa; Chordata; Craniata; Vertebrata; Euteleostomi; Mammalia; Eutheria; Euarchontoglires; Primates; Haplorrhini; Catarrhini; Hominidae; Homo`ZNF18_HUMAN^ZNF18_HUMAN^Q:9-248,H:469-548^45%ID^E:2.23e-19^RecName: Full=Zinc finger protein 18;^Eukaryota; Metazoa; Chordata; Craniata; Verteb…	.	.	.	.	.	.	.	.	KEGG:hsa:7566`KO:K09229	GO:0005634^cellular_component^nucleus`GO:0003677^molecular_function^DNA binding`GO:0003700^molecular_function^DNA-binding transcription factor activity`GO:0046872^molecular_function^metal ion binding`GO:0042552^biological_process^myelination`GO:0045892^biological_process^negative regulation of transcription, DNA-templated	.	.	.	.
TRINITY_DN14687_c0_g1	TRINITY_DN14687_c0_g1_i5	RDH13_HUMAN^RDH13_HUMAN^Q:433-1152,H:62-302^52.282%ID^E:1.35e-68^RecName: Full=Retinol dehydrogenase 13 {ECO:0000305};^Eukaryota; Metazoa; Chordata; Craniata; Vertebrata; Euteleostomi; Mammalia; Eutheria; Euarchontoglires; Primates; Haplorrhini; Catarrhini; Hominidae; Homo	.	TRINITY_DN14687_c0_g1_i5.p1	670-1152[+]	.	PF00106.26^adh_short^short chain dehydrogenase^4-100^E:1.6e-11	.	.	.	KEGG:hsa:112724`KO:K11161	GO:0005743^cellular_component^mitochondrial inner membrane`GO:0052650^molecular_function^NADP-retinol dehydrogenase activity`GO:0042462^biological_process^eye photoreceptor cell development`GO:0009644^biological_process^response to high light intensity`GO:0010842^biological_process^retina layer formation`GO:0042574^biological_process^retinal metabolic process	.	.	.	.
TRINITY_DN14687_c0_g1	TRINITY_DN14687_c0_g1_i6	RDH13_HUMAN^RDH13_HUMAN^Q:425-1204,H:62-324^51.331%ID^E:2.08e-70^RecName: Full=Retinol dehydrogenase 13 {ECO:0000305};^Eukaryota; Metazoa; Chordata; Craniata; Vertebrata; Euteleostomi; Mammalia; Eutheria; Euarchontoglires; Primates; Haplorrhini; Catarrhini; Hominidae; Homo	.	TRINITY_DN14687_c0_g1_i6.p1	662-1216[+]	.	PF00106.26^adh_short^short chain dehydrogenase^4-100^E:2.3e-11	.	.	.	KEGG:hsa:112724`KO:K11161	GO:0005743^cellular_component^mitochondrial inner membrane`GO:0052650^molecular_function^NADP-retinol dehydrogenase activity`GO:0042462^biological_process^eye photoreceptor cell development`GO:0009644^biological_process^response to high light intensity`GO:0010842^biological_process^retina layer formation`GO:0042574^biological_process^retinal metabolic process	.	.	.	.
TRINITY_DN14687_c0_g1	TRINITY_DN14687_c0_g1_i7	RDH13_HUMAN^RDH13_HUMAN^Q:732-1514,H:62-324^51.331%ID^E:2.05e-71^RecName: Full=Retinol dehydrogenase 13 {ECO:0000305};^Eukaryota; Metazoa; Chordata; Craniata; Vertebrata; Euteleostomi; Mammalia; Eutheria; Euarchontoglires; Primates; Haplorrhini; Catarrhini; Hominidae; Homo	.	TRINITY_DN14687_c0_g1_i7.p1	969-1526[+]	.	PF00106.26^adh_short^short chain dehydrogenase^4-100^E:2.3e-11	.	.	.	KEGG:hsa:112724`KO:K11161	GO:0005743^cellular_component^mitochondrial inner membrane`GO:0052650^molecular_function^NADP-retinol dehydrogenase activity`GO:0042462^biological_process^eye photoreceptor cell development`GO:0009644^biological_process^response to high light intensity`GO:0010842^biological_process^retina layer formation`GO:0042574^biological_process^retinal metabolic process	.	.	.	.
TRINITY_DN14687_c0_g1	TRINITY_DN14687_c0_g1_i2	RDH13_HUMAN^RDH13_HUMAN^Q:425-1219,H:62-324^50.373%ID^E:5.66e-68^RecName: Full=Retinol dehydrogenase 13 {ECO:0000305};^Eukaryota; Metazoa; Chordata; Craniata; Vertebrata; Euteleostomi; Mammalia; Eutheria; Euarchontoglires; Primates; Haplorrhini; Catarrhini; Hominidae; Homo	.	TRINITY_DN14687_c0_g1_i2.p1	677-1231[+]	.	PF00106.26^adh_short^short chain dehydrogenase^4-100^E:2.3e-11	.	.	.	KEGG:hsa:112724`KO:K11161	GO:0005743^cellular_component^mitochondrial inner membrane`GO:0052650^molecular_function^NADP-retinol dehydrogenase activity`GO:0042462^biological_process^eye photoreceptor cell development`GO:0009644^biological_process^response to high light intensity`GO:0010842^biological_process^retina layer formation`GO:0042574^biological_process^retinal metabolic process	.	.	.	.
TRINITY_DN14687_c0_g1	TRINITY_DN14687_c0_g1_i3	RDH13_HUMAN^RDH13_HUMAN^Q:732-1511,H:62-324^51.331%ID^E:1.42e-69^RecName: Full=Retinol dehydrogenase 13 {ECO:0000305};^Eukaryota; Metazoa; Chordata; Craniata; Vertebrata; Euteleostomi; Mammalia; Eutheria; Euarchontoglires; Primates; Haplorrhini; Catarrhini; Hominidae; Homo	.	TRINITY_DN14687_c0_g1_i3.p1	969-1523[+]	.	PF00106.26^adh_short^short chain dehydrogenase^4-100^E:2.3e-11	.	.	.	KEGG:hsa:112724`KO:K11161	GO:0005743^cellular_component^mitochondrial inner membrane`GO:0052650^molecular_function^NADP-retinol dehydrogenase activity`GO:0042462^biological_process^eye photoreceptor cell development`GO:0009644^biological_process^response to high light intensity`GO:0010842^biological_process^retina layer formation`GO:0042574^biological_process^retinal metabolic process	.	.	.	.
TRINITY_DN14687_c0_g1	TRINITY_DN14687_c0_g1_i8	RDH13_HUMAN^RDH13_HUMAN^Q:241-1128,H:11-302^50.842%ID^E:6.71e-73^RecName: Full=Retinol dehydrogenase 13 {ECO:0000305};^Eukaryota; Metazoa; Chordata; Craniata; Vertebrata; Euteleostomi; Mammalia; Eutheria; Euarchontoglires; Primates; Haplorrhini; Catarrhini; Hominidae; Homo	.	TRINITY_DN14687_c0_g1_i8.p1	646-1128[+]	.	PF00106.26^adh_short^short chain dehydrogenase^4-100^E:1.6e-11	.	.	.	KEGG:hsa:112724`KO:K11161	GO:0005743^cellular_component^mitochondrial inner membrane`GO:0052650^molecular_function^NADP-retinol dehydrogenase activity`GO:0042462^biological_process^eye photoreceptor cell development`GO:0009644^biological_process^response to high light intensity`GO:0010842^biological_process^retina layer formation`GO:0042574^biological_process^retinal metabolic process	.	.	.	.
TRINITY_DN14687_c0_g1	TRINITY_DN14687_c0_g1_i8	RDH13_HUMAN^RDH13_HUMAN^Q:241-1128,H:11-302^50.842%ID^E:6.71e-73^RecName: Full=Retinol dehydrogenase 13 {ECO:0000305};^Eukaryota; Metazoa; Chordata; Craniata; Vertebrata; Euteleostomi; Mammalia; Eutheria; Euarchontoglires; Primates; Haplorrhini; Catarrhini; Hominidae; Homo	.	TRINITY_DN14687_c0_g1_i8.p2	178-591[+]	.	PF00106.26^adh_short^short chain dehydrogenase^50-136^E:1.2e-14`PF08659.11^KR^KR domain^51-136^E:9.1e-07`PF13561.7^adh_short_C2^Enoyl-(Acyl carrier protein) reductase^59-136^E:2.6e-08	.	.	.	KEGG:hsa:112724`KO:K11161	GO:0005743^cellular_component^mitochondrial inner membrane`GO:0052650^molecular_function^NADP-retinol dehydrogenase activity`GO:0042462^biological_process^eye photoreceptor cell development`GO:0009644^biological_process^response to high light intensity`GO:0010842^biological_process^retina layer formation`GO:0042574^biological_process^retinal metabolic process	.	.	.	.
TRINITY_DN14687_c0_g1	TRINITY_DN14687_c0_g1_i10	RDH14_BOVIN^RDH14_BOVIN^Q:636-932,H:237-334^48%ID^E:1.09e-14^RecName: Full=Retinol dehydrogenase 14;^Eukaryota; Metazoa; Chordata; Craniata; Vertebrata; Euteleostomi; Mammalia; Eutheria; Laurasiatheria; Artiodactyla; Ruminantia; Pecora; Bovidae; Bovinae; Bos	.	TRINITY_DN14687_c0_g1_i10.p1	546-956[+]	.	.	.	.	.	KEGG:bta:505949`KO:K11162	GO:0005783^cellular_component^endoplasmic reticulum`GO:0001750^cellular_component^photoreceptor outer segment`GO:0052650^molecular_function^NADP-retinol dehydrogenase activity`GO:0042572^biological_process^retinol metabolic process	.	.	.	.
TRINITY_DN15287_c0_g2	TRINITY_DN15287_c0_g2_i9	ZN846_HUMAN^ZN846_HUMAN^Q:3-638,H:205-416^49.528%ID^E:7.53e-75^RecName: Full=Zinc finger protein 846;^Eukaryota; Metazoa; Chordata; Craniata; Vertebrata; Euteleostomi; Mammalia; Eutheria; Euarchontoglires; Primates; Haplorrhini; Catarrhini; Hominidae; Homo`ZN846_HUMAN^ZN846_HUMAN^Q:3-638,H:261-472^49.057%ID^E:8.02e-74^RecName: Full=Zinc finger protein 846;^Eukaryota; Metazoa; Chordata; Craniata; …	.	TRINITY_DN15287_c0_g2_i9.p1	3-638[+]	.	PF00096.27^zf-C2H2^Zinc finger, C2H2 type^22-44^E:4.1e-05`PF13894.7^zf-C2H2_4^C2H2-type zinc finger^22-44^E:0.00055`PF12874.8^zf-met^Zinc-finger of C2H2 type^22-43^E:0.032`PF13912.7^zf-C2H2_6^C2H2-type zinc finger^22-44^E:0.042`PF00096.27^zf-C2H2^Zinc finger, C2H2 type^50-72^E:9.3e-05`PF13894.7^zf-C2H2_4^C2H2-type zinc finger^50-72^E:0.00055`PF12874.8^zf-met^Zinc-finger of C2H2 type^50-71^E:0.051…	.	.	.	KEGG:hsa:162993`KO:K09228	GO:0005634^cellular_component^nucleus`GO:0003700^molecular_function^DNA-binding transcription factor activity`GO:0046872^molecular_function^metal ion binding`GO:0043565^molecular_function^sequence-specific DNA binding	.	GO:0003676^molecular_function^nucleic acid binding	.	.
TRINITY_DN15287_c0_g2	TRINITY_DN15287_c0_g2_i8	ZN846_HUMAN^ZN846_HUMAN^Q:3-470,H:289-444^51.282%ID^E:1.82e-53^RecName: Full=Zinc finger protein 846;^Eukaryota; Metazoa; Chordata; Craniata; Vertebrata; Euteleostomi; Mammalia; Eutheria; Euarchontoglires; Primates; Haplorrhini; Catarrhini; Hominidae; Homo`ZN846_HUMAN^ZN846_HUMAN^Q:3-470,H:233-388^50%ID^E:4.55e-52^RecName: Full=Zinc finger protein 846;^Eukaryota; Metazoa; Chordata; Craniata; Vert…	.	TRINITY_DN15287_c0_g2_i8.p1	3-476[+]	.	PF00096.27^zf-C2H2^Zinc finger, C2H2 type^22-44^E:2.7e-05`PF13894.7^zf-C2H2_4^C2H2-type zinc finger^22-44^E:0.00036`PF12874.8^zf-met^Zinc-finger of C2H2 type^22-43^E:0.021`PF13912.7^zf-C2H2_6^C2H2-type zinc finger^22-44^E:0.027`PF00096.27^zf-C2H2^Zinc finger, C2H2 type^50-72^E:5.5e-07`PF13894.7^zf-C2H2_4^C2H2-type zinc finger^50-72^E:3.8e-05`PF12874.8^zf-met^Zinc-finger of C2H2 type^50-71^E:0.011…	.	.	.	KEGG:hsa:162993`KO:K09228	GO:0005634^cellular_component^nucleus`GO:0003700^molecular_function^DNA-binding transcription factor activity`GO:0046872^molecular_function^metal ion binding`GO:0043565^molecular_function^sequence-specific DNA binding	.	GO:0003676^molecular_function^nucleic acid binding	.	.
TRINITY_DN15287_c0_g2	TRINITY_DN15287_c0_g2_i1	ZN214_HUMAN^ZN214_HUMAN^Q:3-386,H:393-520^50%ID^E:1.03e-41^RecName: Full=Zinc finger protein 214;^Eukaryota; Metazoa; Chordata; Craniata; Vertebrata; Euteleostomi; Mammalia; Eutheria; Euarchontoglires; Primates; Haplorrhini; Catarrhini; Hominidae; Homo`ZN214_HUMAN^ZN214_HUMAN^Q:3-386,H:449-576^49.219%ID^E:6.32e-39^RecName: Full=Zinc finger protein 214;^Eukaryota; Metazoa; Chordata; Craniata; Vert…	.	TRINITY_DN15287_c0_g2_i1.p1	3-386[+]	.	PF00096.27^zf-C2H2^Zinc finger, C2H2 type^22-44^E:1.9e-05`PF13894.7^zf-C2H2_4^C2H2-type zinc finger^22-44^E:0.00026`PF12874.8^zf-met^Zinc-finger of C2H2 type^22-43^E:0.015`PF13912.7^zf-C2H2_6^C2H2-type zinc finger^22-44^E:0.02`PF01396.20^zf-C4_Topoisom^Topoisomerase DNA binding C4 zinc finger^23-36^E:3.2`PF00096.27^zf-C2H2^Zinc finger, C2H2 type^50-72^E:1.4e-06`PF13894.7^zf-C2H2_4^C2H2-type zinc …	.	.	.	KEGG:hsa:7761`KO:K09228	GO:0005634^cellular_component^nucleus`GO:0003677^molecular_function^DNA binding`GO:0008270^molecular_function^zinc ion binding`GO:0006355^biological_process^regulation of transcription, DNA-templated	.	GO:0003676^molecular_function^nucleic acid binding`GO:0003677^molecular_function^DNA binding`GO:0003916^molecular_function^DNA topoisomerase activity`GO:0006265^biological_process^DNA topological change`GO:0005694^cellular_component^chromosome	.	.
TRINITY_DN15287_c0_g2	TRINITY_DN15287_c0_g2_i2	PRDM1_HUMAN^PRDM1_HUMAN^Q:2-82,H:627-653^66.667%ID^E:3.67e-06^RecName: Full=PR domain zinc finger protein 1;^Eukaryota; Metazoa; Chordata; Craniata; Vertebrata; Euteleostomi; Mammalia; Eutheria; Euarchontoglires; Primates; Haplorrhini; Catarrhini; Hominidae; Homo`PRDM1_HUMAN^PRDM1_HUMAN^Q:63-119,H:648-666^47.368%ID^E:3.67e-06^RecName: Full=PR domain zinc finger protein 1;^Eukaryota; Metazoa; Chor…	.	.	.	.	.	.	.	.	KEGG:hsa:639	GO:0005737^cellular_component^cytoplasm`GO:0005654^cellular_component^nucleoplasm`GO:0005634^cellular_component^nucleus`GO:0003700^molecular_function^DNA-binding transcription factor activity`GO:0001227^molecular_function^DNA-binding transcription repressor activity, RNA polymerase II-specific`GO:0042826^molecular_function^histone deacetylase binding`GO:0046872^molecular_function^metal ion bindin…	.	.	.	.
TRINITY_DN15287_c0_g2	TRINITY_DN15287_c0_g2_i5	PRD12_HUMAN^PRD12_HUMAN^Q:16-138,H:246-287^50%ID^E:4.07e-06^RecName: Full=PR domain zinc finger protein 12;^Eukaryota; Metazoa; Chordata; Craniata; Vertebrata; Euteleostomi; Mammalia; Eutheria; Euarchontoglires; Primates; Haplorrhini; Catarrhini; Hominidae; Homo	.	.	.	.	.	.	.	.	KEGG:hsa:59335	GO:0005654^cellular_component^nucleoplasm`GO:0005634^cellular_component^nucleus`GO:0003677^molecular_function^DNA binding`GO:0000981^molecular_function^DNA-binding transcription factor activity, RNA polymerase II-specific`GO:1990226^molecular_function^histone methyltransferase binding`GO:0046872^molecular_function^metal ion binding`GO:0008168^molecular_function^methyltransferase activity`GO:00509…	.	.	.	.
TRINITY_DN15287_c0_g2	TRINITY_DN15287_c0_g2_i4	OZF_MOUSE^OZF_MOUSE^Q:3-251,H:181-264^46.429%ID^E:5.99e-22^RecName: Full=Zinc finger protein OZF;^Eukaryota; Metazoa; Chordata; Craniata; Vertebrata; Euteleostomi; Mammalia; Eutheria; Euarchontoglires; Glires; Rodentia; Myomorpha; Muroidea; Muridae; Murinae; Mus; Mus`OZF_MOUSE^OZF_MOUSE^Q:3-248,H:209-291^45.783%ID^E:5.32e-18^RecName: Full=Zinc finger protein OZF;^Eukaryota; Metazoa; Chordata; Cra…	.	.	.	.	.	.	.	.	KEGG:mmu:26465	GO:0005829^cellular_component^cytosol`GO:0005730^cellular_component^nucleolus`GO:0005634^cellular_component^nucleus`GO:0003700^molecular_function^DNA-binding transcription factor activity`GO:0046872^molecular_function^metal ion binding`GO:0043565^molecular_function^sequence-specific DNA binding	.	.	.	.
TRINITY_DN15287_c0_g2	TRINITY_DN15287_c0_g2_i7	ZN528_HUMAN^ZN528_HUMAN^Q:3-254,H:238-321^48.81%ID^E:2.21e-23^RecName: Full=Zinc finger protein 528;^Eukaryota; Metazoa; Chordata; Craniata; Vertebrata; Euteleostomi; Mammalia; Eutheria; Euarchontoglires; Primates; Haplorrhini; Catarrhini; Hominidae; Homo`ZN528_HUMAN^ZN528_HUMAN^Q:3-254,H:210-293^48.81%ID^E:2.33e-21^RecName: Full=Zinc finger protein 528;^Eukaryota; Metazoa; Chordata; Craniata; Ve…	.	.	.	.	.	.	.	.	KEGG:hsa:84436`KO:K09228	GO:0005634^cellular_component^nucleus`GO:0003677^molecular_function^DNA binding`GO:0046872^molecular_function^metal ion binding`GO:0006355^biological_process^regulation of transcription, DNA-templated	.	.	.	.
TRINITY_DN15287_c0_g2	TRINITY_DN15287_c0_g2_i6	ZN879_HUMAN^ZN879_HUMAN^Q:3-221,H:481-554^47.297%ID^E:2.41e-17^RecName: Full=Zinc finger protein 879;^Eukaryota; Metazoa; Chordata; Craniata; Vertebrata; Euteleostomi; Mammalia; Eutheria; Euarchontoglires; Primates; Haplorrhini; Catarrhini; Hominidae; Homo`ZN879_HUMAN^ZN879_HUMAN^Q:3-221,H:425-498^45.946%ID^E:1.43e-14^RecName: Full=Zinc finger protein 879;^Eukaryota; Metazoa; Chordata; Craniata; …	.	.	.	.	.	.	.	.	KEGG:hsa:345462`KO:K09228	GO:0005634^cellular_component^nucleus`GO:0003677^molecular_function^DNA binding`GO:0046872^molecular_function^metal ion binding`GO:0006355^biological_process^regulation of transcription, DNA-templated	.	.	.	.
TRINITY_DN15505_c0_g1	TRINITY_DN15505_c0_g1_i2	SOX9_CANLF^SOX9_CANLF^Q:579-1031,H:73-223^55.128%ID^E:6.67e-46^RecName: Full=Transcription factor SOX-9 {ECO:0000305};^Eukaryota; Metazoa; Chordata; Craniata; Vertebrata; Euteleostomi; Mammalia; Eutheria; Laurasiatheria; Carnivora; Caniformia; Canidae; Canis	.	TRINITY_DN15505_c0_g1_i2.p1	363-1547[+]	.	PF12444.9^Sox_N^Sox developmental protein N terminal^21-88^E:4.7e-05`PF00505.20^HMG_box^HMG (high mobility group) box^100-168^E:3.2e-23`PF09011.11^HMG_box_2^HMG-box domain^101-167^E:2e-08	.	.	.	KEGG:cfa:403464`KO:K18435	GO:0005634^cellular_component^nucleus`GO:0032991^cellular_component^protein-containing complex`GO:0003682^molecular_function^chromatin binding`GO:0000987^molecular_function^cis-regulatory region sequence-specific DNA binding`GO:0003677^molecular_function^DNA binding`GO:0001228^molecular_function^DNA-binding transcription activator activity, RNA polymerase II-specific`GO:0000981^molecular_function…	.	.	.	.
TRINITY_DN15645_c1_g2	TRINITY_DN15645_c1_g2_i1	KRUP_DROME^KRUP_DROME^Q:4-273,H:242-331^50%ID^E:1.61e-29^RecName: Full=Protein krueppel;^Eukaryota; Metazoa; Ecdysozoa; Arthropoda; Hexapoda; Insecta; Pterygota; Neoptera; Holometabola; Diptera; Brachycera; Muscomorpha; Ephydroidea; Drosophilidae; Drosophila; Sophophora`KRUP_DROME^KRUP_DROME^Q:19-273,H:219-303^45.882%ID^E:6.21e-21^RecName: Full=Protein krueppel;^Eukaryota; Metazoa; Ecdysozoa; Art…	.	.	.	.	.	.	.	.	KEGG:dme:Dmel_CG3340`KO:K09231	GO:0005634^cellular_component^nucleus`GO:0003700^molecular_function^DNA-binding transcription factor activity`GO:0000981^molecular_function^DNA-binding transcription factor activity, RNA polymerase II-specific`GO:0046872^molecular_function^metal ion binding`GO:0043565^molecular_function^sequence-specific DNA binding`GO:0007411^biological_process^axon guidance`GO:0006342^biological_process^chromat…	.	.	.	.
TRINITY_DN15645_c1_g2	TRINITY_DN15645_c1_g2_i2	ZN678_HUMAN^ZN678_HUMAN^Q:31-540,H:232-401^48.824%ID^E:1.41e-56^RecName: Full=Zinc finger protein 678;^Eukaryota; Metazoa; Chordata; Craniata; Vertebrata; Euteleostomi; Mammalia; Eutheria; Euarchontoglires; Primates; Haplorrhini; Catarrhini; Hominidae; Homo`ZN678_HUMAN^ZN678_HUMAN^Q:31-543,H:204-374^46.784%ID^E:6.42e-53^RecName: Full=Zinc finger protein 678;^Eukaryota; Metazoa; Chordata; Craniata…	.	TRINITY_DN15645_c1_g2_i2.p1	1-543[+]	.	PF13912.7^zf-C2H2_6^C2H2-type zinc finger^15-38^E:0.00056`PF00096.27^zf-C2H2^Zinc finger, C2H2 type^16-38^E:0.0016`PF00096.27^zf-C2H2^Zinc finger, C2H2 type^44-66^E:6.9e-06`PF13894.7^zf-C2H2_4^C2H2-type zinc finger^44-66^E:0.00064`PF12874.8^zf-met^Zinc-finger of C2H2 type^44-65^E:8.5e-05`PF00096.27^zf-C2H2^Zinc finger, C2H2 type^72-94^E:1.1e-05`PF13894.7^zf-C2H2_4^C2H2-type zinc finger^72-94^E:0.…	.	.	.	.	GO:0005634^cellular_component^nucleus`GO:0046872^molecular_function^metal ion binding`GO:0000978^molecular_function^RNA polymerase II cis-regulatory region sequence-specific DNA binding`GO:0006355^biological_process^regulation of transcription, DNA-templated	.	GO:0003676^molecular_function^nucleic acid binding	.	.
TRINITY_DN15645_c1_g2	TRINITY_DN15645_c1_g2_i3	ZN358_HUMAN^ZN358_HUMAN^Q:2-442,H:226-372^48.299%ID^E:2.09e-44^RecName: Full=Zinc finger protein 358;^Eukaryota; Metazoa; Chordata; Craniata; Vertebrata; Euteleostomi; Mammalia; Eutheria; Euarchontoglires; Primates; Haplorrhini; Catarrhini; Hominidae; Homo`ZN358_HUMAN^ZN358_HUMAN^Q:17-439,H:259-399^47.518%ID^E:1.82e-42^RecName: Full=Zinc finger protein 358;^Eukaryota; Metazoa; Chordata; Craniata;…	.	TRINITY_DN15645_c1_g2_i3.p1	2-442[+]	.	PF13912.7^zf-C2H2_6^C2H2-type zinc finger^9-32^E:0.00086`PF00096.27^zf-C2H2^Zinc finger, C2H2 type^10-32^E:0.0005`PF00096.27^zf-C2H2^Zinc finger, C2H2 type^38-60^E:7.8e-06`PF13894.7^zf-C2H2_4^C2H2-type zinc finger^38-60^E:0.00045`PF00096.27^zf-C2H2^Zinc finger, C2H2 type^66-88^E:6.8e-06`PF13894.7^zf-C2H2_4^C2H2-type zinc finger^66-88^E:0.00075`PF12874.8^zf-met^Zinc-finger of C2H2 type^66-87^E:0.0…	.	.	.	KEGG:hsa:140467	GO:0005634^cellular_component^nucleus`GO:0003677^molecular_function^DNA binding`GO:0046872^molecular_function^metal ion binding`GO:0035115^biological_process^embryonic forelimb morphogenesis`GO:0021915^biological_process^neural tube development`GO:0019827^biological_process^stem cell population maintenance	.	GO:0003676^molecular_function^nucleic acid binding	.	.
TRINITY_DN15645_c1_g2	TRINITY_DN15645_c1_g2_i4	ZN850_HUMAN^ZN850_HUMAN^Q:84-257,H:326-383^53.448%ID^E:6.75e-19^RecName: Full=Zinc finger protein 850;^Eukaryota; Metazoa; Chordata; Craniata; Vertebrata; Euteleostomi; Mammalia; Eutheria; Euarchontoglires; Primates; Haplorrhini; Catarrhini; Hominidae; Homo`ZN850_HUMAN^ZN850_HUMAN^Q:5-103,H:271-303^57.576%ID^E:6.75e-19^RecName: Full=Zinc finger protein 850;^Eukaryota; Metazoa; Chordata; Craniata;…	.	.	.	.	.	.	.	.	KEGG:hsa:342892`KO:K09228	GO:0005634^cellular_component^nucleus`GO:0003677^molecular_function^DNA binding`GO:0003700^molecular_function^DNA-binding transcription factor activity`GO:0046872^molecular_function^metal ion binding	.	.	.	.
TRINITY_DN15645_c1_g2	TRINITY_DN15645_c1_g2_i5	ZN271_PONAB^ZN271_PONAB^Q:31-390,H:242-361^55%ID^E:6.76e-39^RecName: Full=Zinc finger protein 271;^Eukaryota; Metazoa; Chordata; Craniata; Vertebrata; Euteleostomi; Mammalia; Eutheria; Euarchontoglires; Primates; Haplorrhini; Catarrhini; Hominidae; Pongo`ZN271_PONAB^ZN271_PONAB^Q:31-390,H:158-277^55%ID^E:8.76e-39^RecName: Full=Zinc finger protein 271;^Eukaryota; Metazoa; Chordata; Craniata; Verte…	.	TRINITY_DN15645_c1_g2_i5.p1	1-402[+]	.	PF13912.7^zf-C2H2_6^C2H2-type zinc finger^15-38^E:0.00036`PF00096.27^zf-C2H2^Zinc finger, C2H2 type^16-38^E:0.001`PF00096.27^zf-C2H2^Zinc finger, C2H2 type^44-66^E:4.4e-06`PF13894.7^zf-C2H2_4^C2H2-type zinc finger^44-66^E:0.0004`PF13912.7^zf-C2H2_6^C2H2-type zinc finger^44-66^E:0.13`PF12874.8^zf-met^Zinc-finger of C2H2 type^44-65^E:5.4e-05`PF00096.27^zf-C2H2^Zinc finger, C2H2 type^72-94^E:6.8e-06…	.	.	.	KEGG:pon:100173681	GO:0005634^cellular_component^nucleus`GO:0003677^molecular_function^DNA binding`GO:0046872^molecular_function^metal ion binding	.	GO:0003676^molecular_function^nucleic acid binding	.	.
TRINITY_DN15645_c1_g2	TRINITY_DN15645_c1_g2_i6	ZN271_PONAB^ZN271_PONAB^Q:14-358,H:382-496^50.435%ID^E:1.89e-35^RecName: Full=Zinc finger protein 271;^Eukaryota; Metazoa; Chordata; Craniata; Vertebrata; Euteleostomi; Mammalia; Eutheria; Euarchontoglires; Primates; Haplorrhini; Catarrhini; Hominidae; Pongo`ZN271_PONAB^ZN271_PONAB^Q:14-358,H:158-272^51.304%ID^E:7.25e-35^RecName: Full=Zinc finger protein 271;^Eukaryota; Metazoa; Chordata; Craniat…	.	TRINITY_DN15645_c1_g2_i6.p1	2-358[+]	.	PF13912.7^zf-C2H2_6^C2H2-type zinc finger^9-32^E:0.00048`PF00096.27^zf-C2H2^Zinc finger, C2H2 type^10-32^E:0.00036`PF00096.27^zf-C2H2^Zinc finger, C2H2 type^38-60^E:3.6e-06`PF13894.7^zf-C2H2_4^C2H2-type zinc finger^38-60^E:0.00033`PF13912.7^zf-C2H2_6^C2H2-type zinc finger^38-60^E:0.11`PF12874.8^zf-met^Zinc-finger of C2H2 type^38-59^E:4.5e-05`PF00096.27^zf-C2H2^Zinc finger, C2H2 type^66-88^E:5.6e-…	.	.	.	KEGG:pon:100173681	GO:0005634^cellular_component^nucleus`GO:0003677^molecular_function^DNA binding`GO:0046872^molecular_function^metal ion binding	.	GO:0003676^molecular_function^nucleic acid binding	.	.
TRINITY_DN1595_c6_g1	TRINITY_DN1595_c6_g1_i1	KRUP_DROME^KRUP_DROME^Q:1-270,H:240-329^52.222%ID^E:8.33e-30^RecName: Full=Protein krueppel;^Eukaryota; Metazoa; Ecdysozoa; Arthropoda; Hexapoda; Insecta; Pterygota; Neoptera; Holometabola; Diptera; Brachycera; Muscomorpha; Ephydroidea; Drosophilidae; Drosophila; Sophophora`KRUP_DROME^KRUP_DROME^Q:22-267,H:219-300^47.561%ID^E:2.79e-20^RecName: Full=Protein krueppel;^Eukaryota; Metazoa; Ecdysozoa;…	.	.	.	.	.	.	.	.	KEGG:dme:Dmel_CG3340`KO:K09231	GO:0005634^cellular_component^nucleus`GO:0003700^molecular_function^DNA-binding transcription factor activity`GO:0000981^molecular_function^DNA-binding transcription factor activity, RNA polymerase II-specific`GO:0046872^molecular_function^metal ion binding`GO:0043565^molecular_function^sequence-specific DNA binding`GO:0007411^biological_process^axon guidance`GO:0006342^biological_process^chromat…	.	.	.	.
TRINITY_DN1599_c1_g1	TRINITY_DN1599_c1_g1_i9	ZN358_HUMAN^ZN358_HUMAN^Q:14-241,H:281-356^59.211%ID^E:1.72e-24^RecName: Full=Zinc finger protein 358;^Eukaryota; Metazoa; Chordata; Craniata; Vertebrata; Euteleostomi; Mammalia; Eutheria; Euarchontoglires; Primates; Haplorrhini; Catarrhini; Hominidae; Homo`ZN358_HUMAN^ZN358_HUMAN^Q:14-241,H:309-384^53.947%ID^E:1.31e-21^RecName: Full=Zinc finger protein 358;^Eukaryota; Metazoa; Chordata; Craniata…	.	.	.	.	.	.	.	.	KEGG:hsa:140467	GO:0005634^cellular_component^nucleus`GO:0003677^molecular_function^DNA binding`GO:0046872^molecular_function^metal ion binding`GO:0035115^biological_process^embryonic forelimb morphogenesis`GO:0021915^biological_process^neural tube development`GO:0019827^biological_process^stem cell population maintenance	.	.	.	.
TRINITY_DN1599_c1_g1	TRINITY_DN1599_c1_g1_i8	ZN358_HUMAN^ZN358_HUMAN^Q:100-276,H:298-356^52.542%ID^E:8.11e-17^RecName: Full=Zinc finger protein 358;^Eukaryota; Metazoa; Chordata; Craniata; Vertebrata; Euteleostomi; Mammalia; Eutheria; Euarchontoglires; Primates; Haplorrhini; Catarrhini; Hominidae; Homo`ZN358_HUMAN^ZN358_HUMAN^Q:2-61,H:277-296^70%ID^E:8.11e-17^RecName: Full=Zinc finger protein 358;^Eukaryota; Metazoa; Chordata; Craniata; Ver…	.	.	.	.	.	.	.	.	KEGG:hsa:140467	GO:0005634^cellular_component^nucleus`GO:0003677^molecular_function^DNA binding`GO:0046872^molecular_function^metal ion binding`GO:0035115^biological_process^embryonic forelimb morphogenesis`GO:0021915^biological_process^neural tube development`GO:0019827^biological_process^stem cell population maintenance	.	.	.	.
TRINITY_DN1599_c1_g1	TRINITY_DN1599_c1_g1_i5	ZN418_HUMAN^ZN418_HUMAN^Q:181-477,H:323-421^50.505%ID^E:8.4e-34^RecName: Full=Zinc finger protein 418;^Eukaryota; Metazoa; Chordata; Craniata; Vertebrata; Euteleostomi; Mammalia; Eutheria; Euarchontoglires; Primates; Haplorrhini; Catarrhini; Hominidae; Homo`ZN418_HUMAN^ZN418_HUMAN^Q:2-175,H:244-301^43.103%ID^E:8.4e-34^RecName: Full=Zinc finger protein 418;^Eukaryota; Metazoa; Chordata; Craniata; …	.	.	.	.	.	.	.	.	KEGG:hsa:147686`KO:K09228	GO:0005634^cellular_component^nucleus`GO:0003677^molecular_function^DNA binding`GO:0046872^molecular_function^metal ion binding`GO:0006355^biological_process^regulation of transcription, DNA-templated	.	.	.	.
TRINITY_DN1599_c1_g1	TRINITY_DN1599_c1_g1_i7	ZBT17_MOUSE^ZBT17_MOUSE^Q:119-433,H:426-516^32.075%ID^E:1.13e-10^RecName: Full=Zinc finger and BTB domain-containing protein 17;^Eukaryota; Metazoa; Chordata; Craniata; Vertebrata; Euteleostomi; Mammalia; Eutheria; Euarchontoglires; Glires; Rodentia; Myomorpha; Muroidea; Muridae; Murinae; Mus; Mus`ZBT17_MOUSE^ZBT17_MOUSE^Q:125-433,H:456-544^33.654%ID^E:2.05e-08^RecName: Full=Zinc finger and BTB d…	.	.	.	.	.	.	.	.	KEGG:mmu:22642`KO:K10500	GO:0005634^cellular_component^nucleus`GO:0032991^cellular_component^protein-containing complex`GO:0032993^cellular_component^protein-DNA complex`GO:0001046^molecular_function^core promoter sequence-specific DNA binding`GO:0003677^molecular_function^DNA binding`GO:0001228^molecular_function^DNA-binding transcription activator activity, RNA polymerase II-specific`GO:0003700^molecular_function^DNA-b…	.	.	.	.
TRINITY_DN1599_c1_g1	TRINITY_DN1599_c1_g1_i6	ZN282_HUMAN^ZN282_HUMAN^Q:123-320,H:585-650^54.545%ID^E:9.13e-20^RecName: Full=Zinc finger protein 282;^Eukaryota; Metazoa; Chordata; Craniata; Vertebrata; Euteleostomi; Mammalia; Eutheria; Euarchontoglires; Primates; Haplorrhini; Catarrhini; Hominidae; Homo`ZN282_HUMAN^ZN282_HUMAN^Q:2-124,H:536-590^30.909%ID^E:9.13e-20^RecName: Full=Zinc finger protein 282;^Eukaryota; Metazoa; Chordata; Craniata…	.	.	.	.	.	.	.	.	KEGG:hsa:8427`KO:K09228	GO:0005634^cellular_component^nucleus`GO:0003677^molecular_function^DNA binding`GO:0008270^molecular_function^zinc ion binding`GO:0045892^biological_process^negative regulation of transcription, DNA-templated`GO:0006355^biological_process^regulation of transcription, DNA-templated	.	.	.	.
TRINITY_DN1599_c1_g1	TRINITY_DN1599_c1_g1_i1	GLAS_DROVI^GLAS_DROVI^Q:5-385,H:442-561^46.457%ID^E:1.9e-33^RecName: Full=Protein glass;^Eukaryota; Metazoa; Ecdysozoa; Arthropoda; Hexapoda; Insecta; Pterygota; Neoptera; Holometabola; Diptera; Brachycera; Muscomorpha; Ephydroidea; Drosophilidae; Drosophila`GLAS_DROVI^GLAS_DROVI^Q:134-388,H:429-534^37.736%ID^E:6.31e-17^RecName: Full=Protein glass;^Eukaryota; Metazoa; Ecdysozoa; Arthropoda; Hexap…	.	TRINITY_DN1599_c1_g1_i1.p1	2-388[+]	.	PF00096.27^zf-C2H2^Zinc finger, C2H2 type^15-37^E:6.8e-06`PF13894.7^zf-C2H2_4^C2H2-type zinc finger^15-37^E:7.6e-05`PF13912.7^zf-C2H2_6^C2H2-type zinc finger^15-38^E:1.7e-05`PF00096.27^zf-C2H2^Zinc finger, C2H2 type^44-65^E:1.2e-05`PF13894.7^zf-C2H2_4^C2H2-type zinc finger^44-65^E:0.00028`PF13912.7^zf-C2H2_6^C2H2-type zinc finger^45-65^E:0.012`PF12874.8^zf-met^Zinc-finger of C2H2 type^45-64^E:0.0…	.	.	.	KEGG:dvi:6632850`KO:K09214	GO:0005634^cellular_component^nucleus`GO:0003677^molecular_function^DNA binding`GO:0046872^molecular_function^metal ion binding`GO:0006355^biological_process^regulation of transcription, DNA-templated`GO:0050896^biological_process^response to stimulus`GO:0007601^biological_process^visual perception	.	GO:0003676^molecular_function^nucleic acid binding	.	.
TRINITY_DN1599_c1_g1	TRINITY_DN1599_c1_g1_i3	ZN583_HUMAN^ZN583_HUMAN^Q:5-751,H:283-543^44.061%ID^E:7.68e-74^RecName: Full=Zinc finger protein 583;^Eukaryota; Metazoa; Chordata; Craniata; Vertebrata; Euteleostomi; Mammalia; Eutheria; Euarchontoglires; Primates; Haplorrhini; Catarrhini; Hominidae; Homo`ZN583_HUMAN^ZN583_HUMAN^Q:2-751,H:226-487^41.221%ID^E:3.05e-71^RecName: Full=Zinc finger protein 583;^Eukaryota; Metazoa; Chordata; Craniata; …	.	TRINITY_DN1599_c1_g1_i3.p1	2-751[+]	.	PF00096.27^zf-C2H2^Zinc finger, C2H2 type^15-37^E:1.8e-05`PF13894.7^zf-C2H2_4^C2H2-type zinc finger^15-37^E:0.0002`PF13912.7^zf-C2H2_6^C2H2-type zinc finger^15-37^E:4.4e-05`PF00096.27^zf-C2H2^Zinc finger, C2H2 type^44-65^E:3.1e-05`PF13894.7^zf-C2H2_4^C2H2-type zinc finger^44-65^E:0.00075`PF13912.7^zf-C2H2_6^C2H2-type zinc finger^45-65^E:0.031`PF12874.8^zf-met^Zinc-finger of C2H2 type^45-64^E:0.02…	.	.	.	KEGG:hsa:147949`KO:K09228	GO:0005634^cellular_component^nucleus`GO:0003677^molecular_function^DNA binding`GO:0046872^molecular_function^metal ion binding`GO:0006355^biological_process^regulation of transcription, DNA-templated	.	GO:0003676^molecular_function^nucleic acid binding	.	.
TRINITY_DN1599_c1_g1	TRINITY_DN1599_c1_g1_i2	GLAS_DROME^GLAS_DROME^Q:5-385,H:452-571^47.244%ID^E:9.12e-35^RecName: Full=Protein glass;^Eukaryota; Metazoa; Ecdysozoa; Arthropoda; Hexapoda; Insecta; Pterygota; Neoptera; Holometabola; Diptera; Brachycera; Muscomorpha; Ephydroidea; Drosophilidae; Drosophila; Sophophora`GLAS_DROME^GLAS_DROME^Q:2-388,H:377-544^31.176%ID^E:2.91e-17^RecName: Full=Protein glass;^Eukaryota; Metazoa; Ecdysozoa; Arthro…	.	TRINITY_DN1599_c1_g1_i2.p1	2-388[+]	.	PF00096.27^zf-C2H2^Zinc finger, C2H2 type^15-37^E:6.8e-06`PF13894.7^zf-C2H2_4^C2H2-type zinc finger^15-37^E:7.6e-05`PF13912.7^zf-C2H2_6^C2H2-type zinc finger^15-38^E:1.7e-05`PF10578.10^SVS_QK^Seminal vesicle protein repeat^39-43^E:240`PF00096.27^zf-C2H2^Zinc finger, C2H2 type^43-65^E:5.3e-07`PF13894.7^zf-C2H2_4^C2H2-type zinc finger^43-65^E:2.7e-05`PF13912.7^zf-C2H2_6^C2H2-type zinc finger^43-65^…	.	.	.	KEGG:dme:Dmel_CG7672`KO:K09214	GO:0005634^cellular_component^nucleus`GO:0003677^molecular_function^DNA binding`GO:0000981^molecular_function^DNA-binding transcription factor activity, RNA polymerase II-specific`GO:0046872^molecular_function^metal ion binding`GO:0060086^biological_process^circadian temperature homeostasis`GO:0001745^biological_process^compound eye morphogenesis`GO:0001751^biological_process^compound eye photore…	.	GO:0003676^molecular_function^nucleic acid binding	.	.
TRINITY_DN16513_c0_g1	TRINITY_DN16513_c0_g1_i4	.	.	.	.	.	.	.	.	.	.	.	.	.	.	.
TRINITY_DN16513_c0_g1	TRINITY_DN16513_c0_g1_i6	IF172_HUMAN^IF172_HUMAN^Q:65-3484,H:608-1749^59.738%ID^E:0^RecName: Full=Intraflagellar transport protein 172 homolog;^Eukaryota; Metazoa; Chordata; Craniata; Vertebrata; Euteleostomi; Mammalia; Eutheria; Euarchontoglires; Primates; Haplorrhini; Catarrhini; Hominidae; Homo	.	TRINITY_DN16513_c0_g1_i6.p1	101-3487[+]	.	.	.	.	.	KEGG:hsa:26160`KO:K19676	GO:0005930^cellular_component^axoneme`GO:0036064^cellular_component^ciliary basal body`GO:0097542^cellular_component^ciliary tip`GO:0005929^cellular_component^cilium`GO:1903561^cellular_component^extracellular vesicle`GO:0030992^cellular_component^intraciliary transport particle B`GO:0097598^cellular_component^sperm cytoplasmic droplet`GO:0097225^cellular_component^sperm midpiece`GO:0097228^cellu…	.	.	.	.
TRINITY_DN16513_c0_g1	TRINITY_DN16513_c0_g1_i1	IF172_HUMAN^IF172_HUMAN^Q:36-5276,H:1-1749^63.128%ID^E:0^RecName: Full=Intraflagellar transport protein 172 homolog;^Eukaryota; Metazoa; Chordata; Craniata; Vertebrata; Euteleostomi; Mammalia; Eutheria; Euarchontoglires; Primates; Haplorrhini; Catarrhini; Hominidae; Homo	.	TRINITY_DN16513_c0_g1_i1.p1	36-5279[+]	.	.	.	.	.	KEGG:hsa:26160`KO:K19676	GO:0005930^cellular_component^axoneme`GO:0036064^cellular_component^ciliary basal body`GO:0097542^cellular_component^ciliary tip`GO:0005929^cellular_component^cilium`GO:1903561^cellular_component^extracellular vesicle`GO:0030992^cellular_component^intraciliary transport particle B`GO:0097598^cellular_component^sperm cytoplasmic droplet`GO:0097225^cellular_component^sperm midpiece`GO:0097228^cellu…	.	.	.	.
TRINITY_DN16690_c0_g1	TRINITY_DN16690_c0_g1_i4	FL2D_MOUSE^FL2D_MOUSE^Q:164-640,H:1-156^54.717%ID^E:6.32e-43^RecName: Full=Pre-mRNA-splicing regulator WTAP {ECO:0000305};^Eukaryota; Metazoa; Chordata; Craniata; Vertebrata; Euteleostomi; Mammalia; Eutheria; Euarchontoglires; Glires; Rodentia; Myomorpha; Muroidea; Muridae; Murinae; Mus; Mus`FL2D_MOUSE^FL2D_MOUSE^Q:1263-1505,H:153-233^64.198%ID^E:1.34e-18^RecName: Full=Pre-mRNA-splicing regulator…	.	TRINITY_DN16690_c0_g1_i4.p1	1278-2495[+]	.	PF17098.6^Wtap^WTAP/Mum2p family^1-65^E:4.5e-22	.	.	.	KEGG:mmu:60532`KO:K22824	GO:0005737^cellular_component^cytoplasm`GO:0031965^cellular_component^nuclear membrane`GO:0016607^cellular_component^nuclear speck`GO:0005654^cellular_component^nucleoplasm`GO:0005634^cellular_component^nucleus`GO:0036396^cellular_component^RNA N6-methyladenosine methyltransferase complex`GO:0007049^biological_process^cell cycle`GO:0080009^biological_process^mRNA methylation`GO:0006397^biological…	.	GO:0080009^biological_process^mRNA methylation`GO:0005634^cellular_component^nucleus	.	.
TRINITY_DN16690_c0_g1	TRINITY_DN16690_c0_g1_i4	FL2D_MOUSE^FL2D_MOUSE^Q:164-640,H:1-156^54.717%ID^E:6.32e-43^RecName: Full=Pre-mRNA-splicing regulator WTAP {ECO:0000305};^Eukaryota; Metazoa; Chordata; Craniata; Vertebrata; Euteleostomi; Mammalia; Eutheria; Euarchontoglires; Glires; Rodentia; Myomorpha; Muroidea; Muridae; Murinae; Mus; Mus`FL2D_MOUSE^FL2D_MOUSE^Q:1263-1505,H:153-233^64.198%ID^E:1.34e-18^RecName: Full=Pre-mRNA-splicing regulator…	.	TRINITY_DN16690_c0_g1_i4.p2	164-685[+]	.	PF17098.6^Wtap^WTAP/Mum2p family^71-163^E:4e-28	.	.	.	KEGG:mmu:60532`KO:K22824	GO:0005737^cellular_component^cytoplasm`GO:0031965^cellular_component^nuclear membrane`GO:0016607^cellular_component^nuclear speck`GO:0005654^cellular_component^nucleoplasm`GO:0005634^cellular_component^nucleus`GO:0036396^cellular_component^RNA N6-methyladenosine methyltransferase complex`GO:0007049^biological_process^cell cycle`GO:0080009^biological_process^mRNA methylation`GO:0006397^biological…	.	GO:0080009^biological_process^mRNA methylation`GO:0005634^cellular_component^nucleus	.	.
TRINITY_DN16690_c0_g1	TRINITY_DN16690_c0_g1_i5	FL2D_MOUSE^FL2D_MOUSE^Q:164-640,H:1-156^54.717%ID^E:5.86e-43^RecName: Full=Pre-mRNA-splicing regulator WTAP {ECO:0000305};^Eukaryota; Metazoa; Chordata; Craniata; Vertebrata; Euteleostomi; Mammalia; Eutheria; Euarchontoglires; Glires; Rodentia; Myomorpha; Muroidea; Muridae; Murinae; Mus; Mus`FL2D_MOUSE^FL2D_MOUSE^Q:1088-1336,H:151-233^63.855%ID^E:3.5e-18^RecName: Full=Pre-mRNA-splicing regulator …	.	TRINITY_DN16690_c0_g1_i5.p2	164-685[+]	.	PF17098.6^Wtap^WTAP/Mum2p family^71-163^E:4e-28	.	.	.	KEGG:mmu:60532`KO:K22824	GO:0005737^cellular_component^cytoplasm`GO:0031965^cellular_component^nuclear membrane`GO:0016607^cellular_component^nuclear speck`GO:0005654^cellular_component^nucleoplasm`GO:0005634^cellular_component^nucleus`GO:0036396^cellular_component^RNA N6-methyladenosine methyltransferase complex`GO:0007049^biological_process^cell cycle`GO:0080009^biological_process^mRNA methylation`GO:0006397^biological…	.	GO:0080009^biological_process^mRNA methylation`GO:0005634^cellular_component^nucleus	.	.
TRINITY_DN16690_c0_g1	TRINITY_DN16690_c0_g1_i5	FL2D_MOUSE^FL2D_MOUSE^Q:164-640,H:1-156^54.717%ID^E:5.86e-43^RecName: Full=Pre-mRNA-splicing regulator WTAP {ECO:0000305};^Eukaryota; Metazoa; Chordata; Craniata; Vertebrata; Euteleostomi; Mammalia; Eutheria; Euarchontoglires; Glires; Rodentia; Myomorpha; Muroidea; Muridae; Murinae; Mus; Mus`FL2D_MOUSE^FL2D_MOUSE^Q:1088-1336,H:151-233^63.855%ID^E:3.5e-18^RecName: Full=Pre-mRNA-splicing regulator …	.	TRINITY_DN16690_c0_g1_i5.p1	1109-2326[+]	.	PF17098.6^Wtap^WTAP/Mum2p family^1-65^E:4.5e-22	.	.	.	KEGG:mmu:60532`KO:K22824	GO:0005737^cellular_component^cytoplasm`GO:0031965^cellular_component^nuclear membrane`GO:0016607^cellular_component^nuclear speck`GO:0005654^cellular_component^nucleoplasm`GO:0005634^cellular_component^nucleus`GO:0036396^cellular_component^RNA N6-methyladenosine methyltransferase complex`GO:0007049^biological_process^cell cycle`GO:0080009^biological_process^mRNA methylation`GO:0006397^biological…	.	GO:0080009^biological_process^mRNA methylation`GO:0005634^cellular_component^nucleus	.	.
TRINITY_DN16690_c0_g1	TRINITY_DN16690_c0_g1_i1	FL2D_DANRE^FL2D_DANRE^Q:164-895,H:1-241^57.787%ID^E:6.6e-78^RecName: Full=Pre-mRNA-splicing regulator WTAP {ECO:0000305};^Eukaryota; Metazoa; Chordata; Craniata; Vertebrata; Euteleostomi; Actinopterygii; Neopterygii; Teleostei; Ostariophysi; Cypriniformes; Cyprinidae; Danio	.	TRINITY_DN16690_c0_g1_i1.p1	164-1861[+]	.	PF17098.6^Wtap^WTAP/Mum2p family^71-225^E:4.6e-59	.	.	.	KEGG:dre:334058`KO:K22824	GO:0005737^cellular_component^cytoplasm`GO:0016607^cellular_component^nuclear speck`GO:0005634^cellular_component^nucleus`GO:0036396^cellular_component^RNA N6-methyladenosine methyltransferase complex`GO:0007049^biological_process^cell cycle`GO:0080009^biological_process^mRNA methylation`GO:0006397^biological_process^mRNA processing`GO:0007275^biological_process^multicellular organism development…	.	GO:0080009^biological_process^mRNA methylation`GO:0005634^cellular_component^nucleus	.	.
TRINITY_DN16690_c0_g1	TRINITY_DN16690_c0_g1_i2	FL2D_DROME^FL2D_DROME^Q:1640-1939,H:214-313^69%ID^E:4.59e-27^RecName: Full=Pre-mRNA-splicing regulator female-lethal(2)D {ECO:0000303|PubMed:10790389};^Eukaryota; Metazoa; Ecdysozoa; Arthropoda; Hexapoda; Insecta; Pterygota; Neoptera; Holometabola; Diptera; Brachycera; Muscomorpha; Ephydroidea; Drosophilidae; Drosophila; Sophophora	.	TRINITY_DN16690_c0_g1_i2.p1	1661-2878[+]	.	PF17098.6^Wtap^WTAP/Mum2p family^1-65^E:4.5e-22	.	.	.	KEGG:dme:Dmel_CG6315`KO:K22824	GO:0005634^cellular_component^nucleus`GO:0036396^cellular_component^RNA N6-methyladenosine methyltransferase complex`GO:0030154^biological_process^cell differentiation`GO:0048749^biological_process^compound eye development`GO:0019099^biological_process^female germ-line sex determination`GO:0070868^biological_process^heterochromatin organization involved in chromatin silencing`GO:0080009^biologica…	.	GO:0080009^biological_process^mRNA methylation`GO:0005634^cellular_component^nucleus	.	.
TRINITY_DN16690_c0_g1	TRINITY_DN16690_c0_g1_i3	FL2D_DROME^FL2D_DROME^Q:1638-1937,H:214-313^69%ID^E:4.59e-27^RecName: Full=Pre-mRNA-splicing regulator female-lethal(2)D {ECO:0000303|PubMed:10790389};^Eukaryota; Metazoa; Ecdysozoa; Arthropoda; Hexapoda; Insecta; Pterygota; Neoptera; Holometabola; Diptera; Brachycera; Muscomorpha; Ephydroidea; Drosophilidae; Drosophila; Sophophora	.	TRINITY_DN16690_c0_g1_i3.p1	1659-2876[+]	.	PF17098.6^Wtap^WTAP/Mum2p family^1-65^E:4.5e-22	.	.	.	KEGG:dme:Dmel_CG6315`KO:K22824	GO:0005634^cellular_component^nucleus`GO:0036396^cellular_component^RNA N6-methyladenosine methyltransferase complex`GO:0030154^biological_process^cell differentiation`GO:0048749^biological_process^compound eye development`GO:0019099^biological_process^female germ-line sex determination`GO:0070868^biological_process^heterochromatin organization involved in chromatin silencing`GO:0080009^biologica…	.	GO:0080009^biological_process^mRNA methylation`GO:0005634^cellular_component^nucleus	.	.
TRINITY_DN16717_c0_g1	TRINITY_DN16717_c0_g1_i4	DSCAM_CHICK^DSCAM_CHICK^Q:390-743,H:623-739^29.661%ID^E:2.55e-11^RecName: Full=Down syndrome cell adhesion molecule homolog;^Eukaryota; Metazoa; Chordata; Craniata; Vertebrata; Euteleostomi; Archelosauria; Archosauria; Dinosauria; Saurischia; Theropoda; Coelurosauria; Aves; Neognathae; Galloanserae; Galliformes; Phasianidae; Phasianinae; Gallus	.	TRINITY_DN16717_c0_g1_i4.p1	315-746[+]	.	PF07679.17^I-set^Immunoglobulin I-set domain^34-116^E:2.9e-10`PF13895.7^Ig_2^Immunoglobulin domain^35-111^E:2.6e-07`PF13927.7^Ig_3^Immunoglobulin domain^36-102^E:2.3e-08`PF00047.26^ig^Immunoglobulin domain^36-112^E:4.7e-06	.	.	.	.	GO:0030425^cellular_component^dendrite`GO:0030426^cellular_component^growth cone`GO:0005887^cellular_component^integral component of plasma membrane`GO:0043025^cellular_component^neuronal cell body`GO:0030017^cellular_component^sarcomere`GO:0045202^cellular_component^synapse`GO:1990890^molecular_function^netrin receptor binding`GO:1990782^molecular_function^protein tyrosine kinase binding`GO:0007…	.	.	.	.
TRINITY_DN16717_c0_g1	TRINITY_DN16717_c0_g1_i5	TITIN_MOUSE^TITIN_MOUSE^Q:374-727,H:4623-4740^32.231%ID^E:7.15e-12^RecName: Full=Titin;^Eukaryota; Metazoa; Chordata; Craniata; Vertebrata; Euteleostomi; Mammalia; Eutheria; Euarchontoglires; Glires; Rodentia; Myomorpha; Muroidea; Muridae; Murinae; Mus; Mus`TITIN_MOUSE^TITIN_MOUSE^Q:383-730,H:4998-5116^27.731%ID^E:2.25e-09^RecName: Full=Titin;^Eukaryota; Metazoa; Chordata; Craniata; Vertebrata; E…	.	TRINITY_DN16717_c0_g1_i5.p1	305-736[+]	.	PF13927.7^Ig_3^Immunoglobulin domain^34-102^E:1.6e-08`PF07679.17^I-set^Immunoglobulin I-set domain^35-116^E:7e-10`PF13895.7^Ig_2^Immunoglobulin domain^35-111^E:8.9e-07`PF00047.26^ig^Immunoglobulin domain^36-112^E:3.7e-06	.	.	.	.	GO:0031672^cellular_component^A band`GO:0000794^cellular_component^condensed nuclear chromosome`GO:0031674^cellular_component^I band`GO:0031430^cellular_component^M band`GO:0005859^cellular_component^muscle myosin complex`GO:0030016^cellular_component^myofibril`GO:0030017^cellular_component^sarcomere`GO:0005865^cellular_component^striated muscle thin filament`GO:0030018^cellular_component^Z disc`…	.	.	.	.
TRINITY_DN16717_c0_g1	TRINITY_DN16717_c0_g1_i1	TITIN_MOUSE^TITIN_MOUSE^Q:282-635,H:4623-4740^33.058%ID^E:2.62e-12^RecName: Full=Titin;^Eukaryota; Metazoa; Chordata; Craniata; Vertebrata; Euteleostomi; Mammalia; Eutheria; Euarchontoglires; Glires; Rodentia; Myomorpha; Muroidea; Muridae; Murinae; Mus; Mus`TITIN_MOUSE^TITIN_MOUSE^Q:321-635,H:6323-6426^28.571%ID^E:3.44e-10^RecName: Full=Titin;^Eukaryota; Metazoa; Chordata; Craniata; Vertebrata; E…	.	TRINITY_DN16717_c0_g1_i1.p2	213-644[+]	.	PF07679.17^I-set^Immunoglobulin I-set domain^34-116^E:1.6e-11`PF00047.26^ig^Immunoglobulin domain^36-112^E:8.1e-06`PF13927.7^Ig_3^Immunoglobulin domain^37-102^E:1.7e-08	.	.	.	.	GO:0031672^cellular_component^A band`GO:0000794^cellular_component^condensed nuclear chromosome`GO:0031674^cellular_component^I band`GO:0031430^cellular_component^M band`GO:0005859^cellular_component^muscle myosin complex`GO:0030016^cellular_component^myofibril`GO:0030017^cellular_component^sarcomere`GO:0005865^cellular_component^striated muscle thin filament`GO:0030018^cellular_component^Z disc`…	.	.	.	.
TRINITY_DN16717_c0_g1	TRINITY_DN16717_c0_g1_i2	TITIN_MOUSE^TITIN_MOUSE^Q:377-730,H:4623-4740^31.405%ID^E:6.29e-12^RecName: Full=Titin;^Eukaryota; Metazoa; Chordata; Craniata; Vertebrata; Euteleostomi; Mammalia; Eutheria; Euarchontoglires; Glires; Rodentia; Myomorpha; Muroidea; Muridae; Murinae; Mus; Mus`TITIN_MOUSE^TITIN_MOUSE^Q:386-733,H:4998-5116^27.731%ID^E:8.13e-10^RecName: Full=Titin;^Eukaryota; Metazoa; Chordata; Craniata; Vertebrata; E…	.	TRINITY_DN16717_c0_g1_i2.p1	308-739[+]	.	PF13927.7^Ig_3^Immunoglobulin domain^34-102^E:5.1e-08`PF07679.17^I-set^Immunoglobulin I-set domain^35-116^E:1e-09`PF13895.7^Ig_2^Immunoglobulin domain^35-111^E:9.4e-07`PF00047.26^ig^Immunoglobulin domain^36-112^E:5.5e-06	.	.	.	.	GO:0031672^cellular_component^A band`GO:0000794^cellular_component^condensed nuclear chromosome`GO:0031674^cellular_component^I band`GO:0031430^cellular_component^M band`GO:0005859^cellular_component^muscle myosin complex`GO:0030016^cellular_component^myofibril`GO:0030017^cellular_component^sarcomere`GO:0005865^cellular_component^striated muscle thin filament`GO:0030018^cellular_component^Z disc`…	.	.	.	.
TRINITY_DN16717_c0_g1	TRINITY_DN16717_c0_g1_i3	TITIN_MOUSE^TITIN_MOUSE^Q:377-733,H:4623-4741^30.328%ID^E:7.24e-11^RecName: Full=Titin;^Eukaryota; Metazoa; Chordata; Craniata; Vertebrata; Euteleostomi; Mammalia; Eutheria; Euarchontoglires; Glires; Rodentia; Myomorpha; Muroidea; Muridae; Murinae; Mus; Mus`TITIN_MOUSE^TITIN_MOUSE^Q:347-733,H:6303-6427^28.462%ID^E:3.03e-09^RecName: Full=Titin;^Eukaryota; Metazoa; Chordata; Craniata; Vertebrata; E…	.	TRINITY_DN16717_c0_g1_i3.p1	308-739[+]	.	PF13927.7^Ig_3^Immunoglobulin domain^34-102^E:7e-08`PF07679.17^I-set^Immunoglobulin I-set domain^35-116^E:1.2e-09`PF13895.7^Ig_2^Immunoglobulin domain^35-111^E:1.6e-06`PF00047.26^ig^Immunoglobulin domain^36-112^E:3.5e-07	.	.	.	.	GO:0031672^cellular_component^A band`GO:0000794^cellular_component^condensed nuclear chromosome`GO:0031674^cellular_component^I band`GO:0031430^cellular_component^M band`GO:0005859^cellular_component^muscle myosin complex`GO:0030016^cellular_component^myofibril`GO:0030017^cellular_component^sarcomere`GO:0005865^cellular_component^striated muscle thin filament`GO:0030018^cellular_component^Z disc`…	.	.	.	.
TRINITY_DN16765_c0_g1	TRINITY_DN16765_c0_g1_i4	GLAS_DROVI^GLAS_DROVI^Q:3-365,H:434-554^51.24%ID^E:1.72e-41^RecName: Full=Protein glass;^Eukaryota; Metazoa; Ecdysozoa; Arthropoda; Hexapoda; Insecta; Pterygota; Neoptera; Holometabola; Diptera; Brachycera; Muscomorpha; Ephydroidea; Drosophilidae; Drosophila`GLAS_DROVI^GLAS_DROVI^Q:60-365,H:425-526^45.098%ID^E:2.8e-29^RecName: Full=Protein glass;^Eukaryota; Metazoa; Ecdysozoa; Arthropoda; Hexapod…	.	TRINITY_DN16765_c0_g1_i4.p1	3-365[+]	.	PF00096.27^zf-C2H2^Zinc finger, C2H2 type^22-44^E:0.00025`PF00096.27^zf-C2H2^Zinc finger, C2H2 type^50-72^E:0.00051`PF00096.27^zf-C2H2^Zinc finger, C2H2 type^78-100^E:0.0079`PF12874.8^zf-met^Zinc-finger of C2H2 type^78-98^E:0.053	.	.	.	KEGG:dvi:6632850`KO:K09214	GO:0005634^cellular_component^nucleus`GO:0003677^molecular_function^DNA binding`GO:0046872^molecular_function^metal ion binding`GO:0006355^biological_process^regulation of transcription, DNA-templated`GO:0050896^biological_process^response to stimulus`GO:0007601^biological_process^visual perception	.	GO:0003676^molecular_function^nucleic acid binding	.	.
TRINITY_DN16765_c0_g1	TRINITY_DN16765_c0_g1_i5	ZN583_HUMAN^ZN583_HUMAN^Q:81-986,H:230-538^44.337%ID^E:2.97e-91^RecName: Full=Zinc finger protein 583;^Eukaryota; Metazoa; Chordata; Craniata; Vertebrata; Euteleostomi; Mammalia; Eutheria; Euarchontoglires; Primates; Haplorrhini; Catarrhini; Hominidae; Homo`ZN583_HUMAN^ZN583_HUMAN^Q:66-986,H:197-510^40.764%ID^E:1.63e-83^RecName: Full=Zinc finger protein 583;^Eukaryota; Metazoa; Chordata; Craniata…	.	TRINITY_DN16765_c0_g1_i5.p1	144-566[+]	.	PF12874.8^zf-met^Zinc-finger of C2H2 type^18-38^E:0.00013`PF00096.27^zf-C2H2^Zinc finger, C2H2 type^18-40^E:3e-05`PF13894.7^zf-C2H2_4^C2H2-type zinc finger^18-40^E:0.00021`PF13912.7^zf-C2H2_6^C2H2-type zinc finger^18-41^E:0.035`PF12874.8^zf-met^Zinc-finger of C2H2 type^46-66^E:0.0059`PF00096.27^zf-C2H2^Zinc finger, C2H2 type^46-68^E:6.7e-05`PF13894.7^zf-C2H2_4^C2H2-type zinc finger^46-68^E:4.8e-0…	.	.	.	KEGG:hsa:147949`KO:K09228	GO:0005634^cellular_component^nucleus`GO:0003677^molecular_function^DNA binding`GO:0046872^molecular_function^metal ion binding`GO:0006355^biological_process^regulation of transcription, DNA-templated	.	GO:0003676^molecular_function^nucleic acid binding	.	.
TRINITY_DN16765_c0_g1	TRINITY_DN16765_c0_g1_i5	ZN583_HUMAN^ZN583_HUMAN^Q:81-986,H:230-538^44.337%ID^E:2.97e-91^RecName: Full=Zinc finger protein 583;^Eukaryota; Metazoa; Chordata; Craniata; Vertebrata; Euteleostomi; Mammalia; Eutheria; Euarchontoglires; Primates; Haplorrhini; Catarrhini; Hominidae; Homo`ZN583_HUMAN^ZN583_HUMAN^Q:66-986,H:197-510^40.764%ID^E:1.63e-83^RecName: Full=Zinc finger protein 583;^Eukaryota; Metazoa; Chordata; Craniata…	.	TRINITY_DN16765_c0_g1_i5.p2	576-986[+]	.	PF00096.27^zf-C2H2^Zinc finger, C2H2 type^14-36^E:0.0062`PF13894.7^zf-C2H2_4^C2H2-type zinc finger^42-64^E:0.00013`PF00096.27^zf-C2H2^Zinc finger, C2H2 type^42-64^E:0.00028`PF00096.27^zf-C2H2^Zinc finger, C2H2 type^70-92^E:0.0089`PF00096.27^zf-C2H2^Zinc finger, C2H2 type^98-118^E:0.0068	.	.	.	KEGG:hsa:147949`KO:K09228	GO:0005634^cellular_component^nucleus`GO:0003677^molecular_function^DNA binding`GO:0046872^molecular_function^metal ion binding`GO:0006355^biological_process^regulation of transcription, DNA-templated	.	GO:0003676^molecular_function^nucleic acid binding	.	.
TRINITY_DN16765_c0_g1	TRINITY_DN16765_c0_g1_i6	ZN774_HUMAN^ZN774_HUMAN^Q:52-654,H:207-414^47.596%ID^E:1.49e-59^RecName: Full=Zinc finger protein 774;^Eukaryota; Metazoa; Chordata; Craniata; Vertebrata; Euteleostomi; Mammalia; Eutheria; Euarchontoglires; Primates; Haplorrhini; Catarrhini; Hominidae; Homo`ZN774_HUMAN^ZN774_HUMAN^Q:58-585,H:293-468^51.136%ID^E:1.21e-56^RecName: Full=Zinc finger protein 774;^Eukaryota; Metazoa; Chordata; Craniata…	.	TRINITY_DN16765_c0_g1_i6.p1	1-675[+]	.	PF13912.7^zf-C2H2_6^C2H2-type zinc finger^18-40^E:0.038`PF12874.8^zf-met^Zinc-finger of C2H2 type^19-39^E:0.0051`PF13894.7^zf-C2H2_4^C2H2-type zinc finger^46-68^E:0.00087`PF00096.27^zf-C2H2^Zinc finger, C2H2 type^46-68^E:0.0086`PF13894.7^zf-C2H2_4^C2H2-type zinc finger^74-96^E:0.00087`PF00096.27^zf-C2H2^Zinc finger, C2H2 type^74-96^E:0.0086`PF00096.27^zf-C2H2^Zinc finger, C2H2 type^102-124^E:0.01…	.	.	.	KEGG:hsa:342132	GO:0005634^cellular_component^nucleus`GO:0003677^molecular_function^DNA binding`GO:0046872^molecular_function^metal ion binding	.	GO:0003676^molecular_function^nucleic acid binding	.	.
TRINITY_DN16765_c0_g1	TRINITY_DN16765_c0_g1_i2	GLAS_DROME^GLAS_DROME^Q:137-481,H:455-569^47.826%ID^E:1.28e-37^RecName: Full=Protein glass;^Eukaryota; Metazoa; Ecdysozoa; Arthropoda; Hexapoda; Insecta; Pterygota; Neoptera; Holometabola; Diptera; Brachycera; Muscomorpha; Ephydroidea; Drosophilidae; Drosophila; Sophophora`GLAS_DROME^GLAS_DROME^Q:137-403,H:483-571^46.067%ID^E:7.64e-34^RecName: Full=Protein glass;^Eukaryota; Metazoa; Ecdysozoa; Ar…	.	.	.	.	.	.	.	.	KEGG:dme:Dmel_CG7672`KO:K09214	GO:0005634^cellular_component^nucleus`GO:0003677^molecular_function^DNA binding`GO:0000981^molecular_function^DNA-binding transcription factor activity, RNA polymerase II-specific`GO:0046872^molecular_function^metal ion binding`GO:0060086^biological_process^circadian temperature homeostasis`GO:0001745^biological_process^compound eye morphogenesis`GO:0001751^biological_process^compound eye photore…	.	.	.	.
TRINITY_DN16765_c0_g1	TRINITY_DN16765_c0_g1_i3	ZN723_HUMAN^ZN723_HUMAN^Q:2-514,H:284-471^47.872%ID^E:2.74e-53^RecName: Full=Zinc finger protein 723 {ECO:0000305};^Eukaryota; Metazoa; Chordata; Craniata; Vertebrata; Euteleostomi; Mammalia; Eutheria; Euarchontoglires; Primates; Haplorrhini; Catarrhini; Hominidae; Homo`ZN723_HUMAN^ZN723_HUMAN^Q:2-514,H:228-415^43.617%ID^E:7.3e-47^RecName: Full=Zinc finger protein 723 {ECO:0000305};^Eukaryota; Me…	.	.	.	.	.	.	.	.	.	GO:0005634^cellular_component^nucleus`GO:0046872^molecular_function^metal ion binding`GO:0000978^molecular_function^RNA polymerase II cis-regulatory region sequence-specific DNA binding`GO:0006355^biological_process^regulation of transcription, DNA-templated	.	.	.	.
TRINITY_DN16765_c0_g1	TRINITY_DN16765_c0_g1_i8	GLAS_DROME^GLAS_DROME^Q:207-383,H:483-541^49.153%ID^E:4.81e-24^RecName: Full=Protein glass;^Eukaryota; Metazoa; Ecdysozoa; Arthropoda; Hexapoda; Insecta; Pterygota; Neoptera; Holometabola; Diptera; Brachycera; Muscomorpha; Ephydroidea; Drosophilidae; Drosophila; Sophophora`GLAS_DROME^GLAS_DROME^Q:58-213,H:439-489^46.154%ID^E:4.81e-24^RecName: Full=Protein glass;^Eukaryota; Metazoa; Ecdysozoa; Art…	.	.	.	.	.	.	.	.	KEGG:dme:Dmel_CG7672`KO:K09214	GO:0005634^cellular_component^nucleus`GO:0003677^molecular_function^DNA binding`GO:0000981^molecular_function^DNA-binding transcription factor activity, RNA polymerase II-specific`GO:0046872^molecular_function^metal ion binding`GO:0060086^biological_process^circadian temperature homeostasis`GO:0001745^biological_process^compound eye morphogenesis`GO:0001751^biological_process^compound eye photore…	.	.	.	.
TRINITY_DN16765_c0_g1	TRINITY_DN16765_c0_g1_i9	GLAS_DROME^GLAS_DROME^Q:207-461,H:483-567^48.235%ID^E:3.08e-33^RecName: Full=Protein glass;^Eukaryota; Metazoa; Ecdysozoa; Arthropoda; Hexapoda; Insecta; Pterygota; Neoptera; Holometabola; Diptera; Brachycera; Muscomorpha; Ephydroidea; Drosophilidae; Drosophila; Sophophora`GLAS_DROME^GLAS_DROME^Q:58-213,H:439-489^46.154%ID^E:3.08e-33^RecName: Full=Protein glass;^Eukaryota; Metazoa; Ecdysozoa; Art…	.	.	.	.	.	.	.	.	KEGG:dme:Dmel_CG7672`KO:K09214	GO:0005634^cellular_component^nucleus`GO:0003677^molecular_function^DNA binding`GO:0000981^molecular_function^DNA-binding transcription factor activity, RNA polymerase II-specific`GO:0046872^molecular_function^metal ion binding`GO:0060086^biological_process^circadian temperature homeostasis`GO:0001745^biological_process^compound eye morphogenesis`GO:0001751^biological_process^compound eye photore…	.	.	.	.
TRINITY_DN16765_c0_g1	TRINITY_DN16765_c0_g1_i10	ZN233_HUMAN^ZN233_HUMAN^Q:52-648,H:452-657^48.544%ID^E:8.59e-61^RecName: Full=Zinc finger protein 233;^Eukaryota; Metazoa; Chordata; Craniata; Vertebrata; Euteleostomi; Mammalia; Eutheria; Euarchontoglires; Primates; Haplorrhini; Catarrhini; Hominidae; Homo`ZN233_HUMAN^ZN233_HUMAN^Q:94-675,H:438-638^45.771%ID^E:1.57e-55^RecName: Full=Zinc finger protein 233;^Eukaryota; Metazoa; Chordata; Craniata…	.	TRINITY_DN16765_c0_g1_i10.p1	1-675[+]	.	PF13912.7^zf-C2H2_6^C2H2-type zinc finger^18-40^E:0.038`PF12874.8^zf-met^Zinc-finger of C2H2 type^19-39^E:0.0051`PF13894.7^zf-C2H2_4^C2H2-type zinc finger^46-68^E:6.9e-05`PF00096.27^zf-C2H2^Zinc finger, C2H2 type^46-68^E:0.00012`PF00096.27^zf-C2H2^Zinc finger, C2H2 type^102-124^E:0.013`PF13894.7^zf-C2H2_4^C2H2-type zinc finger^130-152^E:0.00027`PF00096.27^zf-C2H2^Zinc finger, C2H2 type^130-152^E:…	.	.	.	KEGG:hsa:353355`KO:K09228	GO:0005634^cellular_component^nucleus`GO:0003677^molecular_function^DNA binding`GO:0046872^molecular_function^metal ion binding`GO:0006355^biological_process^regulation of transcription, DNA-templated	.	GO:0003676^molecular_function^nucleic acid binding	.	.
TRINITY_DN16765_c0_g1	TRINITY_DN16765_c0_g1_i11	ZSA5B_HUMAN^ZSA5B_HUMAN^Q:3-224,H:387-482^44.792%ID^E:7.38e-17^RecName: Full=Zinc finger and SCAN domain-containing protein 5B;^Eukaryota; Metazoa; Chordata; Craniata; Vertebrata; Euteleostomi; Mammalia; Eutheria; Euarchontoglires; Primates; Haplorrhini; Catarrhini; Hominidae; Homo`ZSA5B_HUMAN^ZSA5B_HUMAN^Q:3-161,H:415-489^38.667%ID^E:2.16e-08^RecName: Full=Zinc finger and SCAN domain-containing …	.	.	.	.	.	.	.	.	KEGG:hsa:342933`KO:K09230	GO:0005634^cellular_component^nucleus`GO:0003677^molecular_function^DNA binding`GO:0003700^molecular_function^DNA-binding transcription factor activity`GO:0046872^molecular_function^metal ion binding	.	.	.	.
TRINITY_DN17081_c2_g1	TRINITY_DN17081_c2_g1_i2	.	.	.	.	.	.	.	.	.	.	.	.	.	.	.
TRINITY_DN17081_c2_g1	TRINITY_DN17081_c2_g1_i3	ZN669_HUMAN^ZN669_HUMAN^Q:3-194,H:310-373^53.125%ID^E:1.61e-23^RecName: Full=Zinc finger protein 669;^Eukaryota; Metazoa; Chordata; Craniata; Vertebrata; Euteleostomi; Mammalia; Eutheria; Euarchontoglires; Primates; Haplorrhini; Catarrhini; Hominidae; Homo`ZN669_HUMAN^ZN669_HUMAN^Q:200-376,H:373-437^41.538%ID^E:1.61e-23^RecName: Full=Zinc finger protein 669;^Eukaryota; Metazoa; Chordata; Craniata…	.	TRINITY_DN17081_c2_g1_i3.p1	1-441[-]	.	.	.	.	.	KEGG:hsa:79862`KO:K09228	GO:0005634^cellular_component^nucleus`GO:0003700^molecular_function^DNA-binding transcription factor activity`GO:0046872^molecular_function^metal ion binding`GO:0043565^molecular_function^sequence-specific DNA binding	.	.	.	.
TRINITY_DN17081_c2_g1	TRINITY_DN17081_c2_g1_i1	ZN629_HUMAN^ZN629_HUMAN^Q:3-317,H:205-309^52.381%ID^E:4.16e-30^RecName: Full=Zinc finger protein 629;^Eukaryota; Metazoa; Chordata; Craniata; Vertebrata; Euteleostomi; Mammalia; Eutheria; Euarchontoglires; Primates; Haplorrhini; Catarrhini; Hominidae; Homo`ZN629_HUMAN^ZN629_HUMAN^Q:3-317,H:177-281^47.619%ID^E:3.6e-26^RecName: Full=Zinc finger protein 629;^Eukaryota; Metazoa; Chordata; Craniata; V…	.	.	.	.	.	.	.	.	KEGG:hsa:23361	GO:0005634^cellular_component^nucleus`GO:0003677^molecular_function^DNA binding`GO:0046872^molecular_function^metal ion binding	.	.	.	.
TRINITY_DN17081_c2_g1	TRINITY_DN17081_c2_g1_i6	ZSC20_HUMAN^ZSC20_HUMAN^Q:110-442,H:890-1006^47.009%ID^E:1.75e-31^RecName: Full=Zinc finger and SCAN domain-containing protein 20;^Eukaryota; Metazoa; Chordata; Craniata; Vertebrata; Euteleostomi; Mammalia; Eutheria; Euarchontoglires; Primates; Haplorrhini; Catarrhini; Hominidae; Homo`ZSC20_HUMAN^ZSC20_HUMAN^Q:110-448,H:918-1036^44.538%ID^E:5.82e-28^RecName: Full=Zinc finger and SCAN domain-conta…	.	.	.	.	.	.	.	.	KEGG:hsa:7579`KO:K09230	GO:0005634^cellular_component^nucleus`GO:0003677^molecular_function^DNA binding`GO:0000981^molecular_function^DNA-binding transcription factor activity, RNA polymerase II-specific`GO:0046872^molecular_function^metal ion binding	.	.	.	.
TRINITY_DN17081_c2_g1	TRINITY_DN17081_c2_g1_i7	GLAS_DROVI^GLAS_DROVI^Q:13-108,H:442-473^56.25%ID^E:4.53e-08^RecName: Full=Protein glass;^Eukaryota; Metazoa; Ecdysozoa; Arthropoda; Hexapoda; Insecta; Pterygota; Neoptera; Holometabola; Diptera; Brachycera; Muscomorpha; Ephydroidea; Drosophilidae; Drosophila`GLAS_DROVI^GLAS_DROVI^Q:105-167,H:500-520^61.905%ID^E:4.53e-08^RecName: Full=Protein glass;^Eukaryota; Metazoa; Ecdysozoa; Arthropoda; Hexa…	.	.	.	.	.	.	.	.	KEGG:dvi:6632850`KO:K09214	GO:0005634^cellular_component^nucleus`GO:0003677^molecular_function^DNA binding`GO:0046872^molecular_function^metal ion binding`GO:0006355^biological_process^regulation of transcription, DNA-templated`GO:0050896^biological_process^response to stimulus`GO:0007601^biological_process^visual perception	.	.	.	.
TRINITY_DN17081_c2_g1	TRINITY_DN17081_c2_g1_i4	GLAS_DROME^GLAS_DROME^Q:105-284,H:510-569^51.667%ID^E:8.06e-19^RecName: Full=Protein glass;^Eukaryota; Metazoa; Ecdysozoa; Arthropoda; Hexapoda; Insecta; Pterygota; Neoptera; Holometabola; Diptera; Brachycera; Muscomorpha; Ephydroidea; Drosophilidae; Drosophila; Sophophora`GLAS_DROME^GLAS_DROME^Q:1-108,H:448-483^52.778%ID^E:8.06e-19^RecName: Full=Protein glass;^Eukaryota; Metazoa; Ecdysozoa; Arth…	.	.	.	.	.	.	.	.	KEGG:dme:Dmel_CG7672`KO:K09214	GO:0005634^cellular_component^nucleus`GO:0003677^molecular_function^DNA binding`GO:0000981^molecular_function^DNA-binding transcription factor activity, RNA polymerase II-specific`GO:0046872^molecular_function^metal ion binding`GO:0060086^biological_process^circadian temperature homeostasis`GO:0001745^biological_process^compound eye morphogenesis`GO:0001751^biological_process^compound eye photore…	.	.	.	.
TRINITY_DN17081_c2_g1	TRINITY_DN17081_c2_g1_i8	ZSC20_HUMAN^ZSC20_HUMAN^Q:101-376,H:722-813^53.261%ID^E:6.4e-28^RecName: Full=Zinc finger and SCAN domain-containing protein 20;^Eukaryota; Metazoa; Chordata; Craniata; Vertebrata; Euteleostomi; Mammalia; Eutheria; Euarchontoglires; Primates; Haplorrhini; Catarrhini; Hominidae; Homo`ZSC20_HUMAN^ZSC20_HUMAN^Q:110-376,H:918-1006^51.685%ID^E:1.98e-26^RecName: Full=Zinc finger and SCAN domain-contain…	.	TRINITY_DN17081_c2_g1_i8.p1	106-441[-]	.	.	.	.	.	KEGG:hsa:7579`KO:K09230	GO:0005634^cellular_component^nucleus`GO:0003677^molecular_function^DNA binding`GO:0000981^molecular_function^DNA-binding transcription factor activity, RNA polymerase II-specific`GO:0046872^molecular_function^metal ion binding	.	.	.	.
TRINITY_DN1726_c5_g1	TRINITY_DN1726_c5_g1_i1	GLAS_DROME^GLAS_DROME^Q:1-291,H:450-546^48.454%ID^E:2.1e-27^RecName: Full=Protein glass;^Eukaryota; Metazoa; Ecdysozoa; Arthropoda; Hexapoda; Insecta; Pterygota; Neoptera; Holometabola; Diptera; Brachycera; Muscomorpha; Ephydroidea; Drosophilidae; Drosophila; Sophophora`GLAS_DROME^GLAS_DROME^Q:1-282,H:478-571^42.553%ID^E:1.03e-21^RecName: Full=Protein glass;^Eukaryota; Metazoa; Ecdysozoa; Arthrop…	.	TRINITY_DN1726_c5_g1_i1.p1	1-309[+]	.	PF00096.27^zf-C2H2^Zinc finger, C2H2 type^16-38^E:4.4e-06`PF13894.7^zf-C2H2_4^C2H2-type zinc finger^16-38^E:0.00017`PF13912.7^zf-C2H2_6^C2H2-type zinc finger^16-38^E:0.005`PF00096.27^zf-C2H2^Zinc finger, C2H2 type^44-66^E:3.4e-06`PF13894.7^zf-C2H2_4^C2H2-type zinc finger^44-66^E:2.4e-05`PF13912.7^zf-C2H2_6^C2H2-type zinc finger^44-66^E:0.0017`PF00096.27^zf-C2H2^Zinc finger, C2H2 type^72-94^E:4.4e…	.	.	.	KEGG:dme:Dmel_CG7672`KO:K09214	GO:0005634^cellular_component^nucleus`GO:0003677^molecular_function^DNA binding`GO:0000981^molecular_function^DNA-binding transcription factor activity, RNA polymerase II-specific`GO:0046872^molecular_function^metal ion binding`GO:0060086^biological_process^circadian temperature homeostasis`GO:0001745^biological_process^compound eye morphogenesis`GO:0001751^biological_process^compound eye photore…	.	GO:0003676^molecular_function^nucleic acid binding	.	.
TRINITY_DN1726_c5_g1	TRINITY_DN1726_c5_g1_i2	GLAS_DROME^GLAS_DROME^Q:1-291,H:450-546^48.454%ID^E:2.17e-27^RecName: Full=Protein glass;^Eukaryota; Metazoa; Ecdysozoa; Arthropoda; Hexapoda; Insecta; Pterygota; Neoptera; Holometabola; Diptera; Brachycera; Muscomorpha; Ephydroidea; Drosophilidae; Drosophila; Sophophora`GLAS_DROME^GLAS_DROME^Q:1-282,H:478-571^42.553%ID^E:1.07e-21^RecName: Full=Protein glass;^Eukaryota; Metazoa; Ecdysozoa; Arthro…	.	TRINITY_DN1726_c5_g1_i2.p1	1-309[+]	.	PF00096.27^zf-C2H2^Zinc finger, C2H2 type^16-38^E:4.4e-06`PF13894.7^zf-C2H2_4^C2H2-type zinc finger^16-38^E:0.00017`PF13912.7^zf-C2H2_6^C2H2-type zinc finger^16-38^E:0.005`PF00096.27^zf-C2H2^Zinc finger, C2H2 type^44-66^E:3.4e-06`PF13894.7^zf-C2H2_4^C2H2-type zinc finger^44-66^E:2.4e-05`PF13912.7^zf-C2H2_6^C2H2-type zinc finger^44-66^E:0.0017`PF00096.27^zf-C2H2^Zinc finger, C2H2 type^72-94^E:4.4e…	.	.	.	KEGG:dme:Dmel_CG7672`KO:K09214	GO:0005634^cellular_component^nucleus`GO:0003677^molecular_function^DNA binding`GO:0000981^molecular_function^DNA-binding transcription factor activity, RNA polymerase II-specific`GO:0046872^molecular_function^metal ion binding`GO:0060086^biological_process^circadian temperature homeostasis`GO:0001745^biological_process^compound eye morphogenesis`GO:0001751^biological_process^compound eye photore…	.	GO:0003676^molecular_function^nucleic acid binding	.	.
TRINITY_DN17474_c0_g1	TRINITY_DN17474_c0_g1_i1	DSCAM_CHICK^DSCAM_CHICK^Q:9-1157,H:728-1109^30.909%ID^E:8.69e-52^RecName: Full=Down syndrome cell adhesion molecule homolog;^Eukaryota; Metazoa; Chordata; Craniata; Vertebrata; Euteleostomi; Archelosauria; Archosauria; Dinosauria; Saurischia; Theropoda; Coelurosauria; Aves; Neognathae; Galloanserae; Galliformes; Phasianidae; Phasianinae; Gallus`DSCAM_CHICK^DSCAM_CHICK^Q:327-1145,H:1333-1589^26.35…	.	TRINITY_DN17474_c0_g1_i1.p1	276-1856[+]	.	PF13927.7^Ig_3^Immunoglobulin domain^6-79^E:3e-08`PF07679.17^I-set^Immunoglobulin I-set domain^7-92^E:3.1e-12`PF00047.26^ig^Immunoglobulin domain^7-86^E:3.5e-07`PF00041.22^fn3^Fibronectin type III domain^98-182^E:1.1e-17`PF00041.22^fn3^Fibronectin type III domain^197-287^E:2.8e-11`PF00041.22^fn3^Fibronectin type III domain^305-382^E:8e-08	.	.	.	.	GO:0030425^cellular_component^dendrite`GO:0030426^cellular_component^growth cone`GO:0005887^cellular_component^integral component of plasma membrane`GO:0043025^cellular_component^neuronal cell body`GO:0030017^cellular_component^sarcomere`GO:0045202^cellular_component^synapse`GO:1990890^molecular_function^netrin receptor binding`GO:1990782^molecular_function^protein tyrosine kinase binding`GO:0007…	.	GO:0005515^molecular_function^protein binding	.	.
TRINITY_DN17474_c0_g1	TRINITY_DN17474_c0_g1_i2	DSCAM_CHICK^DSCAM_CHICK^Q:407-1897,H:617-1109^32.265%ID^E:6.58e-75^RecName: Full=Down syndrome cell adhesion molecule homolog;^Eukaryota; Metazoa; Chordata; Craniata; Vertebrata; Euteleostomi; Archelosauria; Archosauria; Dinosauria; Saurischia; Theropoda; Coelurosauria; Aves; Neognathae; Galloanserae; Galliformes; Phasianidae; Phasianinae; Gallus`DSCAM_CHICK^DSCAM_CHICK^Q:1067-1885,H:1333-1589^26…	.	TRINITY_DN17474_c0_g1_i2.p1	326-2596[+]	.	PF00047.26^ig^Immunoglobulin domain^42-122^E:1.2e-10`PF13927.7^Ig_3^Immunoglobulin domain^44-113^E:1.5e-12`PF13895.7^Ig_2^Immunoglobulin domain^45-126^E:1.2e-07`PF07679.17^I-set^Immunoglobulin I-set domain^56-126^E:1.6e-11`PF07679.17^I-set^Immunoglobulin I-set domain^133-223^E:2.3e-11`PF13927.7^Ig_3^Immunoglobulin domain^134-209^E:5.2e-13`PF00047.26^ig^Immunoglobulin domain^136-211^E:2.8e-09`PF13…	.	.	.	.	GO:0030425^cellular_component^dendrite`GO:0030426^cellular_component^growth cone`GO:0005887^cellular_component^integral component of plasma membrane`GO:0043025^cellular_component^neuronal cell body`GO:0030017^cellular_component^sarcomere`GO:0045202^cellular_component^synapse`GO:1990890^molecular_function^netrin receptor binding`GO:1990782^molecular_function^protein tyrosine kinase binding`GO:0007…	.	GO:0005515^molecular_function^protein binding	.	.
TRINITY_DN17474_c0_g1	TRINITY_DN17474_c0_g1_i3	DSCAM_CHICK^DSCAM_CHICK^Q:407-1897,H:617-1109^32.265%ID^E:1.95e-73^RecName: Full=Down syndrome cell adhesion molecule homolog;^Eukaryota; Metazoa; Chordata; Craniata; Vertebrata; Euteleostomi; Archelosauria; Archosauria; Dinosauria; Saurischia; Theropoda; Coelurosauria; Aves; Neognathae; Galloanserae; Galliformes; Phasianidae; Phasianinae; Gallus`DSCAM_CHICK^DSCAM_CHICK^Q:1067-1885,H:1333-1589^26…	.	TRINITY_DN17474_c0_g1_i3.p2	3025-3594[+]	.	.	.	.	.	.	GO:0030425^cellular_component^dendrite`GO:0030426^cellular_component^growth cone`GO:0005887^cellular_component^integral component of plasma membrane`GO:0043025^cellular_component^neuronal cell body`GO:0030017^cellular_component^sarcomere`GO:0045202^cellular_component^synapse`GO:1990890^molecular_function^netrin receptor binding`GO:1990782^molecular_function^protein tyrosine kinase binding`GO:0007…	.	.	.	.
TRINITY_DN17474_c0_g1	TRINITY_DN17474_c0_g1_i3	DSCAM_CHICK^DSCAM_CHICK^Q:407-1897,H:617-1109^32.265%ID^E:1.95e-73^RecName: Full=Down syndrome cell adhesion molecule homolog;^Eukaryota; Metazoa; Chordata; Craniata; Vertebrata; Euteleostomi; Archelosauria; Archosauria; Dinosauria; Saurischia; Theropoda; Coelurosauria; Aves; Neognathae; Galloanserae; Galliformes; Phasianidae; Phasianinae; Gallus`DSCAM_CHICK^DSCAM_CHICK^Q:1067-1885,H:1333-1589^26…	.	TRINITY_DN17474_c0_g1_i3.p1	326-2596[+]	.	PF00047.26^ig^Immunoglobulin domain^42-122^E:1.2e-10`PF13927.7^Ig_3^Immunoglobulin domain^44-113^E:1.5e-12`PF13895.7^Ig_2^Immunoglobulin domain^45-126^E:1.2e-07`PF07679.17^I-set^Immunoglobulin I-set domain^56-126^E:1.6e-11`PF07679.17^I-set^Immunoglobulin I-set domain^133-223^E:2.3e-11`PF13927.7^Ig_3^Immunoglobulin domain^134-209^E:5.2e-13`PF00047.26^ig^Immunoglobulin domain^136-211^E:2.8e-09`PF13…	.	.	.	.	GO:0030425^cellular_component^dendrite`GO:0030426^cellular_component^growth cone`GO:0005887^cellular_component^integral component of plasma membrane`GO:0043025^cellular_component^neuronal cell body`GO:0030017^cellular_component^sarcomere`GO:0045202^cellular_component^synapse`GO:1990890^molecular_function^netrin receptor binding`GO:1990782^molecular_function^protein tyrosine kinase binding`GO:0007…	.	GO:0005515^molecular_function^protein binding	.	.
TRINITY_DN1756_c1_g1	TRINITY_DN1756_c1_g1_i5	DSCAM_CHICK^DSCAM_CHICK^Q:517-2052,H:636-1140^32.946%ID^E:4.93e-72^RecName: Full=Down syndrome cell adhesion molecule homolog;^Eukaryota; Metazoa; Chordata; Craniata; Vertebrata; Euteleostomi; Archelosauria; Archosauria; Dinosauria; Saurischia; Theropoda; Coelurosauria; Aves; Neognathae; Galloanserae; Galliformes; Phasianidae; Phasianinae; Gallus`DSCAM_CHICK^DSCAM_CHICK^Q:643-1962,H:774-1210^24.8…	.	TRINITY_DN1756_c1_g1_i5.p1	397-2661[+]	.	PF07679.17^I-set^Immunoglobulin I-set domain^27-118^E:1.6e-10`PF13927.7^Ig_3^Immunoglobulin domain^27-105^E:1.4e-09`PF00047.26^ig^Immunoglobulin domain^32-114^E:4.8e-08`PF13927.7^Ig_3^Immunoglobulin domain^123-201^E:6.2e-13`PF07679.17^I-set^Immunoglobulin I-set domain^125-206^E:5e-13`PF00047.26^ig^Immunoglobulin domain^131-205^E:3.5e-13`PF13895.7^Ig_2^Immunoglobulin domain^133-215^E:5.5e-09`PF139…	.	.	.	.	GO:0030425^cellular_component^dendrite`GO:0030426^cellular_component^growth cone`GO:0005887^cellular_component^integral component of plasma membrane`GO:0043025^cellular_component^neuronal cell body`GO:0030017^cellular_component^sarcomere`GO:0045202^cellular_component^synapse`GO:1990890^molecular_function^netrin receptor binding`GO:1990782^molecular_function^protein tyrosine kinase binding`GO:0007…	.	GO:0005515^molecular_function^protein binding	.	.
TRINITY_DN1756_c1_g1	TRINITY_DN1756_c1_g1_i4	DSCAM_CHICK^DSCAM_CHICK^Q:517-2052,H:636-1140^32.946%ID^E:4.39e-72^RecName: Full=Down syndrome cell adhesion molecule homolog;^Eukaryota; Metazoa; Chordata; Craniata; Vertebrata; Euteleostomi; Archelosauria; Archosauria; Dinosauria; Saurischia; Theropoda; Coelurosauria; Aves; Neognathae; Galloanserae; Galliformes; Phasianidae; Phasianinae; Gallus`DSCAM_CHICK^DSCAM_CHICK^Q:643-1962,H:774-1210^24.8…	.	TRINITY_DN1756_c1_g1_i4.p1	397-2661[+]	.	PF07679.17^I-set^Immunoglobulin I-set domain^27-118^E:1.6e-10`PF13927.7^Ig_3^Immunoglobulin domain^27-105^E:1.4e-09`PF00047.26^ig^Immunoglobulin domain^32-114^E:4.8e-08`PF13927.7^Ig_3^Immunoglobulin domain^123-201^E:6.2e-13`PF07679.17^I-set^Immunoglobulin I-set domain^125-206^E:5e-13`PF00047.26^ig^Immunoglobulin domain^131-205^E:3.5e-13`PF13895.7^Ig_2^Immunoglobulin domain^133-215^E:5.5e-09`PF139…	.	.	.	.	GO:0030425^cellular_component^dendrite`GO:0030426^cellular_component^growth cone`GO:0005887^cellular_component^integral component of plasma membrane`GO:0043025^cellular_component^neuronal cell body`GO:0030017^cellular_component^sarcomere`GO:0045202^cellular_component^synapse`GO:1990890^molecular_function^netrin receptor binding`GO:1990782^molecular_function^protein tyrosine kinase binding`GO:0007…	.	GO:0005515^molecular_function^protein binding	.	.
TRINITY_DN1756_c1_g1	TRINITY_DN1756_c1_g1_i1	DSCAM_CHICK^DSCAM_CHICK^Q:517-2052,H:636-1140^32.946%ID^E:5.29e-72^RecName: Full=Down syndrome cell adhesion molecule homolog;^Eukaryota; Metazoa; Chordata; Craniata; Vertebrata; Euteleostomi; Archelosauria; Archosauria; Dinosauria; Saurischia; Theropoda; Coelurosauria; Aves; Neognathae; Galloanserae; Galliformes; Phasianidae; Phasianinae; Gallus`DSCAM_CHICK^DSCAM_CHICK^Q:643-1962,H:774-1210^24.8…	.	TRINITY_DN1756_c1_g1_i1.p1	397-2661[+]	.	PF07679.17^I-set^Immunoglobulin I-set domain^27-118^E:1.6e-10`PF13927.7^Ig_3^Immunoglobulin domain^27-105^E:1.4e-09`PF00047.26^ig^Immunoglobulin domain^32-114^E:4.8e-08`PF13927.7^Ig_3^Immunoglobulin domain^123-201^E:6.2e-13`PF07679.17^I-set^Immunoglobulin I-set domain^125-206^E:5e-13`PF00047.26^ig^Immunoglobulin domain^131-205^E:3.5e-13`PF13895.7^Ig_2^Immunoglobulin domain^133-215^E:5.5e-09`PF139…	.	.	.	.	GO:0030425^cellular_component^dendrite`GO:0030426^cellular_component^growth cone`GO:0005887^cellular_component^integral component of plasma membrane`GO:0043025^cellular_component^neuronal cell body`GO:0030017^cellular_component^sarcomere`GO:0045202^cellular_component^synapse`GO:1990890^molecular_function^netrin receptor binding`GO:1990782^molecular_function^protein tyrosine kinase binding`GO:0007…	.	GO:0005515^molecular_function^protein binding	.	.
TRINITY_DN1756_c1_g1	TRINITY_DN1756_c1_g1_i2	DSCAM_CHICK^DSCAM_CHICK^Q:517-2052,H:636-1140^32.946%ID^E:1.19e-72^RecName: Full=Down syndrome cell adhesion molecule homolog;^Eukaryota; Metazoa; Chordata; Craniata; Vertebrata; Euteleostomi; Archelosauria; Archosauria; Dinosauria; Saurischia; Theropoda; Coelurosauria; Aves; Neognathae; Galloanserae; Galliformes; Phasianidae; Phasianinae; Gallus`DSCAM_CHICK^DSCAM_CHICK^Q:643-1962,H:774-1210^25.1…	.	TRINITY_DN1756_c1_g1_i2.p1	397-2661[+]	.	PF07679.17^I-set^Immunoglobulin I-set domain^27-118^E:1.6e-10`PF13927.7^Ig_3^Immunoglobulin domain^27-105^E:1.4e-09`PF00047.26^ig^Immunoglobulin domain^32-114^E:4.8e-08`PF13927.7^Ig_3^Immunoglobulin domain^123-201^E:6.2e-13`PF07679.17^I-set^Immunoglobulin I-set domain^125-206^E:5e-13`PF00047.26^ig^Immunoglobulin domain^131-205^E:3.5e-13`PF13895.7^Ig_2^Immunoglobulin domain^133-215^E:5.5e-09`PF139…	.	.	.	.	GO:0030425^cellular_component^dendrite`GO:0030426^cellular_component^growth cone`GO:0005887^cellular_component^integral component of plasma membrane`GO:0043025^cellular_component^neuronal cell body`GO:0030017^cellular_component^sarcomere`GO:0045202^cellular_component^synapse`GO:1990890^molecular_function^netrin receptor binding`GO:1990782^molecular_function^protein tyrosine kinase binding`GO:0007…	.	GO:0005515^molecular_function^protein binding	.	.
TRINITY_DN17743_c0_g1	TRINITY_DN17743_c0_g1_i1	GLAS_DROME^GLAS_DROME^Q:12-275,H:450-549^48%ID^E:2.98e-28^RecName: Full=Protein glass;^Eukaryota; Metazoa; Ecdysozoa; Arthropoda; Hexapoda; Insecta; Pterygota; Neoptera; Holometabola; Diptera; Brachycera; Muscomorpha; Ephydroidea; Drosophilidae; Drosophila; Sophophora`GLAS_DROME^GLAS_DROME^Q:9-257,H:477-571^42.105%ID^E:8.67e-21^RecName: Full=Protein glass;^Eukaryota; Metazoa; Ecdysozoa; Arthropod…	.	.	.	.	.	.	.	.	KEGG:dme:Dmel_CG7672`KO:K09214	GO:0005634^cellular_component^nucleus`GO:0003677^molecular_function^DNA binding`GO:0000981^molecular_function^DNA-binding transcription factor activity, RNA polymerase II-specific`GO:0046872^molecular_function^metal ion binding`GO:0060086^biological_process^circadian temperature homeostasis`GO:0001745^biological_process^compound eye morphogenesis`GO:0001751^biological_process^compound eye photore…	.	.	.	.
TRINITY_DN17743_c0_g1	TRINITY_DN17743_c0_g1_i2	ZFP1_HUMAN^ZFP1_HUMAN^Q:3-236,H:321-398^50%ID^E:3.8e-21^RecName: Full=Zinc finger protein 1 homolog;^Eukaryota; Metazoa; Chordata; Craniata; Vertebrata; Euteleostomi; Mammalia; Eutheria; Euarchontoglires; Primates; Haplorrhini; Catarrhini; Hominidae; Homo`ZFP1_HUMAN^ZFP1_HUMAN^Q:3-239,H:293-371^43.038%ID^E:1.48e-16^RecName: Full=Zinc finger protein 1 homolog;^Eukaryota; Metazoa; Chordata; Craniat…	.	.	.	.	.	.	.	.	KEGG:hsa:162239`KO:K09228	GO:0005634^cellular_component^nucleus`GO:0003677^molecular_function^DNA binding`GO:0046872^molecular_function^metal ion binding`GO:0006355^biological_process^regulation of transcription, DNA-templated	.	.	.	.
TRINITY_DN17743_c0_g1	TRINITY_DN17743_c0_g1_i3	ZN251_HUMAN^ZN251_HUMAN^Q:1-438,H:344-489^51.37%ID^E:1.63e-50^RecName: Full=Zinc finger protein 251;^Eukaryota; Metazoa; Chordata; Craniata; Vertebrata; Euteleostomi; Mammalia; Eutheria; Euarchontoglires; Primates; Haplorrhini; Catarrhini; Hominidae; Homo`ZN251_HUMAN^ZN251_HUMAN^Q:1-438,H:316-461^48.63%ID^E:6.82e-45^RecName: Full=Zinc finger protein 251;^Eukaryota; Metazoa; Chordata; Craniata; Ve…	.	TRINITY_DN17743_c0_g1_i3.p1	61-438[+]	.	PF00096.27^zf-C2H2^Zinc finger, C2H2 type^14-36^E:2.8e-06`PF13894.7^zf-C2H2_4^C2H2-type zinc finger^14-36^E:3e-05`PF12874.8^zf-met^Zinc-finger of C2H2 type^14-34^E:0.005`PF13912.7^zf-C2H2_6^C2H2-type zinc finger^14-36^E:0.093`PF13465.7^zf-H2C2_2^Zinc-finger double domain^29-52^E:2e-10`PF00096.27^zf-C2H2^Zinc finger, C2H2 type^42-64^E:3.9e-05`PF13894.7^zf-C2H2_4^C2H2-type zinc finger^42-64^E:0.000…	.	.	.	KEGG:hsa:90987`KO:K09228	GO:0005634^cellular_component^nucleus`GO:0003677^molecular_function^DNA binding`GO:0046872^molecular_function^metal ion binding`GO:0006355^biological_process^regulation of transcription, DNA-templated	.	GO:0003676^molecular_function^nucleic acid binding	.	.
TRINITY_DN181619_c0_g1	TRINITY_DN181619_c0_g1_i1	KRUP_DROME^KRUP_DROME^Q:3-269,H:250-338^42.697%ID^E:2.62e-21^RecName: Full=Protein krueppel;^Eukaryota; Metazoa; Ecdysozoa; Arthropoda; Hexapoda; Insecta; Pterygota; Neoptera; Holometabola; Diptera; Brachycera; Muscomorpha; Ephydroidea; Drosophilidae; Drosophila; Sophophora`KRUP_DROME^KRUP_DROME^Q:3-263,H:222-308^39.08%ID^E:1.27e-15^RecName: Full=Protein krueppel;^Eukaryota; Metazoa; Ecdysozoa; A…	.	.	.	.	.	.	.	.	KEGG:dme:Dmel_CG3340`KO:K09231	GO:0005634^cellular_component^nucleus`GO:0003700^molecular_function^DNA-binding transcription factor activity`GO:0000981^molecular_function^DNA-binding transcription factor activity, RNA polymerase II-specific`GO:0046872^molecular_function^metal ion binding`GO:0043565^molecular_function^sequence-specific DNA binding`GO:0007411^biological_process^axon guidance`GO:0006342^biological_process^chromat…	.	.	.	.
TRINITY_DN18310_c0_g1	TRINITY_DN18310_c0_g1_i1	DSCAM_HUMAN^DSCAM_HUMAN^Q:311-865,H:597-788^34.375%ID^E:1.91e-30^RecName: Full=Down syndrome cell adhesion molecule;^Eukaryota; Metazoa; Chordata; Craniata; Vertebrata; Euteleostomi; Mammalia; Eutheria; Euarchontoglires; Primates; Haplorrhini; Catarrhini; Hominidae; Homo`DSCAM_HUMAN^DSCAM_HUMAN^Q:299-805,H:221-387^25%ID^E:1.29e-08^RecName: Full=Down syndrome cell adhesion molecule;^Eukaryota; Met…	.	TRINITY_DN18310_c0_g1_i1.p1	230-919[+]	.	PF13895.7^Ig_2^Immunoglobulin domain^35-114^E:7.4e-07`PF00047.26^ig^Immunoglobulin domain^37-114^E:2.8e-08`PF13927.7^Ig_3^Immunoglobulin domain^38-104^E:2.1e-10`PF07679.17^I-set^Immunoglobulin I-set domain^38-117^E:6.5e-10`PF13927.7^Ig_3^Immunoglobulin domain^120-194^E:1.4e-13`PF07679.17^I-set^Immunoglobulin I-set domain^123-199^E:1.6e-12`PF00047.26^ig^Immunoglobulin domain^126-198^E:1.3e-08`PF13…	.	.	.	KEGG:hsa:1826`KO:K06767	GO:0030424^cellular_component^axon`GO:0030425^cellular_component^dendrite`GO:0005576^cellular_component^extracellular region`GO:0030426^cellular_component^growth cone`GO:0005887^cellular_component^integral component of plasma membrane`GO:0016020^cellular_component^membrane`GO:0043025^cellular_component^neuronal cell body`GO:0005886^cellular_component^plasma membrane`GO:0045202^cellular_component^…	.	.	.	.
TRINITY_DN18310_c0_g1	TRINITY_DN18310_c0_g1_i2	DSCAM_HUMAN^DSCAM_HUMAN^Q:300-854,H:597-788^34.375%ID^E:1.67e-30^RecName: Full=Down syndrome cell adhesion molecule;^Eukaryota; Metazoa; Chordata; Craniata; Vertebrata; Euteleostomi; Mammalia; Eutheria; Euarchontoglires; Primates; Haplorrhini; Catarrhini; Hominidae; Homo`DSCAM_HUMAN^DSCAM_HUMAN^Q:288-794,H:221-387^25%ID^E:9.21e-09^RecName: Full=Down syndrome cell adhesion molecule;^Eukaryota; Met…	.	TRINITY_DN18310_c0_g1_i2.p1	219-908[+]	.	PF13895.7^Ig_2^Immunoglobulin domain^35-114^E:4.1e-07`PF00047.26^ig^Immunoglobulin domain^37-114^E:1.8e-08`PF13927.7^Ig_3^Immunoglobulin domain^38-104^E:5.6e-10`PF07679.17^I-set^Immunoglobulin I-set domain^38-117^E:2.3e-10`PF13927.7^Ig_3^Immunoglobulin domain^120-194^E:1.4e-13`PF07679.17^I-set^Immunoglobulin I-set domain^123-199^E:1.6e-12`PF00047.26^ig^Immunoglobulin domain^126-198^E:1.3e-08`PF13…	.	.	.	KEGG:hsa:1826`KO:K06767	GO:0030424^cellular_component^axon`GO:0030425^cellular_component^dendrite`GO:0005576^cellular_component^extracellular region`GO:0030426^cellular_component^growth cone`GO:0005887^cellular_component^integral component of plasma membrane`GO:0016020^cellular_component^membrane`GO:0043025^cellular_component^neuronal cell body`GO:0005886^cellular_component^plasma membrane`GO:0045202^cellular_component^…	.	.	.	.
TRINITY_DN18553_c1_g1	TRINITY_DN18553_c1_g1_i8	EYS_HUMAN^EYS_HUMAN^Q:2265-5504,H:2038-3155^33.568%ID^E:0^RecName: Full=Protein eyes shut homolog;^Eukaryota; Metazoa; Chordata; Craniata; Vertebrata; Euteleostomi; Mammalia; Eutheria; Euarchontoglires; Primates; Haplorrhini; Catarrhini; Hominidae; Homo`EYS_HUMAN^EYS_HUMAN^Q:2598-5519,H:1892-2897^24.332%ID^E:4.16e-59^RecName: Full=Protein eyes shut homolog;^Eukaryota; Metazoa; Chordata; Craniata;…	.	TRINITY_DN18553_c1_g1_i8.p1	219-5525[+]	.	PF00008.28^EGF^EGF-like domain^76-104^E:3.1e-07`PF12661.8^hEGF^Human growth factor-like EGF^81-102^E:0.00014`PF00008.28^EGF^EGF-like domain^114-144^E:5.7e-09`PF12661.8^hEGF^Human growth factor-like EGF^119-140^E:7e-07`PF00008.28^EGF^EGF-like domain^161-188^E:1.3e-06`PF12661.8^hEGF^Human growth factor-like EGF^162-184^E:0.0002`PF00008.28^EGF^EGF-like domain^196-226^E:4.5e-07`PF12661.8^hEGF^Human g…	.	.	.	KEGG:hsa:346007`KO:K19601	GO:0005737^cellular_component^cytoplasm`GO:0070062^cellular_component^extracellular exosome`GO:0033165^cellular_component^interphotoreceptor matrix`GO:0005815^cellular_component^microtubule organizing center`GO:0001750^cellular_component^photoreceptor outer segment`GO:0005509^molecular_function^calcium ion binding`GO:0050908^biological_process^detection of light stimulus involved in visual percep…	.	.	.	.
TRINITY_DN18553_c1_g1	TRINITY_DN18553_c1_g1_i7	.	.	.	.	.	.	.	.	.	.	.	.	.	.	.
TRINITY_DN18553_c1_g1	TRINITY_DN18553_c1_g1_i6	EYS_HUMAN^EYS_HUMAN^Q:2291-5530,H:2038-3155^33.568%ID^E:0^RecName: Full=Protein eyes shut homolog;^Eukaryota; Metazoa; Chordata; Craniata; Vertebrata; Euteleostomi; Mammalia; Eutheria; Euarchontoglires; Primates; Haplorrhini; Catarrhini; Hominidae; Homo`EYS_HUMAN^EYS_HUMAN^Q:2624-5545,H:1892-2897^24.332%ID^E:4.19e-59^RecName: Full=Protein eyes shut homolog;^Eukaryota; Metazoa; Chordata; Craniata;…	.	TRINITY_DN18553_c1_g1_i6.p1	245-5551[+]	.	PF00008.28^EGF^EGF-like domain^76-104^E:3.1e-07`PF12661.8^hEGF^Human growth factor-like EGF^81-102^E:0.00014`PF00008.28^EGF^EGF-like domain^114-144^E:5.7e-09`PF12661.8^hEGF^Human growth factor-like EGF^119-140^E:7e-07`PF00008.28^EGF^EGF-like domain^161-188^E:1.3e-06`PF12661.8^hEGF^Human growth factor-like EGF^162-184^E:0.0002`PF00008.28^EGF^EGF-like domain^196-226^E:4.5e-07`PF12661.8^hEGF^Human g…	.	.	.	KEGG:hsa:346007`KO:K19601	GO:0005737^cellular_component^cytoplasm`GO:0070062^cellular_component^extracellular exosome`GO:0033165^cellular_component^interphotoreceptor matrix`GO:0005815^cellular_component^microtubule organizing center`GO:0001750^cellular_component^photoreceptor outer segment`GO:0005509^molecular_function^calcium ion binding`GO:0050908^biological_process^detection of light stimulus involved in visual percep…	.	.	.	.
TRINITY_DN18553_c1_g1	TRINITY_DN18553_c1_g1_i3	EYS_DROME^EYS_DROME^Q:241-1068,H:147-413^54.348%ID^E:9.51e-92^RecName: Full=Protein eyes shut;^Eukaryota; Metazoa; Ecdysozoa; Arthropoda; Hexapoda; Insecta; Pterygota; Neoptera; Holometabola; Diptera; Brachycera; Muscomorpha; Ephydroidea; Drosophilidae; Drosophila; Sophophora`EYS_DROME^EYS_DROME^Q:718-1077,H:148-259^35%ID^E:9.79e-11^RecName: Full=Protein eyes shut;^Eukaryota; Metazoa; Ecdysozoa; …	.	TRINITY_DN18553_c1_g1_i3.p1	133-1161[+]	.	PF00008.28^EGF^EGF-like domain^38-67^E:4.6e-05`PF00008.28^EGF^EGF-like domain^76-104^E:4.5e-08`PF12661.8^hEGF^Human growth factor-like EGF^81-102^E:2.1e-05`PF07645.16^EGF_CA^Calcium-binding EGF domain^111-141^E:0.0088`PF00008.28^EGF^EGF-like domain^114-144^E:8.2e-10`PF12661.8^hEGF^Human growth factor-like EGF^119-140^E:1.1e-07`PF00008.28^EGF^EGF-like domain^161-188^E:1.9e-07`PF12661.8^hEGF^Human …	.	.	.	KEGG:dme:Dmel_CG33955`KO:K19601	GO:0009986^cellular_component^cell surface`GO:0031012^cellular_component^extracellular matrix`GO:0005576^cellular_component^extracellular region`GO:0005615^cellular_component^extracellular space`GO:0016021^cellular_component^integral component of membrane`GO:0097730^cellular_component^non-motile cilium`GO:0005509^molecular_function^calcium ion binding`GO:0005201^molecular_function^extracellular m…	.	GO:0005509^molecular_function^calcium ion binding	.	.
TRINITY_DN18553_c1_g1	TRINITY_DN18553_c1_g1_i2	EYS_DANRE^EYS_DANRE^Q:254-3250,H:1882-2899^35.957%ID^E:0^RecName: Full=Protein eyes shut homolog {ECO:0000303|PubMed:27737822};^Eukaryota; Metazoa; Chordata; Craniata; Vertebrata; Euteleostomi; Actinopterygii; Neopterygii; Teleostei; Ostariophysi; Cypriniformes; Cyprinidae; Danio`EYS_DANRE^EYS_DANRE^Q:389-3265,H:1662-2639^25.832%ID^E:4.95e-61^RecName: Full=Protein eyes shut homolog {ECO:0000303|P…	.	TRINITY_DN18553_c1_g1_i2.p1	287-3271[+]	.	PF00054.24^Laminin_G_1^Laminin G domain^41-180^E:9.8e-16`PF02210.25^Laminin_G_2^Laminin G domain^41-177^E:1.9e-14`PF00008.28^EGF^EGF-like domain^200-228^E:3.9e-08`PF00008.28^EGF^EGF-like domain^236-268^E:1.4e-06`PF12661.8^hEGF^Human growth factor-like EGF^241-263^E:0.074`PF00054.24^Laminin_G_1^Laminin G domain^315-443^E:2.8e-14`PF02210.25^Laminin_G_2^Laminin G domain^325-441^E:5.2e-13`PF00008.28^…	.	.	.	KEGG:dre:557044`KO:K19601	GO:0005929^cellular_component^cilium`GO:0005737^cellular_component^cytoplasm`GO:0005856^cellular_component^cytoskeleton`GO:0033165^cellular_component^interphotoreceptor matrix`GO:0005509^molecular_function^calcium ion binding`GO:0007015^biological_process^actin filament organization`GO:0045494^biological_process^photoreceptor cell maintenance`GO:0035845^biological_process^photoreceptor cell outer…	.	.	.	.
TRINITY_DN186_c0_g2	TRINITY_DN186_c0_g2_i1	DOA_DROME^DOA_DROME^Q:1661-2617,H:480-804^76.308%ID^E:8.35e-169^RecName: Full=Serine/threonine-protein kinase Doa;^Eukaryota; Metazoa; Ecdysozoa; Arthropoda; Hexapoda; Insecta; Pterygota; Neoptera; Holometabola; Diptera; Brachycera; Muscomorpha; Ephydroidea; Drosophilidae; Drosophila; Sophophora	.	TRINITY_DN186_c0_g2_i1.p2	827-1189[-]	.	.	.	.	.	KEGG:dme:Dmel_CG42320`KO:K08823	GO:0005737^cellular_component^cytoplasm`GO:0005829^cellular_component^cytosol`GO:0005783^cellular_component^endoplasmic reticulum`GO:0005634^cellular_component^nucleus`GO:0005524^molecular_function^ATP binding`GO:0016301^molecular_function^kinase activity`GO:0004672^molecular_function^protein kinase activity`GO:0004674^molecular_function^protein serine/threonine kinase activity`GO:0004712^molecul…	.	.	.	.
TRINITY_DN186_c0_g2	TRINITY_DN186_c0_g2_i1	DOA_DROME^DOA_DROME^Q:1661-2617,H:480-804^76.308%ID^E:8.35e-169^RecName: Full=Serine/threonine-protein kinase Doa;^Eukaryota; Metazoa; Ecdysozoa; Arthropoda; Hexapoda; Insecta; Pterygota; Neoptera; Holometabola; Diptera; Brachycera; Muscomorpha; Ephydroidea; Drosophilidae; Drosophila; Sophophora	.	TRINITY_DN186_c0_g2_i1.p1	1712-2695[+]	.	PF00069.26^Pkinase^Protein kinase domain^4-297^E:8.6e-44`PF07714.18^PK_Tyr_Ser-Thr^Protein tyrosine and serine/threonine kinase^5-214^E:9.9e-16	.	.	.	KEGG:dme:Dmel_CG42320`KO:K08823	GO:0005737^cellular_component^cytoplasm`GO:0005829^cellular_component^cytosol`GO:0005783^cellular_component^endoplasmic reticulum`GO:0005634^cellular_component^nucleus`GO:0005524^molecular_function^ATP binding`GO:0016301^molecular_function^kinase activity`GO:0004672^molecular_function^protein kinase activity`GO:0004674^molecular_function^protein serine/threonine kinase activity`GO:0004712^molecul…	.	GO:0004672^molecular_function^protein kinase activity`GO:0005524^molecular_function^ATP binding`GO:0006468^biological_process^protein phosphorylation	.	.
TRINITY_DN1893_c0_g1	TRINITY_DN1893_c0_g1_i1	EMC_DROME^EMC_DROME^Q:232-384,H:33-83^68.627%ID^E:5.91e-16^RecName: Full=Protein extra-macrochaetae;^Eukaryota; Metazoa; Ecdysozoa; Arthropoda; Hexapoda; Insecta; Pterygota; Neoptera; Holometabola; Diptera; Brachycera; Muscomorpha; Ephydroidea; Drosophilidae; Drosophila; Sophophora	.	TRINITY_DN1893_c0_g1_i1.p1	1-495[+]	.	PF00010.27^HLH^Helix-loop-helix DNA-binding domain^85-121^E:1.3e-07	.	.	.	KEGG:dme:Dmel_CG1007`KO:K17696	GO:0005737^cellular_component^cytoplasm`GO:0005654^cellular_component^nucleoplasm`GO:0005634^cellular_component^nucleus`GO:0046982^molecular_function^protein heterodimerization activity`GO:0003714^molecular_function^transcription corepressor activity`GO:0030154^biological_process^cell differentiation`GO:0008407^biological_process^chaeta morphogenesis`GO:0030381^biological_process^chorion-containi…	.	GO:0046983^molecular_function^protein dimerization activity	.	.
TRINITY_DN1893_c0_g1	TRINITY_DN1893_c0_g1_i2	EMC_DROME^EMC_DROME^Q:204-356,H:33-83^68.627%ID^E:2.58e-16^RecName: Full=Protein extra-macrochaetae;^Eukaryota; Metazoa; Ecdysozoa; Arthropoda; Hexapoda; Insecta; Pterygota; Neoptera; Holometabola; Diptera; Brachycera; Muscomorpha; Ephydroidea; Drosophilidae; Drosophila; Sophophora	.	TRINITY_DN1893_c0_g1_i2.p1	3-383[+]	.	PF00010.27^HLH^Helix-loop-helix DNA-binding domain^75-111^E:8.2e-08	.	.	.	KEGG:dme:Dmel_CG1007`KO:K17696	GO:0005737^cellular_component^cytoplasm`GO:0005654^cellular_component^nucleoplasm`GO:0005634^cellular_component^nucleus`GO:0046982^molecular_function^protein heterodimerization activity`GO:0003714^molecular_function^transcription corepressor activity`GO:0030154^biological_process^cell differentiation`GO:0008407^biological_process^chaeta morphogenesis`GO:0030381^biological_process^chorion-containi…	.	GO:0046983^molecular_function^protein dimerization activity	.	.
TRINITY_DN191749_c0_g1	TRINITY_DN191749_c0_g1_i4	CAUP_DROME^CAUP_DROME^Q:174-509,H:182-297^64.167%ID^E:2.57e-37^RecName: Full=Homeobox protein caupolican;^Eukaryota; Metazoa; Ecdysozoa; Arthropoda; Hexapoda; Insecta; Pterygota; Neoptera; Holometabola; Diptera; Brachycera; Muscomorpha; Ephydroidea; Drosophilidae; Drosophila; Sophophora	.	TRINITY_DN191749_c0_g1_i4.p1	129-1454[+]	.	PF00046.30^Homeodomain^Homeodomain^60-116^E:1.1e-06`PF05920.12^Homeobox_KN^Homeobox KN domain^74-113^E:3.1e-14	.	.	.	KEGG:dme:Dmel_CG10605	GO:0005634^cellular_component^nucleus`GO:0003700^molecular_function^DNA-binding transcription factor activity`GO:0000981^molecular_function^DNA-binding transcription factor activity, RNA polymerase II-specific`GO:0043565^molecular_function^sequence-specific DNA binding`GO:0048468^biological_process^cell development`GO:0001745^biological_process^compound eye morphogenesis`GO:0045317^biological_pro…	.	GO:0003677^molecular_function^DNA binding`GO:0006355^biological_process^regulation of transcription, DNA-templated	.	.
TRINITY_DN191749_c0_g1	TRINITY_DN191749_c0_g1_i6	CAUP_DROME^CAUP_DROME^Q:417-794,H:168-297^60.448%ID^E:1.86e-39^RecName: Full=Homeobox protein caupolican;^Eukaryota; Metazoa; Ecdysozoa; Arthropoda; Hexapoda; Insecta; Pterygota; Neoptera; Holometabola; Diptera; Brachycera; Muscomorpha; Ephydroidea; Drosophilidae; Drosophila; Sophophora	.	TRINITY_DN191749_c0_g1_i6.p1	129-1733[+]	.	PF00046.30^Homeodomain^Homeodomain^155-211^E:1.4e-06`PF05920.12^Homeobox_KN^Homeobox KN domain^169-208^E:4e-14	.	.	.	KEGG:dme:Dmel_CG10605	GO:0005634^cellular_component^nucleus`GO:0003700^molecular_function^DNA-binding transcription factor activity`GO:0000981^molecular_function^DNA-binding transcription factor activity, RNA polymerase II-specific`GO:0043565^molecular_function^sequence-specific DNA binding`GO:0048468^biological_process^cell development`GO:0001745^biological_process^compound eye morphogenesis`GO:0045317^biological_pro…	.	GO:0003677^molecular_function^DNA binding`GO:0006355^biological_process^regulation of transcription, DNA-templated	.	.
TRINITY_DN191749_c0_g1	TRINITY_DN191749_c0_g1_i3	CAUP_DROME^CAUP_DROME^Q:417-794,H:168-297^60.448%ID^E:2.27e-39^RecName: Full=Homeobox protein caupolican;^Eukaryota; Metazoa; Ecdysozoa; Arthropoda; Hexapoda; Insecta; Pterygota; Neoptera; Holometabola; Diptera; Brachycera; Muscomorpha; Ephydroidea; Drosophilidae; Drosophila; Sophophora	.	TRINITY_DN191749_c0_g1_i3.p1	129-1739[+]	.	PF00046.30^Homeodomain^Homeodomain^155-211^E:1.4e-06`PF05920.12^Homeobox_KN^Homeobox KN domain^169-208^E:4e-14	.	.	.	KEGG:dme:Dmel_CG10605	GO:0005634^cellular_component^nucleus`GO:0003700^molecular_function^DNA-binding transcription factor activity`GO:0000981^molecular_function^DNA-binding transcription factor activity, RNA polymerase II-specific`GO:0043565^molecular_function^sequence-specific DNA binding`GO:0048468^biological_process^cell development`GO:0001745^biological_process^compound eye morphogenesis`GO:0045317^biological_pro…	.	GO:0003677^molecular_function^DNA binding`GO:0006355^biological_process^regulation of transcription, DNA-templated	.	.
TRINITY_DN19302_c0_g1	TRINITY_DN19302_c0_g1_i1	ZN566_HUMAN^ZN566_HUMAN^Q:86-391,H:268-367^52.941%ID^E:3.99e-27^RecName: Full=Zinc finger protein 566;^Eukaryota; Metazoa; Chordata; Craniata; Vertebrata; Euteleostomi; Mammalia; Eutheria; Euarchontoglires; Primates; Haplorrhini; Catarrhini; Hominidae; Homo`ZN566_HUMAN^ZN566_HUMAN^Q:86-391,H:296-395^50.98%ID^E:1.44e-24^RecName: Full=Zinc finger protein 566;^Eukaryota; Metazoa; Chordata; Craniata;…	.	.	.	.	.	.	.	.	KEGG:hsa:84924`KO:K09228	GO:0005634^cellular_component^nucleus`GO:0003700^molecular_function^DNA-binding transcription factor activity`GO:0046872^molecular_function^metal ion binding`GO:0043565^molecular_function^sequence-specific DNA binding	.	.	.	.
TRINITY_DN19302_c0_g1	TRINITY_DN19302_c0_g1_i3	GLAS_DROME^GLAS_DROME^Q:1-258,H:464-549^53.488%ID^E:1.94e-30^RecName: Full=Protein glass;^Eukaryota; Metazoa; Ecdysozoa; Arthropoda; Hexapoda; Insecta; Pterygota; Neoptera; Holometabola; Diptera; Brachycera; Muscomorpha; Ephydroidea; Drosophilidae; Drosophila; Sophophora`GLAS_DROME^GLAS_DROME^Q:1-240,H:492-571^48.75%ID^E:8.27e-23^RecName: Full=Protein glass;^Eukaryota; Metazoa; Ecdysozoa; Arthrop…	.	.	.	.	.	.	.	.	KEGG:dme:Dmel_CG7672`KO:K09214	GO:0005634^cellular_component^nucleus`GO:0003677^molecular_function^DNA binding`GO:0000981^molecular_function^DNA-binding transcription factor activity, RNA polymerase II-specific`GO:0046872^molecular_function^metal ion binding`GO:0060086^biological_process^circadian temperature homeostasis`GO:0001745^biological_process^compound eye morphogenesis`GO:0001751^biological_process^compound eye photore…	.	.	.	.
TRINITY_DN19709_c0_g1	TRINITY_DN19709_c0_g1_i1	TENM_DROME^TENM_DROME^Q:188-682,H:2424-2595^34.104%ID^E:9.5e-23^RecName: Full=Teneurin-m;^Eukaryota; Metazoa; Ecdysozoa; Arthropoda; Hexapoda; Insecta; Pterygota; Neoptera; Holometabola; Diptera; Brachycera; Muscomorpha; Ephydroidea; Drosophilidae; Drosophila; Sophophora	.	TRINITY_DN19709_c0_g1_i1.p1	191-718[+]	.	.	.	.	.	KEGG:dme:Dmel_CG5723	GO:0005737^cellular_component^cytoplasm`GO:0031012^cellular_component^extracellular matrix`GO:0005887^cellular_component^integral component of plasma membrane`GO:0031594^cellular_component^neuromuscular junction`GO:0043005^cellular_component^neuron projection`GO:0043025^cellular_component^neuronal cell body`GO:0005886^cellular_component^plasma membrane`GO:0045211^cellular_component^postsynaptic m…	.	.	.	.
TRINITY_DN19709_c0_g1	TRINITY_DN19709_c0_g1_i2	TENM_DROME^TENM_DROME^Q:2-3037,H:1569-2595^39.767%ID^E:0^RecName: Full=Teneurin-m;^Eukaryota; Metazoa; Ecdysozoa; Arthropoda; Hexapoda; Insecta; Pterygota; Neoptera; Holometabola; Diptera; Brachycera; Muscomorpha; Ephydroidea; Drosophilidae; Drosophila; Sophophora	.	TRINITY_DN19709_c0_g1_i2.p1	413-3073[+]	.	.	.	.	.	KEGG:dme:Dmel_CG5723	GO:0005737^cellular_component^cytoplasm`GO:0031012^cellular_component^extracellular matrix`GO:0005887^cellular_component^integral component of plasma membrane`GO:0031594^cellular_component^neuromuscular junction`GO:0043005^cellular_component^neuron projection`GO:0043025^cellular_component^neuronal cell body`GO:0005886^cellular_component^plasma membrane`GO:0045211^cellular_component^postsynaptic m…	.	.	.	.
TRINITY_DN19709_c0_g1	TRINITY_DN19709_c0_g1_i3	TENM_DROME^TENM_DROME^Q:2-2512,H:1569-2414^41.392%ID^E:0^RecName: Full=Teneurin-m;^Eukaryota; Metazoa; Ecdysozoa; Arthropoda; Hexapoda; Insecta; Pterygota; Neoptera; Holometabola; Diptera; Brachycera; Muscomorpha; Ephydroidea; Drosophilidae; Drosophila; Sophophora	.	TRINITY_DN19709_c0_g1_i3.p1	2-2659[+]	.	.	.	.	.	KEGG:dme:Dmel_CG5723	GO:0005737^cellular_component^cytoplasm`GO:0031012^cellular_component^extracellular matrix`GO:0005887^cellular_component^integral component of plasma membrane`GO:0031594^cellular_component^neuromuscular junction`GO:0043005^cellular_component^neuron projection`GO:0043025^cellular_component^neuronal cell body`GO:0005886^cellular_component^plasma membrane`GO:0045211^cellular_component^postsynaptic m…	.	.	.	.
TRINITY_DN1974_c0_g1	TRINITY_DN1974_c0_g1_i4	GRAP_DROME^GRAP_DROME^Q:540-1172,H:1-211^86.256%ID^E:1.21e-130^RecName: Full=Growth factor receptor-bound protein 2 {ECO:0000250|UniProtKB:P62993};^Eukaryota; Metazoa; Ecdysozoa; Arthropoda; Hexapoda; Insecta; Pterygota; Neoptera; Holometabola; Diptera; Brachycera; Muscomorpha; Ephydroidea; Drosophilidae; Drosophila; Sophophora	.	TRINITY_DN1974_c0_g1_i4.p1	540-1175[+]	.	PF00018.29^SH3_1^SH3 domain^4-50^E:2.9e-16`PF14604.7^SH3_9^Variant SH3 domain^5-54^E:1.6e-11`PF07653.18^SH3_2^Variant SH3 domain^5-54^E:5.8e-10`PF00017.25^SH2^SH2 domain^60-134^E:4.9e-24`PF07653.18^SH3_2^Variant SH3 domain^157-208^E:1.7e-13`PF00018.29^SH3_1^SH3 domain^158-203^E:4.2e-17`PF14604.7^SH3_9^Variant SH3 domain^159-206^E:3.2e-18	.	.	.	KEGG:dme:Dmel_CG6033`KO:K04364	GO:0005737^cellular_component^cytoplasm`GO:0005654^cellular_component^nucleoplasm`GO:0005886^cellular_component^plasma membrane`GO:0098793^cellular_component^presynapse`GO:0032991^cellular_component^protein-containing complex`GO:0005154^molecular_function^epidermal growth factor receptor binding`GO:0001784^molecular_function^phosphotyrosine residue binding`GO:0008022^molecular_function^protein C-…	.	GO:0005515^molecular_function^protein binding	.	.
TRINITY_DN1974_c0_g1	TRINITY_DN1974_c0_g1_i5	GRAP_DROME^GRAP_DROME^Q:540-1172,H:1-211^86.256%ID^E:1.49e-130^RecName: Full=Growth factor receptor-bound protein 2 {ECO:0000250|UniProtKB:P62993};^Eukaryota; Metazoa; Ecdysozoa; Arthropoda; Hexapoda; Insecta; Pterygota; Neoptera; Holometabola; Diptera; Brachycera; Muscomorpha; Ephydroidea; Drosophilidae; Drosophila; Sophophora	.	TRINITY_DN1974_c0_g1_i5.p1	540-1175[+]	.	PF00018.29^SH3_1^SH3 domain^4-50^E:2.9e-16`PF14604.7^SH3_9^Variant SH3 domain^5-54^E:1.6e-11`PF07653.18^SH3_2^Variant SH3 domain^5-54^E:5.8e-10`PF00017.25^SH2^SH2 domain^60-134^E:4.9e-24`PF07653.18^SH3_2^Variant SH3 domain^157-208^E:1.7e-13`PF00018.29^SH3_1^SH3 domain^158-203^E:4.2e-17`PF14604.7^SH3_9^Variant SH3 domain^159-206^E:3.2e-18	.	.	.	KEGG:dme:Dmel_CG6033`KO:K04364	GO:0005737^cellular_component^cytoplasm`GO:0005654^cellular_component^nucleoplasm`GO:0005886^cellular_component^plasma membrane`GO:0098793^cellular_component^presynapse`GO:0032991^cellular_component^protein-containing complex`GO:0005154^molecular_function^epidermal growth factor receptor binding`GO:0001784^molecular_function^phosphotyrosine residue binding`GO:0008022^molecular_function^protein C-…	.	GO:0005515^molecular_function^protein binding	.	.
TRINITY_DN1974_c0_g1	TRINITY_DN1974_c0_g1_i1	.	.	.	.	.	.	.	.	.	.	.	.	.	.	.
TRINITY_DN1974_c0_g1	TRINITY_DN1974_c0_g1_i2	GRAP_DROME^GRAP_DROME^Q:483-1115,H:1-211^86.256%ID^E:7.1e-131^RecName: Full=Growth factor receptor-bound protein 2 {ECO:0000250|UniProtKB:P62993};^Eukaryota; Metazoa; Ecdysozoa; Arthropoda; Hexapoda; Insecta; Pterygota; Neoptera; Holometabola; Diptera; Brachycera; Muscomorpha; Ephydroidea; Drosophilidae; Drosophila; Sophophora	.	TRINITY_DN1974_c0_g1_i2.p1	483-1118[+]	.	PF00018.29^SH3_1^SH3 domain^4-50^E:2.9e-16`PF14604.7^SH3_9^Variant SH3 domain^5-54^E:1.6e-11`PF07653.18^SH3_2^Variant SH3 domain^5-54^E:5.8e-10`PF00017.25^SH2^SH2 domain^60-134^E:4.9e-24`PF07653.18^SH3_2^Variant SH3 domain^157-208^E:1.7e-13`PF00018.29^SH3_1^SH3 domain^158-203^E:4.2e-17`PF14604.7^SH3_9^Variant SH3 domain^159-206^E:3.2e-18	.	.	.	KEGG:dme:Dmel_CG6033`KO:K04364	GO:0005737^cellular_component^cytoplasm`GO:0005654^cellular_component^nucleoplasm`GO:0005886^cellular_component^plasma membrane`GO:0098793^cellular_component^presynapse`GO:0032991^cellular_component^protein-containing complex`GO:0005154^molecular_function^epidermal growth factor receptor binding`GO:0001784^molecular_function^phosphotyrosine residue binding`GO:0008022^molecular_function^protein C-…	.	GO:0005515^molecular_function^protein binding	.	.
TRINITY_DN1974_c0_g1	TRINITY_DN1974_c0_g1_i3	GRAP_DROME^GRAP_DROME^Q:540-1172,H:1-211^86.256%ID^E:1.18e-130^RecName: Full=Growth factor receptor-bound protein 2 {ECO:0000250|UniProtKB:P62993};^Eukaryota; Metazoa; Ecdysozoa; Arthropoda; Hexapoda; Insecta; Pterygota; Neoptera; Holometabola; Diptera; Brachycera; Muscomorpha; Ephydroidea; Drosophilidae; Drosophila; Sophophora	.	TRINITY_DN1974_c0_g1_i3.p1	540-1175[+]	.	PF00018.29^SH3_1^SH3 domain^4-50^E:2.9e-16`PF14604.7^SH3_9^Variant SH3 domain^5-54^E:1.6e-11`PF07653.18^SH3_2^Variant SH3 domain^5-54^E:5.8e-10`PF00017.25^SH2^SH2 domain^60-134^E:4.9e-24`PF07653.18^SH3_2^Variant SH3 domain^157-208^E:1.7e-13`PF00018.29^SH3_1^SH3 domain^158-203^E:4.2e-17`PF14604.7^SH3_9^Variant SH3 domain^159-206^E:3.2e-18	.	.	.	KEGG:dme:Dmel_CG6033`KO:K04364	GO:0005737^cellular_component^cytoplasm`GO:0005654^cellular_component^nucleoplasm`GO:0005886^cellular_component^plasma membrane`GO:0098793^cellular_component^presynapse`GO:0032991^cellular_component^protein-containing complex`GO:0005154^molecular_function^epidermal growth factor receptor binding`GO:0001784^molecular_function^phosphotyrosine residue binding`GO:0008022^molecular_function^protein C-…	.	GO:0005515^molecular_function^protein binding	.	.
TRINITY_DN19943_c0_g1	TRINITY_DN19943_c0_g1_i1	.	.	.	.	.	.	.	.	.	.	.	.	.	.	.
TRINITY_DN19943_c0_g1	TRINITY_DN19943_c0_g1_i2	EGFR_DROME^EGFR_DROME^Q:398-499,H:100-133^82.353%ID^E:8.17e-13^RecName: Full=Epidermal growth factor receptor;^Eukaryota; Metazoa; Ecdysozoa; Arthropoda; Hexapoda; Insecta; Pterygota; Neoptera; Holometabola; Diptera; Brachycera; Muscomorpha; Ephydroidea; Drosophilidae; Drosophila; Sophophora	.	.	.	.	.	.	.	.	KEGG:dme:Dmel_CG10079`KO:K04361	GO:0009925^cellular_component^basal plasma membrane`GO:0005887^cellular_component^integral component of plasma membrane`GO:0005886^cellular_component^plasma membrane`GO:0043235^cellular_component^receptor complex`GO:0005524^molecular_function^ATP binding`GO:0005006^molecular_function^epidermal growth factor-activated receptor activity`GO:0042802^molecular_function^identical protein binding`GO:000…	.	.	.	.
TRINITY_DN19978_c0_g1	TRINITY_DN19978_c0_g1_i4	ZN835_HUMAN^ZN835_HUMAN^Q:3-161,H:315-367^49.057%ID^E:1.21e-22^RecName: Full=Zinc finger protein 835;^Eukaryota; Metazoa; Chordata; Craniata; Vertebrata; Euteleostomi; Mammalia; Eutheria; Euarchontoglires; Primates; Haplorrhini; Catarrhini; Hominidae; Homo`ZN835_HUMAN^ZN835_HUMAN^Q:170-328,H:398-450^49.057%ID^E:1.21e-22^RecName: Full=Zinc finger protein 835;^Eukaryota; Metazoa; Chordata; Craniata…	.	.	.	.	.	.	.	.	KEGG:hsa:90485	GO:0005654^cellular_component^nucleoplasm`GO:0003700^molecular_function^DNA-binding transcription factor activity`GO:0046872^molecular_function^metal ion binding`GO:0000976^molecular_function^transcription regulatory region sequence-specific DNA binding`GO:0000122^biological_process^negative regulation of transcription by RNA polymerase II`GO:0045944^biological_process^positive regulation of tran…	.	.	.	.
TRINITY_DN19978_c0_g1	TRINITY_DN19978_c0_g1_i5	ZN418_HUMAN^ZN418_HUMAN^Q:3-488,H:295-456^49.383%ID^E:1.11e-49^RecName: Full=Zinc finger protein 418;^Eukaryota; Metazoa; Chordata; Craniata; Vertebrata; Euteleostomi; Mammalia; Eutheria; Euarchontoglires; Primates; Haplorrhini; Catarrhini; Hominidae; Homo`ZN418_HUMAN^ZN418_HUMAN^Q:3-488,H:267-428^46.914%ID^E:9.03e-48^RecName: Full=Zinc finger protein 418;^Eukaryota; Metazoa; Chordata; Craniata; …	.	TRINITY_DN19978_c0_g1_i5.p1	3-491[+]	.	PF00096.27^zf-C2H2^Zinc finger, C2H2 type^20-42^E:2.1e-05`PF00096.27^zf-C2H2^Zinc finger, C2H2 type^48-70^E:3.2e-06`PF13894.7^zf-C2H2_4^C2H2-type zinc finger^48-70^E:0.00063`PF13912.7^zf-C2H2_6^C2H2-type zinc finger^48-70^E:0.065`PF00096.27^zf-C2H2^Zinc finger, C2H2 type^76-98^E:0.00023`PF13894.7^zf-C2H2_4^C2H2-type zinc finger^76-98^E:0.00033`PF13912.7^zf-C2H2_6^C2H2-type zinc finger^76-94^E:0.0…	.	.	.	KEGG:hsa:147686`KO:K09228	GO:0005634^cellular_component^nucleus`GO:0003677^molecular_function^DNA binding`GO:0046872^molecular_function^metal ion binding`GO:0006355^biological_process^regulation of transcription, DNA-templated	.	GO:0003676^molecular_function^nucleic acid binding	.	.
TRINITY_DN19978_c0_g1	TRINITY_DN19978_c0_g1_i2	GLAS_DROME^GLAS_DROME^Q:3-377,H:446-570^44.8%ID^E:2.01e-36^RecName: Full=Protein glass;^Eukaryota; Metazoa; Ecdysozoa; Arthropoda; Hexapoda; Insecta; Pterygota; Neoptera; Holometabola; Diptera; Brachycera; Muscomorpha; Ephydroidea; Drosophilidae; Drosophila; Sophophora`GLAS_DROME^GLAS_DROME^Q:54-377,H:435-542^43.519%ID^E:3.11e-28^RecName: Full=Protein glass;^Eukaryota; Metazoa; Ecdysozoa; Arthrop…	.	TRINITY_DN19978_c0_g1_i2.p1	3-377[+]	.	PF00096.27^zf-C2H2^Zinc finger, C2H2 type^20-42^E:1.4e-05`PF13894.7^zf-C2H2_4^C2H2-type zinc finger^20-42^E:0.0008`PF10578.10^SVS_QK^Seminal vesicle protein repeat^26-31^E:37`PF00096.27^zf-C2H2^Zinc finger, C2H2 type^48-70^E:0.00019`PF13912.7^zf-C2H2_6^C2H2-type zinc finger^48-70^E:0.11`PF10578.10^SVS_QK^Seminal vesicle protein repeat^55-59^E:160`PF00096.27^zf-C2H2^Zinc finger, C2H2 type^76-98^E:…	.	.	.	KEGG:dme:Dmel_CG7672`KO:K09214	GO:0005634^cellular_component^nucleus`GO:0003677^molecular_function^DNA binding`GO:0000981^molecular_function^DNA-binding transcription factor activity, RNA polymerase II-specific`GO:0046872^molecular_function^metal ion binding`GO:0060086^biological_process^circadian temperature homeostasis`GO:0001745^biological_process^compound eye morphogenesis`GO:0001751^biological_process^compound eye photore…	.	GO:0003676^molecular_function^nucleic acid binding	.	.
TRINITY_DN19978_c0_g1	TRINITY_DN19978_c0_g1_i3	ZN358_HUMAN^ZN358_HUMAN^Q:3-320,H:272-377^50.943%ID^E:3.73e-32^RecName: Full=Zinc finger protein 358;^Eukaryota; Metazoa; Chordata; Craniata; Vertebrata; Euteleostomi; Mammalia; Eutheria; Euarchontoglires; Primates; Haplorrhini; Catarrhini; Hominidae; Homo`ZN358_HUMAN^ZN358_HUMAN^Q:21-323,H:250-350^52.475%ID^E:1.21e-31^RecName: Full=Zinc finger protein 358;^Eukaryota; Metazoa; Chordata; Craniata;…	.	TRINITY_DN19978_c0_g1_i3.p1	3-323[+]	.	PF00096.27^zf-C2H2^Zinc finger, C2H2 type^20-42^E:1.1e-05`PF13894.7^zf-C2H2_4^C2H2-type zinc finger^20-42^E:0.00062`PF10578.10^SVS_QK^Seminal vesicle protein repeat^26-31^E:30`PF00096.27^zf-C2H2^Zinc finger, C2H2 type^48-70^E:1.6e-06`PF13894.7^zf-C2H2_4^C2H2-type zinc finger^48-70^E:0.00032`PF13912.7^zf-C2H2_6^C2H2-type zinc finger^48-70^E:0.034`PF10578.10^SVS_QK^Seminal vesicle protein repeat^55…	.	.	.	KEGG:hsa:140467	GO:0005634^cellular_component^nucleus`GO:0003677^molecular_function^DNA binding`GO:0046872^molecular_function^metal ion binding`GO:0035115^biological_process^embryonic forelimb morphogenesis`GO:0021915^biological_process^neural tube development`GO:0019827^biological_process^stem cell population maintenance	.	GO:0003676^molecular_function^nucleic acid binding	.	.
TRINITY_DN20035_c0_g1	TRINITY_DN20035_c0_g1_i4	GIL_DROME^GIL_DROME^Q:292-759,H:284-441^45.625%ID^E:5.14e-43^RecName: Full=Protein giant-lens;^Eukaryota; Metazoa; Ecdysozoa; Arthropoda; Hexapoda; Insecta; Pterygota; Neoptera; Holometabola; Diptera; Brachycera; Muscomorpha; Ephydroidea; Drosophilidae; Drosophila; Sophophora`GIL_DROME^GIL_DROME^Q:160-282,H:125-165^60.976%ID^E:5.18e-09^RecName: Full=Protein giant-lens;^Eukaryota; Metazoa; Ecdysoz…	.	TRINITY_DN20035_c0_g1_i4.p1	1-762[+]	.	PF11581.9^Argos^Antagonist of EGFR signalling, Argos^109-234^E:1.8e-50	.	.	.	KEGG:dme:Dmel_CG4531`KO:K02104	GO:0005615^cellular_component^extracellular space`GO:0005154^molecular_function^epidermal growth factor receptor binding`GO:0042802^molecular_function^identical protein binding`GO:0048019^molecular_function^receptor antagonist activity`GO:0009948^biological_process^anterior/posterior axis specification`GO:0009950^biological_process^dorsal/ventral axis specification`GO:0001654^biological_process^e…	.	.	.	.
TRINITY_DN20035_c0_g1	TRINITY_DN20035_c0_g1_i4	GIL_DROME^GIL_DROME^Q:292-759,H:284-441^45.625%ID^E:5.14e-43^RecName: Full=Protein giant-lens;^Eukaryota; Metazoa; Ecdysozoa; Arthropoda; Hexapoda; Insecta; Pterygota; Neoptera; Holometabola; Diptera; Brachycera; Muscomorpha; Ephydroidea; Drosophilidae; Drosophila; Sophophora`GIL_DROME^GIL_DROME^Q:160-282,H:125-165^60.976%ID^E:5.18e-09^RecName: Full=Protein giant-lens;^Eukaryota; Metazoa; Ecdysoz…	.	TRINITY_DN20035_c0_g1_i4.p3	862-1272[+]	.	.	.	.	.	KEGG:dme:Dmel_CG4531`KO:K02104	GO:0005615^cellular_component^extracellular space`GO:0005154^molecular_function^epidermal growth factor receptor binding`GO:0042802^molecular_function^identical protein binding`GO:0048019^molecular_function^receptor antagonist activity`GO:0009948^biological_process^anterior/posterior axis specification`GO:0009950^biological_process^dorsal/ventral axis specification`GO:0001654^biological_process^e…	.	.	.	.
TRINITY_DN20035_c0_g1	TRINITY_DN20035_c0_g1_i5	GIL_DROME^GIL_DROME^Q:292-759,H:284-441^45.625%ID^E:5.19e-43^RecName: Full=Protein giant-lens;^Eukaryota; Metazoa; Ecdysozoa; Arthropoda; Hexapoda; Insecta; Pterygota; Neoptera; Holometabola; Diptera; Brachycera; Muscomorpha; Ephydroidea; Drosophilidae; Drosophila; Sophophora`GIL_DROME^GIL_DROME^Q:160-282,H:125-165^60.976%ID^E:4.9e-09^RecName: Full=Protein giant-lens;^Eukaryota; Metazoa; Ecdysozo…	.	TRINITY_DN20035_c0_g1_i5.p1	1-762[+]	.	PF11581.9^Argos^Antagonist of EGFR signalling, Argos^109-234^E:1.6e-50	.	.	.	KEGG:dme:Dmel_CG4531`KO:K02104	GO:0005615^cellular_component^extracellular space`GO:0005154^molecular_function^epidermal growth factor receptor binding`GO:0042802^molecular_function^identical protein binding`GO:0048019^molecular_function^receptor antagonist activity`GO:0009948^biological_process^anterior/posterior axis specification`GO:0009950^biological_process^dorsal/ventral axis specification`GO:0001654^biological_process^e…	.	.	.	.
TRINITY_DN20035_c0_g1	TRINITY_DN20035_c0_g1_i6	GIL_DROME^GIL_DROME^Q:292-759,H:284-441^45.625%ID^E:6.28e-43^RecName: Full=Protein giant-lens;^Eukaryota; Metazoa; Ecdysozoa; Arthropoda; Hexapoda; Insecta; Pterygota; Neoptera; Holometabola; Diptera; Brachycera; Muscomorpha; Ephydroidea; Drosophilidae; Drosophila; Sophophora`GIL_DROME^GIL_DROME^Q:160-282,H:125-165^60.976%ID^E:5.09e-09^RecName: Full=Protein giant-lens;^Eukaryota; Metazoa; Ecdysoz…	.	TRINITY_DN20035_c0_g1_i6.p1	1-762[+]	.	PF11581.9^Argos^Antagonist of EGFR signalling, Argos^109-234^E:1.6e-50	.	.	.	KEGG:dme:Dmel_CG4531`KO:K02104	GO:0005615^cellular_component^extracellular space`GO:0005154^molecular_function^epidermal growth factor receptor binding`GO:0042802^molecular_function^identical protein binding`GO:0048019^molecular_function^receptor antagonist activity`GO:0009948^biological_process^anterior/posterior axis specification`GO:0009950^biological_process^dorsal/ventral axis specification`GO:0001654^biological_process^e…	.	.	.	.
TRINITY_DN20035_c0_g1	TRINITY_DN20035_c0_g1_i6	GIL_DROME^GIL_DROME^Q:292-759,H:284-441^45.625%ID^E:6.28e-43^RecName: Full=Protein giant-lens;^Eukaryota; Metazoa; Ecdysozoa; Arthropoda; Hexapoda; Insecta; Pterygota; Neoptera; Holometabola; Diptera; Brachycera; Muscomorpha; Ephydroidea; Drosophilidae; Drosophila; Sophophora`GIL_DROME^GIL_DROME^Q:160-282,H:125-165^60.976%ID^E:5.09e-09^RecName: Full=Protein giant-lens;^Eukaryota; Metazoa; Ecdysoz…	.	TRINITY_DN20035_c0_g1_i6.p3	862-1272[+]	.	.	.	.	.	KEGG:dme:Dmel_CG4531`KO:K02104	GO:0005615^cellular_component^extracellular space`GO:0005154^molecular_function^epidermal growth factor receptor binding`GO:0042802^molecular_function^identical protein binding`GO:0048019^molecular_function^receptor antagonist activity`GO:0009948^biological_process^anterior/posterior axis specification`GO:0009950^biological_process^dorsal/ventral axis specification`GO:0001654^biological_process^e…	.	.	.	.
TRINITY_DN20035_c0_g1	TRINITY_DN20035_c0_g1_i1	GIL_DROME^GIL_DROME^Q:292-759,H:284-441^45.625%ID^E:6.28e-43^RecName: Full=Protein giant-lens;^Eukaryota; Metazoa; Ecdysozoa; Arthropoda; Hexapoda; Insecta; Pterygota; Neoptera; Holometabola; Diptera; Brachycera; Muscomorpha; Ephydroidea; Drosophilidae; Drosophila; Sophophora`GIL_DROME^GIL_DROME^Q:160-282,H:125-165^60.976%ID^E:5.09e-09^RecName: Full=Protein giant-lens;^Eukaryota; Metazoa; Ecdysoz…	.	TRINITY_DN20035_c0_g1_i1.p1	1-762[+]	.	PF11581.9^Argos^Antagonist of EGFR signalling, Argos^109-234^E:1.6e-50	.	.	.	KEGG:dme:Dmel_CG4531`KO:K02104	GO:0005615^cellular_component^extracellular space`GO:0005154^molecular_function^epidermal growth factor receptor binding`GO:0042802^molecular_function^identical protein binding`GO:0048019^molecular_function^receptor antagonist activity`GO:0009948^biological_process^anterior/posterior axis specification`GO:0009950^biological_process^dorsal/ventral axis specification`GO:0001654^biological_process^e…	.	.	.	.
TRINITY_DN20035_c0_g1	TRINITY_DN20035_c0_g1_i1	GIL_DROME^GIL_DROME^Q:292-759,H:284-441^45.625%ID^E:6.28e-43^RecName: Full=Protein giant-lens;^Eukaryota; Metazoa; Ecdysozoa; Arthropoda; Hexapoda; Insecta; Pterygota; Neoptera; Holometabola; Diptera; Brachycera; Muscomorpha; Ephydroidea; Drosophilidae; Drosophila; Sophophora`GIL_DROME^GIL_DROME^Q:160-282,H:125-165^60.976%ID^E:5.09e-09^RecName: Full=Protein giant-lens;^Eukaryota; Metazoa; Ecdysoz…	.	TRINITY_DN20035_c0_g1_i1.p3	862-1272[+]	.	.	.	.	.	KEGG:dme:Dmel_CG4531`KO:K02104	GO:0005615^cellular_component^extracellular space`GO:0005154^molecular_function^epidermal growth factor receptor binding`GO:0042802^molecular_function^identical protein binding`GO:0048019^molecular_function^receptor antagonist activity`GO:0009948^biological_process^anterior/posterior axis specification`GO:0009950^biological_process^dorsal/ventral axis specification`GO:0001654^biological_process^e…	.	.	.	.
TRINITY_DN20035_c0_g1	TRINITY_DN20035_c0_g1_i2	GIL_DROME^GIL_DROME^Q:292-759,H:284-441^45.625%ID^E:5.14e-43^RecName: Full=Protein giant-lens;^Eukaryota; Metazoa; Ecdysozoa; Arthropoda; Hexapoda; Insecta; Pterygota; Neoptera; Holometabola; Diptera; Brachycera; Muscomorpha; Ephydroidea; Drosophilidae; Drosophila; Sophophora`GIL_DROME^GIL_DROME^Q:160-282,H:125-165^60.976%ID^E:5.18e-09^RecName: Full=Protein giant-lens;^Eukaryota; Metazoa; Ecdysoz…	.	TRINITY_DN20035_c0_g1_i2.p3	862-1272[+]	.	.	.	.	.	KEGG:dme:Dmel_CG4531`KO:K02104	GO:0005615^cellular_component^extracellular space`GO:0005154^molecular_function^epidermal growth factor receptor binding`GO:0042802^molecular_function^identical protein binding`GO:0048019^molecular_function^receptor antagonist activity`GO:0009948^biological_process^anterior/posterior axis specification`GO:0009950^biological_process^dorsal/ventral axis specification`GO:0001654^biological_process^e…	.	.	.	.
TRINITY_DN20035_c0_g1	TRINITY_DN20035_c0_g1_i2	GIL_DROME^GIL_DROME^Q:292-759,H:284-441^45.625%ID^E:5.14e-43^RecName: Full=Protein giant-lens;^Eukaryota; Metazoa; Ecdysozoa; Arthropoda; Hexapoda; Insecta; Pterygota; Neoptera; Holometabola; Diptera; Brachycera; Muscomorpha; Ephydroidea; Drosophilidae; Drosophila; Sophophora`GIL_DROME^GIL_DROME^Q:160-282,H:125-165^60.976%ID^E:5.18e-09^RecName: Full=Protein giant-lens;^Eukaryota; Metazoa; Ecdysoz…	.	TRINITY_DN20035_c0_g1_i2.p1	1-762[+]	.	PF11581.9^Argos^Antagonist of EGFR signalling, Argos^109-234^E:1.8e-50	.	.	.	KEGG:dme:Dmel_CG4531`KO:K02104	GO:0005615^cellular_component^extracellular space`GO:0005154^molecular_function^epidermal growth factor receptor binding`GO:0042802^molecular_function^identical protein binding`GO:0048019^molecular_function^receptor antagonist activity`GO:0009948^biological_process^anterior/posterior axis specification`GO:0009950^biological_process^dorsal/ventral axis specification`GO:0001654^biological_process^e…	.	.	.	.
TRINITY_DN20746_c0_g1	TRINITY_DN20746_c0_g1_i4	DSCL1_HUMAN^DSCL1_HUMAN^Q:327-878,H:597-786^28.796%ID^E:9.39e-18^RecName: Full=Down syndrome cell adhesion molecule-like protein 1;^Eukaryota; Metazoa; Chordata; Craniata; Vertebrata; Euteleostomi; Mammalia; Eutheria; Euarchontoglires; Primates; Haplorrhini; Catarrhini; Hominidae; Homo	.	TRINITY_DN20746_c0_g1_i4.p1	243-983[+]	.	PF07679.17^I-set^Immunoglobulin I-set domain^39-119^E:3.9e-11`PF13927.7^Ig_3^Immunoglobulin domain^40-106^E:1.3e-09`PF00047.26^ig^Immunoglobulin domain^41-115^E:4.7e-10`PF13895.7^Ig_2^Immunoglobulin domain^42-115^E:8.8e-08`PF13927.7^Ig_3^Immunoglobulin domain^122-197^E:3.3e-13`PF07679.17^I-set^Immunoglobulin I-set domain^125-200^E:1.1e-11`PF00047.26^ig^Immunoglobulin domain^128-197^E:6.1e-10`PF13…	.	.	.	KEGG:hsa:57453`KO:K06768	GO:0030424^cellular_component^axon`GO:0009986^cellular_component^cell surface`GO:0005615^cellular_component^extracellular space`GO:0016021^cellular_component^integral component of membrane`GO:0005886^cellular_component^plasma membrane`GO:0045202^cellular_component^synapse`GO:0098632^molecular_function^cell-cell adhesion mediator activity`GO:0042803^molecular_function^protein homodimerization acti…	.	.	.	.
TRINITY_DN20746_c0_g1	TRINITY_DN20746_c0_g1_i5	DSCL1_CHICK^DSCL1_CHICK^Q:5-712,H:570-811^27.984%ID^E:2.07e-25^RecName: Full=Down syndrome cell adhesion molecule-like protein 1 homolog;^Eukaryota; Metazoa; Chordata; Craniata; Vertebrata; Euteleostomi; Archelosauria; Archosauria; Dinosauria; Saurischia; Theropoda; Coelurosauria; Aves; Neognathae; Galloanserae; Galliformes; Phasianidae; Phasianinae; Gallus	.	TRINITY_DN20746_c0_g1_i5.p1	2-712[+]	.	PF07679.17^I-set^Immunoglobulin I-set domain^40-120^E:3.5e-11`PF13927.7^Ig_3^Immunoglobulin domain^41-107^E:1.2e-09`PF00047.26^ig^Immunoglobulin domain^42-116^E:4.4e-10`PF13895.7^Ig_2^Immunoglobulin domain^43-116^E:8e-08`PF13927.7^Ig_3^Immunoglobulin domain^123-198^E:3e-13`PF07679.17^I-set^Immunoglobulin I-set domain^126-201^E:1e-11`PF00047.26^ig^Immunoglobulin domain^129-198^E:5.6e-10`PF13895.7^…	.	.	.	.	GO:0016021^cellular_component^integral component of membrane`GO:0005886^cellular_component^plasma membrane`GO:0030017^cellular_component^sarcomere`GO:0045202^cellular_component^synapse`GO:0060219^biological_process^camera-type eye photoreceptor cell differentiation`GO:0007417^biological_process^central nervous system development`GO:0007156^biological_process^homophilic cell adhesion via plasma me…	.	.	.	.
TRINITY_DN20746_c0_g1	TRINITY_DN20746_c0_g1_i1	DSCL1_HUMAN^DSCL1_HUMAN^Q:14-457,H:632-786^28.387%ID^E:1.51e-12^RecName: Full=Down syndrome cell adhesion molecule-like protein 1;^Eukaryota; Metazoa; Chordata; Craniata; Vertebrata; Euteleostomi; Mammalia; Eutheria; Euarchontoglires; Primates; Haplorrhini; Catarrhini; Hominidae; Homo	.	TRINITY_DN20746_c0_g1_i1.p1	2-457[+]	.	PF07679.17^I-set^Immunoglobulin I-set domain^8-59^E:1.6e-05`PF00047.26^ig^Immunoglobulin domain^25-56^E:0.00013`PF13927.7^Ig_3^Immunoglobulin domain^62-137^E:1.1e-13`PF07679.17^I-set^Immunoglobulin I-set domain^65-140^E:3.5e-12`PF00047.26^ig^Immunoglobulin domain^68-137^E:2.1e-10`PF13895.7^Ig_2^Immunoglobulin domain^68-150^E:1.1e-06	.	.	.	KEGG:hsa:57453`KO:K06768	GO:0030424^cellular_component^axon`GO:0009986^cellular_component^cell surface`GO:0005615^cellular_component^extracellular space`GO:0016021^cellular_component^integral component of membrane`GO:0005886^cellular_component^plasma membrane`GO:0045202^cellular_component^synapse`GO:0098632^molecular_function^cell-cell adhesion mediator activity`GO:0042803^molecular_function^protein homodimerization acti…	.	.	.	.
TRINITY_DN20746_c0_g1	TRINITY_DN20746_c0_g1_i2	DSCL1_HUMAN^DSCL1_HUMAN^Q:327-878,H:597-786^28.796%ID^E:1.05e-17^RecName: Full=Down syndrome cell adhesion molecule-like protein 1;^Eukaryota; Metazoa; Chordata; Craniata; Vertebrata; Euteleostomi; Mammalia; Eutheria; Euarchontoglires; Primates; Haplorrhini; Catarrhini; Hominidae; Homo	.	TRINITY_DN20746_c0_g1_i2.p1	243-944[+]	.	PF07679.17^I-set^Immunoglobulin I-set domain^39-119^E:3.4e-11`PF13927.7^Ig_3^Immunoglobulin domain^40-106^E:1.2e-09`PF00047.26^ig^Immunoglobulin domain^41-115^E:4.3e-10`PF13895.7^Ig_2^Immunoglobulin domain^42-115^E:7.9e-08`PF13927.7^Ig_3^Immunoglobulin domain^122-197^E:3e-13`PF07679.17^I-set^Immunoglobulin I-set domain^125-200^E:9.7e-12`PF00047.26^ig^Immunoglobulin domain^128-197^E:5.5e-10`PF1389…	.	.	.	KEGG:hsa:57453`KO:K06768	GO:0030424^cellular_component^axon`GO:0009986^cellular_component^cell surface`GO:0005615^cellular_component^extracellular space`GO:0016021^cellular_component^integral component of membrane`GO:0005886^cellular_component^plasma membrane`GO:0045202^cellular_component^synapse`GO:0098632^molecular_function^cell-cell adhesion mediator activity`GO:0042803^molecular_function^protein homodimerization acti…	.	.	.	.
TRINITY_DN20746_c0_g1	TRINITY_DN20746_c0_g1_i3	DSCL1_CHICK^DSCL1_CHICK^Q:327-950,H:598-811^28.372%ID^E:2.72e-21^RecName: Full=Down syndrome cell adhesion molecule-like protein 1 homolog;^Eukaryota; Metazoa; Chordata; Craniata; Vertebrata; Euteleostomi; Archelosauria; Archosauria; Dinosauria; Saurischia; Theropoda; Coelurosauria; Aves; Neognathae; Galloanserae; Galliformes; Phasianidae; Phasianinae; Gallus	.	TRINITY_DN20746_c0_g1_i3.p1	243-950[+]	.	PF07679.17^I-set^Immunoglobulin I-set domain^39-119^E:3.5e-11`PF13927.7^Ig_3^Immunoglobulin domain^40-106^E:1.2e-09`PF00047.26^ig^Immunoglobulin domain^41-115^E:4.3e-10`PF13895.7^Ig_2^Immunoglobulin domain^42-115^E:8e-08`PF13927.7^Ig_3^Immunoglobulin domain^122-197^E:3e-13`PF07679.17^I-set^Immunoglobulin I-set domain^125-200^E:9.9e-12`PF00047.26^ig^Immunoglobulin domain^128-197^E:5.6e-10`PF13895.…	.	.	.	.	GO:0016021^cellular_component^integral component of membrane`GO:0005886^cellular_component^plasma membrane`GO:0030017^cellular_component^sarcomere`GO:0045202^cellular_component^synapse`GO:0060219^biological_process^camera-type eye photoreceptor cell differentiation`GO:0007417^biological_process^central nervous system development`GO:0007156^biological_process^homophilic cell adhesion via plasma me…	.	.	.	.
TRINITY_DN20889_c0_g2	TRINITY_DN20889_c0_g2_i1	TITIN_HUMAN^TITIN_HUMAN^Q:498-818,H:6163-6268^28.972%ID^E:1.16e-09^RecName: Full=Titin;^Eukaryota; Metazoa; Chordata; Craniata; Vertebrata; Euteleostomi; Mammalia; Eutheria; Euarchontoglires; Primates; Haplorrhini; Catarrhini; Hominidae; Homo`TITIN_HUMAN^TITIN_HUMAN^Q:531-836,H:5050-5150^30.392%ID^E:1.16e-08^RecName: Full=Titin;^Eukaryota; Metazoa; Chordata; Craniata; Vertebrata; Euteleostomi; Ma…	.	TRINITY_DN20889_c0_g2_i1.p1	435-839[+]	.	PF13927.7^Ig_3^Immunoglobulin domain^34-100^E:3.8e-10`PF13895.7^Ig_2^Immunoglobulin domain^37-107^E:3.2e-09`PF00047.26^ig^Immunoglobulin domain^37-109^E:2.3e-07`PF07679.17^I-set^Immunoglobulin I-set domain^48-109^E:5e-09	.	.	.	KEGG:hsa:7273`KO:K12567	GO:0000794^cellular_component^condensed nuclear chromosome`GO:0005829^cellular_component^cytosol`GO:0070062^cellular_component^extracellular exosome`GO:0005576^cellular_component^extracellular region`GO:0031674^cellular_component^I band`GO:0031430^cellular_component^M band`GO:0030017^cellular_component^sarcomere`GO:0005865^cellular_component^striated muscle thin filament`GO:0030018^cellular_compo…	.	.	.	.
TRINITY_DN20889_c0_g2	TRINITY_DN20889_c0_g2_i3	TITIN_HUMAN^TITIN_HUMAN^Q:190-510,H:6163-6268^27.103%ID^E:7.5e-09^RecName: Full=Titin;^Eukaryota; Metazoa; Chordata; Craniata; Vertebrata; Euteleostomi; Mammalia; Eutheria; Euarchontoglires; Primates; Haplorrhini; Catarrhini; Hominidae; Homo`TITIN_HUMAN^TITIN_HUMAN^Q:235-528,H:7306-7402^29.592%ID^E:4.74e-08^RecName: Full=Titin;^Eukaryota; Metazoa; Chordata; Craniata; Vertebrata; Euteleostomi; Mam…	.	TRINITY_DN20889_c0_g2_i3.p1	127-531[+]	.	PF13927.7^Ig_3^Immunoglobulin domain^35-100^E:6.9e-10`PF00047.26^ig^Immunoglobulin domain^36-109^E:5.5e-08`PF07679.17^I-set^Immunoglobulin I-set domain^37-109^E:6.6e-09`PF13895.7^Ig_2^Immunoglobulin domain^37-107^E:4e-08	.	.	.	KEGG:hsa:7273`KO:K12567	GO:0000794^cellular_component^condensed nuclear chromosome`GO:0005829^cellular_component^cytosol`GO:0070062^cellular_component^extracellular exosome`GO:0005576^cellular_component^extracellular region`GO:0031674^cellular_component^I band`GO:0031430^cellular_component^M band`GO:0030017^cellular_component^sarcomere`GO:0005865^cellular_component^striated muscle thin filament`GO:0030018^cellular_compo…	.	.	.	.
TRINITY_DN20889_c0_g2	TRINITY_DN20889_c0_g2_i2	DSCAM_CHICK^DSCAM_CHICK^Q:168-530,H:614-733^30.579%ID^E:3.79e-10^RecName: Full=Down syndrome cell adhesion molecule homolog;^Eukaryota; Metazoa; Chordata; Craniata; Vertebrata; Euteleostomi; Archelosauria; Archosauria; Dinosauria; Saurischia; Theropoda; Coelurosauria; Aves; Neognathae; Galloanserae; Galliformes; Phasianidae; Phasianinae; Gallus	.	TRINITY_DN20889_c0_g2_i2.p1	129-533[+]	.	PF13927.7^Ig_3^Immunoglobulin domain^35-100^E:6.8e-10`PF00047.26^ig^Immunoglobulin domain^36-109^E:4.4e-07`PF07679.17^I-set^Immunoglobulin I-set domain^37-109^E:3.4e-09`PF13895.7^Ig_2^Immunoglobulin domain^37-107^E:3.1e-07	.	.	.	.	GO:0030425^cellular_component^dendrite`GO:0030426^cellular_component^growth cone`GO:0005887^cellular_component^integral component of plasma membrane`GO:0043025^cellular_component^neuronal cell body`GO:0030017^cellular_component^sarcomere`GO:0045202^cellular_component^synapse`GO:1990890^molecular_function^netrin receptor binding`GO:1990782^molecular_function^protein tyrosine kinase binding`GO:0007…	.	.	.	.
TRINITY_DN20889_c0_g2	TRINITY_DN20889_c0_g2_i5	TITIN_HUMAN^TITIN_HUMAN^Q:506-835,H:5038-5150^29.204%ID^E:1.31e-08^RecName: Full=Titin;^Eukaryota; Metazoa; Chordata; Craniata; Vertebrata; Euteleostomi; Mammalia; Eutheria; Euarchontoglires; Primates; Haplorrhini; Catarrhini; Hominidae; Homo`TITIN_HUMAN^TITIN_HUMAN^Q:530-817,H:6174-6268^28.125%ID^E:8.6e-08^RecName: Full=Titin;^Eukaryota; Metazoa; Chordata; Craniata; Vertebrata; Euteleostomi; Mam…	.	TRINITY_DN20889_c0_g2_i5.p1	434-838[+]	.	PF13927.7^Ig_3^Immunoglobulin domain^32-100^E:1.7e-10`PF00047.26^ig^Immunoglobulin domain^36-109^E:1.4e-08`PF07679.17^I-set^Immunoglobulin I-set domain^37-109^E:2.1e-09`PF13895.7^Ig_2^Immunoglobulin domain^37-107^E:1.1e-08	.	.	.	KEGG:hsa:7273`KO:K12567	GO:0000794^cellular_component^condensed nuclear chromosome`GO:0005829^cellular_component^cytosol`GO:0070062^cellular_component^extracellular exosome`GO:0005576^cellular_component^extracellular region`GO:0031674^cellular_component^I band`GO:0031430^cellular_component^M band`GO:0030017^cellular_component^sarcomere`GO:0005865^cellular_component^striated muscle thin filament`GO:0030018^cellular_compo…	.	.	.	.
TRINITY_DN20889_c0_g2	TRINITY_DN20889_c0_g2_i4	TITIN_HUMAN^TITIN_HUMAN^Q:506-835,H:5038-5150^30.088%ID^E:1.43e-09^RecName: Full=Titin;^Eukaryota; Metazoa; Chordata; Craniata; Vertebrata; Euteleostomi; Mammalia; Eutheria; Euarchontoglires; Primates; Haplorrhini; Catarrhini; Hominidae; Homo`TITIN_HUMAN^TITIN_HUMAN^Q:542-829,H:4679-4775^29.592%ID^E:7.14e-06^RecName: Full=Titin;^Eukaryota; Metazoa; Chordata; Craniata; Vertebrata; Euteleostomi; Ma…	.	TRINITY_DN20889_c0_g2_i4.p1	434-838[+]	.	PF13927.7^Ig_3^Immunoglobulin domain^32-100^E:9.9e-11`PF00047.26^ig^Immunoglobulin domain^36-109^E:9.6e-09`PF07679.17^I-set^Immunoglobulin I-set domain^37-109^E:1.3e-10`PF13895.7^Ig_2^Immunoglobulin domain^37-107^E:1.7e-08	.	.	.	KEGG:hsa:7273`KO:K12567	GO:0000794^cellular_component^condensed nuclear chromosome`GO:0005829^cellular_component^cytosol`GO:0070062^cellular_component^extracellular exosome`GO:0005576^cellular_component^extracellular region`GO:0031674^cellular_component^I band`GO:0031430^cellular_component^M band`GO:0030017^cellular_component^sarcomere`GO:0005865^cellular_component^striated muscle thin filament`GO:0030018^cellular_compo…	.	.	.	.
TRINITY_DN2095_c12_g2	TRINITY_DN2095_c12_g2_i3	ZN384_HUMAN^ZN384_HUMAN^Q:83-271,H:329-393^44.615%ID^E:6.64e-11^RecName: Full=Zinc finger protein 384;^Eukaryota; Metazoa; Chordata; Craniata; Vertebrata; Euteleostomi; Mammalia; Eutheria; Euarchontoglires; Primates; Haplorrhini; Catarrhini; Hominidae; Homo`ZN384_HUMAN^ZN384_HUMAN^Q:137-271,H:319-363^48.889%ID^E:1.79e-08^RecName: Full=Zinc finger protein 384;^Eukaryota; Metazoa; Chordata; Craniat…	.	.	.	.	.	.	.	.	KEGG:hsa:171017`KO:K23480	GO:0005634^cellular_component^nucleus`GO:0003677^molecular_function^DNA binding`GO:0046872^molecular_function^metal ion binding	.	.	.	.
TRINITY_DN2095_c12_g2	TRINITY_DN2095_c12_g2_i2	.	.	.	.	.	.	.	.	.	.	.	.	.	.	.
TRINITY_DN2095_c12_g2	TRINITY_DN2095_c12_g2_i1	ZNF18_HUMAN^ZNF18_HUMAN^Q:127-231,H:488-522^51.429%ID^E:1.07e-06^RecName: Full=Zinc finger protein 18;^Eukaryota; Metazoa; Chordata; Craniata; Vertebrata; Euteleostomi; Mammalia; Eutheria; Euarchontoglires; Primates; Haplorrhini; Catarrhini; Hominidae; Homo`ZNF18_HUMAN^ZNF18_HUMAN^Q:142-234,H:465-495^51.613%ID^E:5.97e-06^RecName: Full=Zinc finger protein 18;^Eukaryota; Metazoa; Chordata; Craniata…	.	.	.	.	.	.	.	.	KEGG:hsa:7566`KO:K09229	GO:0005634^cellular_component^nucleus`GO:0003677^molecular_function^DNA binding`GO:0003700^molecular_function^DNA-binding transcription factor activity`GO:0046872^molecular_function^metal ion binding`GO:0042552^biological_process^myelination`GO:0045892^biological_process^negative regulation of transcription, DNA-templated	.	.	.	.
TRINITY_DN2095_c12_g2	TRINITY_DN2095_c12_g2_i5	GLAS_DROME^GLAS_DROME^Q:100-231,H:508-551^47.727%ID^E:1.79e-07^RecName: Full=Protein glass;^Eukaryota; Metazoa; Ecdysozoa; Arthropoda; Hexapoda; Insecta; Pterygota; Neoptera; Holometabola; Diptera; Brachycera; Muscomorpha; Ephydroidea; Drosophilidae; Drosophila; Sophophora`GLAS_DROME^GLAS_DROME^Q:100-234,H:452-496^40%ID^E:6.62e-05^RecName: Full=Protein glass;^Eukaryota; Metazoa; Ecdysozoa; Arthro…	.	.	.	.	.	.	.	.	KEGG:dme:Dmel_CG7672`KO:K09214	GO:0005634^cellular_component^nucleus`GO:0003677^molecular_function^DNA binding`GO:0000981^molecular_function^DNA-binding transcription factor activity, RNA polymerase II-specific`GO:0046872^molecular_function^metal ion binding`GO:0060086^biological_process^circadian temperature homeostasis`GO:0001745^biological_process^compound eye morphogenesis`GO:0001751^biological_process^compound eye photore…	.	.	.	.
TRINITY_DN2095_c12_g2	TRINITY_DN2095_c12_g2_i4	ZN358_HUMAN^ZN358_HUMAN^Q:100-270,H:250-306^45.614%ID^E:2.44e-10^RecName: Full=Zinc finger protein 358;^Eukaryota; Metazoa; Chordata; Craniata; Vertebrata; Euteleostomi; Mammalia; Eutheria; Euarchontoglires; Primates; Haplorrhini; Catarrhini; Hominidae; Homo`ZN358_HUMAN^ZN358_HUMAN^Q:145-270,H:321-362^50%ID^E:5.81e-08^RecName: Full=Zinc finger protein 358;^Eukaryota; Metazoa; Chordata; Craniata; …	.	.	.	.	.	.	.	.	KEGG:hsa:140467	GO:0005634^cellular_component^nucleus`GO:0003677^molecular_function^DNA binding`GO:0046872^molecular_function^metal ion binding`GO:0035115^biological_process^embryonic forelimb morphogenesis`GO:0021915^biological_process^neural tube development`GO:0019827^biological_process^stem cell population maintenance	.	.	.	.
TRINITY_DN21108_c0_g1	TRINITY_DN21108_c0_g1_i1	KRUP_DROME^KRUP_DROME^Q:19-312,H:237-334^51.02%ID^E:7.28e-30^RecName: Full=Protein krueppel;^Eukaryota; Metazoa; Ecdysozoa; Arthropoda; Hexapoda; Insecta; Pterygota; Neoptera; Holometabola; Diptera; Brachycera; Muscomorpha; Ephydroidea; Drosophilidae; Drosophila; Sophophora`KRUP_DROME^KRUP_DROME^Q:1-282,H:259-352^41.489%ID^E:5.65e-22^RecName: Full=Protein krueppel;^Eukaryota; Metazoa; Ecdysozoa; …	.	TRINITY_DN21108_c0_g1_i1.p1	1-315[+]	.	PF00096.27^zf-C2H2^Zinc finger, C2H2 type^20-40^E:0.0058`PF13912.7^zf-C2H2_6^C2H2-type zinc finger^20-43^E:0.00046`PF00096.27^zf-C2H2^Zinc finger, C2H2 type^48-70^E:0.00057`PF13912.7^zf-C2H2_6^C2H2-type zinc finger^48-67^E:0.014`PF00096.27^zf-C2H2^Zinc finger, C2H2 type^76-98^E:0.00059	.	.	.	KEGG:dme:Dmel_CG3340`KO:K09231	GO:0005634^cellular_component^nucleus`GO:0003700^molecular_function^DNA-binding transcription factor activity`GO:0000981^molecular_function^DNA-binding transcription factor activity, RNA polymerase II-specific`GO:0046872^molecular_function^metal ion binding`GO:0043565^molecular_function^sequence-specific DNA binding`GO:0007411^biological_process^axon guidance`GO:0006342^biological_process^chromat…	.	GO:0003676^molecular_function^nucleic acid binding	.	.
TRINITY_DN2164_c0_g1	TRINITY_DN2164_c0_g1_i4	IHOG_DROAN^IHOG_DROAN^Q:475-2202,H:122-670^32.721%ID^E:3.19e-74^RecName: Full=Interference hedgehog {ECO:0000250|UniProtKB:Q9VM64};^Eukaryota; Metazoa; Ecdysozoa; Arthropoda; Hexapoda; Insecta; Pterygota; Neoptera; Holometabola; Diptera; Brachycera; Muscomorpha; Ephydroidea; Drosophilidae; Drosophila; Sophophora	.	TRINITY_DN2164_c0_g1_i4.p1	148-2883[+]	.	PF13927.7^Ig_3^Immunoglobulin domain^241-310^E:2.1e-12`PF07679.17^I-set^Immunoglobulin I-set domain^243-323^E:5.4e-07`PF13895.7^Ig_2^Immunoglobulin domain^243-322^E:8.4e-09`PF00047.26^ig^Immunoglobulin domain^247-317^E:2.1e-08`PF13927.7^Ig_3^Immunoglobulin domain^328-400^E:1.7e-14`PF07679.17^I-set^Immunoglobulin I-set domain^328-413^E:1.8e-13`PF00047.26^ig^Immunoglobulin domain^333-403^E:1.9e-07`…	.	.	.	KEGG:dan:6497291	GO:0009986^cellular_component^cell surface`GO:0035230^cellular_component^cytoneme`GO:0016021^cellular_component^integral component of membrane`GO:0015026^molecular_function^coreceptor activity`GO:0097108^molecular_function^hedgehog family protein binding`GO:0008201^molecular_function^heparin binding`GO:0005113^molecular_function^patched binding`GO:0042803^molecular_function^protein homodimerizati…	.	GO:0005515^molecular_function^protein binding	.	.
TRINITY_DN2164_c0_g1	TRINITY_DN2164_c0_g1_i1	IHOG_DROAN^IHOG_DROAN^Q:1233-2960,H:122-670^32.721%ID^E:1.59e-73^RecName: Full=Interference hedgehog {ECO:0000250|UniProtKB:Q9VM64};^Eukaryota; Metazoa; Ecdysozoa; Arthropoda; Hexapoda; Insecta; Pterygota; Neoptera; Holometabola; Diptera; Brachycera; Muscomorpha; Ephydroidea; Drosophilidae; Drosophila; Sophophora	.	TRINITY_DN2164_c0_g1_i1.p1	906-3641[+]	.	PF13927.7^Ig_3^Immunoglobulin domain^241-310^E:2.1e-12`PF07679.17^I-set^Immunoglobulin I-set domain^243-323^E:5.4e-07`PF13895.7^Ig_2^Immunoglobulin domain^243-322^E:8.4e-09`PF00047.26^ig^Immunoglobulin domain^247-317^E:2.1e-08`PF13927.7^Ig_3^Immunoglobulin domain^328-400^E:1.7e-14`PF07679.17^I-set^Immunoglobulin I-set domain^328-413^E:1.8e-13`PF00047.26^ig^Immunoglobulin domain^333-403^E:1.9e-07`…	.	.	.	KEGG:dan:6497291	GO:0009986^cellular_component^cell surface`GO:0035230^cellular_component^cytoneme`GO:0016021^cellular_component^integral component of membrane`GO:0015026^molecular_function^coreceptor activity`GO:0097108^molecular_function^hedgehog family protein binding`GO:0008201^molecular_function^heparin binding`GO:0005113^molecular_function^patched binding`GO:0042803^molecular_function^protein homodimerizati…	.	GO:0005515^molecular_function^protein binding	.	.
TRINITY_DN2164_c0_g1	TRINITY_DN2164_c0_g1_i2	IHOG_DROAN^IHOG_DROAN^Q:1127-2854,H:122-670^32.721%ID^E:1.31e-73^RecName: Full=Interference hedgehog {ECO:0000250|UniProtKB:Q9VM64};^Eukaryota; Metazoa; Ecdysozoa; Arthropoda; Hexapoda; Insecta; Pterygota; Neoptera; Holometabola; Diptera; Brachycera; Muscomorpha; Ephydroidea; Drosophilidae; Drosophila; Sophophora	.	TRINITY_DN2164_c0_g1_i2.p1	800-3535[+]	.	PF13927.7^Ig_3^Immunoglobulin domain^241-310^E:2.1e-12`PF07679.17^I-set^Immunoglobulin I-set domain^243-323^E:5.4e-07`PF13895.7^Ig_2^Immunoglobulin domain^243-322^E:8.4e-09`PF00047.26^ig^Immunoglobulin domain^247-317^E:2.1e-08`PF13927.7^Ig_3^Immunoglobulin domain^328-400^E:1.7e-14`PF07679.17^I-set^Immunoglobulin I-set domain^328-413^E:1.8e-13`PF00047.26^ig^Immunoglobulin domain^333-403^E:1.9e-07`…	.	.	.	KEGG:dan:6497291	GO:0009986^cellular_component^cell surface`GO:0035230^cellular_component^cytoneme`GO:0016021^cellular_component^integral component of membrane`GO:0015026^molecular_function^coreceptor activity`GO:0097108^molecular_function^hedgehog family protein binding`GO:0008201^molecular_function^heparin binding`GO:0005113^molecular_function^patched binding`GO:0042803^molecular_function^protein homodimerizati…	.	GO:0005515^molecular_function^protein binding	.	.
TRINITY_DN2164_c0_g1	TRINITY_DN2164_c0_g1_i3	IHOG_DROAN^IHOG_DROAN^Q:1192-2919,H:122-670^32.721%ID^E:1.18e-73^RecName: Full=Interference hedgehog {ECO:0000250|UniProtKB:Q9VM64};^Eukaryota; Metazoa; Ecdysozoa; Arthropoda; Hexapoda; Insecta; Pterygota; Neoptera; Holometabola; Diptera; Brachycera; Muscomorpha; Ephydroidea; Drosophilidae; Drosophila; Sophophora	.	TRINITY_DN2164_c0_g1_i3.p1	865-3600[+]	.	PF13927.7^Ig_3^Immunoglobulin domain^241-310^E:2.1e-12`PF07679.17^I-set^Immunoglobulin I-set domain^243-323^E:5.4e-07`PF13895.7^Ig_2^Immunoglobulin domain^243-322^E:8.4e-09`PF00047.26^ig^Immunoglobulin domain^247-317^E:2.1e-08`PF13927.7^Ig_3^Immunoglobulin domain^328-400^E:1.7e-14`PF07679.17^I-set^Immunoglobulin I-set domain^328-413^E:1.8e-13`PF00047.26^ig^Immunoglobulin domain^333-403^E:1.9e-07`…	.	.	.	KEGG:dan:6497291	GO:0009986^cellular_component^cell surface`GO:0035230^cellular_component^cytoneme`GO:0016021^cellular_component^integral component of membrane`GO:0015026^molecular_function^coreceptor activity`GO:0097108^molecular_function^hedgehog family protein binding`GO:0008201^molecular_function^heparin binding`GO:0005113^molecular_function^patched binding`GO:0042803^molecular_function^protein homodimerizati…	.	GO:0005515^molecular_function^protein binding	.	.
TRINITY_DN2170_c1_g1	TRINITY_DN2170_c1_g1_i1	MAD_DROME^MAD_DROME^Q:618-1985,H:9-455^78.07%ID^E:0^RecName: Full=Protein mothers against dpp;^Eukaryota; Metazoa; Ecdysozoa; Arthropoda; Hexapoda; Insecta; Pterygota; Neoptera; Holometabola; Diptera; Brachycera; Muscomorpha; Ephydroidea; Drosophilidae; Drosophila; Sophophora	.	TRINITY_DN2170_c1_g1_i1.p1	633-1988[+]	.	PF03165.17^MH1^MH1 domain^32-132^E:1.6e-42`PF03166.15^MH2^MH2 domain^255-427^E:8.1e-73	.	.	.	KEGG:dme:Dmel_CG12399`KO:K04676	GO:0005737^cellular_component^cytoplasm`GO:0005829^cellular_component^cytosol`GO:0071144^cellular_component^heteromeric SMAD protein complex`GO:0005634^cellular_component^nucleus`GO:0090571^cellular_component^RNA polymerase II transcription repressor complex`GO:0005667^cellular_component^transcription regulator complex`GO:0001228^molecular_function^DNA-binding transcription activator activity, RN…	.	GO:0006355^biological_process^regulation of transcription, DNA-templated`GO:0005622^cellular_component^intracellular	.	.
TRINITY_DN2170_c1_g1	TRINITY_DN2170_c1_g1_i2	MAD_DROME^MAD_DROME^Q:618-2087,H:9-455^73.469%ID^E:0^RecName: Full=Protein mothers against dpp;^Eukaryota; Metazoa; Ecdysozoa; Arthropoda; Hexapoda; Insecta; Pterygota; Neoptera; Holometabola; Diptera; Brachycera; Muscomorpha; Ephydroidea; Drosophilidae; Drosophila; Sophophora	.	TRINITY_DN2170_c1_g1_i2.p1	633-2090[+]	.	PF03165.17^MH1^MH1 domain^32-132^E:1.8e-42`PF03166.15^MH2^MH2 domain^289-461^E:9.5e-73	.	.	.	KEGG:dme:Dmel_CG12399`KO:K04676	GO:0005737^cellular_component^cytoplasm`GO:0005829^cellular_component^cytosol`GO:0071144^cellular_component^heteromeric SMAD protein complex`GO:0005634^cellular_component^nucleus`GO:0090571^cellular_component^RNA polymerase II transcription repressor complex`GO:0005667^cellular_component^transcription regulator complex`GO:0001228^molecular_function^DNA-binding transcription activator activity, RN…	.	GO:0006355^biological_process^regulation of transcription, DNA-templated`GO:0005622^cellular_component^intracellular	.	.
TRINITY_DN2175_c0_g1	TRINITY_DN2175_c0_g1_i4	.	.	.	.	.	.	.	.	.	.	.	.	.	.	.
TRINITY_DN2175_c0_g1	TRINITY_DN2175_c0_g1_i5	.	.	.	.	.	.	.	.	.	.	.	.	.	.	.
TRINITY_DN2175_c0_g1	TRINITY_DN2175_c0_g1_i6	PRDM1_MOUSE^PRDM1_MOUSE^Q:4-177,H:611-668^50%ID^E:1.63e-10^RecName: Full=PR domain zinc finger protein 1;^Eukaryota; Metazoa; Chordata; Craniata; Vertebrata; Euteleostomi; Mammalia; Eutheria; Euarchontoglires; Glires; Rodentia; Myomorpha; Muroidea; Muridae; Murinae; Mus; Mus`PRDM1_MOUSE^PRDM1_MOUSE^Q:4-192,H:667-729^41.27%ID^E:1.16e-06^RecName: Full=PR domain zinc finger protein 1;^Eukaryota; Met…	.	.	.	.	.	.	.	.	KEGG:mmu:12142	GO:0005737^cellular_component^cytoplasm`GO:0005634^cellular_component^nucleus`GO:0003700^molecular_function^DNA-binding transcription factor activity`GO:0001227^molecular_function^DNA-binding transcription repressor activity, RNA polymerase II-specific`GO:0042826^molecular_function^histone deacetylase binding`GO:0046872^molecular_function^metal ion binding`GO:0008168^molecular_function^methyltran…	.	.	.	.
TRINITY_DN2175_c0_g1	TRINITY_DN2175_c0_g1_i7	.	.	.	.	.	.	.	.	.	.	.	.	.	.	.
TRINITY_DN2175_c0_g1	TRINITY_DN2175_c0_g1_i1	.	.	.	.	.	.	.	.	.	.	.	.	.	.	.
TRINITY_DN2175_c0_g1	TRINITY_DN2175_c0_g1_i2	PRDM1_MOUSE^PRDM1_MOUSE^Q:4-156,H:611-661^52.941%ID^E:2.39e-12^RecName: Full=PR domain zinc finger protein 1;^Eukaryota; Metazoa; Chordata; Craniata; Vertebrata; Euteleostomi; Mammalia; Eutheria; Euarchontoglires; Glires; Rodentia; Myomorpha; Muroidea; Muridae; Murinae; Mus; Mus`PRDM1_MOUSE^PRDM1_MOUSE^Q:4-156,H:639-689^43.137%ID^E:7.38e-07^RecName: Full=PR domain zinc finger protein 1;^Eukaryota…	.	.	.	.	.	.	.	.	KEGG:mmu:12142	GO:0005737^cellular_component^cytoplasm`GO:0005634^cellular_component^nucleus`GO:0003700^molecular_function^DNA-binding transcription factor activity`GO:0001227^molecular_function^DNA-binding transcription repressor activity, RNA polymerase II-specific`GO:0042826^molecular_function^histone deacetylase binding`GO:0046872^molecular_function^metal ion binding`GO:0008168^molecular_function^methyltran…	.	.	.	.
TRINITY_DN2175_c0_g1	TRINITY_DN2175_c0_g1_i3	.	.	TRINITY_DN2175_c0_g1_i3.p1	228-527[-]	.	.	.	.	.	.	.	.	.	.	.
TRINITY_DN2175_c0_g1	TRINITY_DN2175_c0_g1_i8	ZN683_HUMAN^ZN683_HUMAN^Q:4-156,H:327-377^52.941%ID^E:1.52e-09^RecName: Full=Tissue-resident T-cell transcription regulator protein ZNF683 {ECO:0000305};^Eukaryota; Metazoa; Chordata; Craniata; Vertebrata; Euteleostomi; Mammalia; Eutheria; Euarchontoglires; Primates; Haplorrhini; Catarrhini; Hominidae; Homo	.	.	.	.	.	.	.	.	KEGG:hsa:257101	GO:0005634^cellular_component^nucleus`GO:0003677^molecular_function^DNA binding`GO:0046872^molecular_function^metal ion binding`GO:1990841^molecular_function^promoter-specific chromatin binding`GO:0000978^molecular_function^RNA polymerase II cis-regulatory region sequence-specific DNA binding`GO:0002250^biological_process^adaptive immune response`GO:1904637^biological_process^cellular response to…	.	.	.	.
TRINITY_DN2175_c0_g1	TRINITY_DN2175_c0_g1_i12	.	.	.	.	.	.	.	.	.	.	.	.	.	.	.
TRINITY_DN2175_c0_g1	TRINITY_DN2175_c0_g1_i10	PRDM1_MOUSE^PRDM1_MOUSE^Q:4-177,H:611-668^50%ID^E:1.63e-10^RecName: Full=PR domain zinc finger protein 1;^Eukaryota; Metazoa; Chordata; Craniata; Vertebrata; Euteleostomi; Mammalia; Eutheria; Euarchontoglires; Glires; Rodentia; Myomorpha; Muroidea; Muridae; Murinae; Mus; Mus`PRDM1_MOUSE^PRDM1_MOUSE^Q:4-192,H:667-729^41.27%ID^E:1.16e-06^RecName: Full=PR domain zinc finger protein 1;^Eukaryota; Met…	.	.	.	.	.	.	.	.	KEGG:mmu:12142	GO:0005737^cellular_component^cytoplasm`GO:0005634^cellular_component^nucleus`GO:0003700^molecular_function^DNA-binding transcription factor activity`GO:0001227^molecular_function^DNA-binding transcription repressor activity, RNA polymerase II-specific`GO:0042826^molecular_function^histone deacetylase binding`GO:0046872^molecular_function^metal ion binding`GO:0008168^molecular_function^methyltran…	.	.	.	.
TRINITY_DN2175_c0_g1	TRINITY_DN2175_c0_g1_i11	.	.	.	.	.	.	.	.	.	.	.	.	.	.	.
TRINITY_DN219_c0_g1	TRINITY_DN219_c0_g1_i1	TENM_DROME^TENM_DROME^Q:30-509,H:2546-2704^41.875%ID^E:1.86e-24^RecName: Full=Teneurin-m;^Eukaryota; Metazoa; Ecdysozoa; Arthropoda; Hexapoda; Insecta; Pterygota; Neoptera; Holometabola; Diptera; Brachycera; Muscomorpha; Ephydroidea; Drosophilidae; Drosophila; Sophophora	.	TRINITY_DN219_c0_g1_i1.p1	3-548[+]	.	PF15636.7^Tox-GHH^GHH signature containing HNH/Endo VII superfamily nuclease toxin^90-167^E:3.1e-28	.	.	.	KEGG:dme:Dmel_CG5723	GO:0005737^cellular_component^cytoplasm`GO:0031012^cellular_component^extracellular matrix`GO:0005887^cellular_component^integral component of plasma membrane`GO:0031594^cellular_component^neuromuscular junction`GO:0043005^cellular_component^neuron projection`GO:0043025^cellular_component^neuronal cell body`GO:0005886^cellular_component^plasma membrane`GO:0045211^cellular_component^postsynaptic m…	.	.	.	.
TRINITY_DN219_c0_g1	TRINITY_DN219_c0_g1_i2	TENM_DROME^TENM_DROME^Q:30-509,H:2546-2704^41.875%ID^E:1.87e-24^RecName: Full=Teneurin-m;^Eukaryota; Metazoa; Ecdysozoa; Arthropoda; Hexapoda; Insecta; Pterygota; Neoptera; Holometabola; Diptera; Brachycera; Muscomorpha; Ephydroidea; Drosophilidae; Drosophila; Sophophora	.	TRINITY_DN219_c0_g1_i2.p1	3-548[+]	.	PF15636.7^Tox-GHH^GHH signature containing HNH/Endo VII superfamily nuclease toxin^90-167^E:3.1e-28	.	.	.	KEGG:dme:Dmel_CG5723	GO:0005737^cellular_component^cytoplasm`GO:0031012^cellular_component^extracellular matrix`GO:0005887^cellular_component^integral component of plasma membrane`GO:0031594^cellular_component^neuromuscular junction`GO:0043005^cellular_component^neuron projection`GO:0043025^cellular_component^neuronal cell body`GO:0005886^cellular_component^plasma membrane`GO:0045211^cellular_component^postsynaptic m…	.	.	.	.
TRINITY_DN2254_c2_g1	TRINITY_DN2254_c2_g1_i2	SIF2_DROME^SIF2_DROME^Q:321-3779,H:755-1883^63.713%ID^E:0^RecName: Full=Protein still life, isoforms C/SIF type 2;^Eukaryota; Metazoa; Ecdysozoa; Arthropoda; Hexapoda; Insecta; Pterygota; Neoptera; Holometabola; Diptera; Brachycera; Muscomorpha; Ephydroidea; Drosophilidae; Drosophila; Sophophora	.	TRINITY_DN2254_c2_g1_i2.p1	246-4253[+]	.	PF15410.7^PH_9^Pleckstrin homology domain^101-205^E:1.1e-08`PF00169.30^PH^PH domain^103-204^E:4.5e-12`PF18385.2^Tiam_CC_Ex^T-lymphoma invasion and metastasis CC-Ex domain^231-327^E:5.3e-13`PF02196.16^RBD^Raf-like Ras-binding domain^379-436^E:3.4e-11`PF00595.25^PDZ^PDZ domain^458-522^E:7.3e-06`PF00621.21^RhoGEF^RhoGEF domain^702-890^E:1.3e-44	.	.	.	.	GO:0016020^cellular_component^membrane`GO:0045202^cellular_component^synapse`GO:0030676^molecular_function^Rac guanyl-nucleotide exchange factor activity`GO:0030036^biological_process^actin cytoskeleton organization`GO:0090630^biological_process^activation of GTPase activity`GO:0050772^biological_process^positive regulation of axonogenesis`GO:0051491^biological_process^positive regulation of filo…	.	GO:0007165^biological_process^signal transduction`GO:0005515^molecular_function^protein binding`GO:0005089^molecular_function^Rho guanyl-nucleotide exchange factor activity`GO:0035023^biological_process^regulation of Rho protein signal transduction	.	.
TRINITY_DN2254_c2_g1	TRINITY_DN2254_c2_g1_i3	SIF1_DROME^SIF1_DROME^Q:909-4256,H:778-1871^65.448%ID^E:0^RecName: Full=Protein still life, isoform SIF type 1;^Eukaryota; Metazoa; Ecdysozoa; Arthropoda; Hexapoda; Insecta; Pterygota; Neoptera; Holometabola; Diptera; Brachycera; Muscomorpha; Ephydroidea; Drosophilidae; Drosophila; Sophophora`SIF1_DROME^SIF1_DROME^Q:195-833,H:378-626^36.232%ID^E:4.98e-22^RecName: Full=Protein still life, isoform …	.	TRINITY_DN2254_c2_g1_i3.p1	255-4826[+]	.	PF15410.7^PH_9^Pleckstrin homology domain^289-393^E:1.3e-08`PF00169.30^PH^PH domain^291-392^E:5.3e-12`PF18385.2^Tiam_CC_Ex^T-lymphoma invasion and metastasis CC-Ex domain^419-515^E:6.3e-13`PF02196.16^RBD^Raf-like Ras-binding domain^567-624^E:4e-11`PF00595.25^PDZ^PDZ domain^646-710^E:8.5e-06`PF00621.21^RhoGEF^RhoGEF domain^890-1078^E:1.6e-44	.	.	.	KEGG:dme:Dmel_CG34418`KO:K05731	GO:0016020^cellular_component^membrane`GO:0045202^cellular_component^synapse`GO:0030676^molecular_function^Rac guanyl-nucleotide exchange factor activity`GO:0030036^biological_process^actin cytoskeleton organization`GO:0090630^biological_process^activation of GTPase activity`GO:0001654^biological_process^eye development`GO:0050772^biological_process^positive regulation of axonogenesis`GO:0051491^…	.	GO:0007165^biological_process^signal transduction`GO:0005515^molecular_function^protein binding`GO:0005089^molecular_function^Rho guanyl-nucleotide exchange factor activity`GO:0035023^biological_process^regulation of Rho protein signal transduction	.	.
[truncated: 511 more rows]

## Sheet: Comp2.2_up_regulated_eye_GO
Comparison 2.2: blind species (C. israelensis) versus eyed species (C. ioanniticus), mapped to C. ioanniticus transcriptome
Results: enriched GO terms (FDR<=0.05) associated with eye development (GO:0001654) in the up-regulated gene set (Log2FoldChange >1; padj<=0.05)
Interpretation: enriched in the embryos of the blind species (C. israelensis)
category	over_represented_pvalue	under_represented_pvalue	numDEInCat	numInCat	term	ontology	over_represented_FDR	go_term
GO:0045467	3.35476e-08	1	26	46	R7 cell development	BP	1.80085e-06	BP R7 cell development
GO:0042462	3.15832e-07	1	52	147	eye photoreceptor cell development	BP	1.49844e-05	BP eye photoreceptor cell development
[truncated: 263 more rows]
