# Supplementary material for: Systemic paralogy and function of retinal determination network homologs in arachnids
Source: BMC Genomics. 2020 Nov 23;21:811. doi: 10.1186/s12864-020-07149-x (PMC7681978; doi:10.1186/s12864-020-07149-x)
Supplement: Supplementary file 3 — Additional file 3: Video S1: Time-lapse imaging of a postembryo ~ 24 h after hatching of Parasteatoda tepidariorum from the dH2O-injected treatment (negative control). Pictures were taken every 30 min, in a room at 22 °C. Normal molting time after hatching is ~ 48 h at 26 °C. Video S2: Time-lapse imaging of a postembryo ~ 24 h after hatching of Parasteatoda tepidariorum from the Ptep-soA-injected treatment. Pictures were taken every 30 min, in a room at 22 °C. Normal molting time after hatching is ~ 48 h at 26 °C. (.zip). Available at: https://datadryad.org/stash/share/xb2VW4o80AmId3mLFZB07Ho7rHxPx-htK9q5J_-2miM; doi:https://doi.org/10.5061/dryad.xgxd254d1 [file 12864_2020_7149_MOESM3_ESM.zip]

Archive with 2 entries (2 files):
- Video S1.mov
- Video S2.mov
