# Supplementary material for: Systemic paralogy and function of retinal determination network homologs in arachnids
Source: BMC Genomics. 2020 Nov 23;21:811. doi: 10.1186/s12864-020-07149-x (PMC7681978; doi:10.1186/s12864-020-07149-x)
Supplement: Supplementary file 4 — Additional file 4. Dataset S1: Dataset of the orthology analyses. Alignments and sequences of Charinus RDGN genes identified in this study and gene trees in Newick format; alignments of opsins and arrestins. (.zip). Available at: https://datadryad.org/stash/share/xb2VW4o80AmId3mLFZB07Ho7rHxPx-htK9q5J_-2miM; doi:https://doi.org/10.5061/dryad.xgxd254d1 [file 12864_2020_7149_MOESM4_ESM.zip]

Archive with 27 entries (26 files):
- Additional_file4_Dataset_S1_Orthology_results/
- Additional_file4_Dataset_S1_Orthology_results/Dataset_S1_FS5_eya.nwk
- Additional_file4_Dataset_S1_Orthology_results/Dataset_S1_dac_final.aln
- Additional_file4_Dataset_S1_Orthology_results/Dataset_S1_Charinus_Pax6_cds.fasta
- Additional_file4_Dataset_S1_Orthology_results/Dataset_S1_FS8_sineoculis.nwk
- Additional_file4_Dataset_S1_Orthology_results/Dataset_S1_Charinus_otd.fasta
- __MACOSX/Additional_file4_Dataset_S1_Orthology_results/._Dataset_S1_Charinus_otd.fasta
- Additional_file4_Dataset_S1_Orthology_results/Dataset_S1_Charinus_eyegone_cds.fasta
- Additional_file4_Dataset_S1_Orthology_results/Dataset_S1_Charinus_sineoculis.fasta
- Additional_file4_Dataset_S1_Orthology_results/Dataset_S1_FS3_pax6.nwk
- Additional_file4_Dataset_S1_Orthology_results/Dataset_S1_otd_final.aln
- Additional_file4_Dataset_S1_Orthology_results/Dataset_S1_optix_final.aln
- Additional_file4_Dataset_S1_Orthology_results/Dataset_S1_FS7_six.nwk
- Additional_file4_Dataset_S1_Orthology_results/Dataset_S1_atonal_final.aln
- Additional_file4_Dataset_S1_Orthology_results/Dataset_S1_Arrestin_prot.fasta
- Additional_file4_Dataset_S1_Orthology_results/Dataset_S1_FS6_otd.nwk
- Additional_file4_Dataset_S1_Orthology_results/Dataset_S1_Charinus_dacB.fasta
- Additional_file4_Dataset_S1_Orthology_results/Dataset_S1_so-final.aln
- Additional_file4_Dataset_S1_Orthology_results/Dataset_S1_Pax6_final.aln
- Additional_file4_Dataset_S1_Orthology_results/Dataset_S1_opsins_Charinus.phy
- Additional_file4_Dataset_S1_Orthology_results/Dataset_S1_FS4_dachshund.nwk
- Additional_file4_Dataset_S1_Orthology_results/Dataset_S1_Charinus_eya_cds.fasta
- Additional_file4_Dataset_S1_Orthology_results/Dataset_S1_Charinus_atonal_cds.fasta
- Additional_file4_Dataset_S1_Orthology_results/Dataset_S1_Charinus_dacA.fasta
- Additional_file4_Dataset_S1_Orthology_results/Dataset_S1_Charinus_optix.fasta
- Additional_file4_Dataset_S1_Orthology_results/Dataset_S1_eya_final.aln
- Additional_file4_Dataset_S1_Orthology_results/Dataset_S1_FS2_atonal.nwk
