# Supplementary material for: Systemic paralogy and function of retinal determination network homologs in arachnids
Source: BMC Genomics. 2020 Nov 23;21:811. doi: 10.1186/s12864-020-07149-x (PMC7681978; doi:10.1186/s12864-020-07149-x)
Supplement: Supplementary file 4 — Additional file 4. Dataset S1: Dataset of the orthology analyses. Alignments and sequences of Charinus RDGN genes identified in this study and gene trees in Newick format; alignments of opsins and arrestins. (.zip). Available at: https://datadryad.org/stash/share/xb2VW4o80AmId3mLFZB07Ho7rHxPx-htK9q5J_-2miM; doi:https://doi.org/10.5061/dryad.xgxd254d1 [file 12864_2020_7149_MOESM4_ESM.zip › Additional_file4_Dataset_S1_Orthology_results/Dataset_S1_FS5_eya.nwk]

('Centruroides_sculpturatus_i5k_034385_XP_023243720.1':0.0,((((('Centruroides_sculpturatus_i5k_034384_XP_023243719.1':2.0E-6,((((('Centruroides_sculpturatus_i5k_025440_XP_023234775.1':0.0,'Centruroides_sculpturatus_i5k_025442_XP_023234777.1':0.0):2.0E-6,'Centruroides_sculpturatus_i5k_025441_XP_023234776.1':2.0E-6):0.269844,((('Daphnia_magna_019708_KZS15168.1':0.414401,(Ixodes_scapularis_1_6_012778_ISCW015472-PA:0.335999,'Limulus_polyphemus_002042_m.7927':0.066316):0.019756):0.037103,((Strigamia_maritima_000292_SMAR005305-PA:0.125882,Strigamia_maritima_009398_SMAR013603-PA:0.118305):0.083539,Strigamia_maritima_009403_SMAR014932-PA:0.369953):0.030104):0.020354,((((('Daphnia_magna_019709_KZS15169.1':0.505987,'Dinothrombium_tinctorium_018847_RWS17881.1':0.396345):0.142304,(('Dinothrombium_tinctorium_018849_RWS17883.1':0.289948,((('Tetranychus_urticae_G005228_GXP_015786195.1':0.0,'Tetranychus_urticae_G005220_GXP_015786187.1':0.0):0.0,'Tetranychus_urticae_G005210_GXP_015786177.1':0.0):2.0E-6,'Tetranychus_urticae_G005208_GXP_015786175.1':2.0E-6):0.596604):0.283332,(((((('Drosophila_melanogaster_G024607_GNP_723188.1':0.0,REF_Dmel_FBpp0297250_eya-PC:0.0):0.0,REF_Dmel_FBpp0078964_eya-PA:0.0):0.0,REF_Dmel_FBpp0078963_eya-PB:0.0):0.0,'Drosophila_melanogaster_G005108_GNP_001245913.1':0.0):2.0E-6,'Drosophila_melanogaster_G014701_GNP_523492.1':2.0E-6):0.613089,((('Tribolium_castaneum_021704_XP_974387.2':0.0,'Tribolium_castaneum_014186_XP_015837613.1':0.0):0.0,'Tribolium_castaneum_014187_XP_015837614.1':0.0):3.0E-6,'Tribolium_castaneum_014185_XP_015837612.1':2.0E-6):0.288839):0.085145):0.080177):0.029544,Ixodes_scapularis_1_6_012777_ISCW015467-PA:0.645728):0.011522,('Limulus_polyphemus_011411_m.7926':0.010628,'Tachypleus_tridentatus_2019G_012286_evm.model.Hic_chr_13.3144':0.025885):0.1864):0.017719,(('Daphnia_magna_011086_KZS06546.1':0.556723,'Tachypleus_tridentatus_2019G_008606_evm.model.Hic_chr_12.526':0.136329):0.072982,('Limulus_polyphemus_001686_m.32790':0.004582,'Tachypleus_tridentatus_2019G_003157_evm.model.Hic_chr_10.2094':0.050547):0.058027):0.191939):0.04178):0.023308):0.025229,(((((((((((((('Parasteatoda_tepidariorum_G017375_GXP_015924746.1':0.0,'REF_Ptep_XP_015924747.1_eyes_absent_homolog_2_isoform_X6':0.0):0.0,'REF_Ptep_XP_015924746.1_eyes_absent_homolog_1_isoform_X5':0.0):0.0,'REF_Ptep_XP_015924742.1_eyes_absent_homolog_1_isoform_X1':0.0):0.0,'REF_Ptep_XP_015924748.1_eyes_absent_homolog_1_isoform_X7':0.0):0.0,'Parasteatoda_tepidariorum_G017373_GXP_015924744.1':0.0):0.0,'Parasteatoda_tepidariorum_G017372_GXP_015924743.1':0.0):0.0,'REF_Ptep_XP_015924743.1_eyes_absent_homolog_1_isoform_X2':0.0):0.0,'REF_Ptep_XP_015924744.1_eyes_absent_homolog_1_isoform_X3':0.0):0.0,'Parasteatoda_tepidariorum_G017374_GXP_015924745.1':0.0):0.0,'Parasteatoda_tepidariorum_G017376_GXP_015924747.1':0.0):0.0,'REF_Ptep_XP_015924745.1_eyes_absent_homolog_2_isoform_X4':0.0):0.0,'Parasteatoda_tepidariorum_G017377_GXP_015924748.1':0.0):2.0E-6,'Parasteatoda_tepidariorum_G017371_GXP_015924742.1':2.0E-6):0.037808,'Trichonephila_clavipes_Genome_019050_PRD36623.1':0.066695):0.128941):0.014168,((((((Charinus_israelensis_038742_TRINITY_DN3395_c0_g1:0.0,Charinus_ioanniticus_003108_TRINITY_DN11772_c0_g1:0.0):0.0,Charinus_ioanniticus_003110_TRINITY_DN11772_c0_g1:0.0):0.0,Charinus_ioanniticus_003107_TRINITY_DN11772_c0_g1:0.0):0.0,Charinus_ioanniticus_003109_TRINITY_DN11772_c0_g1:0.0):2.0E-6,Charinus_israelensis_038740_TRINITY_DN3395_c0_g1:2.0E-6):2.0E-6,((Charinus_israelensis_038741_TRINITY_DN3395_c0_g1:0.011713,Charinus_ioanniticus_003111_TRINITY_DN11772_c0_g1:2.0E-6):3.0E-5,Charinus_israelensis_038743_TRINITY_DN3395_c0_g1:2.0E-6):1.54E-4):0.113159):0.086433):2.0E-6,'Centruroides_sculpturatus_i5k_034379_XP_023243714.1':0.0):0.0,'Centruroides_sculpturatus_i5k_034382_XP_023243717.1':0.0):0.0,'Centruroides_sculpturatus_i5k_034380_XP_023243715.1':0.0):0.0,'Centruroides_sculpturatus_i5k_034383_XP_023243718.1':0.0):0.0,'Centruroides_sculpturatus_i5k_034381_XP_023243716.1':0.0);
