# Supplementary material for: Systemic paralogy and function of retinal determination network homologs in arachnids
Source: BMC Genomics. 2020 Nov 23;21:811. doi: 10.1186/s12864-020-07149-x (PMC7681978; doi:10.1186/s12864-020-07149-x)
Supplement: Supplementary file 4 — Additional file 4. Dataset S1: Dataset of the orthology analyses. Alignments and sequences of Charinus RDGN genes identified in this study and gene trees in Newick format; alignments of opsins and arrestins. (.zip). Available at: https://datadryad.org/stash/share/xb2VW4o80AmId3mLFZB07Ho7rHxPx-htK9q5J_-2miM; doi:https://doi.org/10.5061/dryad.xgxd254d1 [file 12864_2020_7149_MOESM4_ESM.zip › Additional_file4_Dataset_S1_Orthology_results/Dataset_S1_dac_final.aln]

>Centruroides_sculpturatus_i5k|006368|XP_023215703.1 1174 bp
MDDGRGH------------------------CTPSPASGL---------------ASPHSLQTPPNLE-PGVIVTESD----------------GLSPKHGQQ--------------------TSGL---LASPRSALETPPRRSPVSPAGLAPVQVPQ--HKGYPP---------AGMNGGVPKHC-LDAFHPRGGGGGGPAVGTPVS-APAALAYGG------RPTHPPSPPGVPA-DVSVNECRLIDYRGAKVAAFLVNAEYLLCLPQAFELFLKHLVGGLHTVYTKLKRLDITPIVCNVEQVRILRGLGAIQPGVNRCKLLSCKDFDTLYKDCTTA--SSRPGRPPKRASMIGMHVSTG--GHATLLKKTRLDGDYSAYENGHVAGERIDKSHLLANGYSHHS--------STAAGAPPHISPIPFMALNH---PSSHPNSMVPV--SLPLSAT-------------SHGHGHQLTGG---RTDSSMNK----------------------ERSTH--DVIVSS--RVRDDRVDNLDAK--------ERL--YNLECHRVKDQ-YVN-------GTSVNCHSPVLNLSQNSSR-----------RGGGEHSGSETRGGGEHSGSETAYND--------------------------------------CQEDDYNDSE------------DDEEDDREQDFSD----------------------------------------NPDVT-----STGNSERLTN--QALFYPHVQVDGMTATGQV--------------------------------------------------VSSIETLLRNIQGLLKVAADNARQQDRQISVEKAELKMEVMRERELRENLEKQLLEEQRIRILYQKRLKKEKKSRRRIQEQLESEMKKRVQYEEALRNS-SAE---------------------------------------TIRLLN------------------------------------------------------------------------------------------------------------------------------------------------DSLAQELERERNVRNDAEHKVQDCPMSV----------------
>Centruroides_sculpturatus_i5k|026955|XP_023236290.1 1174 bp
MDGSSGE------------------------GTISPSGDL---------------SSPQSLQTSPNPD-SSGLPGD------------SGQILAGSSPK-----------PVTS---------MAGLQG-AGSQVIGAN---RSSPVGSPGSAVPAVSV--AKSYAP----GIVSAGALSACGPKHP-LEPL-P--LGLTAPRPGGPSQ--VNSYGLHGG------RIHTASPPGLTT-DATANDCRLIDYRGAKVAAFLVNGEYLLCLPQAFELFLKHLVGGLHTVYTKLKRLDITPIVCNVEQVRILRGLGAIQPGVNRCKLLSCKDFDSLYKDCTTA--SSRPGRPPKRATMVGLNHSPA--NHNMLLKKSRLDSDYSSYENGHITAERLDKTHILPNGYSHHAAAQAAAAVAAATAAPPHINPLPFMALNH---AAAHHNSMIPATVSLPLTAT-------------SHTHSHGLPSR---TSDTTVIK----------------------ERQSHPTDLMTSS--RLREERSDVAETK--------DRL--YGFDSHRMKDPSFLN-------GASANGHSPVLNLSQNSSR-----------GGLGAGGGTSN-GGGDHSGSDTAYND--------------------------------------GPDDDDNDSE------------DDDEDDREQDLSD----------------------------------------NPDVS-----STANTDRL-SS-QQLPFPNVVGDSGTVSGQG--------------------------------------------------SSSIETLLRNIQGLLKVAADNARQQERQINLEKAELKMEIMRERELRENMEKQLLEEQRTRILFQKRLKKEKRSRRRVQDQLESEMKKRSQYEDALRTS-SAE---------------------------------------TLRLLN------------------------------------------------------------------------------------------------------------------------------------------------ESLAQELERERASRPENEHKMQDCPMSV----------------
>Centruroides_sculpturatus_i5k|026953|XP_023236288.1 1174 bp
MDGSSGE------------------------GTISPSGDL---------------SSPQSLQTSPNPD-SSGLPGD------------SGQILAGSSPK-----------PVTS---------MAGLQG-AGSQVIGAN---RSSPVGSPGSAVPAVSV--AKSYAP----GIVSAGALSACGPKHP-LEPL-P--LGLTAPRPGGPSQ--VNSYGLHGG------RIHTASPPGLTT-DATANDCRLIDYRGAKVAAFLVNGEYLLCLPQAFELFLKHLVGGLHTVYTKLKRLDITPIVCNVEQVRILRGLGAIQPGVNRCKLLSCKDFDSLYKDCTTA----------------------------------------------------------------------------------------------------------------------------------------------------------------------------------------------RLREERSDVAETK--------DRL--YGFDSHRMKDPSFLNGYFWLLAGASANGHSPVLNLSQNSSR-----------GGLGAGGGTSN-GGGDHSGSDTAYND--------------------------------------GPDDDDNDSE------------DDDEDDREQDLSD----------------------------------------NPDVS-----STANTDRL-SS-QQLPFPNVVGDSGTVSGQG--------------------------------------------------SSSIETLLRNIQGLLKVAADNARQQERQINLEKAELKMEIMRERELRENMEKQLLEEQRTRILFQKRLKKEKRSRRRVQDQLESEMKKRSQYEDALRTS-SAE---------------------------------------TLRLLN------------------------------------------------------------------------------------------------------------------------------------------------ESLAQELERERASRPENEHKMQDCPMSV----------------
>Centruroides_sculpturatus_i5k|026954|XP_023236289.1 1174 bp
MDGSSGE------------------------GTISPSGDL---------------SSPQSLQTSPNPD-SSGLPGD------------SGQILAGSSPK-----------PVTS---------MAGLQG-AGSQVIGAN---RSSPVGSPGSAVPAVSV--AKSYAP----GIVSAGALSACGPKHP-LEPL-P--LGLTAPRPGGPSQ--VNSYGLHGG------RIHTASPPGLTT-DATANDCRLIDYRGAKVAAFLVNGEYLLCLPQAFELFLKHLVGGLHTVYTKLKRLDITPIVCNVEQVRILRGLGAIQPGVNRCKLLSCKDFDSLYKDCTTA----------------------------------------------------------------------------------------------------------------------------------------------------------------------------------------------RLREERSDVAETK--------DRL--YGFDSHRMKDPSFLN-------GASANGHSPVLNLSQNSSR-----------GGLGAGGGTSN-GGGDHSGSDTAYND--------------------------------------GPDDDDNDSE------------DDDEDDREQDLSD----------------------------------------NPDVS-----STANTDRL-SS-QQLPFPNVVGDSGTVSGQG--------------------------------------------------SSSIETLLRNIQGLLKVAADNARQQERQINLEKAELKMEIMRERELRENMEKQLLEEQRTRILFQKRLKKEKRSRRRVQDQLESEMKKRSQYEDALRTS-SAE---------------------------------------TLRLLN------------------------------------------------------------------------------------------------------------------------------------------------ESLAQELERERASRPENEHKMQDCPMSV----------------
>Charinus_israelensis|071355|TRINITY_DN96313_c0_g1 1174 bp
-------------------------------------------------------------------------------------------------PPM------------------------------------------STAPTGGLSSGCPKHEP--SSGHNPHVSPGLISNNIRNGGAPSHP-----------------------AVSVGGYGLGAPRLERPVHPISPPGIPT-DATANDCRLIDYRGAKVAAFYVNGDYLLCLPQAFELFLKHLVGGLHTVYTKLKRLDITPIVCNVEQVRILRGLGAIQPGVNRCKLLSCKDFDILYKDCTTA--SFRPGRPPKRATMVGMNHASP--NHSMLLKKSRLDGDYSGYENGHIAGERLDKAHMLPNGYSHHAAAQAAMAAAAASGAPPHINPLPFMALNH---AAAHHNSMTPSNVSLPLSAT-------------SHGHGHSLAAR----SENSVIK----------------------ERPPHGSDLMNSS--RLRDDRPEVAESK--------DRL--YGFDSHRMKDQAFLNGYFWLLAGASANGHSPVLNLSQHSSR-----------------AGASN-GAGDQSGSETAYNE--------------------------------------CPDDDDNDSE------------DDEEDDREQDLSD----------------------------------------NPDVS-----STANTDRLPSS-QPLAYPNVAGDTNALAAQS--------------------------------------------------ASSMETLLRNIQGLLKVAADNARQQERQINLEKAELKMEIIREREVREGLEKQLMEEQRTRILYQKRLKKEKRSRRRVQEQLESEVKKRAQYEEALRNS-SAE---------------------------------------TLRLLN------------------------------------------------------------------------------------------------------------------------------------------------ESLAQELERERNARAEAEHKMQDCPMSV----------------
>Charinus_israelensis|071353|TRINITY_DN96313_c0_g1 1174 bp
-------------------------------------------------------------------------------------------------PPM------------------------------------------STAPTGGLSSGCPKHEP--SSGHNPHVSPGLISNNIRNGGAPSHP-----------------------AVSVGGYGLGAPRLERPVHPISPPGIPT-DATANDCRLIDYRGAKVAAFYVNGDYLLCLPQAFELFLKHLVGGLHTVYTKLKRLDITPIVCNVEQVRILRGLGAIQPGVNRCKLLSCKDFDILYKDCTTA--SFRPGRPPKRATMVGMNHASP--NHSMLLKKSRLDGDYSGYENGHIAGERLDKAHMLPNGYSHHAAAQAAMAAAAASGAPPHINPLPFMALNH---AAAHHNSMTPSNVSLPLSAT-------------SHGHGHSLAAR----SENSVIK----------------------ERPPHGSDLMNSS--RLRDDRPEVAESK--------DRL--YGFDSHRMKDQAFLNGYFWLLAGASANGHSPVLNLSQHSSR-----------------AGASN-GAGDQSGSETAYNE--------------------------------------CPDDDDNDSE------------DDEEDDREQDLSD----------------------------------------NPDVS-----STANTDRLPSS-QPLAYPNVAGDTNALAAQS--------------------------------------------------ASSMETLLRNIQGLLKVAADNARQQERQINLEKAELKMEIIREREVREGLEKQLMEEQRTRILYQKRLKKEKRSRRRVQEQLESEVKKRAQYEEALRNS-SAE---------------------------------------TLRLLN------------------------------------------------------------------------------------------------------------------------------------------------ESLAQELERERNARAEAEHKMQ----AVR---------------
>Charinus_israelensis|071356|TRINITY_DN96313_c0_g1 1174 bp
-------------------------------------------------------------------------------------------------PPM------------------------------------------STAPTGGLSSGCPKHEP--SSGHNPHVSPGLISNNIRNGGAPSHP-----------------------AVSVGGYGLGAPRLERPVHPISPPGIPT-DATANDCRLIDYRGAKVAAFYVNGDYLLCLPQAFELFLKHLVGGLHTVYTKLKRLDITPIVCNVEQVRILRGLGAIQPGVNRCKLLSCKDFDILYKDCTTA--SFRPGRPPKRATMVGMNHASP--NHSMLLKKSRLDGDYSGYENGHIAGERLDKAHMLPNGYSHHAAAQAAMAAAAASGAPPHINPLPFMALNH---AAAHHNSMTPSNVSLPLSAT-------------SHGHGHSLAAR----SENSVIK----------------------ERPPHGSDLMNSS--RLRDDRPEVAESK--------DRL--YGFDSHRMKDQAFLNGYFWLLAGASANGHSPVLNLSQHSSR-----------------AGASN-GAGDQSGSETAYNE--------------------------------------CPDDDDNDSE------------DDEEDDREQDLSD----------------------------------------NPDVS-----STANTDRLPSS-QPLAYPNVAGDTNALAAQS--------------------------------------------------ASSMETLLRNIQGLLKVAADNARQQERQINLEKAELKMEIIREREVREGLEKQLMEEQRTRILYQKRLKKEKRSRRRVQEQLESEVKKRAQYEEALRNS-SAE---------------------------------------TLRLLN------------------------------------------------------------------------------------------------------------------------------------------------ESLAQELERERNARAEAEHKMQ----AVR---------------
>Charinus_israelensis|071354|TRINITY_DN96313_c0_g1 1174 bp
-------------------------------------------------------------------------------------------------PPM------------------------------------------STAPTGGLSSGCPKHEP--SSGHNPHVSPGLISNNIRNGGAPSHP-----------------------AVSVGGYGLGAPRLERPVHPISPPGIPT-DATANDCRLIDYRGAKVAAFYVNGDYLLCLPQAFELFLKHLVGGLHTVYTKLKRLDITPIVCNVEQVRILRGLGAIQPGVNRCKLLSCKDFDILYKDCTTA----RPGRPPKRATMVGMNHASP--NHSMLLKKSRLDGDYSGYENGHIAGERLDKAHMLPNGYSHHAAAQAAMAAAAASGAPPHINPLPFMALNH---AAAHHNSMTPSNVSLPLSAT-------------SHGHGHSLAAR----SENSVIK----------------------ERPPHGSDLMNSS--RLRDDRPEVAESK--------DRL--YGFDSHRMKDQAFLNGYFWLLAGASANGHSPVLNLSQHSSR-----------------AGASN-GAGDQSGSETAYNE--------------------------------------CPDDDDNDSE------------DDEEDDREQDLSD----------------------------------------NPDVS-----STANTDRLPSS-QPLAYPNVAGDTNALAAQS--------------------------------------------------ASSMETLLRNIQGLLKVAADNARQQERQINLEKAELKMEIIREREVREGLEKQLMEEQRTRILYQKRLKKEKRSRRRVQEQLESEVKKRAQYEEALRNS-SAE---------------------------------------TLRLLN------------------------------------------------------------------------------------------------------------------------------------------------ESLAQELERERNARAEAEHKMQ----AVR---------------
>Charinus_israelensis|071358|TRINITY_DN96313_c0_g2 1174 bp
M---------------------------------------------------------------------GLVVGDSNP--------------ISGVPGVLGA---GSGSPK-----------HGPQGTVMGSPVSGLGTPGRSASVSPPGPAMSLVST--SKPY----S-TGTAVTSASMNGPRQC-LDVSTVNTHGPVRCNGGVP----VSLSSYGGG---CPRPVHPASPPGIAA-DISVNDCRLIDYRGAKVAAFYVSGDYLLCLPQAFELFLKHLVGGLHTVYTKLKRLDITPIVCNVEQVRILRGLGAIQPGVNRCKLLSCKDFDALYKDCTTAS--SRPGRPPKRVSMVGLSSSA----SGALLKKSRMENDYHGYENGHISGDRLDKSHLLANGYSHQA------ALAAANASSSHISPIPFMALNS----ASHPSSMTPSSVPLPLTAP------------------H---------SHNSAIR----------------------ERQTHGSDVIVSA--RLREERPELVDGK--------DRI--YGYDSHRMKDPAFRN-------GPSTNCHSPVLNLSQNSSRG----------GGG---GGGVNGGGGDHSGSEGAYND--------------------------------------GQEDE-----------------------------------------------------------------------------------------------------------------------------------------------------------------------------------------------------------------------------------------------------------------------------------------------------------------------------------------------------------------------------------------------------------------------------------------------------------------------------------------------------------------
>Charinus_israelensis|071357|TRINITY_DN96313_c0_g1 1174 bp
-------------------------------------------------------------------------------------------------PPM------------------------------------------STAPTGGLSSGCPKHEP--SSGHNPHVSPGLISNNIRNGGAPSHP-----------------------AVSVGGYGLGAPRLERPVHPISPPGIPT-DATANDCRLIDYRGAKVAAFYVNGDYLLCLPQAFELFLKHLVGGLHTVYTKLKRLDITPIVCNVEQVRILRGLGAIQPGVNRCKLLSCKDFDILYKDCTTA----R-------------------------------------------------------------------------------------------------------------------------------------------------------------------------------------------------------------------------------------------------------------------------------------------------------------------------------------------------------------------------------------------------------------------------------------------------------------------------------------------------------------------------------------------------------------------------------------------------------------------------------------------------------------------------------------------------------------------------------------------------------------------------------------------------------------------------------------------------------------
>Charinus_israelensis|071359|TRINITY_DN96313_c0_g2 1174 bp
MEGNRTD------------------------GTTSPSAAL---------------TSPRSLQTPPALDAMGLVVGDSNP--------------ISGVPGVLGA---GSGSPK-----------HGPQGTVMGSPVSGLGTPGRSASVSPPGPAMSLVST--SKPY----S-TGTAVTSASMNGPRQC-LDVSTVNTHGPVRCNGGVP----VSLSSYGGG---CPRPVHPASPPGIAA-DISVNDCRLIDYRGAKVAAFYVSGDYLLCLPQAFELFLKHLVGGLHTVYTKLKRLDITPIVCNVEQVRILRGLGAIQPGVNRCKLLSCKDFDALYKDCTTAR-----------------------------------------------------------------------------------------------------------------------------------------------------------------------------------------------------------------------------------------------------------------------------------------------------------------------------------------------------------------------------------------------------------------------------------------------------------------------------------------------------------------------------------------------------------------------------------------------------------------------------------------------------------------------------------------------------------------------------------------------------------------------------------------------------------------------------------------------------------------
>Charinus_israelensis|069942|TRINITY_DN9185_c3_g1 1174 bp
-----------------------------------------------------------------------------------------------------------------------------------------------------------------------------------------------------------------------------------------------------------------------------------------------------------------------------------------------------------------------------------------------------------------------------------------------------------------------------------------------------------------------------------------------------------------------------------------------------------------------------------------------------------------------------------------------------EDEYT------------EDEDDDKDQDFSD----------------------------------------NPDVT-----STANGERLYSG-QPLLFPHLGGDNGSPTGQV--------------------------------------------------VSSIETLLRNIQGLLKVAADNARQQERQINIEKAELKMEVLRERELRETVEKQLLEEQRTRILYQKRLKKEKKSRRRFQEQLEMEVKKRVQYEEALRTT-SAD---------------------------------------TIRLLN------------------------------------------------------------------------------------------------------------------------------------------------ESLIQELERERNSRPEGEKAH-DCPMSV----------------
>Charinus_israelensis|069939|TRINITY_DN9185_c3_g1 1174 bp
-----------------------------------------------------------------------------------------------------------------------------------------------------------------------------------------------------------------------------------------------------------------------------------------------------------------------------------------------------------------------------------------------------------------------------------------------------------------------------------------------------------------------------------------------------------------------------------------------------------------------------------------------------------------------------------------------------EDEYT------------EDEDDDKDQDFSD----------------------------------------NPDVT-----STANGERLYSG-QPLLFPHLGGDNGSPTGQV--------------------------------------------------VSSIETLLRNIQGLLKVAADNARQQERQINIEKAELKMEVLRERELRETVEKQLLEEQRTRILYQKRLKKEKKSRRRFQEQLEMEVKKRVQYEEALRTT-SAD---------------------------------------TIRLLN------------------------------------------------------------------------------------------------------------------------------------------------ESLIQELERERNSRPEGEKAHGNCRDLTD---------------
>Charinus_israelensis|069941|TRINITY_DN9185_c3_g1 1174 bp
-----------------------------------------------------------------------------------------------------------------------------------------------------------------------------------------------------------------------------------------------------------------------------------------------------------------------------------------------------------------------------------------------------------------------------------------------------------------------------------------------------------------------------------------------------------------------------------------------------------------------------------------------------------------------------------------------------EDEYT------------EDEDDDKDQDFSD----------------------------------------NPDVT-----STANGERLYSG-QPLLFPHLGGDNGSPTGQV--------------------------------------------------VSSIETLLRNIQGLLKVAADNARQQERQINIEKAELKMEVLRERELRETVEKQLLEEQRTRILYQKRLKKEKKSRRRFQEQLEMEVKKRVQYEEALRTT-SAD---------------------------------------TIRLLNDGTTNLMNYDQRNTAVIG----------------------STQIQTAER-----------------------------------------------------------------------------------------------ESLIQELERERNSRPEGEKAH-DCPMSV----------------
>Cioa_Trinity|034950|TRINITY_DN7594_c0_g1 1174 bp
-------------------------------------------------------------------------------------------------------------------------------------------------------------DP--------------------------------------------------------------------------------------------------------------------------------------------------------------------------------------------------------------------------------------------------------------------------------------------------------------------------------------------------------------------------------------------------------------------------------------------------------------------------------------------------------------------------------------------------------------------------------------------------------------------------------------------------AQS--------------------------------------------------ASSMETLLRNIQGLLKVAADNARQQERQINLEKAELKMEIIREREVREGLEKQLMEEQRTRILYQKRLKKEKRSRRRVQEQLESEVKKRAQYEEALRNS-SAE---------------------------------------TLRLLN------------------------------------------------------------------------------------------------------------------------------------------------ESLAQELERERNARAEAEHKMQDCPMSV----------------
>Cioa_Trinity|034949|TRINITY_DN7594_c0_g1 1174 bp
-------------------------------------------------------------------------------------------------------------------------------------------------------------DP--------------------------------------------------------------------------------------------------------------------------------------------------------------------------------------------------------------------------------------------------------------------------------------------------------------------------------------------------------------------------------------------------------------------------------------------------------------------------------------------------------------------------------------------------------------------------------------------------------------------------------------------------AQS--------------------------------------------------ASSMETLLRNIQGLLKVAADNARQQERQINLEKAELKMEIIREREVREGLEKQLMEEQRTRILYQKRLKKEKRSRRRVQEQLESEVKKRAQYEEALRNS-SAE---------------------------------------TLRLLN------------------------------------------------------------------------------------------------------------------------------------------------ESLAQELERERNARAEAEHKMQ----AVR---------------
>Cioa_Trinity|009847|TRINITY_DN16501_c0_g2 1174 bp
-----------------------------------------------------------------------------------------------------------------------------------------------------------------------------------------------------------------------------------------------------------------------------------------------------------------------------------------------------------------------------------------------------------------------------------------------------------------------------------------------------------------------------------------------------------------------------------------------------------------------------------------------------------------------------------------------------------------------------------------------------------------------------------------------------------------------------------------------------------------------------LRNIQGLLKVAADNARQQERQINIEKAELKMEVLRERELRETVEKQLLEEQRTRILYQKRLKKEKKSRRRFQEQLEMEVKKRVQYEEALRTT-SAD---------------------------------------TIRLLNDGTTNLMNYDQRNTAVIG----------------------STQIQTAER-----------------------------------------------------------------------------------------------ESLIQELERERNSRPEGEKAH-DCPMSV----------------
>Cioa_Trinity|038017|TRINITY_DN91669_c0_g1 1174 bp
MQ-------------------------------------------------------------------------------------------------------------------------------------------------------------------------------------------------------------------------------RALYT----------------------------------------------------------------------------------------------------------------SDMPGRPPKRATMVGMNHASP--NHSMLLKKSRLDGDYSGYENGHIAGERLDKAHMLPNGYSHHAAAQAAMAAAAASGAPPHINPLPFMALNH---AAAHHNSMTPSNVSLPLSAT-------------SHGHGHSLAAR----SENSVIK----------------------ERPPHGSDLMNSS--RLRDDRPEVAESK--------DRL--YGFDSHRMKDQAFLNGYFWLLAGASANGHSPVLNLSQHSSR-----------------AGASN-GAGDQSGSETAYNE--------------------------------------CPDDDDNDSE------------DDEEDDREQDLSD----------------------------------------NPDVS-----STANTDRLPSS-QPLAYPNVAGDTNALAAQS--------------------------------------------------ASSME-------------------------------------------------------------------------------------------------------------------------------------------------------------------------------------------------------------------------------------------------------------------------------------------------------------------------------------------
>Cioa_Trinity|009848|TRINITY_DN16501_c0_g2 1174 bp
-----------------------------------------------------------------------------------------------------------------------------------------------------------------------------------------------------------------------------------------------------------------------------------------------------------------------------------------------------------------------------------------------------------------------------------------------------------------------------------------------------------------------------------------------------------------------------------------------------------------------------------------------------------------------------------------------------------------------------------------------------------------------------------------------------------------------------------------------------------------------------LRNIQGLLKVAADNARQQERQINIEKAELKMEVLRERELRETVEKQLLEEQRTRILYQKRLKKEKKSRRRFQEQLEMEVKKRVQYEEALRTT-SAD---------------------------------------TIRLLN------------------------------------------------------------------------------------------------------------------------------------------------ESLIQELERERNSRPEGEKAH-DCPMSV----------------
>Daphnia_magna|014394|KZS09854.1 1174 bp
MSSSMSF------------------------------------------------AA------------------------------------LHAAAAAAAAN--------------------------QNALLHGKGGMGPGVPVSLAGLTGIPGMPDGYHPGAAAAA-AAAAAAAANMQNAERS-LYG----HH-----HGGHSHA-MHSAGGHGNSHHNDRSPYSSHSPPPISSSDPTANECKLVDYRNQKVAAFVIHGETMLCLPQAFELFLKHLVGGLHTVYTKLKRLDIVPLVCNVEQVRILRGLGAIQPGVNRCKLLSCKDFDILYRDCTTAR-----------------------------------------------------------------------------------------------------------------------------------------------------------------------------------------------------------------------------------------------------------------------------------------------------------------------------------------------------------------------------------------------------------------------------------------------------------------------------------------------------------------------------------------------------------------------------------------------------------------------------------------------------------------------------------------------------------------------------------------------------------------------------------------------------------------------------------------------------------------
>Dinothrombium_tinctorium|017346|RWS16362.1 1174 bp
MSSPVSIRPQ-----------------------------------------------------------------------------------ATSIPATAHYR--SSISPTS-----------------TCSDEDSSHSQPNDLTLHTTSSRSKHTTTFPNYPS---------------SPPHHLG-----------------------------QG------------HSPAASSP-YIATNECRIIEYRGARIAAFLSANEYLLCLPQAFELFLKHLVGGLHTVYTKLKRLDIVPIVCNVEQVRILRGLGAIQPGVNRCKLLATKDFDSLYKDCTTAR-----------------------------------------------------------------------------------------------------------------------------------------------------------------------------------------------------------------------------------------------------------------------------------------------------------------------------------------------------------------------------------------------------------------------------------------------------------------------------------------------------------------------------------------------------------------------------------------------------------------------------------------------------------------------------------------------------------------------------------------------------------------------------------------------------------------------------------------------------------------
>Drosophila_melanogaster|G024954|GNP_723968.1 1174 bp
MDSVTSEQSENNNNKAGAINNNINSGIERAAGNMNTTAMLMHHQQQQQAAAAAAAAAAQQQQQQHNGRDGSNSSRGANEDRPNGRSSHTGRG-SSCSPASSPSRHPSAVSPVSSLNHSMMQQMQQQQQQQQQQQQQQQHHQLSPPPHGMPSGNGLPTGLPPRMPH-----G---------LPPHSLGLLNSLQMMHH-------ASPLELMAAAH-----HHVPPRSY--NSPPPISTSDPSANECKLVEYRGQKVAAFIISNETMLCLPQAFELFLKHLVGGLHTVYTKLKRLDIVPLVCNVEQVRILRGLGAIQPGVNRCKLLCCKDFDILYRDCTTAS--SRPGRPPKRGP-VGLSLPPTHLSQHPQLKKHRLDNGDYAYENGHISDM---KSPLLANGYN-----------------PPPINHMAFMQMNA---HHPGAAALMSPGMP-----P------------------HGLHAR----PESQMLKAAAQNAGMSAANMDALARSGIWENCRAAYEDIVKHLERLREERTDERQQAMGVGGAVVDRVGNVMVAEHKPRDLSSRN--------CSPTRQSPVLNLSKSGGNT---------DHGG---------SNCDAGSERSDCHSVAGSPARGGSRSLDEGSRSGVGGGVASHVGGGIIGVEDDEEEEENLSDENQSEVDERCLAKDDEDLSDTERDNLSTGSAAAAAAAAAAAAHQLHQHAASHHHQTVGLSHLGVVPPHQRGSPSSAEAAAAALQHQ-RALNYSQLAAAAAVANGAAVGGGAVANGPTGGGGALTPNEALLAANDAAALAGGLALGPLGIDAHAAVPASSTETLLRNIQSLLKVAADNARQQERQISYEKAELKMDVLREREVKDSLERQLVDERKLRVLYQKRFRRERKIRIRYQQQLGGGSGAVKGSPNANGSGGGGSGSACSESEACGGGGGDAKCNNNNNNNNNNNNSNSSSHGGDVETMKENDAGSEKSDKSLASNSSCDVTAGHSAGSVSGSISAGLNCPDSPTHFKREPSSDHEGSVERQPRSSAASLAAHDEDNTKRCGSRDRDERPPSGSAASVAAEGSLAAAAAAAAAAAAAAASNGKGPWSYPGIDLMATGAFWQNYSESLAQELEMERKSRAANAERDVKSPLSERPTAYYKNSVLFGSAN
>Drosophila_melanogaster|G024956|GNP_723970.1 1174 bp
MDSVTSEQSENNNNKAGAINNNINSGIERAAGNMNTTAMLMHHQQQQQAAAAAAAAAAQQQQQQHNGRDGSNSSRGANEDRPNGRSSHTGRG-SSCSPASSPSRHPSAVSPVSSLNHSMMQQMQQQQQQQQQQQQQQQHHQLSPPPHGMPSGNGLPTGLPPRMPH-----G---------LPPHSLGLLNSLQMMHH-------ASPLELMAAAH-----HHVPPRSY--NSPPPISTSDPSANECKLVEYRGQKVAAFIISNETMLCLPQAFELFLKHLVGGLHTVYTKLKRLDIVPLVCNVEQVRILRGLGAIQPGVNRCKLLCCKDFDILYRDCTTAR-SSRPGRPPKRGP-VGLSLPPTHLSQHPQLKKHRLDNGDYAYENGHISDM---KSPLLANGYN-----------------PPPINHMAFMQMNA---HHPGAAALMSPGMP-----P------------------HGLHAR----PESQMLKAAAQNAGMSAANMDALARSGIWENCRAAYEDIVKHLERLREERTDERQQAMGVGGAVVDRVGNVMVAEHKPRDLSSRN--------CSPTRQSPVLNLSKSGGNT---------DHGG---------SNCDAGSERSDCHSVAGSPARGGSRSLDEGSRSGVGGGVASHVGGGIIGVEDDEEEEENLSDENQSEVDERCLAKDDEDLSDTERDNLSTGSAAAAAAAAAAAAHQLHQHAASHHHQTVGLSHLGVVPPHQRGSPSSAEAAAAALQHQ-RALNYSQLAAAAAVANGAAVGGGAVANGPTGGGGALTPNEALLAANDAAALAGGLALGPLGIDAHAAVPASSTETLLRNIQSLLKVAADNARQQERQISYEKAELKMDVLREREVKDSLERQLVDERKLRVLYQKRFRRERKIRIRYQQQLGGGSGAVKGSPNANGSGGGGSGSACSESEACGGGGGDAKCNNNNNNNNNNNNSNSSSHGGDVETMKENDAGSEKSDKSLASNSSCDVTAGHSAGSVSGSISAGLNCPDSPTHFKREPSSDHEGSVERQPRSSAASLAAHDEDNTKRCGSRDRDERPPSGSAASVAAEGSLAAAAAAAAAAAAAAASNGKGPWSYPGIDLMATGAFWQNYSESLAQELEMERKSRAANAERDVKSPLSERPTAYYKNSVLFGSAN
>Drosophila_melanogaster|G024955|GNP_723969.1 1174 bp
MDSVTSEQSENNNNKAGAINNNINSGIERAAGNMNTTAMLMHHQQQQQAAAAAAAAAAQQQQQQHNGRDGSNSSRGANEDRPNGRSSHTGRG-SSCSPASSPSRHPSAVSPVSSLNHSMMQQMQQQQQQQQQQQQQQQHHQLSPPPHGMPSGNGLPTGLPPRMPH-----G---------LPPHSLGLLNSLQMMHH-------ASPLELMAAAH-----HHVPPRSY--NSPPPISTSDPSANECKLVEYRGQKVAAFIISNETMLCLPQAFELFLKHLVGGLHTVYTKLKRLDIVPLVCNVEQVRILRGLGAIQPGVNRCKLLCCKDFDILYRDCTTASRSSRPGRPPKRGP-VGLSLPPTHLSQHPQLKKHRLDNGDYAYENGHISDM---KSPLLANGYN-----------------PPPINHMAFMQMNA---HHPGAAALMSPGMP-----P------------------HGLHAR----PESQMLKAAAQNAGMSAANMDALARSGIWENCRAAYEDIVKHLERLREERTDERQQAMGVGGAVVDRVGNVMVAEHKPRDLSSRN--------CSPTRQSPVLNLSKSGGNT---------DHGG---------SNCDAGSERSDCHSVAGSPARGGSRSLDEGSRSGVGGGVASHVGGGIIGVEDDEEEEENLSDENQSEVDERCLAKDDEDLSDTERDNLSTGSAAAAAAAAAAAAHQLHQHAASHHHQTVGLSHLGVVPPHQRGSPSSAEAAAAALQHQ-RALNYSQLAAAAAVANGAAVGGGAVANGPTGGGGALTPNEALLAANDAAALAGGLALGPLGIDAHAAVPASSTETLLRNIQSLLKVAADNARQQERQISYEKAELKMDVLREREVKDSLERQLVDERKLRVLYQKRFRRERKIRIRYQQQLGGGSGAVKGSPNANGSGGGGSGSACSESEACGGGGGDAKCNNNNNNNNNNNNSNSSSHGGDVETMKENDAGSEKSDKSLASNSSCDVTAGHSAGSVSGSISAGLNCPDSPTHFKREPSSDHEGSVERQPRSSAASLAAHDEDNTKRCGSRDRDERPPSGSAASVAAEGSLAAAAAAAAAAAAAAASNGKGPWSYPGIDLMATGAFWQNYSESLAQELEMERKSRAANAERDVKSPLSERPTAYYKNSVLFGSAN
>Drosophila_melanogaster|G024957|GNP_723971.1 1174 bp
MDSVTSEQSENNNNKAGAINNNINSGIERAAGNMNTTAMLMHHQQQQQAAAAAAAAAAQQQQQQHNGRDGSNSSRGANEDRPNGRSSHTGRG-SSCSPASSPSRHPSAVSPVSSLNHSMMQQMQQQQQQQQQQQQQQQHHQLSPPPHGMPSGNGLPTGLPPRMPH-----G---------LPPHSLGLLNSLQMMHH-------ASPLELMAAAH-----HHVPPRSY--NSPPPISTSDPSANECKLVEYRGQKVAAFIISNETMLCLPQAFELFLKHLVGGLHTVYTKLKRLDIVPLVCNVEQVRILRGLGAIQPGVNRCKLLCCKDFDILYRDCTTARRSSRPGRPPKRGP-VGLSLPPTHLSQHPQLKKHRLDNGDYAYENGHISDM---KSPLLANGYN-----------------PPPINHMAFMQMNA---HHPGAAALMSPGMP-----P------------------HGLHAR----PESQMLKAAAQNAGMSAANMDALARSGIWENCRAAYEDIVKHLERLREERTDERQQAMGVGGAVVDRVGNVMVAEHKPRDLSSRN--------CSPTRQSPVLNLSKSGGNT---------DHGG---------SNCDAGSERSDCHSVAGSPARGGSRSLDEGSRSGVGGGVASHVGGGIIGVEDDEEEEENLSDENQSEVDERCLAKDDEDLSDTERDNLSTGSAAAAAAAAAAAAHQLHQHAASHHHQTVGLSHLGVVPPHQRGSPSSAEAAAAALQHQ-RALNYSQLAAAAAVANGAAVGGGAVANGPTGGGGALTPNEALLAANDAAALAGGLALGPLGIDAHAAVPASSTETLLRNIQSLLKVAADNARQQERQISYEKAELKMDVLREREVKDSLERQLVDERKLRVLYQKRFRRERKIRIRYQQQLGGGSGAVKGSPNANGSGGGGSGSACSESEACGGGGGDAKCNNNNNNNNNNNNSNSSSHGGDVETMKENDAGSEKSDKSLASNSSCDVTAGHSAGSVSGSISAGLNCPDSPTHFKREPSSDHEGSVERQPRSSAASLAAHDEDNTKRCGSRDRDERPPSGSAASVAAEGSLAAAAAAAAAAAAAAASNGKGPWSYPGIDLMATGAFWQNYSESLAQELEMERKSRAANAERDVKSPLSERPTAYYKNSVLFGSAN
>Drosophila_melanogaster|G000031|GNP_001014487.1 1174 bp
MDSVTSEQSENNNNKAGAINNNINSGIERAAGNMNTTAMLMHHQQQQQAAAAAAAAAAQQQQQQHNGRDGSNSSRGANEDRPNGRSSHTGRG-SSCSPASSPSRHPSAVSPVSSLNHSMMQQMQQQQQQQQQQQQQQQHHQLSPPPHGMPSGNGLPTGLPPRMPH-----G---------LPPHSLGLLNSLQMMHH-------ASPLELMAAAH-----HHVPPRSY--NSPPPISTSDPSANECKLVEYRGQKVAAFIISNETMLCLPQAFELFLKHLVGGLHTVYTKLKRLDIVPLVCNVEQVRILRGLGAIQPGVNRCKLLCCKDFDILYRDCTTAR---RPGRPPKRGP-VGLSLPPTHLSQHPQLKKHRLDNGDYAYENGHISDM---KSPLLANGYN-----------------PPPINHMAFMQMNA---HHPGAAALMSPGMP-----P------------------HGLHAR----PESQMLKAAAQNAGMSAANMDALARSGIWENCRAAYEDIVKHLERLREERTDERQQAMGVGGAVVDRVGNVMVAEHKPRDLSSRN--------CSPTRQSPVLNLSKSGGNT---------DHGG---------SNCDAGSERSDCHSVAGSPARGGSRSLDEGSRSGVGGGVASHVGGGIIGVEDDEEEEENLSDENQSEVDERCLAKDDEDLSDTERDNLSTGSAAAAAAAAAAAAHQLHQHAASHHHQTVGLSHLGVVPPHQRGSPSSAEAAAAALQHQ-RALNYSQLAAAAAVANGAAVGGGAVANGPTGGGGALTPNEALLAANDAAALAGGLALGPLGIDAHAAVPASSTETLLRNIQSLLKVAADNARQQERQISYEKAELKMDVLREREVKDSLERQLVDERKLRVLYQKRFRRERKIRIRYQQQLGGGSGAVKGSPNANGSGGGGSGSACSESEACGGGGGDAKCNNNNNNNNNNNNSNSSSHGGDVETMKENDAGSEKSDKSLASNSSCDVTAGHSAGSVSGSISAGLNCPDSPTHFKREPSSDHEGSVERQPRSSAASLAAHDEDNTKRCGSRDRDERPPSGSAASVAAEGSLAAAAAAAAAAAAAAASNGKGPWSYPGIDLMATGAFWQNYSESLAQELEMERKSRAANAERDVKSPLSERPTAYYKNSVLFGSAN
>Drosophila_melanogaster|G000030|GNP_001014486.1 1174 bp
MDSVTSEQSENNNNKAGAINNNINSGIERAAGNMNTTAMLMHHQQQQQAAAAAAAAAAQQQQQQHNGRDGSNSSRGANEDRPNGRSSHTGRG-SSCSPASSPSRHPSAVSPVSSLNHSMMQQMQQQQQQQQQQQQQQQHHQLSPPPHGMPSGNGLPTGLPPRMPH-----G---------LPPHSLGLLNSLQMMHH-------ASPLELMAAAH-----HHVPPRSY--NSPPPISTSDPSANECKLVEYRGQKVAAFIISNETMLCLPQAFELFLKHLVGGLHTVYTKLKRLDIVPLVCNVEQVRILRGLGAIQPGVNRCKLLCCKDFDILYRDCTTA----RPGRPPKRGP-VGLSLPPTHLSQHPQLKKHRLDNGDYAYENGHISDM---KSPLLANGYN-----------------PPPINHMAFMQMNA---HHPGAAALMSPGMP-----P------------------HGLHAR----PESQMLKAAAQNAGMSAANMDALARSGIWENCRAAYEDIVKHLERLREERTDERQQAMGVGGAVVDRVGNVMVAEHKPRDLSSRN--------CSPTRQSPVLNLSKSGGNT---------DHGG---------SNCDAGSERSDCHSVAGSPARGGSRSLDEGSRSGVGGGVASHVGGGIIGVEDDEEEEENLSDENQSEVDERCLAKDDEDLSDTERDNLSTGSAAAAAAAAAAAAHQLHQHAASHHHQTVGLSHLGVVPPHQRGSPSSAEAAAAALQHQ-RALNYSQLAAAAAVANGAAVGGGAVANGPTGGGGALTPNEALLAANDAAALAGGLALGPLGIDAHAAVPASSTETLLRNIQSLLKVAADNARQQERQISYEKAELKMDVLREREVKDSLERQLVDERKLRVLYQKRFRRERKIRIRYQQQLGGGSGAVKGSPNANGSGGGGSGSACSESEACGGGGGDAKCNNNNNNNNNNNNSNSSSHGGDVETMKENDAGSEKSDKSLASNSSCDVTAGHSAGSVSGSISAGLNCPDSPTHFKREPSSDHEGSVERQPRSSAASLAAHDEDNTKRCGSRDRDERPPSGSAASVAAEGSLAAAAAAAAAAAAAAASNGKGPWSYPGIDLMATGAFWQNYSESLAQELEMERKSRAANAERDVKSPLSERPTAYYKNSVLFGSAN
>IscaW_1_6|006656|ISCW008052-PA 1174 bp
MD---------------------------------------------------------------------------------AGSVGSSSA--TPSPPTLTFG-----SPLPA---------HSSPDHIRASPKSGLGSPTRSTPESPLGASLPPPPP----------------------PPKHFG-----------------------VPGLHGLNGR--ALYGSMRPPSPPGIPS-DASATDCRLIDYRGAKVAAFYVAGEYLLCLPQAFELFLKHLVGGLHTVYTKLKRLDITPIVCNVEQVRILRGLGAIQPGVNRCKLLSCKDFDALYKDCTTAR-----------------------------------------------------------------------------------------------------------------------------------------------------------------------------------------------------------------------------------------------------------------------------------------------------------------------------------------------------------------------------------------------------------------------------------------------------------------------------------------------------------------------------------------------------------------------------------------------------------------------------------------------------------------------------------------------------------------------------------------------------------------------------------------------------------------------------------------------------------------
>IscaW_1_6|006657|ISCW008053-PA 1174 bp
L-----------------------------------------------------------------------------------------------------------PPPPP-----------------YLSASDSRGS-------SSPSTHDLPPPLP---PAFNAAA-LCDQFCSV-------------------------------INGFRGLD----PLSNARLKPSSRSVAA---DATDCRLIQYRGEKIAAFAYRGEYLLCLPQAFELFLRHLVGGLHTVYTKLKRLGISPIVCNVEQVRVLRGLGAIQPGVNRCKLLSCKDFDALYKDCTTAR--SNITVPPSVSF-FFCSFFYGT------LVERRIKKKHSERFTIHAKGCSSLRSIIGMNGVKAMLGNSDIDRFGSGTQRSAVTFSLPFAALPR----------------------P-------------------------------------------------------------------------------------------------------------------------------------------------------------------------------------------------------------------------------------------------------------------------------------------------IPQTT-------------------IDDVSF-------------------------------------------------------------DSGCNTL---------------HSSRKTIRLARISLQQN----------------------------------------------------------------------------------------------------------------------------------------------------------------------------------------------------------------------------------------GPFRSTGTD--------------------------------------------------------
>IscaW_1_6|014253|ISCW017337-PA 1174 bp
MENPGHH------------------------------------------------------------------SAPVDLS-------------RSAPPGASAPSLNPCPSPNLSFNPSLVSALGQGLNQ-------GLNGPASPNPPLNLGPSLHPSSS------------LHPSSNLLPPALYGRG-----------------------LEAYGGLGGG----------GGNAGVGS---EASECRLVEYRGERVAAFVQRGELLLCLPQAFELFLKHLVGGLHTVYTKLKRLGISPIVCNVEQVRVLRGLGAIQPGVNRCKLLACRDFDALYRDCTTAR----------------------------------------------------------------------------------------WVELP------------------------------------------------------------------------------------------------RCRVSR----------------------------------------------------------------------------------------------------------------------------------------------------------------------------------------------------------------------------------------------------------------------------------------------------------------------RKASGVAQRTGQNA---------------------------------------LLL--------------------------------------------------------------------------------------------------------------------------------------------------------------------------------------------------------------------------------------------------------------------------------
>IscaW_1_6|006659|ISCW008055-PA 1174 bp
----------------------------------------------------------------------------------------------------------PGRPP-------------------KRASLVGLGGSGGYPPLLKPGAEMDYEAAVKSAPVMAQSA-HAAALGCSPLDPQALG-----------------------MLGLGGHGAG----------NSAAAAAA-----------------AAAYLLSG---LALPLASERLLRQQAAGMDLCNPRWASSRRTTLYGDWPRRRLMNG--------SRTKQTST----YLYGICERQR-----------------------YGSDVRVQKIGL---------------------LLAEYYNRRC----------------------FLSVAE---TVTTPARKTSHATPTQTASP------------------------------------------------------------------------KVPDVRPPGDAET------------------------------------------GSALNLSQNGSGT----------------------------------------------RARD-------------------VDVFRTRDDDDGQGE------------SDYAEDRDQGAST----------------------------------------YPKRH-----RAPSQDGDSQLQQFMDRTGLLAA----------------------------------------------------------RGSVETLLQNILGLLKVAEENARQQEQQVHMERAELKVEILRERELREGLEKKLQEEQNKRVFYQKRLRREKRCRRQVQDQLEGEVKKRVRYEEALRTT-LAES----------------------------------------------------------------------------------------------------------------------------------------------------------------------------------------------------------------------------------------
>Parasteatoda_tepidariorum|G018234|GXP_015925778.1 1174 bp
MEGSSGE------------------------GSTSPSADM---------------PSPSSPQNSPNPD-SSVMVSDCITSVSNGGGLMCGPPMVSLSPKTINN-------PVVS---------MHGM---------GVS---SPSYQQRTSSASPPQMV--SKPYTP----PMSTAGAMNALVVKQPQLEHM-PAHMGMLAMRNGG-----VHHHGYLGAPPRLERPMHPISPPGITT-DATANDCRLIDYRGAKVAAFLVNGDYLLCLPQAFELFLKHLVGGLHTVYTKLKRLDITPIVCNVEQVRILRGLGAIQPGVNRCKLLSCKDFDTLYKDCTTASYSCRPGRPPKRATMVGINHNGT--NPSMLLKKSRMDGEYPGYENGHI-GDRVDKSHLLANGYSHHVAAAQAAVAAATGGAPPHLNPLPFMALNHAAAAAAHHNSMLSG--TLPLAATGAHPSSAQGLNSSSHGHLNSSSSSGRGPESSSVIK----------------------ERTSHNNDVINST--RLRDDRGDIVDSK--------DRL--YGYDNHRMKDQAFLNGYFWLLAGAQANGHSPVLNLSQHSSRPSNSSNNNPITNGPGSGGGG---TGGEHSGSE---ND--------------------------------------GP-DDDNDSV------------DCDDDDSERDVSD----------------------------------------NPDVS-----STANTDRLTSSQQQLGYPAMGGDLSLLQAQA--------------------------------------------------ASSMETLLRYIQGLLKVAADNAKQQERQISLEKAELKMELLREREVREGIEKQLMDEQRTRILYQKRLKKEKRTRRRVQEQLEAEVKKRAQYEEALRSN-SAE---------------------------------------TLRLLN------------------------------------------------------------------------------------------------------------------------------------------------ESLAQEL--ERNARAEAEHKMQDCPMSV----------------
>Parasteatoda_tepidariorum|G000030|GNP_001310759.1 1174 bp
MEGSSGE------------------------GSTSPSADM---------------PSPSSLQNSPNPD-SSVMVSDCITSVSNGGGLMCGPPMVSLSPKTINN-------PVVS---------MHGM---------GVS---SPSYQQRTSSASPPQMV--SKPYTP----PMSTAGAMNALVVKQPQLEHM-PAHMGMLAMRNGG-----VHHHGYLGAPPRLERPMHPISPPGITT-DATANDCRLIDYRGAKVAAFLVNGDYLLCLPQAFELFLKHLVGGLHTVYTKLKRLDITPIVCNVEQVRILRGLGAIQPGVNRCKLLSCKDFDTLYKDCTTA----RPGRPPKRATMVGINHNGT--NPSMLLKKSRMDGEYPGYENGHI-GDRVDKSHLLANGYSHHVAAAQAAVAAATGGAPPHLNPLPFMALNHAAAAAAHHNSMLSG--TLPLAATGAHPSSAQGLNSSSHGHLNSSSSSGRGPESSSVIK----------------------ERTSHNNDVINST--RLRDDRGDIVDSK--------DRL--YGYDNHRMKDQAFLNGYFWLLAGAQANGHSPVLNLSQHSSRPSNSSNNNPITNGPGSGGGG---TGGEHSGSE---ND--------------------------------------GP-DDDNDSV------------DCDDDDSERDVSD----------------------------------------NPDVS-----STANTDRLTSSQQQLGYPAMGGDLSLLQAQA--------------------------------------------------ASSMETLLRYIQGLLKVAADNAKQQERQISLEKAELKMELLREREVREGIEKQLMDEQRTRILYQKRLKKEKRTRRRVQEQLEAEVKKRAQYEEALRSN-SAE---------------------------------------TLRLLN------------------------------------------------------------------------------------------------------------------------------------------------ESLAQEL--ERNARAEAEHKMQDCPMSV----------------
>Parasteatoda_tepidariorum|G018219|GXP_015925757.1 1174 bp
MEGSSGE------------------------GSTSPSADM---------------PSPSSPQNSPNPD-SSVMVSDCITSVSNGGGLMCGPPMVSLSPKTINN-------PVVS---------MHGM---------GVS---SPSYQQRTSSASPPQMV--SKPYTP----PMSTAGAMNALVVKQPQLEHM-PAHMGMLAMRNGG-----VHHHGYLGAPPRLERPMHPISPPGITT-DATANDCRLIDYRGAKVAAFLVNGDYLLCLPQAFELFLKHLVGGLHTVYTKLKRLDITPIVCNVEQVRILRGLGAIQPGVNRCKLLSCKDFDTLYKDCTTASYSCRPGRPPKRATMVGINHNGT--NPSMLLKKSRMDGEYPGYENGHI-GDRVDKSHLLANGYSHHVAAAQAAVAAATGGAPPHLNPLPFMALNHAAAAAAHHNSMLSG--TLPLAATGAHPSSAQGLNSSSHGHLNSSSSSGRGPESSSVIK----------------------ERTSHNNDVINST--RLRDDRGDIVDSK--------DRL--YGYDNHRMKDQAFLNGYFWLLAGAQANGHSPVLNLSQHSSRPSNSSNNNPITNGPGSGGGG---TGGEHSGSE---ND--------------------------------------GP-DDDNDSV------------DCDDDDSERDVSD----------------------------------------NPDVS-----STANTDRLTSSQQQLGYPAMGGDLSLLQAQA--------------------------------------------------ASSMETLLRYIQGLLKVAADNAKQQERQISLEKAELKMELLREREVREGIEKQLMDEQRTRILYQKRLKKEKRTRRRVQEQLEAEVKKRAQYEEALRSN-SAE---------------------------------------TLRLLN------------------------------------------------------------------------------------------------------------------------------------------------ESLAQEL--ERNARAEAEHKMQDCPMSV----------------
>Parasteatoda_tepidariorum|G018226|GXP_015925769.1 1174 bp
MEGSSGE------------------------GSTSPSADM---------------PSPSSPQNSPNPD-SSVMVSDCITSVSNGGGLMCGPPMVSLSPKTINN-------PVVS---------MHGM---------GVS---SPSYQQRTSSASPPQMV--SKPYTP----PMSTAGAMNALVVKQPQLEHM-PAHMGMLAMRNGG-----VHHHGYLGAPPRLERPMHPISPPGITT-DATANDCRLIDYRGAKVAAFLVNGDYLLCLPQAFELFLKHLVGGLHTVYTKLKRLDITPIVCNVEQVRILRGLGAIQPGVNRCKLLSCKDFDTLYKDCTTASYSCRPGRPPKRATMVGINHNGT--NPSMLLKKSRMDGEYPGYENGHI-GDRVDKSHLLANGYSHHVAAAQAAVAAATGGAPPHLNPLPFMALNHAAAAAAHHNSMLSG--TLPLAATGAHPSSAQGLNSSSHGHLNSSSSSGRGPESSSVIK----------------------ERTSHNNDVINST--RLRDDRGDIVDSK--------DRL--YGYDNHRMKDQAFLN-------GAQANGHSPVLNLSQHSSRPSNSSNNNPITNGPGSGGGG---TGGEHSGSE---ND--------------------------------------GP-DDDNDSV------------DCDDDDSERDVSD----------------------------------------NPDVS-----STANTDRLTSSQQQLGYPAMGGDLSLLQAQA--------------------------------------------------ASSMETLLRYIQGLLKVAADNAKQQERQISLEKAELKMELLREREVREGIEKQLMDEQRTRILYQKRLKKEKRTRRRVQEQLEAEVKKRAQYEEALRSN-SAE---------------------------------------TLRLLN------------------------------------------------------------------------------------------------------------------------------------------------ESLAQEL--ERNARAEAEHKMQDCPMSV----------------
>Parasteatoda_tepidariorum|G018221|GXP_015925761.1 1174 bp
MEGSSGE------------------------GSTSPSADM---------------PSPSSPQNSPNPD-SSVMVSDCITSVSNGGGLMCGPPMVSLSPKTINN-------PVVS---------MHGM---------GVS---SPSYQQRTSSASPPQMV--SKPYTP----PMSTAGAMNALVVKQPQLEHM-PAHMGMLAMRNGG-----VHHHGYLGAPPRLERPMHPISPPGITT-DATANDCRLIDYRGAKVAAFLVNGDYLLCLPQAFELFLKHLVGGLHTVYTKLKRLDITPIVCNVEQVRILRGLGAIQPGVNRCKLLSCKDFDTLYKDCTTA----RPGRPPKRATMVGINHNGT--NPSMLLKKSRMDGEYPGYENGHI-GDRVDKSHLLANGYSHHVAAAQAAVAAATGGAPPHLNPLPFMALNHAAAAAAHHNSMLSG--TLPLAATGAHPSSAQGLNSSSHGHLNSSSSSGRGPESSSVIK----------------------ERTSHNNDVINST--RLRDDRGDIVDSK--------DRL--YGYDNHRMKDQAFLNGYFWLLAGAQANGHSPVLNLSQHSSRPSNSSNNNPITNGPGSGGGG---TGGEHSGSE---ND--------------------------------------GP-DDDNDSV------------DCDDDDSERDVSD----------------------------------------NPDVS-----STANTDRLTSSQQQLGYPAMGGDLSLLQAQA--------------------------------------------------ASSMETLLRYIQGLLKVAADNAKQQERQISLEKAELKMELLREREVREGIEKQLMDEQRTRILYQKRLKKEKRTRRRVQEQLEAEVKKRAQYEEALRSN-SAE---------------------------------------TLRLLN------------------------------------------------------------------------------------------------------------------------------------------------ESLAQEL--ERNARAEAEHKMQDCPMSV----------------
>Parasteatoda_tepidariorum|G018247|GXP_015925794.1 1174 bp
MEGSSGE------------------------GSTSPSADM---------------PSPSSPQNSPNPD-SSVMVSDCITSVSNGGGLMCGPPMVSLSPKTINN-------PVVS---------MHGM---------GVS---SPSYQQRTSSASPPQMV--SKPYTP----PMSTAGAMNALVVKQPQLEHM-PAHMGMLAMRNGG-----VHHHGYLGAPPRLERPMHPISPPGITT-DATANDCRLIDYRGAKVAAFLVNGDYLLCLPQAFELFLKHLVGGLHTVYTKLKRLDITPIVCNVEQVRILRGLGAIQPGVNRCKLLSCKDFDTLYKDCTTASYSCRPGRPPKRATMVGINHNGT--NPSMLLKKSRMDGEYPGYENGHI-GDRVDKSHLLANGYSHHVAAAQAAVAAATGGAPPHLNPLPFMALNHAAAAAAHHNSMLSG--TLPLAATGAHPSSAQGLNSSSHGHLNSSSSSGRGPESSSVIK----------------------ERTSHNNDVINST--RLRDDRGDIVDSK--------DRL--YGYDNHRMKDQAFLNGYFWLLAGAQANGHSPVLNLSQHSSRPSNSSNNNPITNGPGSGGGG---TGGEHSGSE---ND--------------------------------------GP-DDDNDSV------------DCDDDDSERDVSD----------------------------------------NPDVS-----STANTDRLTSSQQQLGYPAMGGDLSLLQAQA--------------------------------------------------ASSMETLLRYIQGLLKVAADNAKQQERQISLEKAELKMELLREREVREGIEKQLMDEQRTRILYQKRLKKEKRTRRRVQEQLEAEVKKRAQYEEALRSN-SAE---------------------------------------TLRLLN----------------------------------------------------------------------------------------------------------------------------------------------------------------------DCPMSV----------------
>Parasteatoda_tepidariorum|G017169|GXP_015924520.1 1174 bp
MD--VGQ------------------------GMSSPTTGMT--------------SSPRSLQTPPNLD-NMTLGGGDGNPSSNGG---------MVSPKQH----------------------VTGLSQ-MGSPGSSLG---RSSSVSPPGPALSLVT---TKPYAS----SSQPNGGLPPSLPRSC-GQNLMPHH-QVSHPQMGHP------PLGYH-------RSLHPSSPPGIAA-DMTTNDCRLIDYRGAKVAAFLVHGDYLLCLPQAFELFLKHLVGGLHTVYTKLKRLDITPIVCNVEQVRILRGLGAIQPGVNRCKLLSCKDFDALYKDCTTA-SSSRPGRPPKRVSMVSMTSGVT---TTGMVKKSRLDSDYHSYENGHITGDRLDK-HMLPNGYGH-------------PGTTSHLSPLPFMALNS-----SHHNSVITGGVSMATTAT------------------HSSHAS----SRGDVTR----------------------ERQ-MGSDVIASTSFRLRDDRVDASDGK--------DRL--Y-YDVSRQKD-SYVN-------GTGNSGHSPVLNLSQNSSR-----------GGGGGGGGGVGLHSAEGSGSEGPYND--------------------------------------GA---DDDYS------------DDDDDDRDQDFSD----------------------------------------HPDVS-----STANGERLAPS-QMFPFSHLAVDGGSPTGQV--------------------------------------------------VSSIETLLRNIQGLLKVAADNARQQERQINIEKAELKMEVLRERELRETLEKQLLDEQRTRILYQKRLKKEKRSRRRFQEQLESEVKKRAQYEEALRTT-SAD---------------------------------------TIRLLN------------------------------------------------------------------------------------------------------------------------------------------------DTLTQELERERNSLAESENNAHDCQMTA----------------
>Parasteatoda_tepidariorum|G017166|GXP_015924516.1 1174 bp
MD--VGQ------------------------GMSSPTTGMT--------------SSPRSLQTPPNLD-NMTLGGGDGNPSSNGG---------MVSPKQH----------------------VTGLSQ-MGSPGSSLG---RSSSVSPPGPALSLVT---TKPYAS----SSQPNGGLPPSLPRSC-GQNLMPHH-QVSHPQMGHP------PLGYH-------RSLHPSSPPGIAA-DMTTNDCRLIDYRGAKVAAFLVHGDYLLCLPQAFELFLKHLVGGLHTVYTKLKRLDITPIVCNVEQVRILRGLGAIQPGVNRCKLLSCKDFDALYKDCTTARNSSRPGRPPKRVSMVSMTSGVT---TTGMVKKSRLDSDYHSYENGHITGDRLDK-HMLPNGYGH-------------PGTTSHLSPLPFMALNS-----SHHNSVITGGVSMATTAT------------------HSSHAS----SRGDVTR----------------------ERQ-MGSDVIASTSFRLRDDRVDASDGK--------DRL--Y-YDVSRQKD-SYVN-------GTGNSGHSPVLNLSQNSSR-----------GGGGGGGGGVGLHSAEGSGSEGPYND--------------------------------------GA---DDDYS------------DDDDDDRDQDFSD----------------------------------------HPDVS-----STANGERLAPS-QMFPFSHLAVDGGSPTGQV--------------------------------------------------VSSIETLLRNIQGLLKVAADNARQQERQINIEKAELKMEVLRERELRETLEKQLLDEQRTRILYQKRLKKEKRSRRRFQEQLESEVKKRAQYEEALRTT-SAD---------------------------------------TIRLLN------------------------------------------------------------------------------------------------------------------------------------------------DTLTQELERERNSLAESENNAHDCQMTA----------------
>Parasteatoda_tepidariorum|G017167|GXP_015924517.1 1174 bp
MD--VGQ------------------------GMSSPTTGMT--------------SSPRSLQTPPNLD-NMTLGGGDGNPSSNGG---------MVSPKQH----------------------VTGLSQ-MGSPGSSLG---RSSSVSPPGPALSLVT---TKPYAS----SSQPNGGLPPSLPRSC-GQNLMPHH-QVSHPQMGHP------PLGYH-------RSLHPSSPPGIAA-DMTTNDCRLIDYRGAKVAAFLVHGDYLLCLPQAFELFLKHLVGGLHTVYTKLKRLDITPIVCNVEQVRILRGLGAIQPGVNRCKLLSCKDFDALYKDCTTARN-SRPGRPPKRVSMVSMTSGVT---TTGMVKKSRLDSDYHSYENGHITGDRLDK-HMLPNGYGH-------------PGTTSHLSPLPFMALNS-----SHHNSVITGGVSMATTAT------------------HSSHAS----SRGDVTR----------------------ERQ-MGSDVIASTSFRLRDDRVDASDGK--------DRL--Y-YDVSRQKD-SYVN-------GTGNSGHSPVLNLSQNSSR-----------GGGGGGGGGVGLHSAEGSGSEGPYND--------------------------------------GA---DDDYS------------DDDDDDRDQDFSD----------------------------------------HPDVS-----STANGERLAPS-QMFPFSHLAVDGGSPTGQV--------------------------------------------------VSSIETLLRNIQGLLKVAADNARQQERQINIEKAELKMEVLRERELRETLEKQLLDEQRTRILYQKRLKKEKRSRRRFQEQLESEVKKRAQYEEALRTT-SAD---------------------------------------TIRLLN------------------------------------------------------------------------------------------------------------------------------------------------DTLTQELERERNSLAESENNAHDCQMTA----------------
>Parasteatoda_tepidariorum|G000029|GNP_001310758.1 1174 bp
MD--VGQ------------------------GMSSPTTGMT--------------SSPRSLQTPPNLD-NMTLGGGDGNPSSNGG---------MVSPKQH----------------------VTGLSQ-MGSPGSSLG---RSSSVSPPGPALSLVT---TKPYAS----SSQPNGGLPPSLPRSC-GQNLMPHH-QVSHPQMGHP------PLGYH-------RSLHPSSPPGIAA-DMTTNDCRLIDYRGAKVAAFLVHGDYLLCLPQAFELFLKHLVGGLHTVYTKLKRLDITPIVCNVEQVRILRGLGAIQPGVNRCKLLSCKDFDALYKDCTTARNSSRPGRPPKRVSMVSMTSGVT---TTGMVKKSRLDSDYHSYENGHITGDRLDK-HMLPNGYGH-------------PGTTSHLSPLPFMALNS-----SHHNSVITGGVSMATTAT------------------HSSHAS----SRGDVTR----------------------ERQ-MGSDVIAST--RLRDDRVDASDGK--------DRL--Y-YDVSRQKD-SYVN-------GTGNSGHSPVLNLSQNSSR-----------GGGGGGGGGVGLHSAEGSGSEGPYND--------------------------------------GA---DDDYS------------DDDDDDRDQDFSD----------------------------------------HPDVS-----STANGERLAPS-QMFPFSHLAVDGGSPTGQV--------------------------------------------------VSSIETLLRNIQGLLKVAADNARQQERQINIEKAELKMEVLRERELRETLEKQLLDEQRTRILYQKRLKKEKRSRRRFQEQLESEVKKRAQYEEALRTT-SAD---------------------------------------TIRLLN------------------------------------------------------------------------------------------------------------------------------------------------DTLTQELERERNSLAESENNAHDCQMTA----------------
>Strigamia_maritima|003817|SMAR008594-PA 1174 bp
MDPRSGD---------------------------------------------------------------------------------------TPSPPVPAAQQPPLPPPPA----------HQSQSQSLSLSQSQSQSQPGPPPLSGPCSSPSPMGPVGGSPVTSPVS-VAAASLLAAKPPPAL------------------------VPMTDGLN----------YSSPPPAVSANDPIANECKLIDYRGAKVAAFVVGGETMLCLPQAFELFLKHLVGGLHTVYTKLKRLDITPLVCNVEQVRILRGLGAIQPGVNRCKLLSCKDFDILYKDCTTAR-----------------------------------------------------------------------------------------------------------------------------------------------------------------------------------------------------------------------------------------------------------------------------------------------------------------------------------------------------------------------------------------------------------------------------------------------------------------------------------------------------------------------------------------------------------------------------------------------------------------------------------------------------------------------------------------------------------------------------------------------------------------------------------------------------------------------------------------------------------------
>Strigamia_maritima|003812|SMAR008591-PA 1174 bp
MK------------------------------------------------------------------------------------------------------------------------------------------------------------------------------------------------------------------------------------------------------------------------------------------------------------------------------------------------------------------------------------------------------------------------------------------------------------------------------------------------------------------------------------------------ELKEEKAEC------------DRSG-VLALDHRVRDLSQLN------------------------------------------------------------------------------------------------------------------------------------ELSD----------------------------------------CPDVT-----STANGDRTTSA-QNLTYASLLGGDGSS----------------G-------------------------------------ISSTETLLRNIQGLLKVAADNARQQERQINYEKAELKMEILRERELRENLEKQLMEEQRTR-----------------------------------------------------------------------------------------------------------------------------------------------------------------------------------------------------------------------------------------------------------------------------------
>Tachypleus_tridentatus_2019G|016980|evm.model.Hic_chr_3.1554 1174 bp
MEVTAST------------------------GTASLPEAK------------------------LKPS-ECSMSPGTACVSSERASPRAGHS--STTPSAQTHT-LISGDPHV----------PGHLNG-VASPGQGSGS--SPSPTSPPGCNLLPDLA--LRQFTP-AS-LASTVAGMVGAGMKSG-LDI---AHTSAGVTVTGMPWSLMPGNYGYGGG--RPDRPVHTGSPPGIPA-D-SAHECRLIDYRGAKVAAFRANDEYLLCLPQAFELFLKHLVGGLHTVYTKLKRLDITPIVCNVEQVRILRGLGAIQPGVNRCKLLSCKNFDILYRDCTTA----RPGRPPKRASMVGMPAS-----PTSLMKKGRLDGGYHGYENGHITGDHLDKASLLHNGYNQHMVAAVAAAAAAAAGAPPHISPMPFMALNH---QVSHHS-MIPSTISPSLSVP------------SSHSHLHGLSHR----SEGAGVK----------------------DKTGHGSDIHSSN--RIRDERSDAVGGK--------EKH--YNIESQRLKQASYLN-------GATTNGHSPVLNLSQNSSR-----------LGI---TGPNH-AGGDHSGSDVAYND--------------------------------------FGDEDENETD------------FDEDDERERDYSD----------------------------------------SADVS-----STANTDRLTSN-HGLPFQN---DGNATMGQA--------------------------------------------------VFSIETLLRNIQGLLKMAADNARHQERQLNLEKVELRVEITRERELRENLEKQLLEEQRTRIIYQKRLRREKRSRRRFQEQLEVEMKKRSHYEDALRNT-SAE---------------------------------------TLRLLN------------------------------------------------------------------------------------------------------------------------------------------------ESLAEELEKERHNRNESERKNQGNNILS----------------
>Tachypleus_tridentatus_2019G|004063|evm.model.Hic_chr_10.2480 1174 bp
METTVLDRG----STSHMLTSNC-------ISIKSP-EDLL------------------ETLGRTNGH-FGHHESDVDGAGNRSSCISSGHS--SSSPRSESPS-------------------QRSHESTNHQGQSGIGS--NESPLSLI-TSQATSSP--TRPYTSSSS-RVDTTLIQSRHTHKLG-LESLNVPCTTQLLSRGGTP----PALSAYGGS--LLERPTHTGSPPGIPA-E-SVHECRLIDYRGAKVAAFRVNNDYLLCLPQAFELFLKHLVGGLHTVYTKLKRLDITPIVCNVEQVRILRGLGAIQPGVNRCKLLPCKDFDTLYKDCITAS--CRPGRPPKRAAMMGVLSS-----SASLLKKGRLDGEYHGYKDGHLNGDRLGKVSFLHNGYNQMVAAAAAAAAAAATGTSSHVSPLPFMALNH---QVSHHS-MIST------SAPS-----------------HTQTDR----SDGTNIG----------------------ERSGKTSDDYVTN--RIRDDPPQSGELR--------ERL--YGQEGYKSTNSITQSG-----LGKTVNGHGPVLNLSQHSSRA----------VGY---NGTSNGGKNE---SDASYND--------------------------------------HIDDDDS---------------EDEGDDQDHDFSD----------------------------------------TPDVS-----STANTDHLAAQ-NALFFSSLTGSSGATVGQA--------------------------------------------------MSSIETLLRNIQGLLKVAADNARQQERQINIEKAELKMEVMRERELRENLEKQILEEQKTKVLYQKRLRKERRSRRRVQEQLEAEVKKRSNCEGNFHTN-PTE---------------------------------------ALRILN------------------------------------------------------------------------------------------------------------------------------------------------ESLPQDLDRDQIGRLEEECKDQDYFVGKD--PAYR--LLLVPW-
>Tachypleus_tridentatus_2019G|003226|evm.model.Hic_chr_10.2483 1174 bp
MDATVGT------------------------VIPSQQEAK------------------------PNPS-ESSISPEIVCGGSERESPRTGHS--SISPSGHVHP-HVSGEILV----------TGNLNG-GGSPGQGSGI--NLSP-SPPCSSLLPDLA--TRQFTP-AS-LASTVAGMIGAGVKPG-AEM--VCHTPSGVPVTGVPWSLMTNSYGYGGS--LLERPTHTGSPPGIPA-E-SVHECRLIDYRGAKVAAFRVNNDYLLCLPQAFELFLKHLVGGLHTVYTKLKRLDITPIVCNVEQVRILRGLGAIQPGVNRCKLLPCKDFDTLYKDCTTARSPFRPGRPPKRASMVSMSTS-----PSSLMKKGRLEVDYHGYDNG-LMKDHLDKTSFLHNGYNHHMAVTAAAAAAVATGAPPLINTLPFMTLNH---QVSHHN-ILPCTIASSLSVP------------SSHSHLQGLPQR----SEGVGVK----------------------ERVGHGSNIHSSN--RIRDERSDLAGGK--------DKR--HKYDSHLIKEATYFN-------GVATNGHSPALNLSQNSSR-----------LGI---TGTNH-VAGDHSGSDLTYND--------------------------------------FCDDDDNDTD------------LDEDDDRDQDYSD----------------------------------------SADVS-----STANPDRLASN-QAVPFQN---DVSITMGQA--------------------------------------------------VFSMETLLKNIQGLLKIAADNARHQERQINLEKVELRVEISRERELRENLEKQLLEEQRTRIIYQKRLRREKRSRRKVQVQLEVEARKRTHYEDALRSS-SAE---------------------------------------TLRLLN------------------------------------------------------------------------------------------------------------------------------------------------ESIAEELEKERYNRTESDRKNQASSVTNNTPPVQKASVQIASSN
>Tachypleus_tridentatus_2019G|022953|evm.model.Hic_chr_6.489 1174 bp
MKK-----------ENHMLTTNC-------TNTKSPPEELL------------------EAIGRTNGL-FGRPEGDVDGTGNRTNCFNSGQA--SCSPRRESPN-------------------MRSLESSIHHGQSRSVT--SDTPLSLI-TSPTTVSP--ALPYTSSSS-LIDTTPIMSLHNNKLG-LETFHIPCSTQLLSRGDTA----PALSAYGGC--RLERSTHTGSPSGIPA-D-SGHECRLIDYRGAKVAAFRVQNEYFLCLPQAFELFLKHLVGGLHTIYTKLKRMNITPIVCNVEQVRILRGLGAIQPGVNRCKLLSCKEFDILYKDCITAS--CRPGRPPKRVPMTEPMSS-----SASLLKKGRLDGEYHGYKNSQRNGDPLDKVSFLQNGYNQMMAAAAAAAAAAATGAPSHINPLPFMALNH---QVSHHS-MIPASGSLGLTS-------------------HASTDR----SDGAGIG----------------------ERSGQVSDSCVTN--RNREDPPMNSDLR--------ERL--YGSETYKQTNTIKRN-------EKTVNGHVPALNLSQHSSRM----------VGH---NGTSSSGCEDNSGSDGVYNY--------------------------------------HMDEGDS---------------EDDVDENDHDFSD----------------------------------------APDVS-----STANTDHLSTQ-NLVFFPGVSSGNGAIVGHT--------------------------------------------------VSSIETLLRNIQGLLKVAADNARQQERQINTEKAELKMEVMRERELRENLEKQILEEQKTKVLYQKRLRRERRSRRRVQEQLEAEVKRRSNYEGNFNTS-SKE---------------------------------------ALKLLN------------------------------------------------------------------------------------------------------------------------------------------------DSLPQDLERDQLGRLEEDSKCQGKSPPFSLYPYYQ--VTIATVE
>Tachypleus_tridentatus_2019G|023805|evm.model.Hic_chr_6.484 1174 bp
MEVTAGT------------------------GTASLQEAK------------------------PNPS-ENNMRSETFCTGSERESPRTGHS--STSPSGQGHL-HIPGEPL-----------MSQLNG-TGSPGQGSGA--GSSP-SPPGSNLLPDLA--TRQFTP-AS-LASTVAGMISAGVKSG-VEM---NHTSSGVSVPGLPWSLMPSSYGYGGN--RLERPIHTGSPPGIPA-D-SAHECRLIDYRGAKVAAFRVQNEYLLCLPQAFELFLKHLVGGLHTVYTKLKRLDITPIVCNVEQVRILRGLGAIQPGVNRCKLLSCKEFDILYKDCTTA----RPGRPPKRASMVSMSTS-----PDNLMKKARLEMDYQAYENGHITGDHLDKATLLHNGYNPHMAAAAAAAAAAATGAPPHINTLPFMALNH---QVSHHN-MLPSTLSSSFTVP------------SSHSHLHGLSQR----SEGAGVK----------------------DKAGHVSDIHSSN--RIRDERSDVTGGK--------NKH--YNNESQRTKEATFLN-------GVATNGQSPALNLSQNSSR-----------LGI---MGTNH-VGGDHSGSDLTYND--------------------------------------LGDYDDNDTD------------LDEDDDREQDYSD----------------------------------------NADVS-----STANTDRFANN-QGLLFQN---NGATTMGQA--------------------------------------------------VFSIETLLRNIQGLLKMAADNARHQERQLNLEKVELRVEATRERELRENLEKQLLEEQRAR----------------------------------------SE-----------------------------------------------------------------------------------------------------------------------------------------------------------------------------------------------------------------------------------------
>Tachypleus_tridentatus_2019G|032277|evm.model.Hic_chr_9.1491 1174 bp
MES-----------------------------------------------------------------------------GSTTYTYMSGHL-PPGVPLTKTDENVPGGSPPP----------GQTLTN---SSASGSLSASEASPSGPPALAEIVFSQY-SSPGRTVSA-LSPAFQLA----PSSG------------------------SRTFNYGAN----------LSPPSAVV-D-GVQECRLIDFHGAKLAAFRVNSEDLLCLPQAFDLFLKHLVGGLHTVYTKLKRLGITPIVCNVEQVRLLRGLGAIQPGVNRCKLLSCKDFEVLYRDCTTARSSCRPGRPPKRTSVVGLSNN-----STTGLKKGRIEDNYVAYDVDRNVRNHRDKPTMHQNSYNHHI--AAQAAVAAANGVASHLNPFSFMA------QVSHSS-LFASNVSISSNS-------------------HSQEHR----HDGNKDR----------------------SRPGPDGNRDGVN--TCPIDNSLLSDNH--------ERV-----------------------------------------------------------------------------------------------------------------------------------------------------------------------------------------------------------KSASADEVPFS------------------------------------------------------------------------------RN-----KLIAE--QEKDSQIS---------ILPKDELEKVFKENGVLTKKWRVVYQIVVPKAYRS-----------------------------------------------------------------------------------D---------------------------I----------------------------------------------------------------------------------------------------------SKVTHEFLMN----------------------------------
>Tachypleus_tridentatus_2019G|017172|evm.model.Hic_chr_3.1549 1174 bp
METSVLDRGS---STPHMLTTKS---------TGSPTGELL------------------DVLSRKNGH-LGLPGSDVQGTGNLSNCLNSGQA--STSPSFESSN-------------------QRILGSTDHHGQSGSGS--TDTPLSLK-TSQAPSSP--TRPGTSTSS-RVDTAPILPRHTSKLG-LETLHIPCTTQLVSRGCSP----PALMAYGGN--NLERAIHTGSPPGIPA-D-ATNECRLIDYRGAKVAAFRANNEYLLCLPQAFEVFLKHLVGGLHTVYTKLKRLDITPIVCNVEQVRILRGLGAIQPGVNRCKLLSCKNFDILYKDCITAR-------------------------------------------DSH----------KVTKGYIRRA------------------------------------------------------------------------------------------------------------------------------------------------------------------------------------VLNLE------------------------------------------------------------------------------------------------------------------------------------------------------------------------------------------------------------------------------------------------------------------------------------------KVD---------------------------------------------------------------------------------------------------------------------------------------------------------------------------------------------------------------------------------------------------------------------------------------------------------
>Tachypleus_tridentatus_2019G|017094|evm.model.Hic_chr_3.1567 1174 bp
METSVLDRGS---STPHMLTTKS---------TGSPTGELL------------------DVLSRKNGH-LGLPGSDVQGTGNLSNCLNSGQA--STSPSFESSN-------------------QRILGSTDHHGQSGSGS--TDTPLSLK-TSQAPSSP--TRPGTSTSS-RVDTAPILPRHTSKLG-LETLHIPCTTQLVSRGCSP----PALMAYGGN--NLERAIHTGSPPGIPA-D-ATNECRLIDYRGAKVAAFRANNEYLLCLPQAFEVFLKHLVGGLHTVYTKLKRLDITPIVCNVEQVRILRGLGAIQPGVNRCKLLSCKNFDILYKDCITAR-------------------------------------------NSH----------KVTKGYIRRA------------------------------------------------------------------------------------------------------------------------------------------------------------------------------------VLNLE------------------------------------------------------------------------------------------------------------------------------------------------------------------------------------------------------------------------------------------------------------------------------------------KDD---------------------------------------------------------------------------------------------------------------------------------------------------------------------------------------------------------------------------------------------------------------------------------------------------------
>Tachypleus_tridentatus_2019G|018306|evm.model.Hic_chr_3.1548 1174 bp
---------------------------------------------------------------------------------------------------------------------------------------------------------------------------------------------------------------------------------------------------------------------------------------------------------------------------------------------------------------------------------------------------------------------MVAAAAAAAAAAATGAPSHINPLPFIALNH---QVSHHN-MIPVTSTLGLTAPS-----------------HTQTHR----NEGFSVN----------------------ERSLQVTDDYVTN--RMREDELPNGELR--------ERH--HVHENYKPTNDILQN-------GTTNNGHSPVLNLSQHSSRA----------AGY---KNISNGGSGNNSGSDGAYNE--------------------------------------HVEDDDS---------------EDDDDDHGHDFSD----------------------------------------TPDVS-----STANTDHLSAQ-NALFFSSLNNASSATMGQA--------------------------------------------------VSSIETLLRNIQGLLKVAADNARQQERQINIEKAELKMEVMRERELRENLEKQILEEQKTK---GDRLQ-------------------------NF------------------------------------------------------------------------------------------------------------------------------------------------------------------------------------------------------------------------------------------------
>Tetranychus_urticae|G012636|GXP_015793603.1 1174 bp
MES--------------------------------------------------------------------------------------------------------------------------------------------------------------------------------------------------------------------NHG------------SHHEGFSP-YLATNECRIIEYRGARLAAFLSANEYLLCLPQAFELFLKHLVGGLHTVYTKLKRLDIVPIVCNVEQVRILRGLGAIQPGVNRCKLLSTKDFDVLFKDCTTAS---RPGRPPKRSPVNGMVSPIPTLGFPPTGKKPRYDDADYGTESLEIKQISAAAAMLAANGYTA----------------------FPFLQHFGGSALVAAAAALGLPGLPTSRFSPP-----------------PGLTGL---SHETNSNN----------RDSNS---NGDLNGPANELNPIAAYLWQLSQQQQHQQQQQ-----------------NSSQNNLSSHNG-----NNGNSSTNGSALNLSVRSNGA---------NGGTVVNNNTENNNGTSNNNNRSSYNG-------------KSDSRSSSHGLLTSTVNSNNINNHNSSNRENNRDNNNNANLNNGSNSTDDEDDEDDIASN-----------------------NSSNHSD----------NP-------VSSTGFYGLSSAIRVLPEGTITTPNHTSSGSPIPASSHSSGPLGGGSTPIPTSTLSTSSSHHHYHSRSSL---------PQPEHCLETLLRNIEGLLAIAAHNARQQQSQLNQQKAELKAEVDRERELKEQLERQLNEEQKIRLLYQKRFKKERRFRRKIEHDLE-QLQQKSKSDSSTNSSQLSPTS----------------------------HSPPSHHNQHLH--------HQQQNQSSNRSSS----------------------PSDQQQSQRE----------------------------------------------------------------------------------------------DSVKQQLNSKSSSPPNSPPASNGSHASHESSGELSGE-------
>Tribolium_castaneum|011235|XP_015834662.1 1174 bp
MDNSGMD----------------------------------------------------------------------------SASEHSSHA-SSGSPAVA---VKPSPSPPA-----------------ANSNTHQVHSPRQASPLGPPMSMAHPLSP----PPVSSAS-LARSMALGHLPPPGLGLLNSLGVLHS---------PLDLMA--------HHAPPRSY--NSPPPISTSDPTANECKLVDYRGQKVAAFIIAGDTMLCLPQAFELFLKHLVGGLHTVYTKLKRLDIVPLVCNVEQVRILRGLGAIQPGVNRCKLLSCKDFDTLYRDCTTAS--SRPGRPPKRAP-VGLSLAASHL-QQQQLKKQRLDNGDYPYENGHMG--RLEKSPLLANGYNH----------------PPHLSHMQFMQLPH---PAAAHSALLSPAMP------------------------HNLT-R----HDGSVIK----NQGMP--TMEAIARSGIWENCRAAYEDIVKHLERLREERCDP------------DRP---LPLDQKARDLSPRN--------GSPTDHSPVLNLSKSGGGS----------AGS--------LGDGDHSGSEADGPDVPPSPRSPRSAA--------------------------EDEDDDNISD------------PEDDDDKDQDMDE-------------------------------------GD-LP--------LPAAPGGDSQQ-AALNYSTLASAVASANGPS-------QDPS---------------------------------------ISSTETLLRNIQGLLKVAADNARQQERQINYEKAELKMDVLREREVKDSLERQLVDEQKMRALVQKRLRRERRARRRLQDQLEAEVKRRTLMEEALKAAGAAE---------------------------------------QLRIINEKVAPSEQSNPKVTTSST----------------------PNQSISSERERVSER---VERM--------------------ERERVESPPPAYGQQTVRE--------------PPPPPPENKPWGYSGIDLMNTGAFWQNYSESLAQELELERKSRQQQVERDVKSPLQDR-SGYYKNSMLFTST-
>Tribolium_castaneum|002213|XP_008191786.1 1174 bp
MDNSGMD----------------------------------------------------------------------------SASEHSSHA-SSGSPAVA---VKPSPSPPA-----------------ANSNTHQVHSPRQASPLGPPMSMAHPLSP----PPVSSAS-LARSMALGHLPPPGLGLLNSLGVLHS---------PLDLMA--------HHAPPRSY--NSPPPISTSDPTANECKLVDYRGQKVAAFIIAGDTMLCLPQAFELFLKHLVGGLHTVYTKLKRLDIVPLVCNVEQVRILRGLGAIQPGVNRCKLLSCKDFDTLYRDCTTAS--SRPGRPPKRAP-VGLSLAASHL-QQQQLKKQRLDNGDYPYENGHMGAERLEKSPLLANGYNH----------------PPHLSHMQFMQLPH---PAAAHSALLSPAMP------------------------HNLT-R----HDGSVIK----NQGMP--TMEAIARSGIWENCRAAYEDIVKHLERLREERCDP------------DRP---LPLDQKARDLSPRN--------GSPTDHSPVLNLSKSGGGS----------AGS--------LGDGDHSGSEADGPDVPPSPRSPRSAA--------------------------EDEDDDNISD------------PEDDDDKDQDMDE-------------------------------------GD-LP--------LPAAPGGDSQQ-AALNYSTLASAVASANGPS-------QDPS---------------------------------------ISSTETLLRNIQGLLKVAADNARQQERQINYEKAELKMDVLREREVKDSLERQLVDEQKMRALVQKRLRRERRARRRLQDQLEAEVKRRTLMEEALKAAGAAE---------------------------------------QLRIINEKVAPSEQSNPKVTTSST----------------------PNQSISSERERVSER---VERM--------------------ERERVESPPPAYGQQTVRE--------------PPPPPPENKPWGYSGIDLMNTGAFWQNYSESLAQELELERKSRQQQVERDVKSPLQDR-SGYYKNSMLFTST-
>Tribolium_castaneum|011234|XP_015834661.1 1174 bp
MDNSGMD----------------------------------------------------------------------------SASEHSSHA-SSGSPAVA---VKPSPSPPA-----------------ANSNTHQVHSPRQASPLGPPMSMAHPLSP----PPVSSAS-LARSMALGHLPPPGLGLLNSLGVLHS---------PLDLMA--------HHAPPRSY--NSPPPISTSDPTANECKLVDYRGQKVAAFIIAGDTMLCLPQAFELFLKHLVGGLHTVYTKLKRLDIVPLVCNVEQVRILRGLGAIQPGVNRCKLLSCKDFDTLYRDCTTA----RPGRPPKRAP-VGLSLAASHL-QQQQLKKQRLDNGDYPYENGHMGAERLEKSPLLANGYNH----------------PPHLSHMQFMQLPH---PAAAHSALLSPAMP------------------------HNLT-R----HDGSVIK----NQGMP--TMEAIARSGIWENCRAAYEDIVKHLERLREERCDP------------DRP---LPLDQKARDLSPRN--------GSPTDHSPVLNLSKSGGGS----------AGS--------LGDGDHSGSEADGPDVPPSPRSPRSAA--------------------------EDEDDDNISD------------PEDDDDKDQDMDE-------------------------------------GD-LP--------LPAAPGGDSQQ-AALNYSTLASAVASANGPS-------QDPS---------------------------------------ISSTETLLRNIQGLLKVAADNARQQERQINYEKAELKMDVLREREVKDSLERQLVDEQKMRALVQKRLRRERRARRRLQDQLEAEVKRRTLMEEALKAAGAAE---------------------------------------QLRIINEKVAPSEQSNPKVTTSST----------------------PNQSISSERERVSER---VERM--------------------ERERVESPPPAYGQQTVRE--------------PPPPPPENKPWGYSGIDLMNTGAFWQNYSESLAQELELERKSRQQQVERDVKSPLQDR-SGYYKNSMLFTST-
>REF_Dmel@FBpp0099813_dac-PF 1174 bp
MDSVTSEQSENNNNKAGAINNNINSGIERAAGNMNTTAMLMHHQQQQQAAAAAAAAAAQQQQQQHNGRDGSNSSRGANEDRPNGRSSHTGRG-SSCSPASSPSRHPSAVSPVSSLNHSMMQQMQQQQQQQQQQQQQQQHHQLSPPPHGMPSGNGLPTGLPPRMPH-----G---------LPPHSLGLLNSLQMMHH-------ASPLELMAAAH-----HHVPPRSY--NSPPPISTSDPSANECKLVEYRGQKVAAFIISNETMLCLPQAFELFLKHLVGGLHTVYTKLKRLDIVPLVCNVEQVRILRGLGAIQPGVNRCKLLCCKDFDILYRDCTTAR---RPGRPPKRGP-VGLSLPPTHLSQHPQLKKHRLDNGDYAYENGHISDM---KSPLLANGYN-----------------PPPINHMAFMQMNA---HHPGAAALMSPGMP-----P------------------HGLHAR----PESQMLKAAAQNAGMSAANMDALARSGIWENCRAAYEDIVKHLERLREERTDERQQAMGVGGAVVDRVGNVMVAEHKPRDLSSRN--------CSPTRQSPVLNLSKSGGNT---------DHGG---------SNCDAGSERSDCHSVAGSPARGGSRSLDEGSRSGVGGGVASHVGGGIIGVEDDEEEEENLSDENQSEVDERCLAKDDEDLSDTERDNLSTGSAAAAAAAAAAAAHQLHQHAASHHHQTVGLSHLGVVPPHQRGSPSSAEAAAAALQHQ-RALNYSQLAAAAAVANGAAVGGGAVANGPTGGGGALTPNEALLAANDAAALAGGLALGPLGIDAHAAVPASSTETLLRNIQSLLKVAADNARQQERQISYEKAELKMDVLREREVKDSLERQLVDERKLRVLYQKRFRRERKIRIRYQQQLGGGSGAVKGSPNANGSGGGGSGSACSESEACGGGGGDAKCNNNNNNNNNNNNSNSSSHGGDVETMKENDAGSEKSDKSLASNSSCDVTAGHSAGSVSGSISAGLNCPDSPTHFKREPSSDHEGSVERQPRSSAASLAAHDEDNTKRCGSRDRDERPPSGSAASVAAEGSLAAAAAAAAAAAAAAASNGKGPWSYPGIDLMATGAFWQNYSESLAQELEMERKSRAANAERDVKSPLSERPTAYYKNSVLFGSAN
>REF_Dmel@FBpp0080435_dac-PD 1174 bp
MDSVTSEQSENNNNKAGAINNNINSGIERAAGNMNTTAMLMHHQQQQQAAAAAAAAAAQQQQQQHNGRDGSNSSRGANEDRPNGRSSHTGRG-SSCSPASSPSRHPSAVSPVSSLNHSMMQQMQQQQQQQQQQQQQQQHHQLSPPPHGMPSGNGLPTGLPPRMPH-----G---------LPPHSLGLLNSLQMMHH-------ASPLELMAAAH-----HHVPPRSY--NSPPPISTSDPSANECKLVEYRGQKVAAFIISNETMLCLPQAFELFLKHLVGGLHTVYTKLKRLDIVPLVCNVEQVRILRGLGAIQPGVNRCKLLCCKDFDILYRDCTTAR-SSRPGRPPKRGP-VGLSLPPTHLSQHPQLKKHRLDNGDYAYENGHISDM---KSPLLANGYN-----------------PPPINHMAFMQMNA---HHPGAAALMSPGMP-----P------------------HGLHAR----PESQMLKAAAQNAGMSAANMDALARSGIWENCRAAYEDIVKHLERLREERTDERQQAMGVGGAVVDRVGNVMVAEHKPRDLSSRN--------CSPTRQSPVLNLSKSGGNT---------DHGG---------SNCDAGSERSDCHSVAGSPARGGSRSLDEGSRSGVGGGVASHVGGGIIGVEDDEEEEENLSDENQSEVDERCLAKDDEDLSDTERDNLSTGSAAAAAAAAAAAAHQLHQHAASHHHQTVGLSHLGVVPPHQRGSPSSAEAAAAALQHQ-RALNYSQLAAAAAVANGAAVGGGAVANGPTGGGGALTPNEALLAANDAAALAGGLALGPLGIDAHAAVPASSTETLLRNIQSLLKVAADNARQQERQISYEKAELKMDVLREREVKDSLERQLVDERKLRVLYQKRFRRERKIRIRYQQQLGGGSGAVKGSPNANGSGGGGSGSACSESEACGGGGGDAKCNNNNNNNNNNNNSNSSSHGGDVETMKENDAGSEKSDKSLASNSSCDVTAGHSAGSVSGSISAGLNCPDSPTHFKREPSSDHEGSVERQPRSSAASLAAHDEDNTKRCGSRDRDERPPSGSAASVAAEGSLAAAAAAAAAAAAAAASNGKGPWSYPGIDLMATGAFWQNYSESLAQELEMERKSRAANAERDVKSPLSERPTAYYKNSVLFGSAN
>REF_Dmel@FBpp0099814_dac-PG 1174 bp
MDSVTSEQSENNNNKAGAINNNINSGIERAAGNMNTTAMLMHHQQQQQAAAAAAAAAAQQQQQQHNGRDGSNSSRGANEDRPNGRSSHTGRG-SSCSPASSPSRHPSAVSPVSSLNHSMMQQMQQQQQQQQQQQQQQQHHQLSPPPHGMPSGNGLPTGLPPRMPH-----G---------LPPHSLGLLNSLQMMHH-------ASPLELMAAAH-----HHVPPRSY--NSPPPISTSDPSANECKLVEYRGQKVAAFIISNETMLCLPQAFELFLKHLVGGLHTVYTKLKRLDIVPLVCNVEQVRILRGLGAIQPGVNRCKLLCCKDFDILYRDCTTA----RPGRPPKRGP-VGLSLPPTHLSQHPQLKKHRLDNGDYAYENGHISDM---KSPLLANGYN-----------------PPPINHMAFMQMNA---HHPGAAALMSPGMP-----P------------------HGLHAR----PESQMLKAAAQNAGMSAANMDALARSGIWENCRAAYEDIVKHLERLREERTDERQQAMGVGGAVVDRVGNVMVAEHKPRDLSSRN--------CSPTRQSPVLNLSKSGGNT---------DHGG---------SNCDAGSERSDCHSVAGSPARGGSRSLDEGSRSGVGGGVASHVGGGIIGVEDDEEEEENLSDENQSEVDERCLAKDDEDLSDTERDNLSTGSAAAAAAAAAAAAHQLHQHAASHHHQTVGLSHLGVVPPHQRGSPSSAEAAAAALQHQ-RALNYSQLAAAAAVANGAAVGGGAVANGPTGGGGALTPNEALLAANDAAALAGGLALGPLGIDAHAAVPASSTETLLRNIQSLLKVAADNARQQERQISYEKAELKMDVLREREVKDSLERQLVDERKLRVLYQKRFRRERKIRIRYQQQLGGGSGAVKGSPNANGSGGGGSGSACSESEACGGGGGDAKCNNNNNNNNNNNNSNSSSHGGDVETMKENDAGSEKSDKSLASNSSCDVTAGHSAGSVSGSISAGLNCPDSPTHFKREPSSDHEGSVERQPRSSAASLAAHDEDNTKRCGSRDRDERPPSGSAASVAAEGSLAAAAAAAAAAAAAAASNGKGPWSYPGIDLMATGAFWQNYSESLAQELEMERKSRAANAERDVKSPLSERPTAYYKNSVLFGSAN
>REF_Dmel@FBpp0080434_dac-PC 1174 bp
MDSVTSEQSENNNNKAGAINNNINSGIERAAGNMNTTAMLMHHQQQQQAAAAAAAAAAQQQQQQHNGRDGSNSSRGANEDRPNGRSSHTGRG-SSCSPASSPSRHPSAVSPVSSLNHSMMQQMQQQQQQQQQQQQQQQHHQLSPPPHGMPSGNGLPTGLPPRMPH-----G---------LPPHSLGLLNSLQMMHH-------ASPLELMAAAH-----HHVPPRSY--NSPPPISTSDPSANECKLVEYRGQKVAAFIISNETMLCLPQAFELFLKHLVGGLHTVYTKLKRLDIVPLVCNVEQVRILRGLGAIQPGVNRCKLLCCKDFDILYRDCTTAS--SRPGRPPKRGP-VGLSLPPTHLSQHPQLKKHRLDNGDYAYENGHISDM---KSPLLANGYN-----------------PPPINHMAFMQMNA---HHPGAAALMSPGMP-----P------------------HGLHAR----PESQMLKAAAQNAGMSAANMDALARSGIWENCRAAYEDIVKHLERLREERTDERQQAMGVGGAVVDRVGNVMVAEHKPRDLSSRN--------CSPTRQSPVLNLSKSGGNT---------DHGG---------SNCDAGSERSDCHSVAGSPARGGSRSLDEGSRSGVGGGVASHVGGGIIGVEDDEEEEENLSDENQSEVDERCLAKDDEDLSDTERDNLSTGSAAAAAAAAAAAAHQLHQHAASHHHQTVGLSHLGVVPPHQRGSPSSAEAAAAALQHQ-RALNYSQLAAAAAVANGAAVGGGAVANGPTGGGGALTPNEALLAANDAAALAGGLALGPLGIDAHAAVPASSTETLLRNIQSLLKVAADNARQQERQISYEKAELKMDVLREREVKDSLERQLVDERKLRVLYQKRFRRERKIRIRYQQQLGGGSGAVKGSPNANGSGGGGSGSACSESEACGGGGGDAKCNNNNNNNNNNNNSNSSSHGGDVETMKENDAGSEKSDKSLASNSSCDVTAGHSAGSVSGSISAGLNCPDSPTHFKREPSSDHEGSVERQPRSSAASLAAHDEDNTKRCGSRDRDERPPSGSAASVAAEGSLAAAAAAAAAAAAAAASNGKGPWSYPGIDLMATGAFWQNYSESLAQELEMERKSRAANAERDVKSPLSERPTAYYKNSVLFGSAN
>REF_Dmel@FBpp0080433_dac-PB 1174 bp
MDSVTSEQSENNNNKAGAINNNINSGIERAAGNMNTTAMLMHHQQQQQAAAAAAAAAAQQQQQQHNGRDGSNSSRGANEDRPNGRSSHTGRG-SSCSPASSPSRHPSAVSPVSSLNHSMMQQMQQQQQQQQQQQQQQQHHQLSPPPHGMPSGNGLPTGLPPRMPH-----G---------LPPHSLGLLNSLQMMHH-------ASPLELMAAAH-----HHVPPRSY--NSPPPISTSDPSANECKLVEYRGQKVAAFIISNETMLCLPQAFELFLKHLVGGLHTVYTKLKRLDIVPLVCNVEQVRILRGLGAIQPGVNRCKLLCCKDFDILYRDCTTARRSSRPGRPPKRGP-VGLSLPPTHLSQHPQLKKHRLDNGDYAYENGHISDM---KSPLLANGYN-----------------PPPINHMAFMQMNA---HHPGAAALMSPGMP-----P------------------HGLHAR----PESQMLKAAAQNAGMSAANMDALARSGIWENCRAAYEDIVKHLERLREERTDERQQAMGVGGAVVDRVGNVMVAEHKPRDLSSRN--------CSPTRQSPVLNLSKSGGNT---------DHGG---------SNCDAGSERSDCHSVAGSPARGGSRSLDEGSRSGVGGGVASHVGGGIIGVEDDEEEEENLSDENQSEVDERCLAKDDEDLSDTERDNLSTGSAAAAAAAAAAAAHQLHQHAASHHHQTVGLSHLGVVPPHQRGSPSSAEAAAAALQHQ-RALNYSQLAAAAAVANGAAVGGGAVANGPTGGGGALTPNEALLAANDAAALAGGLALGPLGIDAHAAVPASSTETLLRNIQSLLKVAADNARQQERQISYEKAELKMDVLREREVKDSLERQLVDERKLRVLYQKRFRRERKIRIRYQQQLGGGSGAVKGSPNANGSGGGGSGSACSESEACGGGGGDAKCNNNNNNNNNNNNSNSSSHGGDVETMKENDAGSEKSDKSLASNSSCDVTAGHSAGSVSGSISAGLNCPDSPTHFKREPSSDHEGSVERQPRSSAASLAAHDEDNTKRCGSRDRDERPPSGSAASVAAEGSLAAAAAAAAAAAAAAASNGKGPWSYPGIDLMATGAFWQNYSESLAQELEMERKSRAANAERDVKSPLSERPTAYYKNSVLFGSAN
>REF_Dmel@FBpp0080432_dac-PA 1174 bp
MDSVTSEQSENNNNKAGAINNNINSGIERAAGNMNTTAMLMHHQQQQQAAAAAAAAAAQQQQQQHNGRDGSNSSRGANEDRPNGRSSHTGRG-SSCSPASSPSRHPSAVSPVSSLNHSMMQQMQQQQQQQQQQQQQQQHHQLSPPPHGMPSGNGLPTGLPPRMPH-----G---------LPPHSLGLLNSLQMMHH-------ASPLELMAAAH-----HHVPPRSY--NSPPPISTSDPSANECKLVEYRGQKVAAFIISNETMLCLPQAFELFLKHLVGGLHTVYTKLKRLDIVPLVCNVEQVRILRGLGAIQPGVNRCKLLCCKDFDILYRDCTTASRSSRPGRPPKRGP-VGLSLPPTHLSQHPQLKKHRLDNGDYAYENGHISDM---KSPLLANGYN-----------------PPPINHMAFMQMNA---HHPGAAALMSPGMP-----P------------------HGLHAR----PESQMLKAAAQNAGMSAANMDALARSGIWENCRAAYEDIVKHLERLREERTDERQQAMGVGGAVVDRVGNVMVAEHKPRDLSSRN--------CSPTRQSPVLNLSKSGGNT---------DHGG---------SNCDAGSERSDCHSVAGSPARGGSRSLDEGSRSGVGGGVASHVGGGIIGVEDDEEEEENLSDENQSEVDERCLAKDDEDLSDTERDNLSTGSAAAAAAAAAAAAHQLHQHAASHHHQTVGLSHLGVVPPHQRGSPSSAEAAAAALQHQ-RALNYSQLAAAAAVANGAAVGGGAVANGPTGGGGALTPNEALLAANDAAALAGGLALGPLGIDAHAAVPASSTETLLRNIQSLLKVAADNARQQERQISYEKAELKMDVLREREVKDSLERQLVDERKLRVLYQKRFRRERKIRIRYQQQLGGGSGAVKGSPNANGSGGGGSGSACSESEACGGGGGDAKCNNNNNNNNNNNNSNSSSHGGDVETMKENDAGSEKSDKSLASNSSCDVTAGHSAGSVSGSISAGLNCPDSPTHFKREPSSDHEGSVERQPRSSAASLAAHDEDNTKRCGSRDRDERPPSGSAASVAAEGSLAAAAAAAAAAAAAAASNGKGPWSYPGIDLMATGAFWQNYSESLAQELEMERKSRAANAERDVKSPLSERPTAYYKNSVLFGSAN
>REF_Ptep@NP_001310759.1_dachshund_homolog_1-like 1174 bp
MEGSSGE------------------------GSTSPSADM---------------PSPSSLQNSPNPD-SSVMVSDCITSVSNGGGLMCGPPMVSLSPKTINN-------PVVS---------MHGM---------GVS---SPSYQQRTSSASPPQMV--SKPYTP----PMSTAGAMNALVVKQPQLEHM-PAHMGMLAMRNGG-----VHHHGYLGAPPRLERPMHPISPPGITT-DATANDCRLIDYRGAKVAAFLVNGDYLLCLPQAFELFLKHLVGGLHTVYTKLKRLDITPIVCNVEQVRILRGLGAIQPGVNRCKLLSCKDFDTLYKDCTTA----RPGRPPKRATMVGINHNGT--NPSMLLKKSRMDGEYPGYENGHI-GDRVDKSHLLANGYSHHVAAAQAAVAAATGGAPPHLNPLPFMALNHAAAAAAHHNSMLSG--TLPLAATGAHPSSAQGLNSSSHGHLNSSSSSGRGPESSSVIK----------------------ERTSHNNDVINST--RLRDDRGDIVDSK--------DRL--YGYDNHRMKDQAFLNGYFWLLAGAQANGHSPVLNLSQHSSRPSNSSNNNPITNGPGSGGGG---TGGEHSGSE---ND--------------------------------------GP-DDDNDSV------------DCDDDDSERDVSD----------------------------------------NPDVS-----STANTDRLTSSQQQLGYPAMGGDLSLLQAQA--------------------------------------------------ASSMETLLRYIQGLLKVAADNAKQQERQISLEKAELKMELLREREVREGIEKQLMDEQRTRILYQKRLKKEKRTRRRVQEQLEAEVKKRAQYEEALRSN-SAE---------------------------------------TLRLLN------------------------------------------------------------------------------------------------------------------------------------------------ESLAQEL--ERNARAEAEHKMQDCPMSV----------------
>REF_Ptep@XP_015925794.1_dachshund_homolog_1-like_isoform_X5 1174 bp
MEGSSGE------------------------GSTSPSADM---------------PSPSSPQNSPNPD-SSVMVSDCITSVSNGGGLMCGPPMVSLSPKTINN-------PVVS---------MHGM---------GVS---SPSYQQRTSSASPPQMV--SKPYTP----PMSTAGAMNALVVKQPQLEHM-PAHMGMLAMRNGG-----VHHHGYLGAPPRLERPMHPISPPGITT-DATANDCRLIDYRGAKVAAFLVNGDYLLCLPQAFELFLKHLVGGLHTVYTKLKRLDITPIVCNVEQVRILRGLGAIQPGVNRCKLLSCKDFDTLYKDCTTASYSCRPGRPPKRATMVGINHNGT--NPSMLLKKSRMDGEYPGYENGHI-GDRVDKSHLLANGYSHHVAAAQAAVAAATGGAPPHLNPLPFMALNHAAAAAAHHNSMLSG--TLPLAATGAHPSSAQGLNSSSHGHLNSSSSSGRGPESSSVIK----------------------ERTSHNNDVINST--RLRDDRGDIVDSK--------DRL--YGYDNHRMKDQAFLNGYFWLLAGAQANGHSPVLNLSQHSSRPSNSSNNNPITNGPGSGGGG---TGGEHSGSE---ND--------------------------------------GP-DDDNDSV------------DCDDDDSERDVSD----------------------------------------NPDVS-----STANTDRLTSSQQQLGYPAMGGDLSLLQAQA--------------------------------------------------ASSMETLLRYIQGLLKVAADNAKQQERQISLEKAELKMELLREREVREGIEKQLMDEQRTRILYQKRLKKEKRTRRRVQEQLEAEVKKRAQYEEALRSN-SAE---------------------------------------TLRLLN----------------------------------------------------------------------------------------------------------------------------------------------------------------------DCPMSV----------------
>REF_Ptep@XP_015925778.1_dachshund_homolog_1-like_isoform_X4 1174 bp
MEGSSGE------------------------GSTSPSADM---------------PSPSSPQNSPNPD-SSVMVSDCITSVSNGGGLMCGPPMVSLSPKTINN-------PVVS---------MHGM---------GVS---SPSYQQRTSSASPPQMV--SKPYTP----PMSTAGAMNALVVKQPQLEHM-PAHMGMLAMRNGG-----VHHHGYLGAPPRLERPMHPISPPGITT-DATANDCRLIDYRGAKVAAFLVNGDYLLCLPQAFELFLKHLVGGLHTVYTKLKRLDITPIVCNVEQVRILRGLGAIQPGVNRCKLLSCKDFDTLYKDCTTASYSCRPGRPPKRATMVGINHNGT--NPSMLLKKSRMDGEYPGYENGHI-GDRVDKSHLLANGYSHHVAAAQAAVAAATGGAPPHLNPLPFMALNHAAAAAAHHNSMLSG--TLPLAATGAHPSSAQGLNSSSHGHLNSSSSSGRGPESSSVIK----------------------ERTSHNNDVINST--RLRDDRGDIVDSK--------DRL--YGYDNHRMKDQAFLNGYFWLLAGAQANGHSPVLNLSQHSSRPSNSSNNNPITNGPGSGGGG---TGGEHSGSE---ND--------------------------------------GP-DDDNDSV------------DCDDDDSERDVSD----------------------------------------NPDVS-----STANTDRLTSSQQQLGYPAMGGDLSLLQAQA--------------------------------------------------ASSMETLLRYIQGLLKVAADNAKQQERQISLEKAELKMELLREREVREGIEKQLMDEQRTRILYQKRLKKEKRTRRRVQEQLEAEVKKRAQYEEALRSN-SAE---------------------------------------TLRLLN------------------------------------------------------------------------------------------------------------------------------------------------ESLAQEL--ERNARAEAEHKMQDCPMSV----------------
>REF_Ptep@XP_015925769.1_dachshund_homolog_1-like_isoform_X3 1174 bp
MEGSSGE------------------------GSTSPSADM---------------PSPSSPQNSPNPD-SSVMVSDCITSVSNGGGLMCGPPMVSLSPKTINN-------PVVS---------MHGM---------GVS---SPSYQQRTSSASPPQMV--SKPYTP----PMSTAGAMNALVVKQPQLEHM-PAHMGMLAMRNGG-----VHHHGYLGAPPRLERPMHPISPPGITT-DATANDCRLIDYRGAKVAAFLVNGDYLLCLPQAFELFLKHLVGGLHTVYTKLKRLDITPIVCNVEQVRILRGLGAIQPGVNRCKLLSCKDFDTLYKDCTTASYSCRPGRPPKRATMVGINHNGT--NPSMLLKKSRMDGEYPGYENGHI-GDRVDKSHLLANGYSHHVAAAQAAVAAATGGAPPHLNPLPFMALNHAAAAAAHHNSMLSG--TLPLAATGAHPSSAQGLNSSSHGHLNSSSSSGRGPESSSVIK----------------------ERTSHNNDVINST--RLRDDRGDIVDSK--------DRL--YGYDNHRMKDQAFLN-------GAQANGHSPVLNLSQHSSRPSNSSNNNPITNGPGSGGGG---TGGEHSGSE---ND--------------------------------------GP-DDDNDSV------------DCDDDDSERDVSD----------------------------------------NPDVS-----STANTDRLTSSQQQLGYPAMGGDLSLLQAQA--------------------------------------------------ASSMETLLRYIQGLLKVAADNAKQQERQISLEKAELKMELLREREVREGIEKQLMDEQRTRILYQKRLKKEKRTRRRVQEQLEAEVKKRAQYEEALRSN-SAE---------------------------------------TLRLLN------------------------------------------------------------------------------------------------------------------------------------------------ESLAQEL--ERNARAEAEHKMQDCPMSV----------------
>REF_Ptep@XP_015925761.1_dachshund_homolog_1-like_isoform_X2 1174 bp
MEGSSGE------------------------GSTSPSADM---------------PSPSSPQNSPNPD-SSVMVSDCITSVSNGGGLMCGPPMVSLSPKTINN-------PVVS---------MHGM---------GVS---SPSYQQRTSSASPPQMV--SKPYTP----PMSTAGAMNALVVKQPQLEHM-PAHMGMLAMRNGG-----VHHHGYLGAPPRLERPMHPISPPGITT-DATANDCRLIDYRGAKVAAFLVNGDYLLCLPQAFELFLKHLVGGLHTVYTKLKRLDITPIVCNVEQVRILRGLGAIQPGVNRCKLLSCKDFDTLYKDCTTA----RPGRPPKRATMVGINHNGT--NPSMLLKKSRMDGEYPGYENGHI-GDRVDKSHLLANGYSHHVAAAQAAVAAATGGAPPHLNPLPFMALNHAAAAAAHHNSMLSG--TLPLAATGAHPSSAQGLNSSSHGHLNSSSSSGRGPESSSVIK----------------------ERTSHNNDVINST--RLRDDRGDIVDSK--------DRL--YGYDNHRMKDQAFLNGYFWLLAGAQANGHSPVLNLSQHSSRPSNSSNNNPITNGPGSGGGG---TGGEHSGSE---ND--------------------------------------GP-DDDNDSV------------DCDDDDSERDVSD----------------------------------------NPDVS-----STANTDRLTSSQQQLGYPAMGGDLSLLQAQA--------------------------------------------------ASSMETLLRYIQGLLKVAADNAKQQERQISLEKAELKMELLREREVREGIEKQLMDEQRTRILYQKRLKKEKRTRRRVQEQLEAEVKKRAQYEEALRSN-SAE---------------------------------------TLRLLN------------------------------------------------------------------------------------------------------------------------------------------------ESLAQEL--ERNARAEAEHKMQDCPMSV----------------
>REF_Ptep@XP_015925757.1_dachshund_homolog_1-like_isoform_X1 1174 bp
MEGSSGE------------------------GSTSPSADM---------------PSPSSPQNSPNPD-SSVMVSDCITSVSNGGGLMCGPPMVSLSPKTINN-------PVVS---------MHGM---------GVS---SPSYQQRTSSASPPQMV--SKPYTP----PMSTAGAMNALVVKQPQLEHM-PAHMGMLAMRNGG-----VHHHGYLGAPPRLERPMHPISPPGITT-DATANDCRLIDYRGAKVAAFLVNGDYLLCLPQAFELFLKHLVGGLHTVYTKLKRLDITPIVCNVEQVRILRGLGAIQPGVNRCKLLSCKDFDTLYKDCTTASYSCRPGRPPKRATMVGINHNGT--NPSMLLKKSRMDGEYPGYENGHI-GDRVDKSHLLANGYSHHVAAAQAAVAAATGGAPPHLNPLPFMALNHAAAAAAHHNSMLSG--TLPLAATGAHPSSAQGLNSSSHGHLNSSSSSGRGPESSSVIK----------------------ERTSHNNDVINST--RLRDDRGDIVDSK--------DRL--YGYDNHRMKDQAFLNGYFWLLAGAQANGHSPVLNLSQHSSRPSNSSNNNPITNGPGSGGGG---TGGEHSGSE---ND--------------------------------------GP-DDDNDSV------------DCDDDDSERDVSD----------------------------------------NPDVS-----STANTDRLTSSQQQLGYPAMGGDLSLLQAQA--------------------------------------------------ASSMETLLRYIQGLLKVAADNAKQQERQISLEKAELKMELLREREVREGIEKQLMDEQRTRILYQKRLKKEKRTRRRVQEQLEAEVKKRAQYEEALRSN-SAE---------------------------------------TLRLLN------------------------------------------------------------------------------------------------------------------------------------------------ESLAQEL--ERNARAEAEHKMQDCPMSV----------------
