# Supplementary material for: Systemic paralogy and function of retinal determination network homologs in arachnids
Source: BMC Genomics. 2020 Nov 23;21:811. doi: 10.1186/s12864-020-07149-x (PMC7681978; doi:10.1186/s12864-020-07149-x)
Supplement: Supplementary file 4 — Additional file 4. Dataset S1: Dataset of the orthology analyses. Alignments and sequences of Charinus RDGN genes identified in this study and gene trees in Newick format; alignments of opsins and arrestins. (.zip). Available at: https://datadryad.org/stash/share/xb2VW4o80AmId3mLFZB07Ho7rHxPx-htK9q5J_-2miM; doi:https://doi.org/10.5061/dryad.xgxd254d1 [file 12864_2020_7149_MOESM4_ESM.zip › Additional_file4_Dataset_S1_Orthology_results/Dataset_S1_Charinus_Pax6_cds.fasta]

>Charinus_ioanniticus|020978|TRINITY_DN33448_c0_g1_i1|Pax6B
GGATGGCCTCGTTCTAACCCCTGGTACTCGAGTAGCGCCGCCTTCGGGGGTCTTCCTCCC
GGGTATGTGGCTCCCGTCACGACACCTACCGCTCCTTTGGAAAACGACCATCCGCACAAG
AAGGAGAGCGGAAGTGTGACGGAGGCATCGACACCGAGCGATCAAAGCGCCAGCGGCGGG
GAAGAAGACAACTCCGCCCGTCTCCGCTTGAAACGAAAGCTCCAGCGCAACAGGACGTCC
TTCACTCCCGAGCAGATTGAAGCGTTGGAAAAAGAGTTCGAGAGAACCCACTACCCCGAC
GTATTTGCCCGGGAGAGGCTGGCAGCAAAGATTGATCTTCCCGAAGCCCGGATACAGGTG
TGGTTCTCCAATCGCCGAGCCAAGTGGCGTCGTGAGGAGAAGCTCCGTAACCAGCGACGG
GCAGCGGAGCAG------------------------------------------------
------------------------------------------------------------
------------------------------------------------------------
------------------------------------------------------------
------------------------------------------------------------
------------------------------------------------------------
------------------------------------------------------------
------------------------------------------------------------
------------
>Charinus_ioanniticus|020979|TRINITY_DN33448_c0_g1_i2|Pax6B
GGATGGCCTCGTTCTAACCCCTGGTACTCGAGTAGCGCCGCCTTCGGGGGTCTTCCTCCC
GGGTATGTGGCTCCCGTCACGACACCTACCGCTCCTTTGGAAAACGACCATCCGCACAAG
AAGGAGAGCGGAAGTGTGACGGAGGCATCGACACCGAGCGATCAAAGCGCCAGCGGCGGG
GAAGAAGACAACTCCGCCCGTCTCCGCTTGAAACGAAAGCTCCAGCGCAACAGGACGTCC
TTCACTCCCGAGCAGATTGAAGCGTTGGAAAAAGGTAGAGTCCCAGAGTTCGAGAGAACC
CACTACCCCGACGTATTTGCCCGGGAGAGGCTGGCAGCAAAGATTGATCTTCCCGAAGCC
CGGATACAGGTGTGGTTCTCCAATCGCCGAGCCAAGTGGCGTCGTGAGGAGAAGCTCCGT
AACCAGCGACGGGCAGCGGAGCAG------------------------------------
------------------------------------------------------------
------------------------------------------------------------
------------------------------------------------------------
------------------------------------------------------------
------------------------------------------------------------
------------------------------------------------------------
------------------------------------------------------------
------------
>Charinus_israelensis|070507|TRINITY_DN93668_c0_g1_i1|Pax6B
ATGCCTCACAAAGGCCACAGCGGCATCAACCAGCTGGGCGGTGTTTATGTCAACGGCCGG
CCCCTTCCGGACTCCACGCGACAGAAGATCGTCGAGCTGGCCCACAGCGGCGCAAGGCCC
TGCGACATCTCCCGCATCCTGCAGGTCTCCAACGGCTGCGTCTCCAAGATCCTCGGCCGG
TACTACGAGACGGGCTCCATCCGTCCTCGCGCCATCGGCGGCAGCAAACCCCGCGTGGCG
ACCCCGGATGTGGTGGCCAAGGTCGCTCAGTTCAAACGGGAGTGTCCCTCCATCTTCGCC
TGGGAGATCAGGGATAGGCTCCTGTCGGAAGGCGTCTGCACCAACGAGACCGTGCCCAGC
GTGTCCTCGATTAACCGAGTGTTGCGGAACCTGGCTTCTCAGAAGGAGCAGGCTCAGGTC
CAGGCCCACGATGCTGTGTACGACAAGTTACGCATGCTCAACGGCCAAGGATGGCCTCGT
TCTAACCCCTGGTACTCGAGTAGCGCCGCCTTCGGGGGTCTTCCTCCCGGGTATGTGGCT
CCCGTCACGACACCTACCGCTCCTTTGGAAAACGACCATCCGCACAAGAAGGAGAGCGGA
AGTGTGACGGAGGCATCGACACCGAGCGATCAAAGCGCCAGCGGCGGGGAAGAAGACAAC
TCCGCCCGTCTCCGCTTGAAACGAAAGCTCCAGCGCAACAGGACGTCCTTCACTCCCGAG
CAGATTGAAGCGTTGGAAAAAGAGTTCGAGAGAACCCACTACCCCGACGTATTTGCCCGG
GAGAGGCTGGCAGCAAAGATTGATCTTCCCGAAGCCCGGATACAGGTGTGGTTCTCCAAT
CGCCGAGCCAAGTGGCGTCGTGAGGAGAAGCTCCGTAACCAGCGACGGGCAGCGGAG---
------------
>Charinus_israelensis|070508|TRINITY_DN93668_c0_g1_i3|Pax6B
ATGCCTCACAAAGGCCACAGCGGCATCAACCAGCTGGGCGGTGTTTATGTCAACGGCCGG
CCCCTTCCGGACTCCACGCGACAGAAGATCGTCGAGCTGGCCCACAGCGGCGCAAGGCCC
TGCGACATCTCCCGCATCCTGCAGGTCTCCAACGGCTGCGTCTCCAAGATCCTCGGCCGG
TACTACGAGACGGGCTCCATCCGTCCTCGCGCCATCGGCGGCAGCAAACCCCGCGTGGCG
ACCCCGGATGTGGTGGCCAAGGTCGCTCAGTTCAAACGGGAGTGTCCCTCCATCTTCGCC
TGGGAGATCAGGGATAGGCTCCTGTCGGAAGGCGTCTGCACCAACGAGACCGTGCCCAGC
TCTGTTCCTTTGCAGGTGTCCTCGATTAACCGAGTGTTGCGGAACCTGGCTTCTCAGAAG
GAGCAGGCTCAGGTCCAGGCCCACGATGCTGTGTACGACAAGTTACGCATGCTCAACGGC
CAAGGATGGCCTCGTTCTAACCCCTGGTACTCGAGTAGCGCCGCCTTCGGGGGTCTTCCT
CCCGGGTATGTGGCTCCCGTCACGACACCTACCGCTCCTTTGGAAAACGACCATCCGCAC
AAGAAGGAGAGCGGAAGTGTGACGGAGGCATCGACACCGAGCGATCAAAGCGCCAGCGGC
GGGGAAGAAGACAACTCCGCCCGTCTCCGCTTGAAACGAAAGCTCCAGCGCAACAGGACG
TCCTTCACTCCCGAGCAGATTGAAGCGTTGGAAAAAGAGTTCGAGAGAACCCACTACCCC
GACGTATTTGCCCGGGAGAGGCTGGCAGCAAAGATTGATCTTCCCGAAGCCCGGATACAG
GTGTGGTTCTCCAATCGCCGAGCCAAGTGGCGTCGTGAGGAGAAGCTCCGTAACCAGCGA
CGGGCAGCGGAG
>Charinus_israelensis|070509|TRINITY_DN93668_c0_g1_i6|Pax6B
ATGCCTCACAAAGGCCACAGCGGCATCAACCAGCTGGGCGGTGTTTATGTCAACGGCCGG
CCCCTTCCGGACTCCACGCGACAGAAGATCGTCGAGCTGGCCCACAGCGGCGCAAGGCCC
TGCGACATCTCCCGCATCCTGCAGGTCTCCAACGGCTGCGTCTCCAAGATCCTCGGCCGG
TACTACGAGACGGGCTCCATCCGTCCTCGCGCCATCGGCGGCAGCAAACCCCGCGTGGCG
ACCCCGGATGTGGTGGCCAAGGTCGCTCAGTTCAAACGGGAGTGTCCCTCCATCTTCGCC
TGGGAGATCAGGGATAGGCTCCTGTCGGAAGGCGTCTGCACCAACGAGACCGTGCCCAGC
GTGTCCTCGATTAACCGAGTGTTGCGGAACCTGGCTTCTCAGAAGGAGCAGGCTCAGGTC
CAGGCCCACGATGCTGTGTACGACAAGTTACGCATGCTCAACGGCCAAGGATGGCCTCGT
TCTAACCCCTGGTACTCGAGTAGCGCCGCCTTCGGGGGTCTTCCTCCCGGGTATGTGGCT
CCCGTCACGACACCTACCGCTCCTTTGGAAAACGACCATCCGCACAAGAAGGAGAGCGGA
AGTGTGACGGAGGCATCGACACCGAGCGATCAAAGCGCCAGCGGCGGGGAAGAAGACAAC
TCCGCCCGTCTCCGCTTGAAACGAAAGCTCCAGCGCAACAGGACGTCCTTCACTCCCGAG
CAGATTGAAGCGTTGGAAAAAGAGTTCGAGAGAACCCACTACCCCGACGTATTTGCCCGG
GAGAGGCTGGCAGCAAAGATTGATCTTCCCGAAGCCCGGATACAGGTGTGGTTCTCCAAT
CGCCGAGCCAAGTGGCGTCGTGAGGAGAAGCTCCGTAACCAGCGACGGGCAGCGGAG---
------------
>Charinus_israelensis|066673|TRINITY_DN826_c4_g1_i1|Pax6A
ATGCCCCATAAAGGCCACAGCGGCATCAACCAACTCGGAGGTATCTACGTCAATGGACGG
CCCCTACCGGACTCCACCCGACAGAAGATCGTGGAGTTGGCCCACAGCGGAGCGCGGCCC
TGCGACATCTCCCGGATCCTGCAGGTGTCCAACGGCTGTGTCTCCAAGATCCTGGGCCGT
TACTATGAGACGGGCTCCATCAGGCCTCGGGCGATCGGCGGCAGTAAACCCCGCGTGGCC
ACGCCTGACGTGGTGTCCAAAATCGGAGTCTTCAAGCGAGAGTGTCCCTCCATTTTCGCT
TGGGAGATACGCGACCGACTGCTGTCCGAAGCCGTCTGTACGAACGAGAACGTGCCCAGC
GTGTCTTCCATCAACCGGGTGCTGCGGAACATGGCGTCTCAGAAGGAACAGTCCCAGACC
CCACACCAGGACGCGGTGTACGACAAACTGCGCATGCTGAACGGGCAGGGATGGCCGAGG
TCCAACCCCTGGTACCCTGGCGGCACGACGCTGGGGGGCCTCACGGCAAGTTGTCTGCCT
TCCATGAACCCCGCCAATGTACCCGCCGAAAACGGGCAGCTTCAGAAGAAAGAGGGCGGC
------------------------------------------------------------
------------------------------------------------------------
------------------------------------------------------------
------------------------------------------------------------
------------------------------------------------------------
------------
>Charinus_israelensis|066674|TRINITY_DN826_c4_g1_i2|Pax6A
ATGCCCCATAAAGGCCACAGCGGCATCAACCAACTCGGAGGTATCTACGTCAATGGACGG
CCCCTACCGGACTCCACCCGACAGAAGATCGTGGAGTTGGCCCACAGCGGAGCGCGGCCC
TGCGACATCTCCCGGATCCTGCAGGTGTCCAACGGCTGTGTCTCCAAGATCCTGGGCCGT
TACTATGAGACGGGCTCCATCAGGCCTCGGGCGATCGGCGGCAGTAAACCCCGCGTGGCC
ACGCCTGACGTGGTGTCCAAAATCGGAGTCTTCAAGCGAGAGTGTCCCTCCATTTTCGCT
TGGGAGATACGCGACCGACTGCTGTCCGAAGCCGTCTGTACGAACGAGAACGTGCCCAGC
GTGTCTTCCATCAACCGGGTGCTGCGGAACATGGCGTCTCAGAAGGAACAGTCCCAGACC
CCACACCAGGACGCGGTGTACGACAAACTGCGCATGCTGAACGGGCAGGGATGGCCGAGG
TCCAACCCCTGGTACCCTGGCGGCACGACGCTGGGGGGCCTCACGGCAAGTTGTCTGCCT
TCCATGAACCCCGCCAATGTACCCGCCGAAAACGGGCAGCTTCAGAAGAAAGAGGGCGGC
------------------------------------------------------------
------------------------------------------------------------
------------------------------------------------------------
------------------------------------------------------------
------------------------------------------------------------
------------
>Charinus_ioanniticus|031250|TRINITY_DN61037_c0_g2_i1|Pax6A
AACGGGCAGGGATGGCCGAGGTCCAACCCCTGGTACCCTGGCGGCACGACGCTGGGGGGC
CTCACGGCAAGTTGTCTGCCTTCCATGAACCCCGCCAATGTACCCGCCGAAAACGGGCAG
CTTCAGAAGAAAGAGGGCGGCAGTGTGTCCGAAGGATCGACACGGAGCGACCTCAGTCCT
AGCGGAGACGAAGACAGTACGGCCCGGCTAAGGCTGAAGCGGAAGTTGCAAAGGAACCGG
ACCTCCTTCAGCCATGAGCAGATTGAGGCTCTCGAGAAAGAGTTTGAGAGAACCCACTAC
CCAGACGTCTTTGCGAGGGAGAGGCTAGCTGCCAAGATAGACCTCCCGGAGGCCAGAATA
CAGGTATGGTTCTCCAACCGACGGGCGAAGTGGCGGCGAGAGGAGAAACTCCGTAACCAG
AGGCGGGTAGCCGAGCACCCTTCCGTGGCGGCGAACCCGGGTCCAGGACGTCTGGCGATT
GGCTCCGGCTTCCCCAACTCCCTGTACCCGTCGATAGGACAGCCCATGGGCAGCATGGCG
GACACTTACAGCACCATGCCACCCATGCCCAGCTACTCCATGTCCAACACTATGGCGCCC
------------------------------------------------------------
------------------------------------------------------------
------------------------------------------------------------
------------------------------------------------------------
------------------------------------------------------------
------------
>Charinus_ioanniticus|031251|TRINITY_DN61037_c0_g2_i2|Pax6A
AACGGGCAGGGATGGCCGAGGTCCAACCCCTGGTACCCTGGCGGCACGACGCTGGGGGGC
CTCACGGCAAGTTGTCTGCCTTCCATGAACCCCGCCAATGTACCCGCCGAAAACGGGCAG
CTTCAGAAGAAAGAGGGCGGCAGTGTGTCCGAAGGATCGACACGGAGCGACCTCAGTCCT
AGCGGAGACGAAGACAGTACGGCCCGGCTAAGGCTGAAGCGGAAGTTGCAAAGGAACCGG
ACCTCCTTCAGCCATGAGCAGATTGAGGCTCTCGAGAAAGAGTTTGAGAGAACCCACTAC
CCAGACGTCTTTGCGAGGGAGAGGCTAGCTGCCAAGATAGACCTCCCGGAGGCCAGAATA
CAGGTATGGTTCTCCAACCGACGGGCGAAGTGGCGGCGAGAGGAGAAACTCCGTAACCAG
AGGCGGGTAGCCGAGCACCCTTCCGTGGCGGCGAACCCGGGTCCAGGACGTCTGGCGATT
GGCTCCGGCTTCCCCAACTCCCTGTACCCGTCGATAGGACAGCCCATGGGCAGCATGGCG
GACACTTACAGGTATGTGGCCGTGTGGACCCAGAAGGGTCCTGCCGGGGAAGGAGGATTT
------------------------------------------------------------
------------------------------------------------------------
------------------------------------------------------------
------------------------------------------------------------
------------------------------------------------------------
------------
