# Supplementary material for: Systemic paralogy and function of retinal determination network homologs in arachnids
Source: BMC Genomics. 2020 Nov 23;21:811. doi: 10.1186/s12864-020-07149-x (PMC7681978; doi:10.1186/s12864-020-07149-x)
Supplement: Supplementary file 4 — Additional file 4. Dataset S1: Dataset of the orthology analyses. Alignments and sequences of Charinus RDGN genes identified in this study and gene trees in Newick format; alignments of opsins and arrestins. (.zip). Available at: https://datadryad.org/stash/share/xb2VW4o80AmId3mLFZB07Ho7rHxPx-htK9q5J_-2miM; doi:https://doi.org/10.5061/dryad.xgxd254d1 [file 12864_2020_7149_MOESM4_ESM.zip › Additional_file4_Dataset_S1_Orthology_results/Dataset_S1_FS8_sineoculis.nwk]

('REF_Ptep_AKM21238.1_sine_oculis_2_partial':1.0E-6,((((('Centruroides_sculpturatus_i5k|017310|XP_023226645.1':0.0057657455,'Centruroides_sculpturatus_i5k|006981|XP_023216316.1':0.0116564799):0.0056284598,('Charinus_israelensis|064741|TRINITY_DN7776_c1_g1':1.0E-6,'Charinus_ioanniticus|015989|TRINITY_DN2495_c4_g1':1.0E-6):0.0057645311):0.0057154586,(((((('Tachypleus_tridentatus_2019G|030013|evm.model.Hic_chr_9.2536':0.0195175057,'Tachypleus_tridentatus_2019G|000877|evm.model.Hic_chr_1.2378':0.0055528208):1.0E-6,('Limulus_polyphemus|007927|m.11309':1.0E-6,'Tachypleus_tridentatus_2019G|028160|evm.model.Hic_chr_8.1309':1.0E-6):0.0055269051):0.0251459022,('Dinothrombium_tinctorium|007025|RWS05836.1':0.0747494933,('Tetranychus_urticae|G000926|GXP_015781893.1':1.0E-6,'Tetranychus_urticae|G000927|GXP_015781894.1':1.0E-6):0.1472043204):0.066312914):0.0097566412,('Tachypleus_tridentatus_2019G|023500|evm.model.Hic_chr_6.654':0.019457058,('Tachypleus_tridentatus_2019G|001480|evm.model.Hic_chr_1.1048':0.032567304,'Tachypleus_tridentatus_2019G|003758|evm.model.Hic_chr_10.1130':0.049995912):0.0408607407):0.0225146492):0.0057206131,'Charinus_israelensis|049216|TRINITY_DN47575_c0_g1':0.005961439):1.0E-6,(('Trichonephila_clavipes_Genome|016311|PRD33884.1':0.022768064,'REF_Ptep_AKM21237.1_sine_oculis_1_partial':1.0E-6):1.0E-6,'Parasteatoda_tepidariorum|G020025|GXP_015927973.1':1.0E-6):0.0057005571):1.0E-6):0.0191513753,('Strigamia_maritima|014342|SMAR007583-PA':0.0083223053,(('Tribolium_castaneum|003090|XP_008192976.1':0.0323295176,('Drosophila_melanogaster|G013824|GNP_476733.1':1.0E-6,REF_Dmel_FBpp0089177_so-PA:1.0E-6):0.122444981):0.0406571019,'Daphnia_magna|015176|KZS10636.1':0.0503902604):0.0597343908):0.0445482428):0.0729064697,'Trichonephila_clavipes_Genome|010672|PRD28245.1':0.038753401):0.0202955194,'Parasteatoda_tepidariorum|G000510|GXP_015903690.1':1.0E-6);
