# Supplementary material for: Systemic paralogy and function of retinal determination network homologs in arachnids
Source: BMC Genomics. 2020 Nov 23;21:811. doi: 10.1186/s12864-020-07149-x (PMC7681978; doi:10.1186/s12864-020-07149-x)
Supplement: Supplementary file 4 — Additional file 4. Dataset S1: Dataset of the orthology analyses. Alignments and sequences of Charinus RDGN genes identified in this study and gene trees in Newick format; alignments of opsins and arrestins. (.zip). Available at: https://datadryad.org/stash/share/xb2VW4o80AmId3mLFZB07Ho7rHxPx-htK9q5J_-2miM; doi:https://doi.org/10.5061/dryad.xgxd254d1 [file 12864_2020_7149_MOESM4_ESM.zip › Additional_file4_Dataset_S1_Orthology_results/Dataset_S1_Charinus_otd.fasta]

>Charinus_ioanniticus|005767|TRINITY_DN13491_c0_g1_i1|otdA
ATGGCGTACCTGAAGACGTCGCCGTACCCGGTGAACGGAATCCAGATGCACGCCTCGACT
GTGGACCTCCTTCATCCCTCCGTTGGATACCACACACCGACAACAGCGCCAAGAAAACAG
CGGCGTGAGCGAACAACATTTACAAGGACCCAGTTGGATGTTTTGGAAGCATTGTTCAAC
AAAACTAGGTACCCGGATATCTTCATGCGGGAGGAGGTAGCGTTGAAGATCAATTTGCCA
GAATCTAGGGTCCAGGTATGGTTCAAAAACCGTCGAGCAAAATGCAGACAACAAATGCAA
CAGAATGGTGTCAACTCTAAAAACCGCCCAAAGAAGGCAAAGTCCCCACCAATGGTCCCA
GGCATAAGAGAAGCTACCTATAAGTCACCTGCAGCAACAAACCATCATCATGCTAGTCCC
TCCATGTCAGGAGGGTCATGTAATAGTAACAGCAATACCATTTGGAGCCCAGCTGTTATT
TCTCCTGTAACTGAGTTAATGACCAATAACAGCTGCATGCAGCGACCTTCCTATTCCATG
AACAACTGCTCTACACCTCCTAACCCAAGTTGCTATTCACAAAGCTACGCTTCATCATAC
TATGGTAATATGAGTATGGACTATTTGCCCTCTCCAATGCAACATGCTCATGCACAACTC
AATTTTGGACAAATGGCAGCACAGTCAACACTTGTAACCCATATGAACAATCCCACCCTG
CCAAGCACCCAAGCACTTGCTTCACGCACACCACCAATTGGTGGGCTTTCATCTAGTGAC
TGTCTAGAGCTACAGGAAAAACCCACCTCTTGGAAATTTCAAGTGTTGTGA
>Charinus_ioanniticus|005768|TRINITY_DN13491_c0_g1_i2|otdA
ATGCCAATCGGCTGTGTCCAGCTCCTGGAATGCGCCGTGGGTCAGGCGCCAGAGTTTGGC
GGAGAAGCACGTGGTGATAAAGTGGAGTGCGCTTACCCCCATTGTAATTACCGTCCTCCC
ACCGTTAGCGCAGGCTCCGACGGCTCCCCTTCGCAGTATTATTGTCACAGCGGTGTTCCC
GCCGCCTTTCCGGTATCGGGTGCCGACTTCACTCCAGAGCATTTCCCGTCTCTTCCAGCC
GTAACACTGTGGCCCACCGTGGAAGACTTCCCTCCCAGAGGGGGCAGCAGGGAGGTGTTC
AGCCCTGCGCTCTCCAACTATTTCCCCTTCCGGACCAGCGGAGGCAGCGGAACTCACGAG
GCTGGCGGCGGAGTGGCCTTCTCTCCCGTCGCATCGTCCTGCGTAGCCGCCCTGTCCCAG
CCATCCGGTCCCGCCACTGCGACCGCAGCCAGCATGGCGTACCTGAAGACGTCGCCGTAC
CCGGTGAACGGAATCCAGATGCACGCCTCGACTGTGGACCTCCTTCATCCCTCCGTTGGA
TACCACACACCGACAACAGCGCCAAGAAAACAGCGGCGTGAGCGAACAACATTTACAAGG
ACCCAGTTGGATGTTTTGGAAGCATTGTTCAACAAAACTAGGTACCCGGATATCTTCATG
CGGGAGGAGGTAGCGTTGAAGATCAATTTGCCAGAATCTAGGGTCCAGGTATGGTTCAAA
AACCGTCGAGCAAAATGCAGACAACAAATGCAACAGAATGGTGTCAACTCTAAAAACCGC
CCAAAGAAGGCAAAGTCCCCACCAATGGTCCCAGGCATAAGAGAAGCTACCTATAAGTCA
CCTGCAGCAACAAACCATCATCATGCTAGTCCCTCCATGTCAGGAGGGTCATGTAATAGT
AACAGCAATACCATTTGGAGCCCAGCTGTTATTTCTCCTGTAACTGAGTTAATGACCAAT
AACAGCTGCATGCAGCGACCTTCCTATTCCATGAACAACTGCTCTACACCTCCTAACCCA
AGTTGCTATTCACAAAGCTACGCTTCATCATACTATGGTAATATGAGTATGGACTATTTG
CCCTCTCCAATGCAACATGCTCATGCACAACTCAATTTTGGACAAATGGCAGCACAGTCA
ACACTTGTAACCCATATGAACAATCCCACCCTGCCAAGCACCCAAGCACTTGCTTCACGC
ACACCACCAATTGGTGGGCTTTCATCTAGTGACTGTCTAGAGCTACAGGAAAAACCCACC
TCTTGGAAATTTCAAGTGTTGTGA
>Charinus_ioanniticus|005769|TRINITY_DN13491_c0_g1_i3|otdA
ATGGCGTACCTGAAGACGTCGCCGTACCCGGTGAACGGAATCCAGATGCACGCCTCGACT
GTGGACCTCCTTCATCCCTCCGTTGGATACCACACACCGACAACAGCGCCAAGAAAACAG
CGGCGTGAGCGAACAACATTTACAAGGACCCAGTTGGATGTTTTGGAAGCATTGTTCAAC
AAAACTAGGTACCCGGATATCTTCATGCGGGAGGAGGTAGCGTTGAAGATCAATTTGCCA
GAATCTAGGGTCCAGGTATGGTTCAAAAACCGTCGAGCAAAATGCAGACAACAAATGCAA
CAGAATGGTGTCAACTCTAAAAACCGCCCAAAGAAGGCAAAGTCCCCACCAATGGTCCCA
GGCATAAGAGAAGCTACCTATAAGTCACCTGCAGCAACAAACCATCATCATGCTAGTCCC
TCCATGTCAGGAGGGTCATGTAATAGTAACAGCAATACCATTTGGAGCCCAGCTGTTATT
TCTCCTGTAACTGAGTTAATGACCAATAACAGCTGCATGCAGCGACCTTCCTATTCCATG
AACAACTGCTCTACACCTCCTAACCCAAGTTGCTATTCACAAAGCTACGCTTCATCATAC
TATGGTAATATGAGTATGGACTATTTGCCCTCTCCAATGCAACATGCTCATGCACAACTC
AATTTTGGACAAATGGCAGCACAGTCAACACTTGTAACCCATATGAACAATCCCACCCTG
CCAAGCACCCAAGCACTTGCTTCACGCACACCACCAATTGGTGGGCTTTCATCTAGTGAC
TGTCTAGAGCTACAGGAAAAACCCACCTCTTGGAAATTTCAAGTGTTGTGA
>Charinus_ioanniticus|001342|TRINITY_DN107332_c0_g1_i2|otdB
ATGGCCTACCTGAAGTCACCGCCTTACTCCGTCAACGGCATCGGGCTCACCTCGCCGGGC
GTCGACCTTCTGCATCCCACGGTGGGCTACCCCGCTCCGTCGGCCCCGCCAAGGAAACAG
AGGAGAGAACGCACCACCTTCACCCGGGCCCAGCTGGACGTCCTGGAGTCACTCTTCAGC
AAGACTCGCTACCCGGACATCTTCATGCGCGAGGAGGTTGCGCTAAAGATTAACCTCCCG
GAGTCAAGGGTCCAGGTCTGGTTCAAGAATCGCCGCGCCAAGTGCCGACAGCAACAGCAG
CAGCAGAACGGC
>Charinus_israelensis|000912|TRINITY_DN10310_c0_g1_i4|otdA
ATGGCGTACCTGAAGACGTCGCCGTACCCGGTGAACGGAATCCAGATGCACGCCTCGACT
GTGGACCTCCTTCATCCCTCCGTTGGATACCACACACCGACAACAGCGCCAAGAAAACAG
CGGCGTGAGCGAACAACATTTACAAGGACCCAGTTGGATGTTTTGGAAGCATTGTTCAAC
AAAACTAGGTACCCGGATATCTTCATGCGGGAGGAGGTAGCGTTGAAGATCAATTTGCCA
GAATCTAGGGTCCAGGTATGGTTCAAAAACCGTCGAGCAAAATGCAGACAACAAATGCAA
CAAAATGGTGTCAACTCTAAAAACCGCCCAAAGAAGGCAAAGTCCCCACCAATGGTCCCA
GGCATAAGAGAAGCTACCTATAAGTCACCTGCAGCAACAAACCATCATCATGCTAGTCCC
TCCATGTCAGGAGGGTCATGTAATAGTAACAGCAATACCATTTGGAGCCCAGCTGTTATT
TCTCCTGTAACTGAGTTAATGACCAATAACAGCTGCATGCAGCGACCTTCCTATTCCATG
AACAACTGCTCTACACCTCCTAACCCAAGTTGCTATTCACAAAGCTACGCTTCATCATAC
TATGGTAATATGAGTATGGACTACTTGCCCTCTCCAATGCAACATGCTCATGCACAACTC
AATTTTGGACAAATGGCAGCACAGTCAACACTTGTAACCCATATGAACAATCCCACCCTA
CCAAGCACCCAAGCACTTGCATCACGCACACCACCAATTGGTGGGCTTTCATCTAGTGAC
TGTCTAGAGCTACAGGAAAAACCCACTTCTTGGAAATTTCAAGTGTTGTGA
>Charinus_israelensis|000913|TRINITY_DN10310_c0_g1_i5|otdA
ATGGCGTACCTGAAGACGTCGCCGTACCCGGTGAACGGAATCCAGATGCACGCCTCGACT
GTGGACCTCCTTCATCCCTCCGTTGGATACCACACACCGACAACAGCGCCAAGAAAACAG
CGGCGTGAGCGAACAACATTTACAAGGACCCAGTTGGATGTTTTGGAAGCATTGTTCAAC
AAAACTAGGTACCCGGATATCTTCATGCGGGAGGAGGTAGCGTTGAAGATCAATTTGCCA
GAATCTAGGGTCCAGGTATGGTTCAAAAACCGTCGAGCAAAATGCAGACAACAAATGCAA
CAAAATGGTGTCAACTCTAAAAACCGCCCAAAGAAGGCAAAGTCCCCACCAATGGTCCCA
GGCATAAGAGAAGCTACCTATAAGTCACCTGCAGCAACAAACCATCATCATGCTAGTCCC
TCCATGTCAGGAGGGTCATGTAATAGTAACAGCAATACCATTTGGAGCCCAGCTGTTATT
TCTCCTGTAACTGAGTTAATGACCAATAACAGCTGCATGCAGCGACCTTCCTATTCCATG
AACAACTGCTCTACACCTCCTAACCCAAGTTGCTATTCACAAAGCTACGCTTCATCATAC
TATGGTAATATGAGTATGGACTACTTGCCCTCTCCAATGCAACATGCTCATGCACAACTC
AATTTTGGACAAATGGCAGCACAGTCAACACTTGTAACCCATATGAACAATCCCACCCTA
CCAAGCACCCAAGCACTTGCATCACGCACACCACCAATTGGTGGGCTTTCATCTAGTGAC
TGTCTAGAGCTACAGGAAAAACCCACTTCTTGGAAATTTCAAGTGTTGTGA
>Charinus_israelensis|000914|TRINITY_DN10310_c0_g1_i6|otdA
ATGGCGTACCTGAAGACGTCGCCGTACCCGGTGAACGGAATCCAGATGCACGCCTCGACT
GTGGACCTCCTTCATCCCTCCGTTGGATACCACACACCGACAACAGCGCCAAGAAAACAG
CGGCGTGAGCGAACAACATTTACAAGGACCCAGTTGGATGTTTTGGAAGCATTGTTCAAC
AAAACTAGGTACCCGGATATCTTCATGCGGGAGGAGGTAGCGTTGAAGATCAATTTGCCA
GAATCTAGGGTCCAGGTATGGTTCAAAAACCGTCGAGCAAAATGCAGACAACAAATGCAA
CAAAATGGTGTCAACTCTAAAAACCGCCCAAAGAAGGCAAAGTCCCCACCAATGGTCCCA
GGCATAAGAGAAGCTACCTATAAGTCACCTGCAGCAACAAACCATCATCATGCTAGTCCC
TCCATGTCAGGAGGGTCATGTAATAGTAACAGCAATACCATTTGGAGCCCAGCTGTTATT
TCTCCTGTAACTGAGTTAATGACCAATAACAGCTGCATGCAGCGACCTTCCTATTCCATG
AACAACTGCTCTACACCTCCTAACCCAAGTTGCTATTCACAAAGCTACGCTTCATCATAC
TATGGTAATATGAGTATGGACTACTTGCCCTCTCCAATGCAACATGCTCATGCACAACTC
AATTTTGGACAAATGGCAGCACAGTCAACACTTGTAACCCATATGAACAATCCCACCCTA
CCAAGCACCCAAGCACTTGCATCACGCACACCACCAATTGGTGGGCTTTCATCTAGTGAC
TGTCTAGAGCTACAGGAAAAACCCACTTCTTGGAAATTTCAAGTGTTGTGA
>Charinus_israelensis|000915|TRINITY_DN10310_c0_g1_i7|otdA
ATGCCAATCGGCTGTGTCCAGCTCCTGGAATGCGCCGTGGGTCAGGCGCCAGAGTTTGGC
GGAGAAGCACGTGGTGATAAAGTGGAGTGCGCTTACCCCCATTGTAATTACCGTCCTCCC
ACCGTTAGCGCAGGCTCCGACGGCTCCCCTTCGCAGTATTATTGTCACAGCGGTGTTCCC
GCCGCCTTTCCGGTATCAGGTGCCGACTTCACTCCAGAGCATTTCCCGTCTCTTCCAGCC
GTAACACTGTGGCCCACCGTGGAAGACTTCCCTCCCAGAGGGGGCAGCAGGGAGGTGTTC
AGCCCTGCGCTCTCCAACTATTTCCCCTTCCGGACCAGCGGAGGCAGCGGAACTCACGAG
ACTGGCGGCGGTGTGGCCTTCTCTCCCGTCGCATCGTCCTGCGTAGCCGCCCTGTCCCAG
CCATCCGGTCCCGCCACTGCGACCGCAGCCAGCATGGCGTACCTGAAGACGTCGCCGTAC
CCGGTGAACGGAATCCAGATGCACGCCTCGACTGTGGACCTCCTTCATCCCTCCGTTGGA
TACCACACACCGACAACAGCGCCAAGAAAACAGCGGCGTGAGCGAACAACATTTACAAGG
ACCCAGTTGGATGTTTTGGAAGCATTGTTCAACAAAACTAGGTACCCGGATATCTTCATG
CGGGAGGAGGTAGCGTTGAAGATCAATTTGCCAGAATCTAGGGTCCAGGTATGGTTCAAA
AACCGTCGAGCAAAATGCAGACAACAAATGCAACAAAATGGTGTCAACTCTAAAAACCGC
CCAAAGAAGGCAAAGTCCCCACCAATGGTCCCAGGCATAAGAGAAGCTACCTATAAGTCA
CCTGCAGCAACAAACCATCATCATGCTAGTCCCTCCATGTCAGGAGGGTCATGTAATAGT
AACAGCAATACCATTTGGAGCCCAGCTGTTATTTCTCCTGTAACTGAGTTAATGACCAAT
AACAGCTGCATGCAGCGACCTTCCTATTCCATGAACAACTGCTCTACACCTCCTAACCCA
AGTTGCTATTCACAAAGCTACGCTTCATCATACTATGGTAATATGAGTATGGACTACTTG
CCCTCTCCAATGCAACATGCTCATGCACAACTCAATTTTGGACAAATGGCAGCACAGTCA
ACACTTGTAACCCATATGAACAATCCCACCCTACCAAGCACCCAAGCACTTGCATCACGC
ACACCACCAATTGGTGGGCTTTCATCTAGTGACTGTCTAGAGCTACAGGAAAAACCCACT
TCTTGGAAATTTCAAGTGTTGTGA

>Charinus_israelensis|032232|TRINITY_DN28000_c1_g2_i1|otdB
GAGGATTACTGCTCCCAGGGATCGGTTGAAAATTGCGAATTTTCATCCTTTGTACATAAA
TTTCTCTGCTCAGCTCCGTCGGCCCCGCCAAGGAAACAGAGGAGAGAACGCACCACCTTC
ACCCGGGCCCAGCTGGACGTCCTGGAGTCACTCTTCAGCAAGACTCGCTACCCGGACATC
TTCATGCGCGAGGAGGTTGCGCTAAAGATTAACCTCCCGGAGTCAAGGGTCCAGGTCTGG
TTCAAGAATCGCCGCGCCAAGTGCCGACAGCAACAGCAGCAGCAGAACGGCGGCACGAGC
AAGACCCGG
>Charinus_israelensis|032233|TRINITY_DN28000_c1_g2_i2|otdB
TTTAAAGTGGTCGTCGCGAGGAAGAAGAGCAGCCTCCAAAATCATTTGTTTTTCCTCGAG
TCCCGTCCCGCACCAACCGTAAAGCTGTGGCCCAATTTTGAGGACGTCCAGGGCCGAGGC
AGCGGCGGGGACGGCTTCAGCCCTGCACTCACCGGCTTTCTCTCTTACCGGTCCGGCCCT
GGTCACCAGCTGTGCGCCGCCAGCCCCCCGAACACCGGCACCGTGGCGTTCCAGCCTGCT
GTGTCCTCCTGCGCCCCCTTCTCGTCGTCGGCGGGTCAGACGACTGCCACGTCAGGCATG
GCCTACCTGAAGTCACCGCCTTACTCCGTCAACGGCATCGGGCTCACCTCGCCGGGCGTC
GACCTTCTGCATCCCACGGTGGGCTACCCCGCTCCGTCGGCCCCGCCAAGGAAACAGAGG
AGAGAACGCACCACCTTCACCCGGGCCCAGCTGGACGTCCTGGAGTCACTCTTCAGCAAG
ACTCGCTACCCGGACATCTTCATGCGCGAGGAGGTTGCGCTAAAGATTAACCTCCCGGAG
TCAAGGGTCCAGGTCTGGTTCAAGAATCGCCGCGCCAAGTGCCGACAGCAACAGCAGCAG
CAGAACGGCGGCACGAGCAAGACCCGG
