# Supplementary material for: Systemic paralogy and function of retinal determination network homologs in arachnids
Source: BMC Genomics. 2020 Nov 23;21:811. doi: 10.1186/s12864-020-07149-x (PMC7681978; doi:10.1186/s12864-020-07149-x)
Supplement: Supplementary file 4 — Additional file 4. Dataset S1: Dataset of the orthology analyses. Alignments and sequences of Charinus RDGN genes identified in this study and gene trees in Newick format; alignments of opsins and arrestins. (.zip). Available at: https://datadryad.org/stash/share/xb2VW4o80AmId3mLFZB07Ho7rHxPx-htK9q5J_-2miM; doi:https://doi.org/10.5061/dryad.xgxd254d1 [file 12864_2020_7149_MOESM4_ESM.zip › Additional_file4_Dataset_S1_Orthology_results/Dataset_S1_Charinus_eyegone_cds.fasta]

>Charinus_ioanniticus|014326|TRINITY_DN22543_c0_g2_i1|eygone
ATGGACTTGAGCGTCCCGAAACGGTCCAGCTCTCCCTCCCTGTCAGGAGCACCCCCGCTC
CGGCCAACAGCCAGTCTGCCCTTCCCGCCAGCCACCATCTCACCTCTGACCTCAACCTCC
GCCCCAGCCGCAGCACACCCAGCGATGGTGCTCTTCCCTCCGGTCTCCGTCCCATCGACG
ATGTCTCCTCAGCGACCGTCGGAGCTGGTCCTGTCCGCAGACTCGCCCGCCTTCCCCTCG
CCAGTGTCGTCTAGTCTCGTGGCGGGTAACCTGAGCCCACTGTACCTCAACTCAAGGCTA
GGGGAGTCCATCCCTCCTCCGCGTTTCCTGTCGGATTTCTCACCTTATGGCCTTCGTCCA
TACGACATCGCTCGCCACCTCTTTTCCTCGCAGACTGCAATGAACAAAATCCTAGGTCGC
TACTATGAGACAGGATCTCTGAGACCGGGCATCATTGGAGGCAGCAAACCGAAGGTGGCG
ACGCCGTTGGTGGTAGCGAAGATCGAGCAATACAAGAGGGAGAACCCCACCATTTTTGCC
TGGGAGATTCGGGAGAGACTGATTTCTGAAGGAGTCTGCACCAACAACACGGCTCCCAGC
GTCAGCTCCATCAACCGCATCCTCCGCAACCGTGCGGCCGAAAGAGCTGCCGCCGAGTTC
GCTCGCGCCGCCGGTTACGGCATGTACCATCCTTACGCTGCTGCCTTTCCATGGGGAGCA
GCCGCTGCAGCAGCCTCGTCCCCAATGTGGTCACCGCTGGCAGGAACCCAGCTGGCAACA
GGGTCCGTTGGTGACCCACAGGGCGTGTCCCCGACGGCGCCGCTGTACGACCAGAGAGGG
CCAGTTGATCCTGACGGGGAGGAAGGCACGAGTTCTGACGGGGGTGACCGCCCTAAGTTC
CGGAGAAACCGCACCACTTTCAGTCCAGAGCAGTTGGAGGTGCTGGAAGAAGAATTCGAA
AAAACGCATTATCCTTGCGTCAGCACACGAGAGAGACTCGCAGCTAAAACAAGCCTCTCA
GAAGCCAGAGTTCAGGTGTGGTTTTCTAACAGACGGGCGAAGTGGCGAAGACACCAACGT
ATGAACATGCTCAAGCCATTAAATGGCGATCCAGCCTCGTCCCCAGCGCCAACATCGAGC
CCAGCGTCCCTGTCGCCAGAACCAGTGGCAATGTCTAGTCAACCTCAGGCGCCCAAACCG
ACGGTGAACATTCCACGGATGGGAGGAGAAAACTCTGCCTTCTCACCCGCGCGTCCGTCT
GCTTCAACAACCCCTTCTTCCCCGTCCGAGGACTGA
>Charinus_ioanniticus|014327|TRINITY_DN22543_c0_g2_i2|eygone
ATGGACTTGAGCGTCCCGAAACGGTCCAGCTCTCCCTCCCTGTCAGGAGCACCCCCGCTC
CGGCCAACAGCCAGTCTGCCCTTCCCGCCAGCCACCATCTCACCTCTGACCTCAACCTCC
GCCCCAGCCGCAGCACACCCAGCGATGGTGCTCTTCCCTCCGGTCTCCGTCCCATCGACG
ATGTCTCCTCAGCGACCGTCGGAGCTGGTCCTGTCCGCAGACTCGCCCGCCTTCCCCTCG
CCAGTGTCGTCTAGTCTCGTGGCGGGTAACCTGAGCCCACTGTACCTCAACTCAAGGCTA
GGGGAGTCCATCCCTCCTCCGCGTTTCCTGTCGGATTTCTCACCTTATGGCCTTCGTCCA
TACGACATCGCTCGCCACCTCTTTTCCTCGCAGACTGCAATGAACAAAATCCTAGGTCGC
TACTATGAGACAGGATCTCTGAGACCGGGCATCATTGGAGGCAGCAAACCGAAGGTGGCG
ACGCCGTTGGTGGTAGCGAAGATCGAGCAATACAAGAGGGAGAACCCCACCATTTTTGCC
TGGGAGATTCGGGAGAGACTGATTTCTGAAGGAGTCTGCACCAACAACACGGCTCCCAGC
GTCAGCTCCATCAACCGCATCCTCCGCAACCGTGCGGCCGAAAGAGCTGCCGCCGAGTTC
GCTCGCGCCGCCGGTTACGGCATGTACCATCCTTACGCTGCTGCCTTTCCATGGGGAGCA
GCCGCTGCAGCAGCCTCGTCCCCAATGTGGTCACCGCTGGCAGGAACCCAGCTGGCAACA
GGGTCCGTTGGTGACCCACAGGGCGTGTCCCCGACGGCGCCGCTGTACGACCAGAGAGGG
CCAGTTGATCCTGACGGGGAGGAAGGCACGAGTTCTGACGGGGGTGACCGCCCTAAGTTC
CGGAGAAACCGCACCACTTCAGTCCAGAGCAGTTGGAGGTGCTGGAAGAAGAATTCGAAA
AAACGCATTATCCTTGCGTCAGCACACGAGAGAGACTCGCAGCTAAAACAAGCCTCTCAG
AAGCCAGAGTTC
>Charinus_ioanniticus|014328|TRINITY_DN22543_c0_g2_i3|eyegone
ATGGACTTGAGCGTCCCGAAACGGTCCAGCTCTCCCTCCCTGTCAGGAGCACCCCCGCTC
CGGCCAACAGCCAGTCTGCCCTTCCCGCCAGCCACCATCTCACCTCTGACCTCAACCTCC
GCCCCAGCCGCAGCACACCCAGCGATGGTGCTCTTCCCTCCGGTCTCCGTCCCATCGACG
ATGTCTCCTCAGCGACCGTCGGAGCTGGTCCTGTCCGCAGACTCGCCCGCCTTCCCCTCG
CCAGTGTCGTCTAGTCTCGTGGCGGGTAACCTGAGCCCACTGTACCTCAACTCAAGGCTA
GGGGAGTCCATCCCTCCTCCGCGTTTCCTGTCGGATTTCTCACCTTATGGCCTTCGTCCA
TACGACATCGCTCGCCACCTCTTTTCCTCGCAGACTGCAATGAACAAAATCCTAGGTCGC
TACTATGAGACAGGATCTCTGAGACCGGGCATCATTGGAGGCAGCAAACCGAAGGTGGCG
ACGCCGTTGGTGGTAGCGAAGATCGAGCAATACAAGAGGGAGAACCCCACCATTTTTGCC
TGGGAGATTCGGGAGAGACTGATTTCTGAAGGAGTCTGCACCAACAACACGGCTCCCAGC
GTCAGCTCCATCAACCGCATCCTCCGCAACCGTGCGGCCGAAAGAGCTGCCGCCGAGTTC
GCTCGCGCCGCCGGTTACGGCATGTACCATCCTTACGCTGCTGCCTTTCCATGGGGAGCA
GCCGCTGCAGCAGCCTCGTCCCCAATGTGGTCACCGCTGGCAGGAACCCAGCTGGCAACA
GGGTCCGTTGGTGACCCACAGGGCGTGTCCCCGACGGCGCCGCTGTACGACCAGAGAGGG
CCAGTTGATCCTGACGGGGAGGAAGGCACGAGTTCTGACGGGGGTGACCGCCCTAAGTTC
CGGAGAAACCGCACCACTTTCAGTCCAGAGCAGTTGGAGGTGCTGGAAGAAGAATTCGAA
AAAACGCATTATCCTTGCGTCAGCACACGAGAGAGACTCGCAGCTAAAACAAGCCTCTCA
GAAGCCAGAGTTCAGGTGTGGTTTTCTAACAGACGGGCGAAGTGGCGAAGACACCAACGT
ATGAACATGCTCAAGCCATTAAATGGCGATCCAGCCTCGTCCCCAGCGCCAACATCGAGC
CCAGCGTCCCTGTCGCCAGAACCAGTGGCAATGTCTAGTCAACCTCAGGCGCCCAAACCG
ACGGTGAACATTCCACGGATGGGAGGAGAAAACTCTGCCTTCTCACCCGCGCGTCCGTCT
GCTTCAACAACCCCTTCTTCCCCGTCCGAGGACTGA
>Charinus_ioanniticus|014329|TRINITY_DN22543_c0_g2_i4|eyegone
ATGGACTTGAGCGTCCCGAAACGGTCCAGCTCTCCCTCCCTGTCAGGAGCACCCCCGCTC
CGGCCAACAGCCAGTCTGCCCTTCCCGCCAGCCACCATCTCACCTCTGACCTCAACCTCC
GCCCCAGCCGCAGCACACCCAGCGATGGTGCTCTTCCCTCCGGTCTCCGTCCCATCGACG
ATGTCTCCTCAGCGACCGTCGGAGCTGGTCCTGTCCGCAGACTCGCCCGCCTTCCCCTCG
CCAGTGTCGTCTAGTCTCGTGGCGGGTAACCTGAGCCCACTGTACCTCAACTCAAGGCTA
GGGGAGTCCATCCCTCCTCCGCGTTTCCTGTCGGATTTCTCACCTTATGGCCTTCGTCCA
TACGACATCGCTCGCCACCTCTTTTCCTCGCAGACTGCAATGAACAAAATCCTAGGTCGC
TACTATGAGACAGGATCTCTGAGACCGGGCATCATTGGAGGCAGCAAACCGAAGGTGGCG
ACGCCGTTGGTGGTAGCGAAGATCGAGCAATACAAGAGGGAGAACCCCACCATTTTTGCC
TGGGAGATTCGGGAGAGACTGATTTCTGAAGGAGTCTGCACCAACAACACGGCTCCCAGC
GTCAGCTCCATCAACCGCATCCTCCGCAACCGTGCGGCCGAAAGAGCTGCCGCCGAGTTC
GCTCGCGCCGCCGGTTACGGCATGTACCATCCTTACGCTGCTGCCTTTCCATGGGGAGCA
GCCGCTGCAGCAGCCTCGTCCCCAATGTGGTCACCGCTGGCAGGAACCCAGCTGGCAACA
GGGTCCGTTGGTGACCCACAGGGCGTGTCCCCGACGGCGCCGCTGTACGACCAGAGAGGG
CCAGTTGATCCTGACGGGGAGGAAGGCACGAGTTCTGACGGGGGTGACCGCCCTAAGTTC
CGGAGAAACCGCACCACTTTCAGTCCAGAGCAGTTGGAGGTGCTGGAAGAAGAATTCGAA
AAAACGCATTATCCTTGCGTCAGCACACGAGAGAGACTCGCAGCTAAAACAAGCCTCTCA
GAAGCCAGAGTTCAGGTGTGGTTTTCTAACAGATACGTGTCGAAACAATTTTTGTTTGTT
TTTTTGCAGTGA
>Charinus_israelensis|023760|TRINITY_DN21459_c0_g1_i1|eyegone
ATGGACTTGAGCGTCCCGAAACGGTCCAGCTCTCCCTCCCTGTCAGGAGCACCCCCGCTC
CGGCCAACAGCCAGTCTGCCCTTCCCGCCAGCCACCATCTCACCTCTGACCTCAACCTCC
GCCCCCGCCGCAGCACACCCAGCGATGGTGCTCTTCCCTCCGGTCTCCGTCCCATCGACG
ATGTCTCCTCAGCGACCGTCGGAGCTGGTCCTGTCCGCAGACTCGCCCGCCTTCCCCTCG
CCAGTGTCGTCTAGTCTCGTGGCGGGTAACCTGAGCCCACTGTACCTCAACTCAAGGCTA
GGGGAGTCCATCCCTCCTCCGCGTTTCCTGTCGGATTTCTCACCTTATGGCCTTCGTCCA
TACGACATCGCTCGCCACCTCTTTTCCTCGCAGACTGCAATGAACAAAATCCTAGGTCGC
TACTATGAGACAGGATCTCTGAGACCGGGCATCATTGGAGGCAGCAAACCGAAGGTGGCG
ACGCCGTTGGTGGTAGCGAAGATCGAGCAATACAAGAGGGAGAACCCCACCATTTTTGCC
TGGGAGATTCGGGAGAGACTGATTTCTGAAGGAGTCTGCACCAACAACACGGCTCCCAGC
GTCAGCTCCATCAACCGCATCCTCCGCAACCGTGCGGCCGAAAGAGCTGCCGCCGAGTTC
GCTCGCGCCGCCGGTTACGGCATGTACCATCCTTACGCTGCTGCCTTTCCATGGGGAGCA
GCCGCTGCAGCAGCCTCGTCCCCAATGTGGTCACCGCTGGCAGGAACCCAGCTGGCAACA
GGGTCCGTTGGTGACCCACAGGGCGTGTCCCCGACGGCGCCGCTGTACGACCAGAGAGGG
CCAGTTGATCCTGACGGGGAGGAAGGCACGAGTTCTGACGGGGGTGACCGCCCTAAGTTC
CGGAGAAACCGCACCACTTTCAGTCCAGAGCAGTTGGAGGTGCTGGAAGAAGAATTCGAA
AAAACGCATTATCCTTGCGTCAGCACACGAGAGAGACTCGCAGCTAAAACAAGCCTCTCA
GAAGCCAGAGTTCAGACGGGCGAAGTGGCGAAGACACCAACGTATGAACATGCTCAAGCC
ATTAAATGGCGATCCAGCCTCGTCCCCAGCGCCAACATCGAGCCCAGCGTCCCTGTCGCC
AGAACCAGTGGCAATGTCTAG
>Charinus_israelensis|023761|TRINITY_DN21459_c0_g1_i2|eyegone
ATGGACTTGAGCGTCCCGAAACGGTCCAGCTCTCCCTCCCTGTCAGGAGCACCCCCGCTC
CGGCCAACAGCCAGTCTGCCCTTCCCGCCAGCCACCATCTCACCTCTGACCTCAACCTCC
GCCCCCGCCGCAGCACACCCAGCGATGGTGCTCTTCCCTCCGGTCTCCGTCCCATCGACG
ATGTCTCCTCAGCGACCGTCGGAGCTGGTCCTGTCCGCAGACTCGCCCGCCTTCCCCTCG
CCAGTGTCGTCTAGTCTCGTGGCGGGTAACCTGAGCCCACTGTACCTCAACTCAAGGCTA
GGGGAGTCCATCCCTCCTCCGCGTTTCCTGTCGGATTTCTCACCTTATGGCCTTCGTCCA
TACGACATCGCTCGCCACCTCTTTTCCTCGCAGACTGCAATGAACAAAATCCTAGGTCGC
TACTATGAGACAGGATCTCTGAGACCGGGCATCATTGGAGGCAGCAAACCGAAGGTGGCG
ACGCCGTTGGTGGTAGCGAAGATCGAGCAATACAAGAGGGAGAACCCCACCATTTTTGCC
TGGGAGATTCGGGAGAGACTGATTTCTGAAGGAGTCTGCACCAACAACACGGCTCCCAGC
GTCAGCTCCATCAACCGCATCCTCCGCAACCGTGCGGCCGAAAGAGCTGCCGCCGAGTTC
GCTCGCGCCGCCGGTTACGGCATGTACCATCCTTACGCTGCTGCCTTTCCATGGGGAGCA
GCCGCTGCAGCAGCCTCGTCCCCAATGTGGTCACCGCTGGCAGGAACCCAGCTGGCAACA
GGGTCCGTTGGTGACCCACAGGGCGTGTCCCCGACGGCGCCGCTGTACGACCAGAGAGGG
CCAGTTGATCCTGACGGGGAGGAAGGCACGAGTTCTGACGGGGGTGACCGCCCTAAGTTC
CGGAGAAACCGCACCACTTTCAGTCCAGAGCAGTTGGAGGTGCTGGAAGAAGAATTCGAA
AAAACGCATTATCCTTGCGTCAGCACACGAGAGAGACTCGCAGCTAAAACAAGCCTCTCA
GAAGCCAGAGTTCAGGTGTGGTTTTCTAACAGACGGGCGAAGTGGCGAAGACACCAACGT
ATGAACATGCTCAAGCCATTAAATGGCGATCCAGCCTCGTCCCCAGCGCCAACATCGAGC
CCAGCGTCCCTGTCGCCAGAACCAGTGGCAATGTCTAGTCAACCTCAGGCGCCCAAACCG
ACGGTGAACATTCCACGGATGGGAGGAGAAAACTCTGCCTTCTCACCCGCGCGTCCGTCT
GCTTCAACAACCCCTTCTTCCCCGTCCGAGGACTGA
>Charinus_israelensis|023762|TRINITY_DN21459_c0_g1_i4|eyegone
ATGGACTTGAGCGTCCCGAAACGGTCCAGCTCTCCCTCCCTGTCAGGAGCACCCCCGCTC
CGGCCAACAGCCAGTCTGCCCTTCCCGCCAGCCACCATCTCACCTCTGACCTCAACCTCC
GCCCCCGCCGCAGCACACCCAGCGATGGTGCTCTTCCCTCCGGTCTCCGTCCCATCGACG
ATGTCTCCTCAGCGACCGTCGGAGCTGGTCCTGTCCGCAGACTCGCCCGCCTTCCCCTCG
CCAGTGTCGTCTAGTCTCGTGGCGGGTAACCTGAGCCCACTGTACCTCAACTCAAGGCTA
GGGGAGTCCATCCCTCCTCCGCGTTTCCTGTCGGATTTCTCACCTTATGGCCTTCGTCCA
TACGACATCGCTCGCCACCTCTTTTCCTCGCAGACTGCAATGAACAAAATCCTAGGTCGC
TACTATGAGACAGGATCTCTGAGACCGGGCATCATTGGAGGCAGCAAACCGAAGGTGGCG
ACGCCGTTGGTGGTAGCGAAGATCGAGCAATACAAGAGGGAGAACCCCACCATTTTTGCC
TGGGAGATTCGGGAGAGACTGATTTCTGAAGGAGTCTGCACCAACAACACGGCTCCCAGC
GTCAGCTCCATCAACCGCATCCTCCGCAACCGTGCGGCCGAAAGAGCTGCCGCCGAGTTC
GCTCGCGCCGCCGGTTACGGCATGTACCATCCTTACGCTGCTGCCTTTCCATGGGGAGCA
GCCGCTGCAGCAGCCTCGTCCCCAATGTGGTCACCGCTGGCAGGAACCCAGCTGGCAACA
GGGTCCGTTGGTGACCCACAGGGCGTGTCCCCGACGGCGCCGCTGTACGACCAGAGAGGG
CCAGTTGATCCTGACGGGGAGGAAGGCACGAGTTCTGACGGGGGTGACCGCCCTAAGTTC
CGGAGAAACCGCACCACTTTCAGTCCAGAGCAGTTGGAGGTGCTGGAAGAAGAATTCGAA
AAAACGCATTATCCTTGCGTCAGCACACGAGAGAGACTCGCAGCTAAAACAAGCCTCTCA
GAAGCCAGAGTTCAGACGGGCGAAGTGGCGAAGACACCAACGTATGAACATGCTCAAGCC
ATTAAATGGCGATCCAGCCTCGTCCCCAGCGCCAACATCGAGCCCAGCGTCCCTGTCGCC
AGAACCAGTGGCAATGTCTAG
>Charinus_israelensis|023763|TRINITY_DN21459_c0_g1_i5|eyegone
ATGGACTTGAGCGTCCCGAAACGGTCCAGCTCTCCCTCCCTGTCAGGAGCACCCCCGCTC
CGGCCAACAGCCAGTCTGCCCTTCCCGCCAGCCACCATCTCACCTCTGACCTCAACCTCC
GCCCCCGCCGCAGCACACCCAGCGATGGTGCTCTTCCCTCCGGTCTCCGTCCCATCGACG
ATGTCTCCTCAGCGACCGTCGGAGCTGGTCCTGTCCGCAGACTCGCCCGCCTTCCCCTCG
CCAGTGTCGTCTAGTCTCGTGGCGGGTAACCTGAGCCCACTGTACCTCAACTCAAGGCTA
GGGGAGTCCATCCCTCCTCCGCGTTTCCTGTCGGATTTCTCACCTTATGGCCTTCGTCCA
TACGACATCGCTCGCCACCTCTTTTCCTCGCAGACTGCAATGAACAAAATCCTAGGTCGC
TACTATGAGACAGGATCTCTGAGACCGGGCATCATTGGAGGCAGCAAACCGAAGGTGGCG
ACGCCGTTGGTGGTAGCGAAGATCGAGCAATACAAGAGGGAGAACCCCACCATTTTTGCC
TGGGAGATTCGGGAGAGACTGATTTCTGAAGGAGTCTGCACCAACAACACGGCTCCCAGC
GTCAGCTCCATCAACCGCATCCTCCGCAACCGTGCGGCCGAAAGAGCTGCCGCCGAGTTC
GCTCGCGCCGCCGGTTACGGCATGTACCATCCTTACGCTGCTGCCTTTCCATGGGGAGCA
GCCGCTGCAGCAGCCTCGTCCCCAATGTGGTCACCGCTGGCAGGAACCCAGCTGGCAACA
GGGTCCGTTGGTGACCCACAGGGCGTGTCCCCGACGGCGCCGCTGTACGACCAGAGAGGG
CCAGTTGATCCTGACGGGGAGGAAGGCACGAGTTCTGACGGGGGTGACCGCCCTAAGTTC
CGGAGAAACCGCACCACTTTCAGTCCAGAGCAGTTGGAGGTGCTGGAAGAAGAATTCGAA
AAAACGCATTATCCTTGCGTCAGCACACGAGAGAGACTCGCAGCTAAAACAAGCCTCTCA
GAAGCCAGAGTTCAGGTGTGGTTTTCTAACAGACGGGCGAAGTGGCGAAGACACCAACGT
ATGAACATGCTCAAGCCATTAAATGGCGATCCAGCCTCGTCCCCAGCGCCAACATCGAGC
CCAGCGTCCCTGTCGCCAGAACCAGTGGCAATGTCTAGTCAACCTCAGGCGCCCAAACCG
ACGGTGAACATTCCACGGATGGGAGGAGAAAACTCTGCCTTCTCACCCGCGCGTCCGTCT
GCTTCAACAACCCCTTCTTCCCCGTCCGAGGACTGA
