# Supplementary material for: Systemic paralogy and function of retinal determination network homologs in arachnids
Source: BMC Genomics. 2020 Nov 23;21:811. doi: 10.1186/s12864-020-07149-x (PMC7681978; doi:10.1186/s12864-020-07149-x)
Supplement: Supplementary file 4 — Additional file 4. Dataset S1: Dataset of the orthology analyses. Alignments and sequences of Charinus RDGN genes identified in this study and gene trees in Newick format; alignments of opsins and arrestins. (.zip). Available at: https://datadryad.org/stash/share/xb2VW4o80AmId3mLFZB07Ho7rHxPx-htK9q5J_-2miM; doi:https://doi.org/10.5061/dryad.xgxd254d1 [file 12864_2020_7149_MOESM4_ESM.zip › Additional_file4_Dataset_S1_Orthology_results/Dataset_S1_FS3_pax6.nwk]

(Ixodes_scapularis_1_6_011390_ISCW013772PA:1.5286600266,(((((((((((((Charinus_israelensis_038169_TRINITY_DN33486_c1_g1:0.2167299103,'Tachypleus_tridentatus_2019G_004674_evm.model.Hic_chr_10.2298':0.3592713082):0.0796218408,(((('Dinothrombium_tinctorium_009472_RWS08360.1':2.0698E-6,'Dinothrombium_tinctorium_008179_RWS07035.1':2.3758E-6):0.1866036528,('Tetranychus_urticae_G003179_GXP_015784146.1':2.7291E-6,'Tetranychus_urticae_G003178_GXP_015784145.1':2.9159E-6):0.2639176955):0.2754006089,('Tachypleus_tridentatus_2019G_005196_evm.model.Hic_chr_10.2184':0.6182442025,'Centruroides_sculpturatus_i5k_034120_XP_023243455.1':0.3815707235):0.0748027303):0.1416028535,((Strigamia_maritima_009866_SMAR015380PA:0.1465053857,Ixodes_scapularis_1_6_002549_ISCW003096PA:0.1724758989):0.0424730783,Strigamia_maritima_014838_SMAR008441PA:0.2265105211):0.2021660048):0.1208749576):0.1058721438,(('Daphnia_magna_018915_KZS14375.1':0.618204074,Ixodes_scapularis_1_6_012373_ISCW014979PA:0.2890203789):0.10290531,(('Parasteatoda_tepidariorum_G009611_GXP_015915062.1':2.311E-6,'Parasteatoda_tepidariorum_G009610_GXP_015915061.1':2.3125E-6):2.6746E-6,'Parasteatoda_tepidariorum_G023662_GXP_021000816.1':2.311E-6):0.354350892):0.047620023):0.0865955709,(('Dinothrombium_tinctorium_014772_RWS13753.1':0.3764095019,'Centruroides_sculpturatus_i5k_027792_XP_023237127.1':0.3914188293):0.1400715771,'Tetranychus_urticae_G011419_GXP_015792386.1':0.6716171842):0.1053337087):0.1868603973,((('Daphnia_magna_022481_KZS17941.1':0.6618128132,'Daphnia_magna_022480_KZS17940.1':0.1575760689):0.721882599,'Daphnia_magna_018916_KZS14376.1':0.9300214643):0.0941094129,'Drosophila_melanogaster_G015045_GNP_523863.1':0.7536178312):0.1083059979):0.0946908405,('Centruroides_sculpturatus_i5k_010164_XP_023219499.1':0.8429492952,'Trichonephila_clavipes_Genome_014918_PRD32491.1':1.6190500299):0.0857777621):0.5668637632,(((((('Tetranychus_urticae_G011424_GXP_015792391.1':2.311E-6,'Tetranychus_urticae_G011423_GXP_015792390.1':2.311E-6):0.0234719773,'Tetranychus_urticae_G011425_GXP_015792392.1':2.311E-6):0.5631164006,('Limulus_polyphemus_004026_m.8535':0.2978489581,'Limulus_polyphemus_012920_m.27785':0.0519238557):0.3931791844):0.1490473541,'Daphnia_magna_020090_KZS15550.1':0.7041705504):0.4453296754,(((Charinus_ioanniticus_019234_TRINITY_DN30265_c0_g1:0.3847471019,(((Charinus_ioanniticus_031059_TRINITY_DN6048_c0_g1:2.311E-6,Charinus_ioanniticus_031058_TRINITY_DN6048_c0_g1:2.311E-6):2.6038E-6,Charinus_ioanniticus_031057_TRINITY_DN6048_c0_g1:2.311E-6):2.7389E-6,Charinus_ioanniticus_031060_TRINITY_DN6048_c0_g1:2.311E-6):0.19608535):0.1913352004,'Limulus_polyphemus_007230_m.1297':2.8156E-6):0.6818744014,'Trichonephila_clavipes_Genome_018778_PRD36351.1':0.0825290704):0.2147188537):0.5084094205,(Ixodes_scapularis_1_6_009630_ISCW011634PA:0.4318208445,(Strigamia_maritima_012445_SMAR007866PA:0.2779142687,'Trichonephila_clavipes_Genome_016826_PRD34399.1':0.5562178603):0.1505645452):0.6657558191):0.5007247869):0.2740278258,(('Trichonephila_clavipes_Genome_004101_PRD21674.1':1.4035713883,(Strigamia_maritima_000412_SMAR001091PA:0.8703261946,('Daphnia_magna_024019_KZS19479.1':1.0716298917,Ixodes_scapularis_1_6_000137_ISCW000175PA:1.6554910726):0.2264465721):0.7271379809):0.5881265883,('Dinothrombium_tinctorium_007940_RWS06785.1':1.2794925188,Strigamia_maritima_000479_SMAR014608PA:0.570419504):1.191058625):0.4605704497):0.2266993919,(((((((Charinus_israelensis_066674_TRINITY_DN826_c4_g1:2.311E-6,Charinus_israelensis_066673_TRINITY_DN826_c4_g1:2.311E-6):2.1717E-6,(Charinus_ioanniticus_031250_TRINITY_DN61037_c0_g2:0.0915801828,Charinus_ioanniticus_031251_TRINITY_DN61037_c0_g2:0.1411807667):2.1005E-6):0.185929709,(('Tachypleus_tridentatus_2019G_028971_evm.model.Hic_chr_8.491':0.0957270657,'Tachypleus_tridentatus_2019G_012200_evm.model.Hic_chr_13.3090':0.0571069766):0.0562536391,'Tachypleus_tridentatus_2019G_031968_evm.model.Hic_chr_9.1345':0.7550388109):0.0881925378):0.0094304778,((('REF_Cupiennius_salei_LN624822.1_Pax6a':0.1139190905,(((Charinus_israelensis_070507_TRINITY_DN93668_c0_g1:0.0,Charinus_israelensis_070508_TRINITY_DN93668_c0_g1:0.0):2.311E-6,Charinus_israelensis_070509_TRINITY_DN93668_c0_g1:2.311E-6):2.5474E-6,(Charinus_ioanniticus_020978_TRINITY_DN33448_c0_g1:2.311E-6,Charinus_ioanniticus_020979_TRINITY_DN33448_c0_g1:2.311E-6):2.2021E-6):0.0976923291):0.0701178709,((((('REF_Ptep_XP_015903847.1_paired_box_protein_Pax6_isoform_X1':2.311E-6,('REF_Ptep_XP_021003239.1_paired_box_protein_Pax6_isoform_X4':2.311E-6,'Parasteatoda_tepidariorum_G026085_GXP_021003239.1':2.311E-6):2.311E-6):2.311E-6,'Parasteatoda_tepidariorum_G000632_GXP_015903847.1':2.311E-6):2.3341E-6,('REF_Ptep_XP_021003238.1_paired_box_protein_Pax6_isoform_X3':2.471E-6,'Parasteatoda_tepidariorum_G026084_GXP_021003238.1':2.311E-6):2.4024E-6):0.0027796195,('REF_Ptep_XP_015903848.1_paired_box_protein_Pax6_isoform_X2':2.4198E-6,'Parasteatoda_tepidariorum_G000633_GXP_015903848.1':2.4064E-6):2.6019E-6):2.8115E-6,'Trichonephila_clavipes_Genome_012816_PRD30389.1':0.5716872977):0.0555753549):0.0727455536,'Centruroides_sculpturatus_i5k_007269_XP_023216604.1':0.1515207271):0.0540054038):0.0660414841,(('Tetranychus_urticae_G004590_GXP_015785557.1':2.311E-6,'Tetranychus_urticae_G004591_GXP_015785558.1':2.311E-6):2.5352E-6,('Tetranychus_urticae_G004592_GXP_015785559.1':2.311E-6,'Tetranychus_urticae_G004593_GXP_015785560.1':2.311E-6):2.3124E-6):0.3968029944):0.1238348041,((((((((('Drosophila_melanogaster_G000220_GNP_001014693.1':2.311E-6,REF_Dmel_FBpp0099810_eyPD:2.311E-6):2.311E-6,('Drosophila_melanogaster_G000221_GNP_001014694.1':2.311E-6,REF_Dmel_FBpp0099809_eyPC:2.311E-6):2.311E-6):0.0017029379,'Drosophila_melanogaster_G026228_GNP_726607.1':2.311E-6):1.8422E-6,REF_Dmel_FBpp0088299_eyPB:2.311E-6):1.063066E-4,('Drosophila_melanogaster_G015738_GNP_524628.2':2.311E-6,REF_Dmel_FBpp0088300_eyPA:2.311E-6):1.2441E-6):0.7514500582,('Tribolium_castaneum_000139_NP_001103907.1':2.9787E-6,((('Tribolium_castaneum_002372_XP_008192003.1':2.311E-6,('Tribolium_castaneum_010885_XP_015834312.1':2.712E-6,'Tribolium_castaneum_010886_XP_015834313.1':2.8423E-6):0.0088996465):2.3124E-6,'Tribolium_castaneum_002371_XP_008192001.1':2.1278E-6):2.0724E-6,'Tribolium_castaneum_002370_XP_008192000.1':2.311E-6):0.0029430381):0.2376912887):0.1196449581,'Daphnia_magna_018173_KZS13633.1':0.6367288046):0.1341597168,('Daphnia_magna_005601_KZS01061.1':2.1283610246,Strigamia_maritima_011846_SMAR006838PA:0.3752763517):0.2599157883):0.0339382223,(Ixodes_scapularis_1_6_005258_ISCW006352PA:0.5956653241,(((((((REF_Dmel_FBpp0088249_toyPA:2.311E-6,('Drosophila_melanogaster_G015746_GNP_524638.3':2.311E-6,REF_Dmel_FBpp0428126_toyPD:2.4812E-6):2.4812E-6):2.4812E-6,'Drosophila_melanogaster_G006471_GNP_001259080.1':2.311E-6):2.4812E-6,REF_Dmel_FBpp0308592_toyPC:2.311E-6):0.2390440493,(((('Tribolium_castaneum_002470_XP_008192127.1':2.311E-6,('Tribolium_castaneum_002471_XP_008192128.1':2.311E-6,'Tribolium_castaneum_002474_XP_008192131.1':2.311E-6):2.311E-6):2.311E-6,'Tribolium_castaneum_002469_XP_008192126.1':2.311E-6):2.311E-6,'Tribolium_castaneum_002472_XP_008192129.1':2.311E-6):2.311E-6,'Tribolium_castaneum_002473_XP_008192130.1':2.311E-6):0.1121201383):0.1077527397,'Daphnia_magna_018176_KZS13636.1':0.5952609693):0.1144232933,Strigamia_maritima_013907_SMAR013763PA:0.178390644):0.0578238647,(('Centruroides_sculpturatus_i5k_007268_XP_023216603.1':0.1002012893,(('Trichonephila_clavipes_Genome_016912_PRD34485.1':0.2265450033,('Parasteatoda_tepidariorum_G011206_GXP_015917132.1':2.311E-6,'REF_Ptep_XP_015917132.1_paired_box_protein_Pax6':2.311E-6):2.1662E-6):0.0134260137,(('Trichonephila_clavipes_Genome_016913_PRD34486.1':0.6040507685,'REF_Ptep_XP_021003231.1_paired_box_protein_Pax6':0.0828446582):0.0653320853,'REF_Cupiennius_salei_LN624823.1_Pax6b':0.0583056222):0.0870877909):0.1033744109):0.0292076143,('Tachypleus_tridentatus_2019G_024792_evm.model.Hic_chr_7.1766':0.9135258736,'Tachypleus_tridentatus_2019G_002385_evm.model.Hic_chr_1.345':0.1444226354):0.247983714):0.1057990041):0.054169951):0.1104124047):0.1138356134):0.1052892955,Ixodes_scapularis_1_6_017788_ISCW021772PA:0.5304517161):0.5404892677):0.2167321455,(('Daphnia_magna_024537_KZS19997.1':1.0306394661,(((('Drosophila_melanogaster_G015213_GNP_524041.2':2.311E-6,REF_Dmel_FBpp0075712_toePA:2.311E-6):0.0132783336,(REF_Dmel_FBpp0304397_toePB:2.311E-6,'Drosophila_melanogaster_G009036_GNP_001261762.1':2.311E-6):0.1483117084):0.399870614,(((('Drosophila_melanogaster_G012724_GNP_001287047.1':0.0,REF_Dmel_FBpp0075711_eygPA:0.0):0.0,'Drosophila_melanogaster_G000118_GNP_001014582.1':0.0):0.0,REF_Dmel_FBpp0099525_eygPB:0.0):2.808E-6,'Drosophila_melanogaster_G015214_GNP_524042.2':2.311E-6):0.4220011866):0.2689069875,('Tribolium_castaneum_010879_XP_015834306.1':0.1403058583,('Tribolium_castaneum_000179_NP_001107817.1':2.311E-6,'Tribolium_castaneum_002708_XP_008192468.1':2.311E-6):0.0146802266):0.44545565):0.1866901336):0.1363401799,((((((((('Parasteatoda_tepidariorum_G013886_GXP_015920540.1':0.0,'REF_Ptep_XP_015920540.1_paired_box_protein_Pax6_isoform_X2':0.0):0.0,'Parasteatoda_tepidariorum_G013884_GXP_015920529.1':0.0):2.311E-6,'REF_Ptep_XP_015920529.1_paired_box_protein_Pax6_isoform_X1':2.311E-6):0.0035979305,('Parasteatoda_tepidariorum_G013895_GXP_015920549.1':2.311E-6,'REF_Ptep_XP_015920549.1_paired_box_protein_Pax6_isoform_X3':2.311E-6):0.1114461568):0.0420777394,'Trichonephila_clavipes_Genome_020710_PRD38283.1':0.3695377413):0.312046955,(((('Tachypleus_tridentatus_2019G_011779_evm.model.Hic_chr_13.3979':0.1238519064,'Tachypleus_tridentatus_2019G_026628_evm.model.Hic_chr_7.543':0.1474350543):0.0523300003,'Tachypleus_tridentatus_2019G_029816_evm.model.Hic_chr_9.804':0.6058617246):0.1101585816,('Tachypleus_tridentatus_2019G_002724_evm.model.Hic_chr_1.2112':0.3662446786,'Tachypleus_tridentatus_2019G_014045_evm.model.Hic_chr_13.628':0.4181660632):0.5016146588):0.0687353413,((('Centruroides_sculpturatus_i5k_027062_XP_023236397.1':2.311E-6,'Centruroides_sculpturatus_i5k_027063_XP_023236398.1':2.311E-6):2.367E-6,('Centruroides_sculpturatus_i5k_027065_XP_023236400.1':0.0685675385,'Centruroides_sculpturatus_i5k_027066_XP_023236401.1':2.0398E-6):0.0681410345):0.0099631166,'Centruroides_sculpturatus_i5k_027064_XP_023236399.1':0.1033456293):0.1604620403):0.0688888593):0.0496641529,((((Charinus_israelensis_023760_TRINITY_DN21459_c0_g1:2.311E-6,Charinus_israelensis_023762_TRINITY_DN21459_c0_g1:2.311E-6):0.0519861832,Charinus_ioanniticus_014327_TRINITY_DN22543_c0_g2:0.115579215):6.749129E-4,Charinus_ioanniticus_014329_TRINITY_DN22543_c0_g2:0.018236174):0.0503977655,(((Charinus_israelensis_023763_TRINITY_DN21459_c0_g1:0.0,Charinus_israelensis_023761_TRINITY_DN21459_c0_g1:0.0):0.0,Charinus_ioanniticus_014328_TRINITY_DN22543_c0_g2:0.0):2.311E-6,Charinus_ioanniticus_014326_TRINITY_DN22543_c0_g2:2.311E-6):2.6666E-6):0.2306536552):0.1717726435,Strigamia_maritima_012173_SMAR004875PA:0.539875333):0.1531155526,(('Tetranychus_urticae_G010138_GXP_015791105.1':2.2239E-6,'Tetranychus_urticae_G010146_GXP_015791113.1':3.0008E-6):0.4516716087,'Dinothrombium_tinctorium_012211_RWS11156.1':0.2016875379):0.8040728614):0.0927814433):0.9090528211):0.6412754805,(((('Trichonephila_clavipes_Genome_014879_PRD32452.1':0.6712727501,'Trichonephila_clavipes_Genome_018006_PRD35579.1':0.6219750752):1.188114942,(Strigamia_maritima_014696_SMAR007945PA:0.716136002,'Daphnia_magna_023334_KZS18794.1':0.8311680744):0.6431104944):0.2260425719,Strigamia_maritima_014697_SMAR009619PA:1.8373352531):0.139703295,'Dinothrombium_tinctorium_008991_RWS07868.1':1.3433727625):0.1280563739):0.4744101865,('Daphnia_magna_026051_KZS21511.1':1.0057644583,Ixodes_scapularis_1_6_016595_ISCW020265PA:1.012962685):0.9713700435):0.2732951629,(('Dinothrombium_tinctorium_006172_RWS04949.1':0.7543779132,Strigamia_maritima_014595_SMAR009838PA:0.7042167959):0.7619717524,Strigamia_maritima_014117_SMAR006320-PA:1.5114842917):0.382914811):0.2862055204,((((('Dinothrombium_tinctorium_010074_RWS08978.1':2.6736E-6,'Dinothrombium_tinctorium_010061_RWS08965.1':2.311E-6):0.4920931332,('Limulus_polyphemus_001815_m.9928':0.6921531264,'Limulus_polyphemus_013313_m.12062':0.3333405616):0.8903629141):0.3713673243,('Dinothrombium_tinctorium_013837_RWS12806.1':2.311E-6,'Dinothrombium_tinctorium_014077_RWS13048.1':2.311E-6):1.624914531):0.3826419814,('Dinothrombium_tinctorium_012264_RWS11210.1':2.9545E-6,'Dinothrombium_tinctorium_012262_RWS11208.1':2.6075E-6):1.494480041):0.11984922,Ixodes_scapularis_1_6_007980_ISCW009634PA:1.8115818308):0.1405577662);
