# Supplementary material for: Systemic paralogy and function of retinal determination network homologs in arachnids
Source: BMC Genomics. 2020 Nov 23;21:811. doi: 10.1186/s12864-020-07149-x (PMC7681978; doi:10.1186/s12864-020-07149-x)
Supplement: Supplementary file 4 — Additional file 4. Dataset S1: Dataset of the orthology analyses. Alignments and sequences of Charinus RDGN genes identified in this study and gene trees in Newick format; alignments of opsins and arrestins. (.zip). Available at: https://datadryad.org/stash/share/xb2VW4o80AmId3mLFZB07Ho7rHxPx-htK9q5J_-2miM; doi:https://doi.org/10.5061/dryad.xgxd254d1 [file 12864_2020_7149_MOESM4_ESM.zip › Additional_file4_Dataset_S1_Orthology_results/Dataset_S1_otd_final.aln]

>Centruroides_sculpturatus_i5k|009648|XP_023218983.1 171 bp
-MAYLKSGLGSTGVDLLHPT-AAPAPPPRKQRRERTTFTRAQLDVLEALFSKTRYPDIFMREEVALKINLPESRVQVWFKNRRAKCRQQQQQQNGGASK--TRPKKSKSPQTTSSPPTTR-PLSTSPSVSNTSSIWSPAMQRAS-NMDYLPPSMTSRTPPMNGPAWKFQML
>Centruroides_sculpturatus_i5k|009649|XP_023218984.1 171 bp
-MAYLKSGLGSTGVDLLHPT-AAPAPPPRKQRRERTTFTRAQLDVLEALFSKTRYPDIFMREEVALKINLPESRVQVWFKNRRAKCRQQQQQQNGGASK--TRPKKSKSPQTTSSPPTTR-PLSTSPSVSNTSSIWSPAMQRAS-NMDYLPPSMTSRTPPMNGPAWKFQML
>Centruroides_sculpturatus_i5k|009650|XP_023218985.1 171 bp
-MAYLKSGLGSTGVDLLHPT-AAPAPPPRKQRRERTTFTRAQLDVLEALFSKTRYPDIFMREEVALKINLPESRVQVWFKNRRAKCRQQQQQQNGGASK--TRPKKSKSPQTTSSPPTTR-PLSTSPSVSNTSSIWSPAMQRAS-NMDYLPPSMTSRTPPMNGPAWKFQML
>Centruroides_sculpturatus_i5k|009651|XP_023218986.1 171 bp
-MAYLKSGLGSTGVDLLHPT-AAPAPPPRKQRRERTTFTRAQLDVLEALFSKTRYPDIFMREEVALKINLPESRVQVWFKNRRAKCRQQQQQQNGGASK--TRPKKSKSPQTTSSPPTTR-PLSTSPSVSNTSSIWSPAMQRAS-NMDYLPPSMTSRTPPMNGPAWKFQML
>Centruroides_sculpturatus_i5k|009652|XP_023218987.1 171 bp
-----MENYG-----------AAPAPPPRKQRRERTTFTRAQLDVLEALFSKTRYPDIFMREEVALKINLPESRVQVWFKNRRAKCRQQQQQQNGGASK--TRPKKSKSPQTTSSPPTTR-PLSTSPSVSNTSSIWSPAMQRAS-NMDYLPPSMTSRTPPMNGPAWKFQML
>Centruroides_sculpturatus_i5k|022093|XP_023231428.1 171 bp
-MSYLKSSLPSPPIDLIHPSAAYPAQTPRKQRRERTTFTRSQLDVLEALFSKTRYPDIFMREEVAVKINLPESRVQVWFKNRRAKCRQQQHQQNAGSTS-KSRPRKTKSPDEKTSCCDNQVPNPS-----NNATIWSPAMQRSS--MEYLPPGMMPTSPPMNASSWRFQVL
>Centruroides_sculpturatus_i5k|022094|XP_023231429.1 171 bp
-MSYLKSSLPSPPIDLIHPSAAYPAQTPRKQRRERTTFTRSQLDVLEALFSKTRYPDIFMREEVAVKINLPESRVQVWFKNRRAKCRQQQHQQNAGSTS-KSRPRKTKSPDEKTSCCDNQVPNPS-----NNATIWSPAMQRSS--MEYLPPGMMPTSPPMNASSWRFQVL
>Centruroides_sculpturatus_i5k|028272|XP_023237607.1 171 bp
MQAYRYT-GPMFIRTTFTSAHEGVLTEKRKQRRIRTTFTSAQLKELERAFQETHYPDIYTREEIAMKTDLTEARVQVWFQNRRAKFRKQERLNQQKQSQQSTTTSNTVTTPTTTTADTTNTNQDTPPP--DSKIMNSDVSQQKV--------THSCPVTPFAGLNISSQIF
>Centruroides_sculpturatus_i5k|004649|XP_023213984.1 171 bp
I-------------------HYPDVKKFFMKRRSRTTFSPQQLNELEALFQKTHYPDVFLREDVARTINLSEARVQVWFQNRRAKWRKQARMQVLQETWKTSDNWRPYTSP-------------------------TPT--------------------------------
>Centruroides_sculpturatus_i5k|008202|XP_023217537.1 171 bp
MLGFQGGDIASSAVETDKQSSPSTSSGKRKQRRYRTTFTSYQLEELERAFQKTHYPDVFYREELALKIDLTEARVQVWFQNRRAKWRKQERLVNKHQFSQEVTEALLNSSCEVESALSTHQPSST-----NISIDWEPLEEYSSTNTHFLPSLELLDADPS----------
>Charinus_israelensis|032233|TRINITY_DN28000_c1_g2 171 bp
VMAYLKSGLTSPGVDLLHPT--APSAPPRKQRRERTTFTRAQLDVLESLFSKTRYPDIFMREEVALKINLPESRVQVWFKNRRAKCRQQQQQQNGGTSK--TR--------------------------------------------------------------------
>Charinus_israelensis|000912|TRINITY_DN10310_c0_g1 171 bp
-MAYLKTQMHASTVDLLHPS-HTPTTAPRKQRRERTTFTRTQLDVLEALFNKTRYPDIFMREEVALKINLPESRVQVWFKNRRAKCRQQMQQNGVNS---KNRPKKAKSPP---MVPGIRSPSMSGGSCNNSNTIWSPAMQRPSMSMDYLPSPMASRTPPIGGTSWKFQVL
>Charinus_israelensis|000913|TRINITY_DN10310_c0_g1 171 bp
-MAYLKTQMHASTVDLLHPS-HTPTTAPRKQRRERTTFTRTQLDVLEALFNKTRYPDIFMREEVALKINLPESRVQVWFKNRRAKCRQQMQQNGVNS---KNRPKKAKSPP---MVPGIRSPSMSGGSCNNSNTIWSPAMQRPSMSMDYLPSPMASRTPPIGGTSWKFQVL
>Charinus_israelensis|000914|TRINITY_DN10310_c0_g1 171 bp
-MAYLKTQMHASTVDLLHPS-HTPTTAPRKQRRERTTFTRTQLDVLEALFNKTRYPDIFMREEVALKINLPESRVQVWFKNRRAKCRQQMQQNGVNS---KNRPKKAKSPP---MVPGIRSPSMSGGSCNNSNTIWSPAMQRPSMSMDYLPSPMASRTPPIGGTSWKFQVL
>Charinus_israelensis|032232|TRINITY_DN28000_c1_g2 171 bp
-EDYCSQEFSSF--------CSAPSAPPRKQRRERTTFTRAQLDVLESLFSKTRYPDIFMREEVALKINLPESRVQVWFKNRRAKCRQQQQQQNGGTSK--TR--------------------------------------------------------------------
>Charinus_israelensis|000915|TRINITY_DN10310_c0_g1 171 bp
MMAYLKTQMHASTVDLLHPS-HTPTTAPRKQRRERTTFTRTQLDVLEALFNKTRYPDIFMREEVALKINLPESRVQVWFKNRRAKCRQQMQQNGVNS---KNRPKKAKSPP---MVPGIRSPSMSGGSCNNSNTIWSPAMQRPSMSMDYLPSPMASRTPPIGGTSWKFQVL
>Charinus_israelensis|015653|TRINITY_DN16719_c0_g1 171 bp
--------------------HEGVLTEKRKQRRIRTTFTSAQLKELERAFQETHYPDIYTREEIAMKTDLTEARVQVWFQNRRAKFRKQERLNQQKQNAQSSTTSGSGTTTTVTTSSVNSTGSDNPPV--DHKSINGPESQQQKIS-PHVLPSPVCTTAPFSAPDISSQIF
>Charinus_israelensis|015654|TRINITY_DN16719_c0_g1 171 bp
--------------------HEGVLTEKRKQRRIRTTFTSAQLKELERAFQETHYPDIYTREEIAMKTDLTEARVQVWFQNRRAKFRKQERLNQQKQNAQSSTTSGSGTTTTVTTSSVNSTGSDNPPV--DHKSINGPESQQQKIS-PHVLPSPVCTTAPFSAPDISSQIF
>Charinus_israelensis|015655|TRINITY_DN16719_c0_g1 171 bp
--------------------HEGVLTEKRKQRRIRTTFTSAQLKELERAFQETHYPDIYTREEIAMKTDLTEARVQVWFQNRRAKFRKQERLNQQKQNAQSSTTSGSGTTTTVTTSSVNSTGSDNPPV--DHKSINGPESQQQKIS-PHVLPSPVCTTAPFSAPDISSQIF
>Charinus_israelensis|015656|TRINITY_DN16719_c0_g1 171 bp
--------------------HEGVLTEKRKQRRIRTTFTSAQLKELERAFQETHYPDIYTREEIAMKTDLTEARVQVWFQNRRAKFRKQERLNQQKQNAQSSTTSGSGTTTTVTTSSVNSTGSDNPPV--DHKSINGPESQQQKIS-PHVLPSPVCTTAPFSAPDISSQIF
>Cioa_Trinity|001342|TRINITY_DN107332_c0_g1 171 bp
-MAYLKSGLTSPGVDLLHPT--APSAPPRKQRRERTTFTRAQLDVLESLFSKTRYPDIFMREEVALKINLPESRVQVWFKNRRAKCRQQQQQQNG----------------------------------------------------------------------------
>Cioa_Trinity|005767|TRINITY_DN13491_c0_g1 171 bp
-MAYLKTQMHASTVDLLHPS-HTPTTAPRKQRRERTTFTRTQLDVLEALFNKTRYPDIFMREEVALKINLPESRVQVWFKNRRAKCRQQMQQNGVNS---KNRPKKAKSPP---MVPGIRSPSMSGGSCNNSNTIWSPAMQRPSMSMDYLPSPMASRTPPIGGTSWKFQVL
>Cioa_Trinity|005769|TRINITY_DN13491_c0_g1 171 bp
-MAYLKTQMHASTVDLLHPS-HTPTTAPRKQRRERTTFTRTQLDVLEALFNKTRYPDIFMREEVALKINLPESRVQVWFKNRRAKCRQQMQQNGVNS---KNRPKKAKSPP---MVPGIRSPSMSGGSCNNSNTIWSPAMQRPSMSMDYLPSPMASRTPPIGGTSWKFQVL
>Cioa_Trinity|005768|TRINITY_DN13491_c0_g1 171 bp
MMAYLKTQMHASTVDLLHPS-HTPTTAPRKQRRERTTFTRTQLDVLEALFNKTRYPDIFMREEVALKINLPESRVQVWFKNRRAKCRQQMQQNGVNS---KNRPKKAKSPP---MVPGIRSPSMSGGSCNNSNTIWSPAMQRPSMSMDYLPSPMASRTPPIGGTSWKFQVL
>Cioa_Trinity|018976|TRINITY_DN29994_c0_g1 171 bp
M------HAPRPVKDSMSGSTNDNEFPKRKQRRYRTTFTSYQLEELEKAFSRTHYPDVFTREELAMRVDLTEARVQVWFQNRRAKWRKQEKAAGGPSQGQYSSHTAMPSVPSPVTANPFSKPYDLAPYLSAAAALFPPS-----SAASFAGPSFPTTANPSSSAALRMELI
>Cioa_Trinity|038390|TRINITY_DN93179_c0_g1 171 bp
MDCFRKV-----VTVVISGKYRGDQGLKKKHRRNRTTFTTYQLHELERAFEKSHYPDVYSREELAMKVNLPEVRVQVWFQNRRAKWRRQEKLESQNALRSSQTPTTTAATLALNTPPTSATPSA-PSLLG------LPGFQLHTIYPSYLTPANPTTTAP-----------
>Cioa_Trinity|022716|TRINITY_DN37179_c0_g1 171 bp
MSARSADTHPRTSRSPLSSSFDCDGNQKKKHRRNRTTFTTYQLHELERAFEKSHYPDVYSREELAMKVNLPEVRVQVWFQNRRAKWRRQEKLENQNALRTSQSPSSALSPTSCTPPTSASSPSGPTPLLG------LPGNHHPAVYPSYLTPATIVAGTPVTSVALHVEFI
>Cioa_Trinity|030326|TRINITY_DN5806_c0_g1 171 bp
MAALLPSPHPFH--------VTWPGGLPRKQRRSRTAFTPPQLTTLEKTFAKTQYPDLMTRERLALCTNLPEARIQVWFKNRRAKQRKVLKTQDKPRADKEIRTGVTSSSPEVNSLQQTQASEDSPPTTACSCGVPSPAFRYASWYPKVLPPQFLETTPPYKEVTL-----
>Cioa_Trinity|028478|TRINITY_DN5165_c0_g1 171 bp
MGPHRTTADPELVSEVREGDSEGEEFPKRKQRRYRTTFTSLQLEELEKAFSRTHYPDVFTREELAVRVDLTEARVQVWFQNRRAKWRKQEKASGSGQCPSYSWTAVLPSTP---------KPFDH-----------SPS-----LTSGFLTPGVDSTCDPA--AALHEIRM
>Cioa_Trinity|028476|TRINITY_DN5165_c0_g1 171 bp
------------VSEVREGDSEGEEFPKRKQRRYRTTFTSLQLEELEKAFSRTHYPDVFTREELAVRVDLTEARVQVWFQNRRAKWRKQEKASGSGQCPSYSWTAVLPSTP---------KPFDH-----------SPS-----LTSGFLTPGVDSTCDPA--AALHEIRM
>Daphnia_magna|025503|KZS20963.1 171 bp
-MAYLAKAMPPSAMDPLHSARPWSNGAGRKQRRERTTFTRGQLDVLESLFAKTRYPDIFMREEVALKINLPESRVQVWFKNRRAKCRQQSQQQQQQQQQQTPRPKKIKNSSPVSSRQQQQTPTPTPPPLGGNTNFWSPQ-----VGMDY-----QMSSYPGSAPALKFQVL
>Daphnia_magna|025505|KZS20965.1 171 bp
MQAQIYTAMGMSTSDPQHHPSYSHGGGGRKQRRERTTFTRGQLDVLESLFAKTRYPDIFMREEVALKISLPESRVQVWFKNRRAKCRQQQKQQQQPHNAEKGEKRIRKRGPTTTISSTTSPPESSGPSLSGDSSLISPYQQHPSQSINHFHQHPWHSPPPMIDQSWNFQIL
>Daphnia_magna|008652|KZS04112.1 171 bp
MRESRESRRSSNIEQQVNSSSSAEKPGSRKVRRTRTTFTTFQLHQLERAFEKTQYPDVFTREELAMRLDLSEARVQVWFQNRRAKWRKKEKTVGAESPTFDLQHAGTRTNPPVGQQQQQQHPSLNFPYAG------HPAHHAAAFQPRYLHPHWASSSPPQPSPEMRVKIA
>Daphnia_magna|018916|KZS14376.1 171 bp
MRSYKKDPLPNHILNRYQETSEPGITLKRKQRRSRTTFSAEQLEELERSFERTQYPDVYTREELAQKTKLTEARVQVWFSNRRARLRKQLTGQQLGLQGSAAAAAAAASSPSSGHQYSNSQPTSQ-----SSSGVAQQQTHHAAQFPGYLAANHSAESYPFFSAALQHQMI
>Daphnia_magna|026200|KZS21660.1 171 bp
MTSMEDSHHSSTTSDDLNSTHPDEFTPKRKQRRYRTTFTSYQLEELEKAFSRTHYPDVFTREELAMKIGLTEARIQVWFQNRRAKWRKQEKVGPQGHPYSASGAGGANGMPGVSASGSNGHPYMPSPMVHIGSPFFNPSCRLSTSPPSH-----APSVSPSSAAALRIEMM
>Dinothrombium_tinctorium|017196|RWS16210.1 171 bp
MFAYRHAHLQHLNSLLFSGAPNGPNPAPRKQRRERTTFTRAQLDVLEALFSKTRYPDIFMREEVALKINLPESRVQPISRDSPYKPPSLPNLTAITT---SSSGTSSSLSTSVASNNSSY----------PYSSIWSPAMQRASTNMDYLPPPP---TTPHPQ--------
>Dinothrombium_tinctorium|017200|RWS16214.1 171 bp
MFAYRHAHLQHLNSLLFSGAPNGPNPAPRKQRRERTTFTRAQLDVLEALFSKTRYPDIFMREEVALKINLPESRVQPISRDSPYKPPSLPNLTAITT---SSSGTSSSLSTSVASNNSSY----------PYSSIWSPAMQRASTNMDYLPPPP---TTPHPQ--------
>Dinothrombium_tinctorium|013837|RWS12806.1 171 bp
MAQYRYGGGPGSAHSVFSTTHEGMLTEKRKQRRIRTTFTSAQLKELERAFQETHYPDIYTREEIAMKTDLTEARVQVWFQNRRAKFRKQERLNQQKAQNQSSTGSNSSNASQSTSGGSNASTTNN-----DNKAINSPQSANAITHSNHLSSHSQAAIPPSCLSNISSQLF
>Dinothrombium_tinctorium|014077|RWS13048.1 171 bp
MAQYRYGGGPGSAHSVFSTTHEGMLTEKRKQRRIRTTFTSAQLKELERAFQETHYPDIYTREEIAMKTDLTEARVQVWFQNRRAKFRKQERLNQQKAQNQSSTGSNSSNASQSTSGGSNASTTNN-----DNKAINSPQSANAITHSNHLSSHSQAAIPPSCLSNISSQLF
>Dinothrombium_tinctorium|008991|RWS07868.1 171 bp
M------HHPQNSLSLYSSTIHEDAFVRRKQRRNRTTFTVQQLEELEKAFAQTHYPDVFTREDLAMKISLTEARVQVWFQNRRAKWRKAERLRKEKEEKDENSAADEAGDNEISSSSNNHSPELDSPERS------KPAPQFDNL----FPHPLAATSFPFKG--------
>Dinothrombium_tinctorium|012262|RWS11208.1 171 bp
MLVFNKEDFPRKIDEEYENDKPDSDFPKRKQRRYRTTFTSYQLEELEKAFSRTHYPDVFTREELAMKISLTEARVQVWFQNRRAKWRKQEKSTGTSNTASNANSGNSAISPNLSTINSNL-----PPQLNPLSGDFSPQNQASNLRPGYISGGSQLSATPFQTARNSNNNT
>Dinothrombium_tinctorium|012264|RWS11210.1 171 bp
MLVFNKEDFPRKIDEEYENDKPDSDFPKRKQRRYRTTFTSYQLEELEKAFSRTHYPDVFTREELAMKISLTEARVQVWFQNRRAKWRKQEKSTGTSNTASNANSGNSAISPNLSTINSNL-----PPQLNPLSGDFSPQNQASNLRPGYISGGSQLSATPFQTARNSNNNT
>Dinothrombium_tinctorium|011631|RWS10563.1 171 bp
MTSLLSTHHPRSDTGTIAAARKEKQQQKVKQRRSRTNFTLEQLNELERLFDETHYPDAFMREELSQRLGLSEARVQVWFQNRRAKCRKHESQMQKTGLMMSTPIESSRIAPNVSSSPTPRSTTTSFPTLL------DPAHHYTASSTGF-----PTAAHPFSLADLHAAAL
>Dinothrombium_tinctorium|010061|RWS08965.1 171 bp
--------------------NCSEVEKPRKIRRSRTTFTTFQLHQLERAFEKTQYPDVFTREELAMRLELSEARVQVWFQNRRAKWRKREKALGRESPSSASGATNLDSCPSSTHPQMSSSPLNLHPNLA------SPTLQFLP-----LSPHAASSTHPLHSITVKNQTS
>Dinothrombium_tinctorium|010074|RWS08978.1 171 bp
--------------------NCSEVEKPRKIRRSRTTFTTFQLHQLERAFEKTQYPDVFTREELAMRLELSEARVQVWFQNRRAKWRKREKALGRESPSSASGATNLDSCPSSTHPQMSSSPLNLHPNLA------SPTLQFLP-----LSPHAASSTHPLHSITVKNQTS
>Drosophila_melanogaster|G000252|GNP_001014727.2 171 bp
MAGFLKSPMPSLPFGLPHGL----GVNTRKQRRERTTFTRAQLDVLEALFGKTRYPDIFMREEVALKINLPESRVQVWFKNRRAKCRQQLQQQQQSNSLSSSKNASGGGSGSCSSSSANSSNNNTSGGNNNNNSAASAATNQSAQAGGHLSAAATTPSPPITPPSFKYANM
>Drosophila_melanogaster|G006714|GNP_001259345.1 171 bp
MAGFLKSPMPSLPFGLPHGL----GVNTRKQRRERTTFTRAQLDVLEALFGKTRYPDIFMREEVALKINLPESRVQVWFKNRRAKCRQQLQQQQQSNSLSSSKNASGGGSGSCSSSSANSSNNNTSGGNNNNNSAASAATNQSAQAGGHLSAAATTPSPPITPPSFKYANM
>Drosophila_melanogaster|G006715|GNP_001259346.1 171 bp
MAGFLKSPMPSLPFGLPHGL----GVNTRKQRRERTTFTRAQLDVLEALFGKTRYPDIFMREEVALKINLPESRVQVWFKNRRAKCRQQLQQQQQSNSLSSSKNASGGGSGSCSSSSANSSNNNTSGGNNNNNSAASAATNQSAQAGGHLSAAATTPSPPITPPSFKYANM
>Drosophila_melanogaster|G006716|GNP_001259347.1 171 bp
MAGFLKSPMPSLPFGLPHGL----GVNTRKQRRERTTFTRAQLDVLEALFGKTRYPDIFMREEVALKINLPESRVQVWFKNRRAKCRQQLQQQQQSNSLSSSKNASGGGSGSCSSSSANSSNNNTSGGNNNNNSAASAATNQSAQAGGHLSAAATTPSPPITPPSFKYANM
>Drosophila_melanogaster|G014503|GNP_511091.4 171 bp
MAGFLKSPMPSLPFGLPHGLLCYPGVNTRKQRRERTTFTRAQLDVLEALFGKTRYPDIFMREEVALKINLPESRVQVWFKNRRAKCRQQLQQQQQSNSLSSSKNASGGGSGSCSSSSANSSNNNTSGGNNNNNSAASAATNQSAQAGGHLSAAATTPSPPITPPSFKYANM
>Drosophila_melanogaster|G006721|GNP_001259352.1 171 bp
M-------------------PGDLLTERRRQRRNRTTFTPQQLQELEALFQKTHYPDVFLREEVALRISLSEARVQVWFQNRRAKWRKQARLQLLQDAWRSGNGATARPPSNLSSASKDSGPNSG-----------HPAQQHQQLSKTY-----KLYKAPSHGSKLGAAG-
>Drosophila_melanogaster|G016707|GNP_572500.1 171 bp
M-------------------PGDLLTERRRQRRNRTTFTPQQLQELEALFQKTHYPDVFLREEVALRISLSEARVQVWFQNRRAKWRKQARLQLLQDAWRSGNGATARPPSNLSSASKDSGPNSG-----------HPAQQHQQLSKTY-----KLYKAPSHGSKLGAAG-
>Drosophila_melanogaster|G003114|GNP_001162934.1 171 bp
M-----------KMSGLPTAPLDTSLVNTKQRRSRTNFTLDQLNELERLFEETHYPDAFMREELSQRLGLSEARVQVWFQNRRAKCRKHENQMHKGFLVGALRSSSVPSHPAATSSNPQASPHNH-PAISAAAAAFDPAHQYAASVPQY-----SINLAAFAAADLHSESL
>Drosophila_melanogaster|G001541|GNP_001097140.1 171 bp
QGSYADTVEPKPKMSGLPTAPLDTSLVNTKQRRSRTNFTLDQLNELERLFEETHYPDAFMREELSQRLGLSEARVQVWFQNRRAKCRKHENQMHKGFLVGALRSSSVPSHPAATSSNPQASPHNH-PAISAAAAAFDPAHQYAASVPQY-----SINLAAFAAADLHSESL
>Drosophila_melanogaster|G002429|GNP_001137762.2 171 bp
MAQHQQSESPASAASGFAASHLGHGPPPKRKRRHRTIFTEEQLEQLEATFDKTHYPDVVLREQLALKVDLKEERVEVWFKNRRAKWRKQKREEQERLRKLSTTNGTTNSSSTTSSTGNGSCPGSD-----------DPN------------------------SDL-----
>IscaW_1_6|016595|ISCW020265-PA 171 bp
M-------------------AAASGVGHRRKRRHRTIFTEDQLEQLEAAFLRTHYPDVGLREELALRVDLREERVEVWFKNRRAKWRKQQREEQERQRRLSGGRQSCDEGNHLVAADDDSTPEDS----------------------------------------------
>IscaW_1_6|011390|ISCW013772-PA 171 bp
MAGLQQSPVPEP--------HGGDADKPAKQKRHRTRFTPAQLQELERSFSKTHYPDIFMREELAMRIGLTESRVQVWFQNRRAKWKKRKKTSGVFRSPGSVGAAAAAAEAGLASFGSAD-----PPR--------APH-----QQMGHLGPALPPSSMPAIA---NQHSL
>Parasteatoda_tepidariorum|G000038|GNP_001310768.1 171 bp
MTTYTPNYSPRYSVSPMATSYPANPQGARKQRRERTTFTRAQLDILEALFQKTRYPDIFMREEVANQIRLAESRVQVWFKNRRAKCRQQAQNQNGSSKNRSTKKQVSKSPPSCSSPSTSQSPASGSPSIPPRNLQYSPTMQKLESSPFY-----SALPPPRNDPHLKFESL
>Parasteatoda_tepidariorum|G022654|GXP_015931231.1 171 bp
-MAYLKSGLPSPGVDLLHPTHSAPAPPPRKQRRERTTFTRAQLDVLESLFSKTRYPDIFMREEVALKINLPESRVQVWFKNRRAKCRQQQQQQNGGSSK--SRPKKAKSPPSSSTPPSSRPPSSAGPPVTNSNSIWSPAMQR-SMNMDYLPPPMSSRTPPINGAAWKFQML
>Parasteatoda_tepidariorum|G022655|GXP_015931232.1 171 bp
-MLTFDM-------------HSAPAPPPRKQRRERTTFTRAQLDVLESLFSKTRYPDIFMREEVALKINLPESRVQVWFKNRRAKCRQQQQQQNGGSSK--SRPKKAKSPPSSSTPPSSRPPSSAGPPVTNSNSIWSPAMQR-SMNMDYLPPPMSSRTPPINGAAWKFQML
>Parasteatoda_tepidariorum|G022656|GXP_015931233.1 171 bp
-MAYLKSGLPSPGVDLLHPT--APAPPPRKQRRERTTFTRAQLDVLESLFSKTRYPDIFMREEVALKINLPESRVQVWFKNRRAKCRQQQQQQNGGSSK--SRPKKAKSPPSSSTPPSSRPPSSAGPPVTNSNSIWSPAMQR-SMNMDYLPPPMSSRTPPINGAAWKFQML
>Parasteatoda_tepidariorum|G022904|GXP_021000058.1 171 bp
MGAFKKLHYPDIRITKLNEATASTCPPTPARRRHRTTFTQEQLQELEAAFAKSHYPDIYCREELARITKLNEARIQVWFQNRRAKYRKQEKQLQKALAAPTVASRGYQYPPAINSMGGRYQPMASPPMAA------NPNRQDADSFPAL-----RMNTTPHPNPML-----
>Parasteatoda_tepidariorum|G010617|GXP_015916393.1 171 bp
MAAYRYSQGPV---SVFSSAHDGVLTEKRKQRRIRTTFTSSQLKELERAFQETHYPDIYTREEIAMKTDLTEARVQVWFQNRRAKFRKQERLNQQKQAQQNSQPNNNSTSTSSTSSTTNNTGTSSPPVLSDTKAVNSPAPQQK-ISP--LSSLASCPTSSFPGPALASMF-
>Parasteatoda_tepidariorum|G000413|GXP_015903574.1 171 bp
MQAYRYSDHPSSPFTGLPVSHEGVLTEKRKQRRIRTTFTSAQLKELEKAFQETHYPDIYTREEIALRTDLTEARVQVWFQNRRAKFRKQERLNQQKQAQQSSNAHNNNNNNNGNLINSNGSSKDQPP---PPKSLN---AQNAV-----LPPSSPLTFPPV--PIL-----
>Parasteatoda_tepidariorum|G000414|GXP_015903575.1 171 bp
MQAYRYSDHPSSPFTGLP--HEGVLTEKRKQRRIRTTFTSAQLKELEKAFQETHYPDIYTREEIALRTDLTEARVQVWFQNRRAKFRKQERLNQQKQAQQSSNAHNNNNNNNGNLINSNGSSKDQPP---PPKSLN---AQNAV-----LPPSSPLTFPPV--PIL-----
>Parasteatoda_tepidariorum|G014381|GXP_015921166.1 171 bp
M------MPPSSPFSVYSTVLHDDNFVRRKQRRNRTTFTVQQLEELEKAFAQTHYPDVFTREDLAMKINLTEARVQVWFQNRRAKWRKAERLRKEREEKDSSDDQTPRDDPDPAGADDPSSPSSSPPRTATSSAESFPSLRPGSLPPMYFPHHLTPTSLPFKG--------
>Parasteatoda_tepidariorum|G014380|GXP_015921165.1 171 bp
M------MPPSSPFSVYSTVLHDDNFVRRKQRRNRTTFTVQQLEELEKAFAQTHYPDVFTREDLAMKINLTEARVQVWFQNRRAKWRKAERLRKEREEKDSSDDQTPRDDPDPAGADDPSSPSSSPPRTATSSAESFPSLRPGSLPPMYFPHHLTPTSLPFKATDLHSEAL
>Strigamia_maritima|014241|SMAR003036-PA 171 bp
MMAYLKSGLTGPGVDLLHPTMYDPAANPRKQRRERTTFTRAQLDVLEALFSKTRYPDIFMREEVALKINLPESRVQVWFKNRRAKCRQQQQQQNGGQNK--SRPKKPKSPPTSTSPPSSRTPTAAPPPPSNFNAIWSPAMQRSAMNMDYLAP--NPRSGQINGSAWKFQVL
>Strigamia_maritima|014238|SMAR003035-PA 171 bp
MASYVKPTIGGPGVDLLPHHSYPPSTNARKQRRERTTFTRAQLDMLEEVFRKTRYPDVFMREELALKINLSESRVQVWFKNRRAKARQLEKHRTQQDSQQKGIKKSVKRSSQTISITQPQTPSPSPSPLNAFSTLWAPVLDTRS-NMDYLQSQHTPRSTPTLASSWKFAPR
>Strigamia_maritima|007121|SMAR010240-PA 171 bp
-------VVPTSTFSHFAHGFSLQSNIPKRKRRHRTIFTEEQLEQLEATFDKTHYPDVLLREELAMKIDLKEERVEVWFKNRRAKWRKQKREEQERLRKMSTVSASTSENANLSADNEDNSPTPSSPIVYDSSSINRPT---------------HTISNPSKKSDI-----
>Strigamia_maritima|014763|SMAR004529-PA 171 bp
MDHFKQSVVPTSTFSHFAHGFSLQSNIPKRKRRHRTIFTEEQLEQLEATFDKTHYPDVLLREELAMKIDLKEERVEVWFKNRRAKWRKHKREEQERLRKMSTVSASTSENANLSADNEDNSPTPSSPIVYDSSSINRPT---------------HTISNPSKKSDI-----
>Strigamia_maritima|014224|SMAR003736-PA 171 bp
M------HCPPS--------DFAYSSAHPKQRRNRTTFTLQQLEELENAFAQTHYPDVFTREDLAMKINLTEARVQVWFQNRRAKWRKSERFKEEQRMKKDKDSGQTQSVP---------EPPSSPPSIDPVASASSPS-----FFPPHLHPPFLCSCCPKTSAELHSQLV
>Strigamia_maritima|014155|SMAR004854-PA 171 bp
MSSFRLAAYPSLTSDYLHLQ--------RKQRRSRTAFTHQQLAALERTFSKAQYPDVVTRERLALCTNLPEARIQVWFKNRRAKFRKKMKVQNKEAERQATTTANNEKSEKMSTTIETKTTNEDPPHKIASSTSWSPPHQHS-AESSFARPPLLESHSPISD--------
>Strigamia_maritima|014594|SMAR009839-PA 171 bp
M-----------SIERLLAPSVEENCKTRKVRRSRTTFTTYQLHQLERAFDKTQYPDVFTREELAVRLELSEARVQVWFQNRRAKWRKREKTFGRETPPSACSDASIMPDPNMGPLNLNHSPWSPAPFLS------LP------MPPRFLATDFRFTDPPGTN--------
>Strigamia_maritima|014145|SMAR013146-PA 171 bp
MHAYTDYFQPTGPLVLLHGNTMSTSHPPKKQRRERTSFTQLQITMLEQTFNMTKYPDVEMREDLARRININESRVQVWFKNRRAKGKRLEKQNLAHSVTQNNPSTSTMTTTTLTTSSSNNSPSKPTPTVN------APS-----SNSEY-----NPSLSPVYASTL-----
>Strigamia_maritima|014595|SMAR009838-PA 171 bp
MMGFCKIKYPSETKEIHENDGLQEDGPKKKHRRNRTTFTTYQLHELERAFEKSHYPDVYSREELAMKVNLPEVRVQVWFQNRRAKWRRQEKMESNALRLHSVGPGMLSATP--------------PPILN------LPGAHPHTSYPSFLTSPVPATSPPSSSVSLHLESI
>Strigamia_maritima|014697|SMAR009619-PA 171 bp
M------EMPGGPLTSLACALENGGRRRKKPRRNRTTFTNAQLNALERVFERTHYPDAFVREELARRVSLSEARVQVWFQNRRAKFRRNERSILAQRSQSRPEPTTLIEQP--------------PPPLTHVASAWNPH-----VVPSY-----ATALGPSQGPGLRIFYL
>Tachypleus_tridentatus_2019G|000754|evm.model.Hic_chr_1.1313 171 bp
MMAYLKSGLPSPGVDLLHPTIGPPSSAPRKQRRERTTFTRAQLDVLEALFSKTRYPDIFMREEVALKINLPESRVQVWFKNRRAKCRQQQQQQNGSSASKTTRPKKSKSPQPVPSPSSTRQPSPSTPTVTNTSAIWSPAMQRPSMNMEYLPPPMTPRTSSTNGPAWKFQVL
>Tachypleus_tridentatus_2019G|005163|evm.model.Hic_chr_10.1284 171 bp
-MAYLKSGLPSPGVDLLHPTIGPPTPSPRKQRRERTTFTRAQLDVLEALFSKTRYPDIFMREEVALKINLPESRVQVWFKNRRAKCRQQQQQHNGGSASKSVRPKKRKSPQPASSPSTTRQPSPSTPIVSNTSAIWSPAMQRPSMSMDYLPPPITPRAPSTNGPTWKFQVL
>Tachypleus_tridentatus_2019G|028277|evm.model.Hic_chr_8.1346 171 bp
MIQLLGSVIVCPPSAPLSSSPAPPGANSRKQRRERTTFTRSQLDILESLFSRTRYPDIFMREEVALKINLPESRVQVWFKNRRAKCRQQQQQQNDGSSMKSSRSKINKVAHTALQNNIPRVPSPSPPSVTGISTIWSPAMQRTSIRTDYFPSPMTPRTSQINGPAWKFQVL
>Tachypleus_tridentatus_2019G|002079|evm.model.Hic_chr_1.2273 171 bp
MSSHCTS-------------IAPPVANSRKQRRERTTFTRAQLDVLESLFTKTRYPDIFMREEVALKINLPESRVQVWFKNRRAKCRQQQQHHQQNEGPSSSRSKKIKISHTTLQTTSHRVPPPSPPSVTGTSAIWSPVMQRPSMSMDYLPPPMTPRTSPINGAAWKFQVL
>Tachypleus_tridentatus_2019G|031024|evm.model.Hic_chr_9.2344 171 bp
MSTKCQSHLVLLLLTPLSSSPAASAANSRKQRRERTTFTRAQLDILEALFTKTRYPDIFMREEVAMKINLPESRVQVWFKNRRAKCRQQQQHQNDGLSTKISRSKRTKHSQTTSSDTSSRTPAPSPSPVTGTGSIWSPAMQRSSMSMDYLPPPVTPRTPPLNGPTWKFQVL
>Tachypleus_tridentatus_2019G|031699|evm.model.Hic_chr_9.2348 171 bp
MSTKCQSHLVLLLLTPLSSSPAASAANSRKQRRERTTFTRAQLDILEALFTKTRYPDIFMREEVAMKINLPESRVQVWFKNRRAKCRQQQQHQNDGLSTKISRSKRTKHSQTTSSDTSSRTPAPSPSPVTGTGSIWSPAMQRSSMSMDYLPPPVTPRTPPLNGPTWKFQVL
>Tachypleus_tridentatus_2019G|020364|evm.model.Hic_chr_4.1453 171 bp
M------YAPGGTLQVLESAQGPDTDKTGKQKRHRTRFTPAQLQELERSFSKTHYPDIFMREEIAMRIGLTESRVQVWFQNRRAKWRKQEKNLRYENPKCLQGLLHLSPSP---------DPLWGSSLFTNRFGLNAST-----DRVDTLTSGLSRTSAPTNIHHLSKNLM
>Tachypleus_tridentatus_2019G|018045|evm.model.Hic_chr_3.1785 171 bp
MMSYRYTHMPPSAQTVFHTNHEGVLSEKRKQRRIRTTFTSGQLKELERAFQETHYPDIYTREEIAMKTELTEARVQVWFQNRRAKFRKQERLKQQKQTQPTTNKMNTGNSNDGRTVDTEASPDRSPPETFELQVIQAAAQQDSTNHPAYLPELNTWNNIPASLPKRIFEVI
>Tachypleus_tridentatus_2019G|004066|evm.model.Hic_chr_10.199 171 bp
M------HMPPTAQTVFPANNNNVLAEKRKQRRIRTTFTSGQLKELERAFHETHYPDVYTREEIAMKIDLTEARVQVWFQNRRAKFRKQERLKQPSQNNSATDKEVVNNTPSGDKVECSISPSPSPPSLI-----------------------------------------
>Tachypleus_tridentatus_2019G|029646|evm.model.Hic_chr_8.792 171 bp
M------YTPGGTLQVLESDLGSDADKPLKQKRHRTRFTPNQLQELERSFSKTHYPDIFMREELAMRIGLTESRVQVWFQNRRAKLRKQEKSSCRSSESNLTRPAHIAGTATMNTLWSQG-----NPDIMNHSGLSVPN-------VDPLNSALIGQPFPTNNPRLSLELL
>Tetranychus_urticae|G008944|GXP_015789911.1 171 bp
MSGYHHRGLPSTTVDLIHTPPNGQAPTPRKQRRERTTFTRAQLDELEDLFKKTRYPDIFMREEVAAKIGLPESRVQVWFKNRRAKCRQQQQQNQQNGRVKPKKEPKVEVPPTTTSSTSSSTISNS-----------SPKQQQQVQMEGY-----QNHPPPTYY---PFHQF
>Tetranychus_urticae|G014230|GXP_015795197.1 171 bp
MAAVAASHHPFDTFDLLSAHHEAVLTEKRKQRRIRTTFSSSQLKELERAFHETHYPDIYTREDIARKTDLTEARVQVWFQNRRAKFRKQERLNSQKSGNGGCNITGSNGGPNGSSNGALSTPTGSSPVTLHQS------------------------------IDLKVQML
>Tetranychus_urticae|G014231|GXP_015795198.1 171 bp
MAAVAASHHPFDTFDLLSAHHEAVLTEKRKQRRIRTTFSSSQLKELERAFHETHYPDIYTREDIARKTDLTEARVQVWFQNRRAKFRKQERLNSQKSGNGGCNITGSNGGPNGSSNGALSTPTGSSPVTLHQSGIN-----------------------------------
>Tetranychus_urticae|G014229|GXP_015795196.1 171 bp
MAAVAASHHPFDTFDLLSAHHEAVLTEKRKQRRIRTTFSSSQLKELERAFHETHYPDIYTREDIARKTDLTEARVQVWFQNRRAKFRKQERLNSQKSGNGGCNITGSNGGPNGSSNGALSTPTGSSPVTLHQSGINSPD---------------ITTTSP---IDLKVQML
>Tetranychus_urticae|G003181|GXP_015784148.1 171 bp
M------PLPNHILNRYQETTEPGLTLKRKQRRSRTTFTAMQLEELEKAFERTQYPDIYTREELAQRTKLSEARVQVWFSNRRARWRKQVGSQQIQTGFGSAPSYFIPTTPPYSSLGSNQLPGNS-----------WPSTQFSSVSSGY-----SSSYFPSNHPEI-----
>Tetranychus_urticae|G003178|GXP_015784145.1 171 bp
M------PLPNHILNRYQETTEPGLTLKRKQRRSRTTFTAMQLEELEKAFERTQYPDIYTREELAQRTKLSEARVQVWFSNRRARWRKQVGSQQIQTGFGSAPSYFIPTTPPYSSLGSNQLPGNS-----------WPSTQFSSVSSGY-----SSSYFPSNHPEI-----
>Tetranychus_urticae|G003179|GXP_015784146.1 171 bp
M------PLPNHILNRYQETTEPGLTLKRKQRRSRTTFTAMQLEELEKAFERTQYPDIYTREELAQRTKLSEARVQVWFSNRRARWRKQVGSQQIQTGFGSAPSYFIPTTPPYSSLGSNQLPGNS-----------WPSTQFSSVSSGY-----SSSYFPSNHPEI-----
>Tetranychus_urticae|G007311|GXP_015788278.1 171 bp
M------HHPHGSFPLFSQPLQEDAFVRRKQRRNRTTFTVQQLEELEKAFAQTHYPDVFTREDLAMKISLTEARVQVWFQNRRAKWRKAERLRKEKEDRDDSVDLSINGSPDMSDSSSNNSPTDNSPVLSSLSSSSTPSTSSSEWRPSLMSPSLSSPTSPTDTPTIHCDTL
>Tetranychus_urticae|G009455|GXP_015790422.1 171 bp
MKGFDKSHHPSLTSKQITNHSMTLTNGQKRKRRHRTIFTEEQLEQLEHAFERTHYPDVILREELATQVDLKEERVEVWFKNRRAKWRKQQKEEQDKRRML-----------------------------------------------------------------------
>Tetranychus_urticae|G002011|GXP_015782978.1 171 bp
-------FWP------FHNQLTESCDSNRQQRRSRTAFSHHQLQVLEATFNKVQYPDLTAREQLSLIIQLPESRIQVWFKNRRAKFRKSMKNRPILANNESTKPHNQSSTNTLTSSIDVSSSFEN--------------------------------KSP-----------
>Tribolium_castaneum|001433|XP_008190691.1 171 bp
-QGFVKQPMPALGFGLGHPLSYFAGVNPRKQRRERTTFTRAQLDLLEGLFAKTRYPDIFMREEVAVKINLPESRVQVWFKNRRAKCRQQLQQQQNKSASRTTSPTKVKASK--ASPAAAPTPSTSPPTVNNTSSLISPSHEYNSMQPDYLNSQTGPRHPPDCS---EFANM
>Tribolium_castaneum|009626|XP_015833053.1 171 bp
-QGFVKQPMPALGFGLGHPLSYFAGVNPRKQRRERTTFTRAQLDLLEGLFAKTRYPDIFMREEVAVKINLPESRVQVWFKNRRAKCRQQLQQQQNKSASRTTSPTKVKASK--ASPAAAPTPSTSPPTVNNTSSLISPSHEYNSMQPDYLNSQTGPRHPPDCS---EFANM
>Tribolium_castaneum|001432|XP_008190690.1 171 bp
MQGFVKQPMPALGFGLGHPL----GVNPRKQRRERTTFTRAQLDLLEGLFAKTRYPDIFMREEVAVKINLPESRVQVWFKNRRAKCRQQLQQQQNKSASRTTSPTKVKASK--ASPAAAPTPSTSPPTVNNTSSLISPSHEYNSMQPDYLNSQTGPRHPPDCS---EFANM
>Tribolium_castaneum|000028|NP_001034513.1 171 bp
MQGFVKQPMPALGFGLGHPLSYFAGVNPRKQRRERTTFTRAQLDLLEGLFAKTRYPDIFMREEVAVKINLPESRVQVWFKNRRAKCRQQLQQQQNKSASRTTSPTKVKASK--ASPAAAPTPSTSPPTVNNTSSLISPSHEYNSMQPDYLNSQTGPRHPPDCS---EFANM
>Tribolium_castaneum|001431|XP_008190689.1 171 bp
MQGFVKQPMPALGFGLGHPLSYFAGVNPRKQRRERTTFTRAQLDLLEGLFAKTRYPDIFMREEVAVKINLPESRVQVWFKNRRAKCRQQLQQQQNKSASRTTSPTKVKASK--ASPAAAPTPSTSPPTVNNTSSLISPSHEYNSMQPDYLNSQTGPRHPPDCS---EFANM
>Tribolium_castaneum|001434|XP_008190692.1 171 bp
MMAYLKSGLHGLPVDSLHSSAGYPAGNQRKQRRERTTFTRAQLDVLEALFGKTRYPDIFMREEVALKINLPESRVQVWFKNRRAKCRQQQKQHNQQQSVEKSAPILTKTSPSVTAAPHLRSPTIASATYTANSSIWSPACSSSQ-NMDYLSSST---------SSWFYNSG
>Tribolium_castaneum|009627|XP_015833054.1 171 bp
MMAYLKSGLHGLPVDSLHSSAGYPAGNQRKQRRERTTFTRAQLDVLEALFGKTRYPDIFMREEVALKINLPESRVQVWFKNRRAKCRQQQKQHNQQQSVEKSAPILTKTSPSVTAAPHLRSPTIASATYTANSSIWSPACSSSQ-NMDYLSSST---------SSWFYNSG
>Tribolium_castaneum|000041|NP_001034526.1 171 bp
MMAYLKSGLHGLPVDSLHSSAGYPAGNQRKQRRERTTFTRAQLDVLEALFGKTRYPDIFMREEVALKINLPESRVQVWFKNRRAKCRQQQKQHNQQQSVEKSAPILTKTSPSVTAAPHLRSPTIASATYTANSSIWSPACSSSQ-NMDYLSSST---------SSWFYNSG
>Tribolium_castaneum|002717|XP_008192483.1 171 bp
MAAYRYT-----RASMFPSSHDGVLTEKRKQRRIRTTFTSAQLKELERAFQETHYPDIYTREEIAMKIDLTEARVQVWFQNRRAKFRKQERLAQQKASNNSTPPTSIKAESNGNTKSSLNTPNSN-----DVKPVNSPQVHQANSQPSHLQTHHAALSSPFSSSYLANHLF
>Tribolium_castaneum|019325|XP_969674.1 171 bp
M-------------------PGDLLTERRRQRRNRTTFSPQQLQELEALFQKTHYPDVFLREEVALRISLSEARVQVWFQNRRAKWRKQARLQLLQDAWR---TGRPNAPP---------PPEKLPPCPC------SPS-----SSPSPLSPGGMCKNPPRIEGQL----L
>Trichonephila_clavipes_Genome|018006|PRD35579.1 171 bp
------------VLNEKNTPFETPAPPPRKQRRERTTFTRAQLDVLESLFSKTRYPDIFMREEVAVKINLPESRVQVWFKNRRAKCRQQQQQQNGGSSK--SRPKKAKSPPSSSTPPSSRPPHSSPPVTSNSSSIWSPAMQR-SMNMDYLPPPMSSRTPPINGAAWKFQML
>Trichonephila_clavipes_Genome|014879|PRD32452.1 171 bp
-MPFSNT-----STDLLNFA-IGSAQGSRKQRRERTTFSRHQLDILENLFQKTRYPDIFMREEVASQIRLPESRVQVWFKNRRAKCRQQNQNDANKT---RASKKQAKSPSPCSSPSTSQSPSSGSPAATPRSGEYSPTMQKLDTSLAHPYQPHTPRDLPSYNKIMKFQDL
>REF_Dmel@FBpp0303738_oc-PE 171 bp
MAGFLKSPMPSLPFGLPHGL----GVNTRKQRRERTTFTRAQLDVLEALFGKTRYPDIFMREEVALKINLPESRVQVWFKNRRAKCRQQLQQQQQSNSLSSSKNASGGGSGSCSSSSANSSNNNTSGGNNNNNSAASAATNQSAQAGGHLSAAATTPSPPITPPSFKYANM
>REF_Dmel@FBpp0423136_oc-PH 171 bp
MAGFLKSPMPSLPFGLPHGL----GVNTRKQRRERTTFTRAQLDVLEALFGKTRYPDIFMREEVALKINLPESRVQVWFKNRRAKCRQQLQQQQQSNSLSSSKNASGGGSGSCSSSSANSSNNNTSGGNNNNNSAASAATNQSAQAGGHLSAAATTPSPPITPPSFKYANM
>REF_Dmel@FBpp0303737_oc-PD 171 bp
MAGFLKSPMPSLPFGLPHGL----GVNTRKQRRERTTFTRAQLDVLEALFGKTRYPDIFMREEVALKINLPESRVQVWFKNRRAKCRQQLQQQQQSNSLSSSKNASGGGSGSCSSSSANSSNNNTSGGNNNNNSAASAATNQSAQAGGHLSAAATTPSPPITPPSFKYANM
>REF_Dmel@FBpp0289383_oc-PC 171 bp
MAGFLKSPMPSLPFGLPHGL----GVNTRKQRRERTTFTRAQLDVLEALFGKTRYPDIFMREEVALKINLPESRVQVWFKNRRAKCRQQLQQQQQSNSLSSSKNASGGGSGSCSSSSANSSNNNTSGGNNNNNSAASAATNQSAQAGGHLSAAATTPSPPITPPSFKYANM
>REF_Dmel@FBpp0304127_oc-PG 171 bp
MAGFLKSPMPSLPFGLPHGL----GVNTRKQRRERTTFTRAQLDVLEALFGKTRYPDIFMREEVALKINLPESRVQVWFKNRRAKCRQQLQQQQQSNSLSSSKNASGGGSGSCSSSSANSSNNNTSGGNNNNNSAASAATNQSAQAGGHLSAAATTPSPPITPPSFKYANM
>REF_Dmel@FBpp0304126_oc-PF 171 bp
MAGFLKSPMPSLPFGLPHGLLCYPGVNTRKQRRERTTFTRAQLDVLEALFGKTRYPDIFMREEVALKINLPESRVQVWFKNRRAKCRQQLQQQQQSNSLSSSKNASGGGSGSCSSSSANSSNNNTSGGNNNNNSAASAATNQSAQAGGHLSAAATTPSPPITPPSFKYANM
>REF_Ptep@BAC24089.1_orthodenticle 171 bp
MTTYTPNYSPRYSVSPMATSYPANPQGARKQRRERTTFTRAQLDILEALFQKTRYPDIFMREEVANQIRLAESRVQVWFKNRRAKCRQQAQNQNGSSKNRSTKKQVSKSPPSCSSPSTSQSPASGSPSIPPRNLQYSPTMQKLESSPFY-----SALPPPRNDPHLKFESL
>REF_Ptep@NP_001310768.1_homeobox_protein_OTX2-A-like 171 bp
MTTYTPNYSPRYSVSPMATSYPANPQGARKQRRERTTFTRAQLDILEALFQKTRYPDIFMREEVANQIRLAESRVQVWFKNRRAKCRQQAQNQNGSSKNRSTKKQVSKSPPSCSSPSTSQSPASGSPSIPPRNLQYSPTMQKLESSPFY-----SALPPPRNDPHLKFESL
>REF_Ptep@AKM21241.1_orthodenticle_2_partial 171 bp
-MAYLKSGLPSPGVDLLHPTHSAPAPPPRKQRRERTTFTRAQLDVLESLFSKTRYPDIFMREEVALKINLPESRVQVWFKNRRAKCRQQQQQQNGGSSK--SRPKKAKSPPSSSTPPSSRPPSSAGPPVTNSNSIWSPAMQR-SMNMDYLP--------------------
