# Supplementary material for: Systemic paralogy and function of retinal determination network homologs in arachnids
Source: BMC Genomics. 2020 Nov 23;21:811. doi: 10.1186/s12864-020-07149-x (PMC7681978; doi:10.1186/s12864-020-07149-x)
Supplement: Supplementary file 4 — Additional file 4. Dataset S1: Dataset of the orthology analyses. Alignments and sequences of Charinus RDGN genes identified in this study and gene trees in Newick format; alignments of opsins and arrestins. (.zip). Available at: https://datadryad.org/stash/share/xb2VW4o80AmId3mLFZB07Ho7rHxPx-htK9q5J_-2miM; doi:https://doi.org/10.5061/dryad.xgxd254d1 [file 12864_2020_7149_MOESM4_ESM.zip › Additional_file4_Dataset_S1_Orthology_results/Dataset_S1_optix_final.aln]

>Centruroides_sculpturatus_i5k|017303|XP_023226638.1 179 bp
LPTLNFTVNQVAAVCETLEESGDIERLGRFLWSLPAELNKNESVLRARALVAFHTGNFRELYHILENHRFTKASHAKLQAMWLEAHYQEAEKLRGRPLGPVDKYRVRKKYPLPRTIWDGEQKTHCFKERTRSLLREWYLQDPYPNPTKKRELAQATGLTPTQVGNWFKNRRQRDRAAAA
>Centruroides_sculpturatus_i5k|006982|XP_023216317.1 179 bp
LPTLNFTINQVAAVCETLEESGDIERLGRFLWSLPSELNKNESVLRARSLVAFHTGNFRELYHILENHRFTKASHAKLQAMWLEAHYQEAEKLRGRPLGPVDKYRVRKKYPLPRTIWDGEQKTHCFKERTRSLLREWYLQDPYPNPTKKRELAQATGLTPTQVGNWFKNRRQRDRAAAA
>Centruroides_sculpturatus_i5k|017310|XP_023226645.1 179 bp
LPSFGFTQEQVACVCEVLQQSGNIERLGRFLWSLPEHLQKNESVLKAKALVAFHRGNFKELYRILESHNFSPASHPKLQALWLKAHYIEAERLRGRPLGAVGKYRIRRKFPLPRTIWDGEETSYCFKEKSRNVLREWYAHNPYPSPREKRELAEATGLTTTQVSNWFKNRRQRDRAAEA
>Centruroides_sculpturatus_i5k|006981|XP_023216316.1 179 bp
LPSFGFTQEQVACVCEVLQQSGNIERLGRFLWSLPEHLQKNESVLKAKALVAFHRGNFKELYRILESHNFTPASHPKLQTLWLKAHYIEAERLRGRPLGAVGKYRIRRKFPLPRTIWDGEETSYCFKEKSRNVLREWYAHNPYPSPREKRELAEATGLTTTQVSNWFKNRRQRDRAAEA
>Centruroides_sculpturatus_i5k|006980|XP_023216315.1 179 bp
GKNLTFSPEQVACVCEALQQAGNIDRLARFLWSLPEHLRGNQSVLRAQAAVAFHRGNYKELYAILESHNFEPQYHTELQQMWYKAHYREAEKIRGRPLGAVDKYRLRRKYPLPKTIWDGEETVYCFKEKSRIALKECYKQNRYPTPDEKRNLASKTGLTLTQVSNWFKNRRQRDRTPHH
>Centruroides_sculpturatus_i5k|017330|XP_023226665.1 179 bp
ATNSTYSLEQISCVCDVLLESGEIQQLKNFLCSQRSNKTCNQSILRAQAAVAYHLGNYKELYSILENNTFDPRYHKKLQDWWHEAHYHEAEYIKGKSLGAVDKYRVRRKFPFPRTIWDGDEINYCFKEKSRKILKEYYRQNHYPNLNEKSVLSEKTGLTLTQVSNWFKNRRQRDRTTKI
>Charinus_israelensis|070749|TRINITY_DN9442_c1_g1 179 bp
LPTLNFTVNQVAAVCETLEESGDIERLGRFLWSLPAELNKNESVLRARALVAFHTGNFRELYHILENHRFTKASHAKLQAMWLEAHYQEAEKLRGRPLGPVDKYRVRKKYPLPRTIWDGEQKTHCFKERTRSLLREWYLQDPYPNPTKKRELAQATGLTPTQVGNWFKNRRQRDRAAAA
>Charinus_israelensis|070750|TRINITY_DN9442_c1_g2 179 bp
LPTLNFTINQVAAVCETLEESGDIERLGRFLWSLPAELNKNESVLRARALVAFHTGNFRELYHILENHRFTKGSHAKLQAMWLEAHYQEAEKLRGRPLGPVDKYRVRKKFPLPRTIWDGEQKTHCFKERTRSLLREWYLQDPYPNPTKKRELAQATGLTPTQVGNWFKNRRQRDRAAAA
>Charinus_israelensis|070751|TRINITY_DN9442_c1_g2 179 bp
LPTLNFTINQVAAVCETLEESGDIERLGRFLWSLPAELNKNESVLRARALVAFHTGNFRELYHILENHRFTKGSHAKLQAMWLEAHYQEAEKLRGRPLGPVDKYRVRKKFPLPRTIWDGEQKTHCFKERTRSLLREWYLQDPYPNPTKKRELAQATGLTPTQVGNWFKNRRQRDRAAAA
>Charinus_israelensis|070748|TRINITY_DN9442_c1_g1 179 bp
LPTLNFTVNQVAAVCETLEESGDIERLGRFLWSLPAELNKNESVLRARALVAFHTGNFRELYHILENHRFTKASHAKLQAMWLEAHYQEAEKLRGRPLGPVDKYRVRKKYPLPRTIWDGEQKTHCFKERTRSLLREWYLQDPYPNPTKKRELAQATGLTPTQVGNWFKNRRQRDRAAAA
>Charinus_israelensis|064741|TRINITY_DN7776_c1_g1 179 bp
LPSFGFTQEQVACVCEVLQQSGNIERLGRFLWSLPEHLQKNESVLKAKALVAFHRGNFKELYRILESHNFSPASHPKLQALWLKAHYIEAERLRGRPLGAVGKYRIRRKFPLPRTIWDGEETSYCFKEKSRNILREWYAHNPYPSPREKRELAEATGLTTTQVSNWFKNRRQRDRAAEA
>Charinus_israelensis|049216|TRINITY_DN47575_c0_g1 179 bp
LPSFGFTQEQVACVCEVLQQSGNIERLGRFLWSLPEHLQKNESVLKAKALVAFHRGNFKELYRILESHNFSPASHPKLQALWLKAHYIEAERLRGRPLGAVGKYRIRRKFPLPRTIWDGEETSYCFKEKSRNILREWYGHNPYPSPREKRELAEATGLTTTQVSNWFKNRRQRDRAAEA
>Charinus_israelensis|000641|TRINITY_DN102134_c0_g1 179 bp
CADPTFSAEQVACVCQALQQSGDIERLTRFLWSLSDVWQNNEAVLRAQAAVAFHGGSFKDLYNILEGHPFAAQHHAELQQLWYKAHYREAEKARGRPLGAVDKYRLRRKYPLPKTIWDGEETIYCFKEKSRMVLKEFYRQNRYPTPEEKRSLAKKTKLTLTQVSNWFKNRRQRDRTPHQ
>Charinus_israelensis|011930|TRINITY_DN14663_c0_g1 179 bp
GKNLSFSPEQVACVCEALQQARNIDRLARFLWSLPELLRGNESVLRAQATVAFHRGNYKELYAILESHSFDPQVHPELQQMWYKAHYREAEKIRGRPLGAVDKYRLRRKYQLPKTIWDGEETVYCFKEKSRLVLKEFYKRNRYPTPDEKRNLAKETCLTLTQVSNWFKNRRQRDRTPQH
>Charinus_israelensis|011931|TRINITY_DN14663_c0_g1 179 bp
GKNLSFSPEQVACVCEALQQARNIDRLARFLWSLPELLRGNESVLRAQATVAFHRGNYKELYAILESHSFDPQVHPELQQMWYKAHYREAEKIRGRPLGAVDKYRLRRKYQLPKTIWDGEETVYCFKEKSRLVLKEFYKRNRYPTPDEKRNLAKETCLTLTQVSNWFKNRRQRDRTPQH
>Cioa_Trinity|015989|TRINITY_DN2495_c4_g1 179 bp
LPSFGFTQEQVACVCEVLQQSGNIERLGRFLWSLPEHLQKNESVLKAKALVAFHRGNFKELYRILESHNFSPASHPKLQALWLKAHYIEAERLRGRPLGAVGKYRIRRKFPLPRTIWDGEETSYCFKEKSRNILREWYAHNPYPSPREKRELAEATGLTTTQVSNWFKNRRQRDRAAEA
>Cioa_Trinity|036647|TRINITY_DN8401_c0_g1 179 bp
GKNLSFSPEQVACVCEALQQARNIDRLARFLWSLPELLRGNESVLRAQATVAFHRGNYKELYAILESHSFDPQVHPELQQMWYKAHYREAEKIRGRPLGAVDKYRLRRKYQLPKTIWDGEETVYCFKEKSRLVLKEFYKRNRYPTPDEKRNLAKETCLTLTQVSNWFKNRRQRDRTPQH
>Cioa_Trinity|007887|TRINITY_DN148959_c0_g1 179 bp
-----------------------------------------------------------------------------------------AEKLRGRPLGPVDKYRVRKKYPLPRTIWDGEQKTHCFKERTRSLLREWYLQDPYPNPTKKRELAQATGLTPTQVGNWFKNRRQRDRAAAA
>Cioa_Trinity|036464|TRINITY_DN83078_c0_g1 179 bp
CVDPTFSAEQVACVCQALQQSGDIERLTRFLWSLSDVWQNNEAVLRAQAAVAFHGGSFKDLYNILEGHPFAAQHHAELQQLWYKAHYREAEKARGRPLGAVDKYRLRR-----------------------------------------------------------------------
>Daphnia_magna|024382|KZS19842.1 179 bp
LPTLNFSVSQVATVCETLEESGDIERLGRFLWSLPGELNKSEAVLRARALVAYHMGNYRELYHIVESHRFTKDSHGKLQAMWLEAHYLEAEKLRGRPLGPVDKYRVRKKFPLPRTIWDGEQKTHCFKERTRSLLREWYLQDPYPNPTKKRELAQATGLTPTQVGNWFKNRRQRDRAAAA
>Daphnia_magna|015176|KZS10636.1 179 bp
LPSFGFTQEQVACVCEVLQQSGNIERLARFLWSLPDQLHKNESVLKAKAVVAFHRANFKELYKLLETHPFSPHNHPKLQALWLKAHYIEAEKLRGRPLGAVGKYRVRRKFPLPRTIWDGEETSYCFKEKSRSVLRDWYGHNPYPSPREKRELAEATGLTTTQVSNWFKNRRQRDRAAEH
>Daphnia_magna|019502|KZS14962.1 179 bp
SMAMAFSKDQVACVCEALQQAGDMERLSRFLWSLPELSASSESVLRARVAVAFHRGNYRELYNLLESHSFSSQYHQELQNIWYGAHYKEAEKVRNRALGAVDKYRLRRKYPLPKTIWDGEETIYCFKEKSRAALKDCYRQNRYPTPDEKRTLAKKTGLTLTQVSNWFKNRRQRDRTPPQ
>Dinothrombium_tinctorium|006358|RWS05140.1 179 bp
LPTLNFTVSQVAAVCETLEESGDIERLGRFLWSLPAELNKNESVLRARALVAFHTLNYRELYHILENHRFTKASHGKLQNMWLEAHYNEAEKLRGRPLGPVDKYRVRKKYPLPRTIWDGEQKTHCFKERTRSLLREWYLQDPYPNPTKKRELAQATGLTATQVGNWFKNRRQRDRAAAA
>Dinothrombium_tinctorium|007025|RWS05836.1 179 bp
MPTFHFTTEQVACVCEVLQQSGNIERLARFLWSLPEPLQKNESVLKARALVAYHRQNFKELYKILESHNFSPASHPKLQALWLKAHYTEAERMRGRPLGAVGKYRIRRKYPLPRTIWDGEETSYCFKEKSRNVLREWYNHNPYPSPREKRELAETTGLTTTQVSNWFKNRRQRDRAAEQ
>Dinothrombium_tinctorium|015383|RWS14375.1 179 bp
SYGAKFTEEQITCVCETLLQAGKVDRLSRFLSTIPDKLYSNETVTRAKAHVAFYRGEYKRLYQLLESRDFKSIYHLSLQKLWYNAHYRESESTRGRQLGAVDKYRLRRKFPLPKTIWDGEETIYCFKERSRSALKEFYNKSKYPTPEEKKQLAHKTGLTLTQVSNWFKNRRQRDRPSAS
>Drosophila_melanogaster|G015793|GNP_524695.2 179 bp
VPTLAFSAAQVEIVCKTLEDSGDIERLARFLWSLPHEILNCEAVLRARAVVAYHVGNFRELYAIIENHKFTKASYGKLQAMWLEAHYIEAEKLRGRSLGPVDKYRVRKKFPLPPTIWDGEQKTHCFKERTRSLLREWYLQDPYPNPTKKRELAKATGLNPTQVGNWFKNRRQRDRAAAA
>Drosophila_melanogaster|G008100|GNP_001260793.1 179 bp
VPTLAFSAAQVEIVCKTLEDSGDIERLARFLWSLPHEILNCEAVLRARAVVAYHVGNFRELYAIIENHKFTKASYGKLQAMWLEAHYIEAEKLRGRSLGPVDKYRVRKKFPLPPTIWDGEQKTHCFKERTRSLLREWYLQDPYPNPTKKRELAKATGLNPTQVGNWFKNRRQRDRAAAA
>Drosophila_melanogaster|G013824|GNP_476733.1 179 bp
LPSFGFTQEQVACVCEVLQQAGNIERLGRFLWSLPDKLQLNESVLKAKAVVAFHRGQYKELYRLLEHHHFSAQNHAKLQALWLKAHYVEAEKLRGRPLGAVGKYRVRRKFPLPRTIWDGEETSYCFKEKSRSVLRDWYSHNPYPSPREKRDLAEATGLTTTQVSNWFKNRRQRDRAAEH
>Drosophila_melanogaster|G021914|GNP_649256.1 179 bp
AKMLQFSTDQIQCMCEALQQKGDIEKLTTFLCSLPEFFKTNESVLRARAMVAYNLGQFHELYNLLETHCFSIKYHVDLQNLWFKAHYKEAEKVRGRPLGAVDKYRLRKKYPLPKTIWDGEETVYCFKEKSRNALKDCYLTNRYPTPDEKKTLAKKTGLTLTQVSNWFKNRRQRDRTPQQ
>Drosophila_melanogaster|G027829|GNP_730566.1 179 bp
AKMLQFSTDQIQCMCEALQQKGDIEKLTTFLCSLPEFFKTNESVLRARAMVAYNLGQFHELYNLLETHCFSIKYHVDLQNLWFKAHYKEAEKVRGRPLGAVDKYRLRKKYPLPKTIWDGEETVYCFKEKSRNALKDCYLTNRYPTPDEKKTLAKKTGLTLTQVSNWFKNRRQRDRTPQQ
>IscaW_1_6|006286|ISCW007609-PA 179 bp
LPTLNFSVSQVAAVCETLEESGDVERLGRFLWSLPAELNKSEAVLRARALVAFHAGNFRELYRILEGHRFARGSHAKLQAMWLEAHYQEAEKLRGRPLGPVDKYRVRKKFPLPRTIWDGEQKTHCFKERTRSLLREWYLQDPYPNPTKKRELAQATGLTPTQVGNWFKNRRQRDRAAAA
>IscaW_1_6|018955|ISCW023235-PA 179 bp
NKAMVFSLEQVACVCEALQQAKNLDRLARFLWSLPDLLHANEAVLRAQAAVAFHRGNYKELYTILEGHNFNPRYHNELQQMWYKAHYREAEKIRGRQLGAVDKYRLRRKYPLPKTIWDGEDTVYCFKEKSRVALKECYKHNRYPTPDEKRTLVNKTGLTFTQVSNWFKNRRQRDRTPHH
>Lpol|007927|m.11309 179 bp
LPSFGFTQEQVACVCEVLQQSGNIERLGRFLWSLPEHLQKNESVLKAKALVAFHRGNFKELYRILESHNFSPASHSKLQGLWLQAHYTEAERIRGRPLGAVGKYRIRRKFPLPRTIWDGEETSYCFKEKSRNVLRDWYSHNPYPSPREKRELAEATGLTTTQVSNWFKNRRQRDRAAEA
>Parasteatoda_tepidariorum|G015173|GXP_015922109.1 179 bp
LPTLNFSINQVAAVCETLEDSGDIERLGRFLWSLPAELNKNESVLRARALVAFHTGNFRELYGILESHRFTKVSHSKLQAMWLEAHYQEAEKLRGRPLGPVDKYRVRKKYPLPRTIWDGEQKTHCFKERTRSLLREWYLQDPYPNPTKKRELAQATGLTPTQVGNWFKNRRQRDRAAAA
>Parasteatoda_tepidariorum|G000001|GNP_001310730.1 179 bp
LPTLNFTVNQVAAVCETLEESGDIERLGRFLWSLPSELNKNEAVLRARALVAFHTGSFRELYHILESHRFTKASHTKLQAMWLEAHYQEAEKLRGRPLGPVDKYRVRKKYPLPRTIGDGEQKTHCFKERTRSLLREWYLQDPYPNPTKKRELAQATGLTPTQVGNWFKNRRQRDRAAAA
>Parasteatoda_tepidariorum|G000023|GNP_001310752.1 179 bp
LPTLNFSINQVAAVCETLEDSGDIERLGRFLWSLPAELNKNESVLRARALVAFHTGNFRELYGILESHRFTKVSHSKLQAMWLEAHYQEAEKLRGRPLGPVDKYRVRKKYPLPRTIWDGEQKTHCFKERTRSLLREWYLQDPYPNPTKKRELAQATGLTPTQVGNWFKNRRQRDRAAAA
>Parasteatoda_tepidariorum|G000510|GXP_015903690.1 179 bp
LPSFGFTQEQVACVCEVLQQSGNIERLGRFLWSLPDQLQRNESVLKAKALVAFHRGNFKELYRILESHPFTPNSHPKLQTLWLKAHYIEAERQRGRPLGAVGKYRVRRKFPLPRTIWDGEETSYCFKEKSRNILREWYHQNPYPSPREKRELAEATGLTTTQVSNWFKNRRQRDRAAEQ
>Parasteatoda_tepidariorum|G020025|GXP_015927973.1 179 bp
LPSFGFTQEQVACVCEVLQQSGNIERLGRFLWSLPEHLQKNESVLKAKALVAFHRGNFKELYRILESHNFSPASHPKLQALWLKAHYIEAERLRGRPLGAVGKYRIRRKFPLPRTIWDGEETSYCFKEKSRNILREWYAHNPYPSPREKRELAEATGLTTTQVSNWFKNRRQRDRAAEA
>Parasteatoda_tepidariorum|G020008|GXP_015927956.1 179 bp
GQNLTFSPEQVACMCEALQQRGDIDRLARFLWSLPDLLRGNESVLRGQALVAFHRGNYKDLYNILESHNFDCQYHNDLQQMWYKAHYREAEKIRGRPLGAVDKYRLRRKFPLPKTIWDGEETIYCFKEKSRIALKECYKQNRYPTPDEKRGLAKKTGLTLTQVSNWFKNRRQRDRTPHH
>Strigamia_maritima|014842|SMAR003359-PA 179 bp
LPTLNFTATQVAAVCETLEESGDIERLGRFLWSLPAELNKNESVLRARALVAFHAGHFRDMYQILESHRFTKESHAKLQAMWLEAHYQEAEKLRGRPLGPVDKYRVRKKFPLPRTIWDGEQKTHCFKERTRSLLREWYLQDPYPNPTKKRELAQATGLTPTQVGNWFKNRRQRDRAAAA
>Strigamia_maritima|014342|SMAR007583-PA 179 bp
LPSFGFTQEQVACVCEVLQQSGNIERLGRFLWSLPEHLHKNESVLKAKALVAFHRGNFKELYKILESNQFSPQNHPKLQALWLKAHYIEAEKLRGRPLGAVGKYRVRRKFPLPRTIWDGEETSYCFKEKSRSILREWYAHNPYPSPREKRELAEATGLTTTQVSNWFKNRRQRDRAAEA
>Strigamia_maritima|010610|SMAR005228-PA 179 bp
PQSFTFSPDHVACVCEAMQQAGKIDRLGQFLWSLPDLKRANETVLRARAAVSFHKASYNELYSILESYDFDVKHHNQLQSYWYKARYKEAEASRGKALGAVDKYRLRRKYPLPRTIWDGEDMVYCFKEKARAALRETYAQNRYPTPDEKKNLATKTGLTLTQVSNWFKNRRQRDRTPQQ
>Tachypleus_tridentatus_2019G|000734|evm.model.Hic_chr_1.2379 179 bp
LPTLNFTVGQVAAVCETLEESGDIERLGRFLWSLPADLNKNEAVLRARALVSFHTGNFRELYHILENYRFSKHSHAKLQAMWLEAHYHEAEKLRGRPLGPVDKYRVRKKFPLPRTIWDGEQKTHCFKERTRSLLREWYLQDPYPNPTKKRELAQATGLTPTQVGNWFKNRRQRDRAAAA
>Tachypleus_tridentatus_2019G|028707|evm.model.Hic_chr_8.1308 179 bp
LPTLNFTVGQVAAVCETLEESGDVERLGRFLWSLPADLNKNEAVLRARALVSFHTGNFRELYHILENHRFSKHSHAKLQAMWLEAHYHEAEKLRGRPLGPVDKYRVRKKFPLPRTIWDGEQKTHCFKERTRSLLREWYLQDPYPNPTKKRELAQATGLTPTQVGNWFKNRRQRDRAAAA
>Tachypleus_tridentatus_2019G|031567|evm.model.Hic_chr_9.2545 179 bp
LPTLNFTVGQVAAVCETLEESGDIERLGRFLWSLPADLNKNESVLRARALVSFHTGNFRELYHILESYRFSKHSHAKLQAMWLEAHYHEAEKLRGRPLGPVDKYRVRKKFPLPRTIWDGEQKTHCFKERTRSLLREWYLQDPYPNPTKKRELAEATGLTPTQVGNWFKNRRQRDRAAAA
>Tachypleus_tridentatus_2019G|031994|evm.model.Hic_chr_9.2539 179 bp
LPTLNFTVGQVAAVCETLEESGDIERLGRFLWSLPADLNKNESVLRARALVSFHTGNFRELYHILESYRFSKHSHAKLQAMWLEAHYHEAEKLRGRPLGPVDKYRVRKKFPLPRTIWDGEQKTHCFKERTRSLLREWYLQDPYPNPTKKRELAEATGLTPTQVGNWFKNRRQRDRAAAA
>Tachypleus_tridentatus_2019G|005433|evm.model.Hic_chr_10.1131 179 bp
LPSLHFTVGQMVAVCEALEESGDISRLARFLWSLPAEADMNEAVLRARAAVAFHDRNFRELYHILQSRRFSRKSHAKLQALWIQAHYMEVEKNRGKPLGAVDKYRVRKRFPFPSTIWDGEQRTHCFKERTRDLLREYYLHNCYPSPSKKYELAEATGLTPTQIGNWFKNRRQRDRAAAI
>Tachypleus_tridentatus_2019G|002476|evm.model.Hic_chr_1.1050 179 bp
LPRLSFSVGQMVAVCEALEESGDVRRLARFLWSLPAETGTNEAILRARAIVAFHCGNFSELYGILQCQRFSRKSHAKLQNLWVQAHYLEAEKKRGKYLGPVDKYRVRKKFPFPPTIWDGEQKTHCFKECARNLLREWYIKDPYPNPDKKRYLAQATSLTTIQVGNWFKNRRQRDRAAAV
>Tachypleus_tridentatus_2019G|023500|evm.model.Hic_chr_6.654 179 bp
IPSFGFTQEQVACVCEVLQQSGNIDRLGRFLWSLPEHLQKNESVLKARALVAFHRNNFKELYRILESHNFTPASHPKLQALWLKAHYIEAERIRGRPLGAVGKYRIRRKFPLPRTIWDGEETSYCFKEKSRNILREWYAHNPYPSPREKRELAEATGLTTTQVSNWFKNRRQRDRAAEA
>Tachypleus_tridentatus_2019G|000877|evm.model.Hic_chr_1.2378 179 bp
LPSFGFTQEQVACVCEVLQQSGNIERLGRFLWSLPEHLQKNESVLKAKALVAFHRGNFKELYRILESHNFSPASHSKLQGLWLQAHYTEAERIRGRPLGAVGKYRIRRKFPLPRTIWDGEETSYCFKEKSRNILRDWYSHNPYPSPREKRELAEATGLTTTQVSNWFKNRRQRDRAAET
>Tachypleus_tridentatus_2019G|028160|evm.model.Hic_chr_8.1309 179 bp
LPSFGFTQEQVACVCEVLQQSGNIERLGRFLWSLPEHLQKNESVLKAKALVAFHRGNFKELYRILESHNFSPASHSKLQGLWLQAHYTEAERIRGRPLGAVGKYRIRRKFPLPRTIWDGEETSYCFKEKSRNVLRDWYSHNPYPSPREKRELAEATGLTTTQVSNWFKNRRQRDRAAEA
>Tachypleus_tridentatus_2019G|003758|evm.model.Hic_chr_10.1130 179 bp
VPSFGFTQEQVACVCEVLQQSGNIDRLGRFLWSLPEHLHKNESVLKARALVAFHRGNFKELYHILESHNFSPVAHPKLQTLWLKAHYIEAERIRGRPLGAVGKYRIRRKFPLPRTIWDGEETSYCFKEKSRNVLKDWYTHNPYPSPREKRELAEATNLTTTQVSNWFKNRRQRDRAAEV
>Tetranychus_urticae|G005586|GXP_015786553.1 179 bp
LPTLNFTVSQVATVCETLEESADIERLSRFLWSLPAELSKNESVLRARALVAFSTGNYRELYNILEHNRFSRVSHQKLQQMWLEAHYAEAEKLRGRPLGPVDKYRVRKKYPLPRTIWDGEQKTHCFKERTRTLLREWYLQDQYPNPTKKKELAQQTGLTPTQVGNWFKNRRQRDRAAQN
>Tetranychus_urticae|G000926|GXP_015781893.1 179 bp
LPAFHFTQEQVACVCEVLQQSGSIERLARFLWSLPEPFQKNESVLKAKAIVAFHRENFKELYRILESHHFSPASHQKLQALWLKAHYKEAERVRDKPLGAVGKYRIRRKYPLPRTIWDGEETSYCFKEKSRNILRESYNENPYPSPRDKKMLAEQTGLSTTQVSNWFKNRRQRDRAANQ
>Tetranychus_urticae|G000927|GXP_015781894.1 179 bp
LPAFHFTQEQVACVCEVLQQSGSIERLARFLWSLPEPFQKNESVLKAKAIVAFHRENFKELYRILESHHFSPASHQKLQALWLKAHYKEAERVRDKPLGAVGKYRIRRKYPLPRTIWDGEETSYCFKEKSRNILRESYNENPYPSPRDKKMLAEQTGLSTTQVSNWFKNRRQRDRAANQ
>Tetranychus_urticae|G002768|GXP_015783735.1 179 bp
FAWSSLTNDQITCVCEALLQAKKIDKLTHFLWSIQPQIHYNETVLRSSAQVAFNRGNYKELYNILETHHFDKRYHQELQSLWYKAHYKEAEKMRGRNLCPVDKYRLRKKYPLPATIWDGEEMIYCFKERSRKLLKESYKSNPYPNPDDKKKLAEKTELTTTQVSNWFKNRRQRDGKHPK
>Tribolium_castaneum|000147|NP_001106938.1 179 bp
LPTLNFTVAQVAAVCETLEESGDIERLARFLWSLPGELNKNEAVLRARAIVCFHSGNFRELYSILESNKFSKSSHHKLQEIWQLAHYQEAEKLRGRALGPVDKYRVRKKFPWPRTIWDGEQKTHCFKERTRSLLREWYLQDPYPNPTKKRELAQATGLTPTQVGNWFKNRRQRDRAAAA
>Tribolium_castaneum|003090|XP_008192976.1 179 bp
LPSFGFTQEQVACVCEVLQQAGNVERLGRFLWSLPDKLHNNESVLKAKAIVAFHRGNFKELYKILESHQFSPHNHAKLQALWLKAHYIEAERLRGRPLGAVGKYRVRRKFPLPRTIWDGEETSYCFKEKSRSVLRDWYSHNPYPSPREKRELADATGLTTTQVSNWFKNRRQRDRAAEH
>Tribolium_castaneum|010491|XP_015833918.1 179 bp
KKSIGFSPEQVQCMCEALHQRGDIERLATFLWSLPELLRGNESILRARAAVAFYRGSYHELYSILESHAFNQRWHAELQTLWFKAHYNEAEKVRGRPLGAVDKYRLRKKYPLPKTIWDGEETVYCFKERSRNALKECYARNRYPTPDEKRALAKRTGLTLTQVSNWFKNRRQRDRTPQP
>Tribolium_castaneum|010490|XP_015833917.1 179 bp
KKSIGFSPEQVQCMCEALHQRGDIERLATFLWSLPELLRGNESILRARAAVAFYRGSYHELYSILESHAFNQRWHAELQTLWFKAHYNEAEKVRGRPLGAVDKYRLRKKYPLPKTIWDGEETVYCFKERSRNALKECYARNRYPTPDEKRALAKRTGLTLTQVSNWFKNRRQRDRTPQP
>Trichonephila_clavipes_Genome|009960|PRD27533.1 179 bp
LPTLNFSISQVAAVCETLEDSGDIERLGRFLWSLPAELNKNESVLRARALVAFHTGNFRELYSILESHRFTKVSHSKLQAMWLEAHYQEAEKLRGRPLGPVDKYRVRKKYPLPRTIWDGEQKTHCFKERTRSLLREWYLQDPYPNPTKKRELAQATGLTPTQVGNWFKNRRQRDRAAAA
>Trichonephila_clavipes_Genome|003923|PRD21496.1 179 bp
LPTLNFTVSQVAAVCETLEESGDIERLGRFLWSLPSELNKNEAVLRARALVAFHTGSFRELYHILESHRFTKASHTKLQAMWLEAHYQEAEKLRGRPLGPVDKYRVRKKYPLPRTIWDGEQKTHCFKERTRSLLREWYLQDPYPNPTKKRELAQATGLTPTQVGNWFKNRRQRDRAAAA
>Trichonephila_clavipes_Genome|016311|PRD33884.1 179 bp
LPSFGFTQEQVACVCEVLQQSGNIERLGRFLWSLPEHLQKNESVLKAKSLVAFHRGNFKELYRILESHNFSPASHSKLQALWLKAHYIEAERLRGRPLGAVGKYRIRRKFPLPRTIWDGEETSYCFKEKSRNILREWYAHNPYPSPREKRELAEGTGLTTTQVSNWFKNRRQRDRAAEA
>Trichonephila_clavipes_Genome|010672|PRD28245.1 179 bp
LPSFGFTQEQVACVCEVLQQSGNIDRLGRFLWSLPEQLQRNESVLKAKALVAYHRGNFKELYRILESHTFTQNSHPKLQALWMKAHYIEAERQRGRPLGAVGKYRVRRKFPLPRTIWDGEETSYCFKEKSRNILREWYHHNPYPSPREKRDLADATGLTTTQVSNWFKNRRQRDRAAEQ
>Trichonephila_clavipes_Genome|002379|PRD19952.1 179 bp
GQNLTFSSEQVACMCEALQQAGNIERLGRFLWSLPELLRGNESVLRAQALVAFHRGNYKELYSILESHNFDQQYHNDLQQMWYKAHYREAEKIRGRPLGAVDKYRLRRKFPLPKTIWDGEETIYCFKEKSRIALKDCYKRNRYPTPDEKRGLAKKTGLTLTQVSNWFKNRRQRDRTPHH
>REF_Dmel@FBpp0087941_Optix-PA 179 bp
VPTLAFSAAQVEIVCKTLEDSGDIERLARFLWSLPHEILNCEAVLRARAVVAYHVGNFRELYAIIENHKFTKASYGKLQAMWLEAHYIEAEKLRGRSLGPVDKYRVRKKFPLPPTIWDGEQKTHCFKERTRSLLREWYLQDPYPNPTKKRELAKATGLNPTQVGNWFKNRRQRDRAAAA
>REF_Dmel@FBpp0302920_Optix-PC 179 bp
VPTLAFSAAQVEIVCKTLEDSGDIERLARFLWSLPHEILNCEAVLRARAVVAYHVGNFRELYAIIENHKFTKASYGKLQAMWLEAHYIEAEKLRGRSLGPVDKYRVRKKFPLPPTIWDGEQKTHCFKERTRSLLREWYLQDPYPNPTKKRELAKATGLNPTQVGNWFKNRRQRDRAAAA
>REF_Ptep@NP_001310730.1_homeobox_protein_SIX6-like 179 bp
LPTLNFTVNQVAAVCETLEESGDIERLGRFLWSLPSELNKNEAVLRARALVAFHTGSFRELYHILESHRFTKASHTKLQAMWLEAHYQEAEKLRGRPLGPVDKYRVRKKYPLPRTIGDGEQKTHCFKERTRSLLREWYLQDPYPNPTKKRELAQATGLTPTQVGNWFKNRRQRDRAAAA
>REF_Ptep@NP_001310752.1_homeobox_protein_SIX6-like 179 bp
LPTLNFSINQVAAVCETLEDSGDIERLGRFLWSLPAELNKNESVLRARALVAFHTGNFRELYGILESHRFTKVSHSKLQAMWLEAHYQEAEKLRGRPLGPVDKYRVRKKYPLPRTIWDGEQKTHCFKERTRSLLREWYLQDPYPNPTKKRELAQATGLTPTQVGNWFKNRRQRDRAAAA
>REF_Ptep@XP_015922109.1_homeobox_protein_SIX6-like_isoform_X1 179 bp
LPTLNFSINQVAAVCETLEDSGDIERLGRFLWSLPAELNKNESVLRARALVAFHTGNFRELYGILESHRFTKVSHSKLQAMWLEAHYQEAEKLRGRPLGPVDKYRVRKKYPLPRTIWDGEQKTHCFKERTRSLLREWYLQDPYPNPTKKRELAQATGLTPTQVGNWFKNRRQRDRAAAA
