# Supplementary material for: Systemic paralogy and function of retinal determination network homologs in arachnids
Source: BMC Genomics. 2020 Nov 23;21:811. doi: 10.1186/s12864-020-07149-x (PMC7681978; doi:10.1186/s12864-020-07149-x)
Supplement: Supplementary file 4 — Additional file 4. Dataset S1: Dataset of the orthology analyses. Alignments and sequences of Charinus RDGN genes identified in this study and gene trees in Newick format; alignments of opsins and arrestins. (.zip). Available at: https://datadryad.org/stash/share/xb2VW4o80AmId3mLFZB07Ho7rHxPx-htK9q5J_-2miM; doi:https://doi.org/10.5061/dryad.xgxd254d1 [file 12864_2020_7149_MOESM4_ESM.zip › Additional_file4_Dataset_S1_Orthology_results/Dataset_S1_FS7_six.nwk]

('Centruroides_sculpturatus_i5k_017303_XP_023226638.1':0.0,(((('Centruroides_sculpturatus_i5k_006982_XP_023216317.1':0.01249,((Charinus_israelensis_070750_TRINITY_DN9442_c1_g2:2.0E-6,Charinus_israelensis_070751_TRINITY_DN9442_c1_g2:2.0E-6):0.012562,(((('Parasteatoda_tepidariorum_G015173_GXP_015922109.1':0.0,'REF_Ptep_XP_015922109.1_homeobox_protein_SIX6-like_isoform_X1':0.0):0.0,'REF_Ptep_NP_001310752.1_homeobox_protein_SIX6-like':0.0):2.0E-6,'Parasteatoda_tepidariorum_G000023_GNP_001310752.1':2.0E-6):0.00324,'Trichonephila_clavipes_Genome_009960_PRD27533.1':0.009282):0.038836):2.0E-6):0.006194,Charinus_ioanniticus_007887_TRINITY_DN148959_c0_g1:2.0E-6):3.0E-6,(((((((((((((('Centruroides_sculpturatus_i5k_017310_XP_023226645.1':2.0E-6,'Centruroides_sculpturatus_i5k_006981_XP_023216316.1':0.012783):3.0E-6,((('Dinothrombium_tinctorium_007025_RWS05836.1':0.046081,('Tetranychus_urticae_G000926_GXP_015781893.1':2.0E-6,'Tetranychus_urticae_G000927_GXP_015781894.1':2.0E-6):0.144033):0.062501,(('Limulus_polyphemus_007927_m.11309':2.0E-6,'Tachypleus_tridentatus_2019G_028160_evm.model.Hic_chr_8.1309':2.0E-6):2.0E-6,'Tachypleus_tridentatus_2019G_000877_evm.model.Hic_chr_1.2378':0.012475):0.02806):0.010805,('Tachypleus_tridentatus_2019G_023500_evm.model.Hic_chr_6.654':0.020669,'Tachypleus_tridentatus_2019G_003758_evm.model.Hic_chr_10.1130':0.071821):0.018775):0.006453):0.006327,'Trichonephila_clavipes_Genome_016311_PRD33884.1':0.019072):2.0E-6,((Charinus_israelensis_064741_TRINITY_DN7776_c1_g1:0.0,'Parasteatoda_tepidariorum_G020025_GXP_015927973.1':0.0):2.0E-6,Charinus_ioanniticus_015989_TRINITY_DN2495_c4_g1:2.0E-6):2.0E-6):2.0E-6,Charinus_israelensis_049216_TRINITY_DN47575_c0_g1:0.006385):0.012617,('Parasteatoda_tepidariorum_G000510_GXP_015903690.1':0.023715,'Trichonephila_clavipes_Genome_010672_PRD28245.1':0.04286):0.056677):0.03346,(('Daphnia_magna_015176_KZS10636.1':0.040774,('Drosophila_melanogaster_G013824_GNP_476733.1':0.083817,'Tribolium_castaneum_003090_XP_008192976.1':0.029595):0.026566):0.051329,Strigamia_maritima_014342_SMAR007583-PA:0.008351):0.00999):0.09177,(((((('Centruroides_sculpturatus_i5k_006980_XP_023216315.1':0.030463,(((Charinus_israelensis_011930_TRINITY_DN14663_c0_g1:0.0,Charinus_ioanniticus_036647_TRINITY_DN8401_c0_g1:0.0):2.0E-6,Charinus_israelensis_011931_TRINITY_DN14663_c0_g1:2.0E-6):0.095735,Ixodes_scapularis_1_6_018955_ISCW023235-PA:0.171745):0.003926):0.019034,('Parasteatoda_tepidariorum_G020008_GXP_015927956.1':0.041511,'Trichonephila_clavipes_Genome_002379_PRD19952.1':0.042899):0.048005):0.043054,(Charinus_israelensis_000641_TRINITY_DN102134_c0_g1:3.0E-6,Charinus_ioanniticus_036464_TRINITY_DN83078_c0_g1:0.008632):0.272584):0.04934,(('Dinothrombium_tinctorium_015383_RWS14375.1':0.52461,'Tetranychus_urticae_G002768_GXP_015783735.1':0.518077):0.146425,Strigamia_maritima_010610_SMAR005228-PA:0.340714):0.042749):0.00346,('Daphnia_magna_019502_KZS14962.1':0.195903,(('Drosophila_melanogaster_G021914_GNP_649256.1':2.0E-6,'Drosophila_melanogaster_G027829_GNP_730566.1':2.0E-6):0.273019,('Tribolium_castaneum_010491_XP_015833918.1':2.0E-6,'Tribolium_castaneum_010490_XP_015833917.1':2.0E-6):0.140952):0.129362):0.011606):0.170565,'Centruroides_sculpturatus_i5k_017330_XP_023226665.1':0.707255):0.287908):0.363385,('Tachypleus_tridentatus_2019G_005433_evm.model.Hic_chr_10.1131':0.184827,'Tachypleus_tridentatus_2019G_002476_evm.model.Hic_chr_1.1050':0.239253):0.18934):0.002693,(('Tachypleus_tridentatus_2019G_000734_evm.model.Hic_chr_1.2379':2.0E-6,('Tachypleus_tridentatus_2019G_031567_evm.model.Hic_chr_9.2545':2.0E-6,'Tachypleus_tridentatus_2019G_031994_evm.model.Hic_chr_9.2539':2.0E-6):0.018984):0.006332,'Tachypleus_tridentatus_2019G_028707_evm.model.Hic_chr_8.1308':0.006219):0.024732):0.014277,'Tribolium_castaneum_000147_NP_001106938.1':0.123519):0.008859,((('Daphnia_magna_024382_KZS19842.1':0.01453,((('Drosophila_melanogaster_G015793_GNP_524695.2':0.0,REF_Dmel_FBpp0087941_Optix-PA:0.0):0.0,REF_Dmel_FBpp0302920_Optix-PC:0.0):2.0E-6,'Drosophila_melanogaster_G008100_GNP_001260793.1':2.0E-6):0.214155):0.045412,Ixodes_scapularis_1_6_006286_ISCW007609-PA:0.043754):0.014456,Strigamia_maritima_014842_SMAR003359-PA:0.057495):6.0E-6):0.008005,(('Parasteatoda_tepidariorum_G000001_GNP_001310730.1':2.0E-6,'REF_Ptep_NP_001310730.1_homeobox_protein_SIX6-like':2.0E-6):0.012346,'Trichonephila_clavipes_Genome_003923_PRD21496.1':2.0E-6):0.018865):0.012631,('Dinothrombium_tinctorium_006358_RWS05140.1':0.027509,'Tetranychus_urticae_G005586_GXP_015786553.1':0.148017):0.014134):0.00605):2.0E-6,Charinus_israelensis_070749_TRINITY_DN9442_c1_g1:2.0E-6):2.0E-6,Charinus_israelensis_070748_TRINITY_DN9442_c1_g1:0.0);
