# Supplementary material for: Systemic paralogy and function of retinal determination network homologs in arachnids
Source: BMC Genomics. 2020 Nov 23;21:811. doi: 10.1186/s12864-020-07149-x (PMC7681978; doi:10.1186/s12864-020-07149-x)
Supplement: Supplementary file 4 — Additional file 4. Dataset S1: Dataset of the orthology analyses. Alignments and sequences of Charinus RDGN genes identified in this study and gene trees in Newick format; alignments of opsins and arrestins. (.zip). Available at: https://datadryad.org/stash/share/xb2VW4o80AmId3mLFZB07Ho7rHxPx-htK9q5J_-2miM; doi:https://doi.org/10.5061/dryad.xgxd254d1 [file 12864_2020_7149_MOESM4_ESM.zip › Additional_file4_Dataset_S1_Orthology_results/Dataset_S1_atonal_final.aln]

>Drosophila_melanogaster|G009594|GNP_001262334.1 83 bp
MDNSESDDSRRHKPRRKCASQMAQQRQAANLRERRRMQSINEAFEGLRTHIPTLPYEKRLSKVDTLKLAISYITFLSEMVKKD
>REF_Dmel@FBpp0086327_cato 83 bp
MSYTQTELRKSSPEQTLSPTVQKRRRQAANARERKRMNGLNAAFERLREVVPAPSIDQKLSKFETLQMAQSYILALCDLLNNG
>Trichonephila_clavipes_Genome|019165|PRD36738.1 83 bp
MDIDDEDSSKRKTSERPAPIVMKKRRLAANARERRRMHSLNVAFDRLRDVVPSIGNDRKLSKYETLQMAQSYITALSELLLRE
>Centruroides_sculpturatus_i5k|025809|XP_023235144.1 83 bp
MEISTKTLTKREPKPKKPPPLSKYRRKTANARERTRMQEINRAFENLRNVVPQFPCNGKLTKITTLRLAVNYIAALTQILRQA
>Strigamia_maritima|009251|SMAR012298-PA 83 bp
MPTDDPDV---REKKSRKPVKLRIRRYKANARERNRMHGLNAALDNLRRCVPLTCKTQKLSKIETLRLARNYIAALSATLHSG
>REF_Cupiennius_salei@LN624816_Cs-atonalB 83 bp
MNSSDSSCRPKTIPRSPPPTVLKKRRLAANARERRRMQSLNLAFDRLRDVVPSIGDDRKLSKYETLQMAQTYITALCELLQRD
>Tribolium_castaneum|005681|XP_008196489.1 83 bp
MRSRDDLTTTTRRRKSISARERNLRRLESNERERMRMHSLNDAFEQLREVIPHIKMERKLSKIETLTLAKNYIMALTNVICEM
>Charinus_israelensis|030689|TRINITY_DN26780_c0_g1 83 bp
MDAEGKGRTKSRRVRNCVVKLKRTRRLKANDRERNRMHNLNRALDKLRTVLPTFPDDTKLTKIETLRFAHNYIWALSETLKML
>Strigamia_maritima|004729|SMAR009985-PA 83 bp
MENYDSSC-LRQRRKKRCAQQQVQQRQAANLRERKRMQSINDAFEGLRAHIPTLPYEKRLSKVDTLRLAIGYIGFLTQLANTD
>Charinus_israelensis|003526|TRINITY_DN11244_c1_g2 83 bp
MENGGSAV-LRQKRRKRCPQQQVQQRQAANLRERRRMQSINDAFEGLRAHIPTLPYEKRLSKVDTLRLAIGYIGFLSELVNSG
>Cioa_Trinity|009076|TRINITY_DN15646_c0_g1 83 bp
METDDDALPGKRKADRPSPAILRKRRLAANARERRRMHSLNVAFDRLRDVVPSIGNDRKLSKYETLQMAQSYITALSELLIED
>Centruroides_sculpturatus_i5k|025814|XP_023235149.1 83 bp
MEISTKTLTKREPKPKKPPPLSKYRRKTANARERTRMQEINRAFENLRNVVPQFPCNGKLTKITTLRLAVNYIAALTQILRQA
>Strigamia_maritima|004877|SMAR011224-PA 83 bp
MKSHTSKTSSGRRRRTVSARERNLRRLESNERERMRMHSLNDAFQALREVIPHVKMERKLSKIETLTLAKNYIMALTNVICDM
>IscaW_1_6|003025|ISCW003677-PA 83 bp
MDGSDAENGKRRSSRTPTKVVIRKRRLAANARERRRMSSLNVAFDKLRDVVPSLGNDRKLSKFETLQMAQSYISALSELLCRE
>REF_Cupiennius_salei@LN624815__Cs-atonalA 83 bp
MDVDDDEDTKRKISDRPSPAVMKKRRLAANARERRRMHSLNVAFDKLRDVVPSIGSDRKLSKYETLQMAQSYITALSDLLLRE
>IscaW_1_6|009913|ISCW011969-PA 83 bp
MSAPEELPDGVRPAQRNYKGMTRQRRIEANARERSRVHTISAAFEALRRAVPAYADNQKLSKLAILRIAAAYIVALARLNDQD
>Daphnia_magna|023952|KZS19412.1 83 bp
MSS-----SKSRRARSQVMRIKRTRRVKANDRERNRMHMLNHALDRLRTVLPTFPEETKLTKIETLRFAHNYIWALSQTLDLV
>Tachypleus_tridentatus_2019G|004646|evm.model.Hic_chr_10.1059 83 bp
MRGSASEKNSCHRGESVFPAIIRKRRMAANARERRRMHSLNLAFDRLREVVPSIGEDRKLSKYETLQMAQSYITALSDLLNK-
>REF_Dmel@FBpp0080631_amos 83 bp
MEQNQGRSSSSSSSSAFGGEVLKKRRLAANARERRRMNSLNDAFDKLRDVVPSLGHDRRLSKYETLQMAQAYIGDLVTLLSRD
>Parasteatoda_tepidariorum|G021514|GXP_015929824.1 83 bp
MSSSDSSTRPKNVPRSPPPVVLKKRRIAANARERRRMQSLNLAFDRLRDVVPSIGEDRKLSKYETLQMAQTYITALCELLQRN
>Tribolium_castaneum|019412|XP_969845.1 83 bp
MENSDSV--LHRHRRRKCPQQQIQQRQAANLRERKRMQSINDAFEGLRAHIPTLPYEKRLSKVDTLKLAIGYINFLSELVRTD
>Centruroides_sculpturatus_i5k|012026|XP_023221361.1 83 bp
MVKEETRSKCGRKKRSLSARDRNLRRLESNERERMRMHSLNDAFQALREVIPHVTMERKLSKIETLTLAKHYIMALTNVICDM
>Strigamia_maritima|012065|SMAR005703-PA 83 bp
MTE-----SSRKLKQRNYKNMTRERRIEANARERTRVHTISAAFDNLRRAVPAYSCNQKLSKLAILRIACSYILALASLNDTD
>Drosophila_melanogaster|G014320|GNP_477344.1 83 bp
MSYTQTELRKSSPEQTLSPTVQKRRRQAANARERKRMNGLNAAFERLREVVPAPSIDQKLSKFETLQMAQSYILALCDLLNNG
>Charinus_israelensis|053467|TRINITY_DN54603_c1_g1 83 bp
METDDDALPGKRKADRPSPAILRKRRLAANARERRRMHSLNVAFDRLRDVVPSIGNDRKLSKYETLQMAQSYITALSELLIED
>Lpol|004644|m.3837 83 bp
MSMERKDLSKKIPKPKKPAPLSKYRRKTANARERGRMQEMNQAFEKLRKAVPEIPNSSKLTKITTLRLAVNYIAALTDILQQT
>Charinus_israelensis|053469|TRINITY_DN54603_c1_g1 83 bp
METDDDALPGKRKADRPSPAILRKRRLAANARERRRMHSLNVAFDRLRDVVPSIGNDRKLSKYETLQMAQSYITALSELLIED
>Tetranychus_urticae|G010517|GXP_015791484.1 83 bp
MSLSSTQVLSKTHKSKLPSTTTKKRRMAANARERKRMKSLNVAFDMLRNKVPKLPDKRQLSKYETLQMAQTYIALLNEMLVSD
>Tachypleus_tridentatus_2019G|008264|evm.model.Hic_chr_12.992 83 bp
MPSLSSDCPNKNRGGIASHTVTRKRRIAANARERRRMHNLNIAFDRLREVVPSIGNDKKLSKYDTLQMAQSYITALSELLNK-
>Strigamia_maritima|000338|SMAR010329-PA 83 bp
MNSEYEEKSKS-RSKNHVVRIKRGRRVKANDRERNRMHMLNHALDRLRTVLPSFPEDTKLTKIETLRFAHNYIWALSNTLNIT
>Trichonephila_clavipes_Genome|002542|PRD20115.1 83 bp
MENDDS--SHRPLRRRKCVAQQVQQRQAANLRERRRMQSINDAFEGLRAHIPTLPYEKRLSKVDTLRLAIGYIGFLSELVNSG
>Charinus_israelensis|030688|TRINITY_DN26780_c0_g1 83 bp
MDAEGKGRTKSRRVRNCVVKLKRTRRLKANDRERNRMHNLNRALDKLRTVLPTFPDDTKLTKIETLRFAHNYIWALSETLKML
>Tribolium_castaneum|019618|XP_970244.1 83 bp
MAQAEAKTGRA-RCKSQILRIKRVRRLKANDRERNRMHMLNEALDRLRCVLPTFPEDTKLTKIETLRFAHSYIFALTQTLNDL
>Drosophila_melanogaster|G007992|GNP_001260674.1 83 bp
MDAGGSTTNASRRRKGLNAKERNMRRLESNERERMRMHSLNDAFQSLREVIPHVEMERRLSKIETLTLAKNYIINLTHIILSK
>Parasteatoda_tepidariorum|G011970|GXP_015918109.1 83 bp
MACQEEEEHGRVGRPRNYKSMSRQRRIEANARERTRVHTISAAFENLRRAVPAYAHNQKLSKLAILRIASAYILALACLNDQD
>Dinothrombium_tinctorium|017045|RWS16058.1 83 bp
MCVSDFFFKRKRATSRIAPTVLKKRRVAANERERRRMHCLNVAFDKLRQVVPSLENDRKLSKYETLQMARSYILALNELLLKQ
>REF_Dmel@FBpp008131_ato-PA 83 bp
FNPDNSALSGKKRRGKITPVVKRKRRLAANARERRRMQNLNQAFDRLRQYLPCLGNDRQLSKHETLQMAQTYISALGDLLR--
>Tribolium_castaneum|021658|XP_974297.1 83 bp
---RPDHNEGKKGTSSAGLEVMKKRRLAANARERRRMNSLNDAFDRLRDVVPSLGNDRKLSKFETLQMAQTYIAALHELLQRD
>Centruroides_sculpturatus_i5k|003878|XP_023213213.1 83 bp
MESEDSSTKSNKRTCSVSSIIVKKRRLAANARERRRMHSLNVAFDRLREVVPSLTNDRKLSKYETLQMAQSYITALTDILIK-
>Tribolium_castaneum|021089|XP_973186.1 83 bp
MLENPKPSPKAKSKPKKPAPLSKYRRKNANARERSRMREINQAFEALRRAVPQMGDNEKLTKITTLRLAMKYISALSAVLSNE
>Parasteatoda_tepidariorum|G023909|GXP_021001063.1 83 bp
MAVENVSISKKTPKPKKPAPLSKYRRRTANARERTRMQEINDGFEKLRKVVPQFPTNTKLTKITTLRLAVNYIAALTQILVQA
>IscaW_1_6|003023|ISCW003670-PA 83 bp
MDTTESSDDPRKKSTSSRKRTSQQGRVAANVRERRRMHKLNVAFDQLRKVVPSVS-DRQLSKYETLQIAQSYILALRKLLDNK
>Dinothrombium_tinctorium|018409|RWS17439.1 83 bp
MCVSDFFFKRKRATSRIAPTVLKKRRVAANERERRRMHCLNVAFDKLRQVVPSLENDRKLSKYETLQMARSYILALNELLLKQ
>Dinothrombium_tinctorium|017003|RWS16016.1 83 bp
MSTSETWNVKRKQERVISGLIVKKRRLAANARERRRMHSLNIAFDRLREVVPSFDNDRKLSKYETLQMAQSYINALCDLLNAD
>Drosophila_melanogaster|G007132|GNP_001259789.1 83 bp
MKDESTSSISRHQHQRNYKNMTRERRIEANARERTRVHTISAAYETLRQAVPAYASTQKLSKLSVLRVACSYILTLSRMAGED
>Tetranychus_urticae|G001143|GXP_015782110.1 83 bp
---SSTQLSSKTHKSKMPTVTMKKRRMAANARERKRMKSLNVAFDMLRSVVPD---QRKLSKYETLQMAQKYIASLNFILMSD
>Lpol|012372|m.7487 83 bp
IDSASVELTKKKRVPKKPPPLSKYRRKTANERERSRMKEINEAFEKLRNVVPAFPVNSKLTKITTLRLAINYISALAEVLRKT
>Trichonephila_clavipes_Genome|008221|PRD25794.1 83 bp
MSSSDSSSRSKNATRSPSQPVLKKRRLAANARERKRMQSLNLAFDRLRDVVPSIGEDRKLSKYETLQMAQTYITALCELLQRD
>Dinothrombium_tinctorium|017016|RWS16029.1 83 bp
MSTSETWNVKRKQERVISGLIVKKRRLAANARERRRMHSLNIAFDRLREVVPSFDNDRKLSKYETLQMAQSYINALCDLLNAD
>Daphnia_magna|023480|KZS18940.1 83 bp
IDNSSSNHIQQQPAKRSRSIKTGPRRHKANARERQRMHGLNGALDNLRRYTPIVSDSQKLSKIETLRLARNYIQLLSGMLNDN
>Drosophila_melanogaster|G028110|GNP_731223.1 83 bp
FNPDNSALSGKKRRGKITPVVKRKRRLAANARERRRMQNLNQAFDRLRQYLPCLGNDRQLSKHETLQMAQTYISALGDLLR--
>Parasteatoda_tepidariorum|G014047|GXP_015920734.1 83 bp
MTAEDNNNTKSRRARNAVIKIKKTRRLKANDRERNRMHNLNSALDKLRCVLPTFSDETKLTKIETLRFAHNYIWALSETLKML
>Tachypleus_tridentatus_2019G|016854|evm.model.Hic_chr_3.138 83 bp
MTAAITTGTKSKRVRSRLIKLKKTRRLKANDRERNRMHNLNHALDRLRRVLPTFPDDTKLTKIETLRLAHNYIWALSESLKML
>Parasteatoda_tepidariorum|G018858|GXP_015926552.1 83 bp
MVKSD-MT---RRKRNLSARERNLRRLESNERERMRMHSLNDAFQALREVIPHVSRERKLSKIETLTLAKNYIMALTNVICDM
>Daphnia_magna|006247|KZS01707.1 83 bp
LATNPSSNNGQKRSLKVAPQVMKKRRLAANARERRRMNNLNSAFDRLRDVVPALGNDRQLSKYETLQMAQSYITALCELLQ--
>Strigamia_maritima|011263|SMAR002729-PA 83 bp
MVGSDFSLRKNQRPDKPTANVMRKRRLAANARERRRMNSLNVAFDKLRDVVPSLGNDRKLSKYETLQMAQSYIAALLELLDRD
>Dinothrombium_tinctorium|017015|RWS16028.1 83 bp
MCVSDFFFKRKRATSRIAPTVLKKRRVAANERERRRMHCLNVAFDKLRQVVPSLENDRKLSKYETLQMARSYILALNELLLKQ
>Tetranychus_urticae|G014702|GXP_015795669.1 83 bp
MNSNNNN-TKTRRARSLVNKLKRNRRVKANDRERNRMHNLNQALERLRKILPTASEETKLTKIETLRYAHNYIWALSETIRLL
>Tetranychus_urticae|G001158|GXP_015782125.1 83 bp
---SSTQLSSKTHKSKMPTVTMKKRRMAANARERKRMKSLNVAFDMLRSVVPD---QRKLSKYETLQMAQKYIASLNFILMSD
>Tachypleus_tridentatus_2019G|000233|evm.model.Hic_chr_1.1380 83 bp
MVFSSSNNTKKVPKPRKPPPLSKYRRKTANARERSRMNEMNEAFDKLRKVVPTFPVNTKLTKITTLRLAVNYIAALTEILHTA
>Tachypleus_tridentatus_2019G|025163|evm.model.Hic_chr_7.1002 83 bp
---NSPELLGVKKTEGSSPAVVRKRRLAANARERRRMHSLNVAFDRLREVVPSIGEDRKLSKYETLQMAQSYISALCELLE--
>Tachypleus_tridentatus_2019G|024512|evm.model.Hic_chr_7.990 83 bp
---SEEDNAERTQRPRNYKNLSRQRRIEANARERTRVHTISAAFENLRRAVPAYADSQKLSKLAILKIACAYIMALACLNDLD
>Daphnia_magna|007716|KZS03176.1 83 bp
MMKRKTAVVESKRKRQATARERNLRRLESNERERLRMHGLNAAFEELRTVIPHIQVERKLSKIETLTLAKNYIMALTNVICDM
>Charinus_israelensis|014255|TRINITY_DN1594_c0_g2 83 bp
--------GPRCGRPRNYKSMSRQRRIEANARERTRVHTISAAFESLRRAVPAYAHNQKLSKLGILRIASAYILSLACLNDLD
>Parasteatoda_tepidariorum|G018073|GXP_015925593.1 83 bp
MNR-----TTKRKQSTSRAAKTRNRRCKANARERNRMHSLNAALDKLRDYIPVRSKSQKLSKIETLRLARNYIIALSETLNND
>Tetranychus_urticae|G001135|GXP_015782102.1 83 bp
MEGSSTQLSSKTHKSKMPTVTMKKRRMAANARERKRMKSLNVAFDMLRSVVPD---QRKLSKYETLQMAQKYIASLNFILMSD
>Tetranychus_urticae|G001478|GXP_015782445.1 83 bp
MSLSSTQVLSKSHKSKLPSTTTKKRRMAANARERKRMKSLNVAFDMLRNKVPKLPDKRQLSKYETLQMAQTYIALLNEMLVSD
>Cioa_Trinity|038434|TRINITY_DN9333_c0_g1 83 bp
MSLTSTEYVEYQRGER------VKRRVTANKKERRRTQSINNAFAELRDCIPNVPADTKLSKIKTLRLATSYIAYLMDLLAQD
>Cioa_Trinity|024807|TRINITY_DN41450_c0_g2 83 bp
---RDVALVKREPKPKKPPPLSKYRRKTANARERGRMQEINRAFESLRRVVPQFPCNTKLTKITTLRLAVNYIAALTKILKEA
>Centruroides_sculpturatus_i5k|032506|XP_023241841.1 83 bp
MDSSDDHHNNQTKKNTSSTVIMKKRRLAANARERRRMHSLNVAFDRLRAVVPSFDDNKKLSKYETLQMAQSYIIALSELLVDE
>Cioa_Trinity|004020|TRINITY_DN12348_c0_g1 83 bp
MENGGSAV-LRQKRRKRCPQQQVQQRQAANLRERRRMQSINDAFEGLRAHIPTLPYEKRLSKVDTLRLAIGYIGFLSELVNSG
>Parasteatoda_tepidariorum|G012942|GXP_015919354.1 83 bp
MDVDDDDSHKRKLSDRPSPAVMKKRRLAANARERRRMHSLNVAFDKLRDVVPSIGNDRKLSKYETLQMAQSYITALSELLLRE
>Drosophila_melanogaster|G030174|GNP_996177.1 83 bp
MDNSESDD-RRHKPRRKCASQMAQQRQAANLRERRRMQSINEAFEGLRTHIPTLPYEKRLSKVDTLKLAISYITFLSEMVKKD
>Tribolium_castaneum|005683|XP_008196491.1 83 bp
MRSRDDLTTTTRRRKSISARERNLRRLESNERERMRMHSLNDAFEQLREVIPHIKMERKLSKIETLTLAKNYIMALTNVICEM
>Tachypleus_tridentatus_2019G|024295|evm.model.Hic_chr_7.1001 83 bp
MTDERGANSRRRRSLVPPPAIRHKRRLAANARERRRMHSLNVAFDRLREVVPSIGDDRKLSKYETLQMAQSYITALSDLLNR-
>Tetranychus_urticae|G014706|GXP_015795673.1 83 bp
---NNNNITKTRRARSLVNKLKRNRRVKANDRERNRMHSLNQALETLRKILPTASEDTKLTKIETLRYAHNYIWALSETIRLL
>Tetranychus_urticae|G011045|GXP_015792012.1 83 bp
MSSSDKSVSNSMQCSSYPNCIPKVERRAANVRERRRMISINSGFEELRVHVPTFPFEKRLSKIDTLRLAIAYIALLKEILSSE
>Dinothrombium_tinctorium|017041|RWS16054.1 83 bp
MSTSETWNVKRKQERVISGLIVKKRRLAANARERRRMHSLNIAFDRLREVVPSFDNDRKLSKYETLQMAQSYINALCDLLNAD
>Charinus_israelensis|018687|TRINITY_DN18286_c1_g1 83 bp
MDTNDDGLEGFKSTSLPSAALLRKRRLAANARERRRMHSLNLAFDKLRDVVPSIGNDRKLSKYETLQMAQSYIVALSELLEKD
>Dinothrombium_tinctorium|017000|RWS16013.1 83 bp
MCVSDFFFKRKRATSRIAPTVLKKRRVAANERERRRMHCLNVAFDKLRQVVPSLENDRKLSKYETLQMARSYILALNELLLKQ
>Daphnia_magna|019182|KZS14642.1 83 bp
LTAEDEEDAGTAGSHRNYKNMTRERRMQANARERTRVHTISSAFEALRRAVPSFSHGQRLSKLSILRVASAYIAALGQLAGDD
>Drosophila_melanogaster|G015899|GNP_524820.2 83 bp
MKDESTSSISRHQHQRNYKNMTRERRIEANARERTRVHTISAAYETLRQAVPAYASTQKLSKLSVLRVACSYILTLSRMAGED
>Charinus_israelensis|053468|TRINITY_DN54603_c1_g1 83 bp
METDDDALPGKRKADRPSPAILRKRRLAANARERRRMHSLNVAFDRLRDVVPSIGNDRKLSKYETLQMAQSYITALSELLIED
>Centruroides_sculpturatus_i5k|025834|XP_023235169.1 83 bp
MEISTKTLTKREPKPKKPPPLSKYRRKTANARERTRMQEINRAFENLRNVVPQFPCNGKLTKITTLRLAVNYIAALTQILRQA
>REF_Ptep@XP_015918109.1_protein_atonal_homolog 83 bp
MACQEEEEHGRVGRPRNYKSMSRQRRIEANARERTRVHTISAAFENLRRAVPAYAHNQKLSKLAILRIASAYILALACLNDQD
>Centruroides_sculpturatus_i5k|034116|XP_023243451.1 83 bp
MEE-----VTRSLSDSPSAIIAKKRRLAANARERRRMLSLNVAFDRLREVVPSLTNDRKLSKYETLQMAQSYITALSELLDRD
>Parasteatoda_tepidariorum|G023910|GXP_021001064.1 83 bp
MAVENVSISKKTPKPKKPAPLSKYRRRTANARERTRMQEINDGFEKLRKVVPQFPTNTKLTKITTLRLAVNYIAALTQILVQA
>Dinothrombium_tinctorium|018201|RWS17230.1 83 bp
MSTSETWNVKRKQERVISGLIVKKRRLAANARERRRMHSLNIAFDRLREVVPSFDNDRKLSKYETLQMAQSYINALCDLLNAD
>Drosophila_melanogaster|G014406|GNP_477446.1 83 bp
MEQNQGRSSSSSSSSAFGGEVLKKRRLAANARERRRMNSLNDAFDKLRDVVPSLGHDRRLSKYETLQMAQAYIGDLVTLLSRD
>Charinus_israelensis|018686|TRINITY_DN18286_c1_g1 83 bp
MDTNDDGLEGFKSTSLPSAALLRKRRLAANARERRRMHSLNLAFDKLRDVVPSIGNDRKLSKYETLQMAQSYIVALSELLEKD
>IscaW_1_6|003022|ISCW003667-PA 83 bp
MTMSEGSLENGDATTPAPPVVVKKRRLAANARERRRMHGLNVAFDKLRQVVPSIGDDRKLSKYETLQMAQSYITALSELLIRD
>IscaW_1_6|016782|ISCW020498-PA 83 bp
MTTSSTTAPKASRARAGPVRVKKTRRLKANDRERNRMHNLNGALDRLRCVLPTFPDDTKLTKIETLRFAHNYIWALSETLRIV
>Tachypleus_tridentatus_2019G|009650|evm.model.Hic_chr_12.1438 83 bp
MTAEKYSHAKSRRGRSCVVKIKRTRRLKANDRERNRMHNLNHALDRLRRVLPTFPDDTKLTKIETLRFAHNYIWALTESLKML
>Centruroides_sculpturatus_i5k|025823|XP_023235158.1 83 bp
MEISTKTLTKREPKPKKPPPLSKYRRKTANARERTRMQEINRAFENLRNVVPQFPCNGKLTKITTLRLAVNYIAALTQILRQA
>Daphnia_magna|023060|KZS18520.1 83 bp
MSQKKTAVNGGATSTTPPVEVMKKRRTAANARERRRMNSLNDAFEKLREVVPSLGSDRKLSKFETLQMAQTYINALHELVKHH
>Drosophila_melanogaster|G015469|GNP_524322.1 83 bp
MQHWQRSQSSS-SSKKRRRVASMAQRRAANIRERRRMFNLNEAFDKLRRKVPTFAYEKRLSRIETLRLAITYIGFMAELLSGT
>Trichonephila_clavipes_Genome|010212|PRD27785.1 83 bp
MTADDDNTTKSRRVKNAIVKVKKTRRLKANDRERNRMHNLNSALDKLRCVLPTFADETKLTKIETLRFAHNYIWALSETLKML
>Cioa_Trinity|009075|TRINITY_DN15646_c0_g1 83 bp
METDDDALPGKRKADRPSPAILRKRRLAANARERRRMHSLNVAFDRLRDVVPSIGNDRKLSKYETLQMAQSYITALSELLIED
>Parasteatoda_tepidariorum|G018860|GXP_015926554.1 83 bp
MVKSD-MT---RRKRNLSARERNLRRLESNERERMRMHSLNDAFQALREVIPHVSRERKLSKIETLTLAKNYIMALTNVICDM
>Tetranychus_urticae|G001151|GXP_015782118.1 83 bp
---SSTQLSSKTHKSKMPTVTMKKRRMAANARERKRMKSLNVAFDMLRSVVPD---QRKLSKYETLQMAQKYIASLNFILMSD
>Strigamia_maritima|006822|SMAR001477-PA 83 bp
MNS-----KKSR----ALARGKRVRRVKANDRERNRMHMLNDALDRLRTVLPSSPEDTKLTKIETLRFAHNYIWTLSETLKIC
>Tribolium_castaneum|001356|XP_008190581.1 83 bp
MNS-----RKRSVRERPSPTVMKRRRLAANARERRRMNGLNEAFDRLRQVIPSLDADHKLSKFETLQMAQTYIAALRELLERD
>Tribolium_castaneum|018414|XP_967920.2 83 bp
MTNTSAETLGQRREQRNYKNMTRERRIEANARERTRVHTISAAFDTLRRAIPSYSHNQKLSKLSVLRIACSYIMTLSSIVNGD
>Daphnia_magna|023061|KZS18521.1 83 bp
LEMNDGRTGSRRRSTKPTVEVVKKRRLAANARERRRMNSLNDAFERLREVVPALGSDRKLSKFETLQMAQTYIGALAELLTRH
>Tachypleus_tridentatus_2019G|003112|evm.model.Hic_chr_10.1062 83 bp
MVADKLPRSKTRRARSRIQMIKRTRRVKANDRERNRMHNLNHALDRLRRVLPTFPDDTKLTKIETLRFAHNYIWALSETVKML
>Centruroides_sculpturatus_i5k|032480|XP_023241815.1 83 bp
MWNEDSKSSKPRRSRSGIIKIKKNRRLKANDRERNRMHMLNDALDRLRTVLPTFPDDTKLTKIETLRFAHNYIWALSETLKMC
>Drosophila_melanogaster|G015289|GNP_524124.1 83 bp
MAATSTPVVGKRRSRSQVVKIKRFRRMKANDRERNRMHNLNDALEKLRVTLPSLPEETKLTKIEILRFAHNYIFALEQVLESG
>Tetranychus_urticae|G010508|GXP_015791475.1 83 bp
MSLSSTQVLSKTHKSKLPSTTTKKRRMAANARERKRMKSLNVAFDMLRNKVPKLPDKRQLSKYETLQMAQTYIALLNEMLVSD
>Tachypleus_tridentatus_2019G|017167|evm.model.Hic_chr_3.139 83 bp
MPFHDISLNKIR-SGDPQPAVLRKRRLAANARERRRMHSLNIAFDRLREVVPSLGNDRKLSKYETLQMAQSYITALSELLDK-
>Dinothrombium_tinctorium|018196|RWS17225.1 83 bp
MCVSDFFFKRKRATSRIAPTVLKKRRVAANERERRRMHCLNVAFDKLRQVVPSLENDRKLSKYETLQMARSYILALNELLLKQ
>Centruroides_sculpturatus_i5k|009542|XP_023218877.1 83 bp
MENGQSSI-LRQKRRKRCMQQQVQQRLAANLRERRRMQSINDAFEGLRAHIPTLPYEKRLSKVDTLKLAIGYISFLSELVNSG
>Dinothrombium_tinctorium|018407|RWS17437.1 83 bp
MSTSETWNVKRKQERVISGLIVKKRRLAANARERRRMHSLNIAFDRLREVVPSFDNDRKLSKYETLQMAQSYINALCDLLNAD
>Strigamia_maritima|008258|SMAR009752-PA 83 bp
MRTTDCDTTQERRWASLTNGNVPKQRCAANARERDRTHSVNSAFTTLRTLIPTEPADRKLSKIETLRLATSYIAHLATLLVAG
>IscaW_1_6|003078|ISCW003737-PA 83 bp
MDNGARLL-RRSRKRGRCVQQQAHQRQAANMRERRRMQSINDAFDGLRAHIPTLPYEKRLSKVDTLRLAIGYIGFLTELVDSG
>Tribolium_castaneum|019845|XP_970709.2 83 bp
MHPSPTSSPGKKSR--VTPLVLRKRRLAANARERRRMQNLNQAFDRLRTFLPQLGQDRQLSKYETLQMAQTYITALYDLLDQR
>Tribolium_castaneum|005682|XP_008196490.1 83 bp
MRSRDDLTTTTRRRKSISARERNLRRLESNERERMRMHSLNDAFEQLREVIPHIKMERKLSKIETLTLAKNYIMALTNVICEM
>Charinus_israelensis|014257|TRINITY_DN1594_c0_g2 83 bp
--------GPRCGRPRNYKSMSRQRRIEANARERTRVHTISAAFESLRRAVPAYAHNQKLSKLGILRIASAYILSLACLNDLD
>Strigamia_maritima|008017|SMAR006456-PA 83 bp
M--NSSNLDPGKGVCKKKADVMQKRRLAANARERRRMNSLNVAFDRLRQVVPSVGNDRKLSKYETLQLAQNYICALVELMEK-
>Parasteatoda_tepidariorum|G012949|GXP_015919364.1 83 bp
MSSSDSSTRPKNVPRSPPPVVLKKRRIAANARERRRMQSLNLAFDRLRDVVPSIGEDRKLSKYETLQMAQTYITALCELLQRN
>Strigamia_maritima|009001|SMAR004847-PA 83 bp
MSSTDTETSKREPKPKKPPPLSKYRRRTANARERDRMNEINAAFEALRKAVPHFPQNSKLTKITTLRLAMNYIHALSQILHNE
>Trichonephila_clavipes_Genome|002394|PRD19967.1 83 bp
MVKSDNSTGGNRRKRSLSARERNLRRLESNERERMRMHSLNDAFQALREVIPHVTMERKLSKIETLTLAKNYIMALTNVICEM
