# Supplementary material for: Systemic paralogy and function of retinal determination network homologs in arachnids
Source: BMC Genomics. 2020 Nov 23;21:811. doi: 10.1186/s12864-020-07149-x (PMC7681978; doi:10.1186/s12864-020-07149-x)
Supplement: Supplementary file 4 — Additional file 4. Dataset S1: Dataset of the orthology analyses. Alignments and sequences of Charinus RDGN genes identified in this study and gene trees in Newick format; alignments of opsins and arrestins. (.zip). Available at: https://datadryad.org/stash/share/xb2VW4o80AmId3mLFZB07Ho7rHxPx-htK9q5J_-2miM; doi:https://doi.org/10.5061/dryad.xgxd254d1 [file 12864_2020_7149_MOESM4_ESM.zip › Additional_file4_Dataset_S1_Orthology_results/Dataset_S1_FS6_otd.nwk]

('Centruroides_sculpturatus_i5k_009648_XP_023218983.1':0.0,(('Centruroides_sculpturatus_i5k_009649_XP_023218984.1':2.0E-6,('Centruroides_sculpturatus_i5k_009652_XP_023218987.1':0.028161,((((((('Centruroides_sculpturatus_i5k_022093_XP_023231428.1':3.0E-6,'Centruroides_sculpturatus_i5k_022094_XP_023231429.1':2.0E-6):0.268042,(((((((((((((((('Centruroides_sculpturatus_i5k_028272_XP_023237607.1':0.220995,(((Charinus_israelensis_015653_TRINITY_DN16719_c0_g1:0.0,Charinus_israelensis_015655_TRINITY_DN16719_c0_g1:0.0):0.0,Charinus_israelensis_015656_TRINITY_DN16719_c0_g1:0.0):2.0E-6,Charinus_israelensis_015654_TRINITY_DN16719_c0_g1:2.0E-6):0.168195):0.081328,'Parasteatoda_tepidariorum_G010617_GXP_015916393.1':0.168023):0.120347,(('Dinothrombium_tinctorium_013837_RWS12806.1':2.0E-6,'Dinothrombium_tinctorium_014077_RWS13048.1':2.0E-6):0.241812,'Tribolium_castaneum_002717_XP_008192483.1':0.360504):0.059223):0.076388,(('Parasteatoda_tepidariorum_G000413_GXP_015903574.1':2.0E-6,'Parasteatoda_tepidariorum_G000414_GXP_015903575.1':2.0E-6):0.271294,('Tachypleus_tridentatus_2019G_018045_evm.model.Hic_chr_3.1785':0.233284,'Tachypleus_tridentatus_2019G_004066_evm.model.Hic_chr_10.199':0.387032):0.330764):0.069794):0.059637,(('Tetranychus_urticae_G014230_GXP_015795197.1':2.0E-6,'Tetranychus_urticae_G014229_GXP_015795196.1':2.0E-6):2.0E-6,'Tetranychus_urticae_G014231_GXP_015795198.1':2.0E-6):0.491687):0.204642,(('Daphnia_magna_018916_KZS14376.1':0.404574,(('Tetranychus_urticae_G003181_GXP_015784148.1':0.0,'Tetranychus_urticae_G003179_GXP_015784146.1':0.0):2.0E-6,'Tetranychus_urticae_G003178_GXP_015784145.1':2.0E-6):0.404674):0.497876,'Parasteatoda_tepidariorum_G022904_GXP_021000058.1':1.329809):0.173741):0.066624,(((('Dinothrombium_tinctorium_008991_RWS07868.1':0.2616,('Parasteatoda_tepidariorum_G014381_GXP_015921166.1':2.0E-6,'Parasteatoda_tepidariorum_G014380_GXP_015921165.1':0.006366):0.388766):0.133725,'Tetranychus_urticae_G007311_GXP_015788278.1':0.328616):0.140223,Strigamia_maritima_014224_SMAR003736-PA:0.689251):0.209028,(('Drosophila_melanogaster_G002429_GNP_001137762.2':0.416369,(Strigamia_maritima_007121_SMAR010240-PA:2.0E-6,Strigamia_maritima_014763_SMAR004529-PA:0.006581):0.28768):0.122878,(Ixodes_scapularis_1_6_016595_ISCW020265-PA:0.47852,'Tetranychus_urticae_G009455_GXP_015790422.1':0.487242):0.262345):0.667005):3.0E-6):0.023454,(((((Charinus_ioanniticus_018976_TRINITY_DN29994_c0_g1:0.335181,(Charinus_ioanniticus_028478_TRINITY_DN5165_c0_g1:2.0E-6,Charinus_ioanniticus_028476_TRINITY_DN5165_c0_g1:2.0E-6):0.499087):0.270681,('Dinothrombium_tinctorium_012262_RWS11208.1':2.0E-6,'Dinothrombium_tinctorium_012264_RWS11210.1':2.0E-6):0.744656):0.103037,'Daphnia_magna_026200_KZS21660.1':0.47813):0.117363,(Ixodes_scapularis_1_6_011390_ISCW013772-PA:0.530808,('Tachypleus_tridentatus_2019G_020364_evm.model.Hic_chr_4.1453':0.432692,'Tachypleus_tridentatus_2019G_029646_evm.model.Hic_chr_8.792':0.323719):0.235972):0.709404):0.07234,(((Charinus_ioanniticus_038390_TRINITY_DN93179_c0_g1:0.262451,Charinus_ioanniticus_022716_TRINITY_DN37179_c0_g1:0.421029):0.053762,Strigamia_maritima_014595_SMAR009838-PA:0.47098):0.416204,(('Daphnia_magna_008652_KZS04112.1':0.733506,('Dinothrombium_tinctorium_010061_RWS08965.1':2.0E-6,'Dinothrombium_tinctorium_010074_RWS08978.1':2.0E-6):0.5341):0.011881,Strigamia_maritima_014594_SMAR009839-PA:0.513952):0.541903):0.0551):0.190324):0.065603,'Centruroides_sculpturatus_i5k_008202_XP_023217537.1':1.073608):0.08095,(('Centruroides_sculpturatus_i5k_004649_XP_023213984.1':1.010948,'Tribolium_castaneum_019325_XP_969674.1':3.0E-6):0.314698,('Drosophila_melanogaster_G006721_GNP_001259352.1':2.0E-6,'Drosophila_melanogaster_G016707_GNP_572500.1':2.0E-6):0.256974):0.675477):0.034029,(('Dinothrombium_tinctorium_011631_RWS10563.1':0.440248,('Drosophila_melanogaster_G003114_GNP_001162934.1':2.0E-6,'Drosophila_melanogaster_G001541_GNP_001097140.1':0.006476):0.529553):0.513422,Strigamia_maritima_014697_SMAR009619-PA:1.152298):0.210946):0.155755,(Charinus_ioanniticus_030326_TRINITY_DN5806_c0_g1:0.815051,(Strigamia_maritima_014155_SMAR004854-PA:0.027092,'Tetranychus_urticae_G002011_GXP_015782978.1':1.657934):0.540239):0.640942):0.324089,'Tetranychus_urticae_G008944_GXP_015789911.1':0.72672):0.031143,(((((((((('Drosophila_melanogaster_G000252_GNP_001014727.2':0.0,REF_Dmel_FBpp0423136_oc-PH:0.0):0.0,'Drosophila_melanogaster_G006715_GNP_001259346.1':0.0):0.0,REF_Dmel_FBpp0303737_oc-PD:0.0):0.0,REF_Dmel_FBpp0289383_oc-PC:0.0):0.0,'Drosophila_melanogaster_G006716_GNP_001259347.1':0.0):0.0,REF_Dmel_FBpp0303738_oc-PE:0.0):0.0,REF_Dmel_FBpp0304127_oc-PG:0.0):2.0E-6,'Drosophila_melanogaster_G006714_GNP_001259345.1':3.0E-6):3.0E-6,('Drosophila_melanogaster_G014503_GNP_511091.4':2.0E-6,REF_Dmel_FBpp0304126_oc-PF:2.0E-6):2.0E-6):0.46678,(((('Tribolium_castaneum_001433_XP_008190691.1':2.0E-6,'Tribolium_castaneum_009626_XP_015833053.1':2.0E-6):2.0E-6,'Tribolium_castaneum_000028_NP_001034513.1':2.0E-6):2.0E-6,'Tribolium_castaneum_001431_XP_008190689.1':3.0E-6):3.0E-6,'Tribolium_castaneum_001432_XP_008190690.1':2.0E-6):0.380175):0.240513):0.058641,('Daphnia_magna_025503_KZS20963.1':0.385954,'Daphnia_magna_025505_KZS20965.1':0.683751):0.155369):0.050283,((Strigamia_maritima_014238_SMAR003035-PA:0.387469,Strigamia_maritima_014145_SMAR013146-PA:1.342472):0.298185,(('Tribolium_castaneum_001434_XP_008190692.1':0.0,'Tribolium_castaneum_000041_NP_001034526.1':0.0):2.0E-6,'Tribolium_castaneum_009627_XP_015833054.1':3.0E-6):0.390692):0.081068):0.039962):0.03091,(('Dinothrombium_tinctorium_017196_RWS16210.1':2.0E-6,'Dinothrombium_tinctorium_017200_RWS16214.1':3.0E-6):0.863654,(('Tachypleus_tridentatus_2019G_028277_evm.model.Hic_chr_8.1346':0.214412,'Tachypleus_tridentatus_2019G_002079_evm.model.Hic_chr_1.2273':0.156213):0.077093,('Tachypleus_tridentatus_2019G_031024_evm.model.Hic_chr_9.2344':2.0E-6,'Tachypleus_tridentatus_2019G_031699_evm.model.Hic_chr_9.2348':2.0E-6):0.142301):0.098089):0.076926):0.061925,Strigamia_maritima_014241_SMAR003036-PA:0.16022):0.043568,(((((Charinus_israelensis_032233_TRINITY_DN28000_c1_g2:3.0E-6,Charinus_israelensis_032232_TRINITY_DN28000_c1_g2:0.215143):2.0E-6,Charinus_ioanniticus_001342_TRINITY_DN107332_c0_g1:2.0E-6):0.094041,(('Parasteatoda_tepidariorum_G022654_GXP_015931231.1':2.0E-6,('Parasteatoda_tepidariorum_G022655_GXP_015931232.1':0.034857,'REF_Ptep_AKM21241.1_orthodenticle_2_partial':3.0E-6):3.0E-6):3.0E-6,'Parasteatoda_tepidariorum_G022656_GXP_015931233.1':3.0E-6):3.0E-6):0.010382,(((((Charinus_israelensis_000912_TRINITY_DN10310_c0_g1:0.0,Charinus_ioanniticus_005769_TRINITY_DN13491_c0_g1:0.0):0.0,Charinus_ioanniticus_005767_TRINITY_DN13491_c0_g1:0.0):0.0,Charinus_israelensis_000914_TRINITY_DN10310_c0_g1:0.0):2.0E-6,Charinus_israelensis_000913_TRINITY_DN10310_c0_g1:2.0E-6):3.0E-6,(Charinus_israelensis_000915_TRINITY_DN10310_c0_g1:2.0E-6,Charinus_ioanniticus_005768_TRINITY_DN13491_c0_g1:2.0E-6):2.0E-6):0.328262):0.018542,'Trichonephila_clavipes_Genome_018006_PRD35579.1':0.116107):0.050335):0.022388,((('Parasteatoda_tepidariorum_G000038_GNP_001310768.1':0.0,'REF_Ptep_NP_001310768.1_homeobox_protein_OTX2-A-like':0.0):2.0E-6,'REF_Ptep_BAC24089.1_orthodenticle':3.0E-6):0.334322,'Trichonephila_clavipes_Genome_014879_PRD32452.1':0.380923):0.563097):0.028135,('Tachypleus_tridentatus_2019G_000754_evm.model.Hic_chr_1.1313':0.055734,'Tachypleus_tridentatus_2019G_005163_evm.model.Hic_chr_10.1284':0.060557):0.10915):0.068064):3.0E-6):2.0E-6,'Centruroides_sculpturatus_i5k_009651_XP_023218986.1':0.0):0.0,'Centruroides_sculpturatus_i5k_009650_XP_023218985.1':0.0);
