# Supplementary material for: Systemic paralogy and function of retinal determination network homologs in arachnids
Source: BMC Genomics. 2020 Nov 23;21:811. doi: 10.1186/s12864-020-07149-x (PMC7681978; doi:10.1186/s12864-020-07149-x)
Supplement: Supplementary file 4 — Additional file 4. Dataset S1: Dataset of the orthology analyses. Alignments and sequences of Charinus RDGN genes identified in this study and gene trees in Newick format; alignments of opsins and arrestins. (.zip). Available at: https://datadryad.org/stash/share/xb2VW4o80AmId3mLFZB07Ho7rHxPx-htK9q5J_-2miM; doi:https://doi.org/10.5061/dryad.xgxd254d1 [file 12864_2020_7149_MOESM4_ESM.zip › Additional_file4_Dataset_S1_Orthology_results/Dataset_S1_Charinus_dacB.fasta]

>Charinus_israelensis|071358|TRINITY_DN96313_c0_g2_i1|dac-B
ATGGGGCTGGTCGTGGGTGACAGCAACCCCATCAGCGGAGTCCCGGGGGTGCTCGGAGCG
GGAAGCGGGAGCCCCAAGCATGGACCCCAAGGAACTGTCATGTGCGGGATGGGGTCGCCG
GTCTCGGGACTGGGCACCCCTGGCCGCAGTGCGTCCGTTAGCCCACCGGGGCCGGCCATG
TCGCTAGTGTCCACTTCGAAGCCCTACTCCACCGGTACCGCCGTCACCTCGGCGTCGATG
AACGGCCCCCGACAGTGTCTGGACGTCTCCACGGTCAACACCCACCTGGGCGGGGGGCCC
GTCCGCTGTAACGGGGGGGTTCCCGTCAGCCTCTCCAGCTACGGCGGCGGATGTCCCCGG
CCCGTACACCCCGCGTCTCCGCCCGGCATTGCAGCGGACATCTCCGTCAACGACTGCCGA
CTGATTGACTATCGCGGTGCCAAGGTGGCCGCCTTCTACGTGAGCGGCGATTACCTGCTG
TGTCTCCCGCAGGCCTTCGAGCTCTTCCTCAAGCACTTGGTCGGCGGCCTGCACACCGTC
TACACGAAGCTGAAGCGCTTGGACATCACCCCCATCGTCTGCAATGTGGAGCAGGTTCGC
ATCCTCCGAGGACTGGGCGCCATCCAGCCGGGGGTCAACCGCTGCAAACTGCTCTCGTGC
AAGGACTTCGACGCTCTGTACAAAGACTGCACCACTGCCAGTTCCAGGCCCGGCCGACCG
CCGAAGCGGGTGTCCATGGTGGGGCTGAGCAGCAGCGCGAGCGGGGCGTTACTCAAGAAG
AGCCGGATGGAGAACGACTACCACGGCTACGAGAACGGCCACATCTCAGGGGACCGGCTA
GACAAGAGTCATCTGCTGGCAAACGGCTACTCCCACCAGGCGGCGCTTGCCGCTGCCAAC
GCCTCGTCTTCGCACATCAGTCCCATCCCCTTCATGGCCCTTAACTCCGCAAGCCATCCG
AGCTCCATGACCCCCTCCTCAGTGCCACTTCCACTCACAGCTTCTAGTCAACCCCATAGT
CACAATTCCGCCATAAGAGAAAGGCAGACCCACGGAAGTGACGTCATAGTCTCCGCAAGG
TTACGAGAGGAACGGCCGGAGTTGGTAGACGGCAAAGACAGGATTTATGGGTACGACAGC
CACCGGATGAAAGACCCGGCTTTTCGGAACGGTCCTTCCACCAACTGTCACAGCCCCGTA
CTCAACCTCTCACAGAACAGCAGCCGAGGAGGAGGTGGAGGTGGCGGGGTCAACGCTGGG
GGTGGCGGCGGGGACCACAGCGGCAGCGAGGGGGCCTACAATGACGGCCAGGAAGACGAA
>Charinus_israelensis|071359|TRINITY_DN96313_c0_g2_i2|dac-B
ATGGAGGGGAACCGGACCGACGGGACGACCTCTCCGTCAGCGGCGCTTACCTCCCCCAGG
TCACTGCAAACCCCCCCTGCTCTGGACGCTATGGGGCTGGTCGTGGGTGACAGCAACCCC
ATCAGCGGAGTCCCGGGGGTGCTCGGAGCGGGAAGCGGGAGCCCCAAGCATGGACCCCAA
GGAACTGTCATGTGCGGGATGGGGTCGCCGGTCTCGGGACTGGGCACCCCTGGCCGCAGT
GCGTCCGTTAGCCCACCGGGGCCGGCCATGTCGCTAGTGTCCACTTCGAAGCCCTACTCC
ACCGGTACCGCCGTCACCTCGGCGTCGATGAACGGCCCCCGACAGTGTCTGGACGTCTCC
ACGGTCAACACCCACCTGGGCGGGGGGCCCGTCCGCTGTAACGGGGGGGTTCCCGTCAGC
CTCTCCAGCTACGGCGGCGGATGTCCCCGGCCCGTACACCCCGCGTCTCCGCCCGGCATT
GCAGCGGACATCTCCGTCAACGACTGCCGACTGATTGACTATCGCGGTGCCAAGGTGGCC
GCCTTCTACGTGAGCGGCGATTACCTGCTGTGTCTCCCGCAGGCCTTCGAGCTCTTCCTC
AAGCACTTGGTCGGCGGCCTGCACACCGTCTACACGAAGCTGAAGCGCTTGGACATCACC
CCCATCGTCTGCAATGTGGAGCAGGTTCGCATCCTCCGAGGACTGGGCGCCATCCAGCCG
GGGGTCAACCGCTGCAAACTGCTCTCGTGCAAGGACTTCGACGCTCTGTACAAAGACTGC
ACCACTGCCAGGTAA
>Charinus_israelensis|069939|TRINITY_DN9185_c3_g1_i11|dac-B
GAAGACGAATACACAGAAGACGAAGATGATGACAAAGATCAAGACTTCAGCGACAATCCC
GACGTCACCAGCACGGCCAACGGCGAGAGACTCTATTCGGGTCAGCCGCTCCTCTTCCCA
CACCTGACAGGCGGTGACAACGGGTCTCCCACGGGTCAGGTGGTGTCCTCCATAGAGACG
CTGCTGAGGAACATCCAGGGTCTTCTGAAAGTGGCTGCCGACAATGCCCGTCAGCAGGAA
AGGCAGATCAACATCGAGAAAGCCGAGCTTAAGATGGAGGTCCTCCGGGAGCGGGAGTTG
CGGGAGACGGTGGAGAAGCAGCTGTTAGAGGAGCAGAGAACACGAATACTGTACCAGAAG
AGGCTGAAGAAAGAGAAGAAGTCACGACGCAGGTTCCAAGAGCAGCTCGAGATGGAGGTG
AAGAAACGAGTCCAGTACGAGGAAGCCCTACGTACCACCTCCGCAGACACCATTCGCCTA
CTGAACGAGTCGTTGATCCAAGAGTTGGAACGGGAGCGGAACTCCAGGCCCGAAGGTGAA
AAAGCTCACGGTAACTGTCGAGATTTAACTGACGTAGACCACCTC
>Charinus_israelensis|069940|TRINITY_DN9185_c3_g1_i2|dac-B
GAAGACGAATACACAGAAGACGAAGATGATGACAAAGATCAAGACTTCAGCGACAATCCC
GACGTCACCAGCACGGCCAACGGCGAGAGACTCTATTCGGGTCAGCCGCTCCTCTTCCCA
CACCTGACAGGCGGTGACAACGGGTCTCCCACGGGTCAGGTGGTGTCCTCCATAGAGACG
CTGCTGAGGAACATCCAGGGTCTTCTGAAAGTGGCTGCCGACAATGCCCGTCAGCAGGAA
AGGCAGATCAACATCGAGAAAGCCGAGCTTAAGATGGAGGTCCTCCGGGAGCGGGAGTTG
CGGGAGACGGTGGAGAAGCAGCTGTTAGAGGAGCAGAGAACACGAATACTGTACCAGAAG
AGGCTGAAGAAAGAGAAGAAGTCACGACGCAGGTTCCAAGAGCAGCTCGAGATGGAGGTG
AAGAAACGAGTCCAGTACGAGGAAGCCCTACGTACCACCTCCGCAGACACCATTCGCCTA
CTGAACGATGGGACCACGAATCTGATGAATATCCATTATGACCAACGAAACACAGCTGTC
ATCGGGAGCACGCAAATACAGACAGCGGAAAGAGAGTCGTTGATCCAAGAGTTGGAACGG
GAGCGGAACTCCAGGCCCGAAGGTGAAAAAGCTCACGGTAACTGTCGAGATTTAACTGAC
GTAGACCACCTC
>Charinus_israelensis|069941|TRINITY_DN9185_c3_g1_i3|dac-B
GAAGACGAATACACAGAAGACGAAGATGATGACAAAGATCAAGACTTCAGCGACAATCCC
GACGTCACCAGCACGGCCAACGGCGAGAGACTCTATTCGGGTCAGCCGCTCCTCTTCCCA
CACCTGACAGGCGGTGACAACGGGTCTCCCACGGGTCAGGTGGTGTCCTCCATAGAGACG
CTGCTGAGGAACATCCAGGGTCTTCTGAAAGTGGCTGCCGACAATGCCCGTCAGCAGGAA
AGGCAGATCAACATCGAGAAAGCCGAGCTTAAGATGGAGGTCCTCCGGGAGCGGGAGTTG
CGGGAGACGGTGGAGAAGCAGCTGTTAGAGGAGCAGAGAACACGAATACTGTACCAGAAG
AGGCTGAAGAAAGAGAAGAAGTCACGACGCAGGTTCCAAGAGCAGCTCGAGATGGAGGTG
AAGAAACGAGTCCAGTACGAGGAAGCCCTACGTACCACCTCCGCAGACACCATTCGCCTA
CTGAACGATGGGACCACGAATCTGATGAATATCCATTATGACCAACGAAACACAGCTGTC
ATCGGGAGCACGCAAATACAGACAGCGGAAAGAGAGTCGTTGATCCAAGAGTTGGAACGG
GAGCGGAACTCCAGGCCCGAAGGTGAAAAAGCTCACGACTGTCCCATGTCCGTGTAG
>Charinus_israelensis|069942|TRINITY_DN9185_c3_g1_i6|dac-B
GAAGACGAATACACAGAAGACGAAGATGATGACAAAGATCAAGACTTCAGCGACAATCCC
GACGTCACCAGCACGGCCAACGGCGAGAGACTCTATTCGGGTCAGCCGCTCCTCTTCCCA
CACCTGACAGGCGGTGACAACGGGTCTCCCACGGGTCAGGTGGTGTCCTCCATAGAGACG
CTGCTGAGGAACATCCAGGGTCTTCTGAAAGTGGCTGCCGACAATGCCCGTCAGCAGGAA
AGGCAGATCAACATCGAGAAAGCCGAGCTTAAGATGGAGGTCCTCCGGGAGCGGGAGTTG
CGGGAGACGGTGGAGAAGCAGCTGTTAGAGGAGCAGAGAACACGAATACTGTACCAGAAG
AGGCTGAAGAAAGAGAAGAAGTCACGACGCAGGTTCCAAGAGCAGCTCGAGATGGAGGTG
AAGAAACGAGTCCAGTACGAGGAAGCCCTACGTACCACCTCCGCAGACACCATTCGCCTA
CTGAACGAGTCGTTGATCCAAGAGTTGGAACGGGAGCGGAACTCCAGGCCCGAAGGTGAA
AAAGCTCACGACTGTCCCATGTCCGTGTAG
>Charinus_israelensis|069943|TRINITY_DN9185_c3_g1_i9|dac-B
GTCCTTCATTCATCGCCACGCGCGGTTAAAGCGGCAGCAGCGAGGGGATGTGGTCAGTCT
AACGGCCCTGTTCTCTCTTTCCTTCCAGCCGAGCTTAAGATGGAGGTCCTCCGGGAGCGG
GAGTTGCGGGAGACGGTGGAGAAGCAGCTGTTAGAGGAGCAGAGAACACGAATACTGTAC
CAGAAGAGGCTGAAGAAAGAGAAGAAGTCACGACGCAGGTTCCAAGAGCAGCTCGAGATG
GAGGTGAAGAAACGAGTCCAGTACGAGGAAGCCCTACGTACCACCTCCGCAGACACCATT
CGCCTACTGAACGATGGGACCACGAATCTGATGAATATCCATTATGACCAACGAAACACA
GCTGTCATCGGGAGCACGCAAATACAGACAGCGGAAAGAGAGTCGTTGATCCAAGAGTTG
GAACGGGAGCGGAACTCCAGGCCCGAAGGTGAAAAAGCTCACGACTGTCCCATGTCCGTG
TAG
>Charinus_ioanniticus|009847|TRINITY_DN16501_c0_g2_i1|dac-B
CTGAGGAACATCCAGGGTCTTCTGAAAGTGGCTGCCGACAATGCCCGTCAGCAGGAAAGG
CAGATCAACATCGAGAAAGCCGAGCTTAAGATGGAGGTCCTCCGGGAGCGGGAGTTGCGG
GAGACGGTGGAGAAGCAGCTGTTAGAGGAGCAGAGAACACGAATACTGTACCAGAAGAGG
CTGAAGAAAGAGAAGAAGTCACGACGCAGGTTCCAAGAGCAGCTCGAGATGGAGGTGAAG
AAACGAGTCCAGTACGAGGAAGCCCTACGTACCACCTCCGCAGACACCATTCGCCTACTG
AACGATGGGACCACGAATCTGATGAATATCCATTATGACCAACGAAACACAGCTGTCATC
GGGAGCACGCAAATACAGACAGCGGAAAGAGAGTCGCTGATCCAAGAGTTGGAACGGGAG
CGGAACTCCAGGCCCGAAGGTGAAAAAGCTCACGACTGTCCCATGTCCGTGTAG
>Charinus_ioanniticus|009848|TRINITY_DN16501_c0_g2_i2|dac-B
CTGAGGAACATCCAGGGTCTTCTGAAAGTGGCTGCCGACAATGCCCGTCAGCAGGAAAGG
CAGATCAACATCGAGAAAGCCGAGCTTAAGATGGAGGTCCTCCGGGAGCGGGAGTTGCGG
GAGACGGTGGAGAAGCAGCTGTTAGAGGAGCAGAGAACACGAATACTGTACCAGAAGAGG
CTGAAGAAAGAGAAGAAGTCACGACGCAGGTTCCAAGAGCAGCTCGAGATGGAGGTGAAG
AAACGAGTCCAGTACGAGGAAGCCCTACGTACCACCTCCGCAGACACCATTCGCCTACTG
AACGAGTCGCTGATCCAAGAGTTGGAACGGGAGCGGAACTCCAGGCCCGAAGGTGAAAAA
GCTCACGACTGTCCCATGTCCGTGTAG
