# Supplementary material for: Systemic paralogy and function of retinal determination network homologs in arachnids
Source: BMC Genomics. 2020 Nov 23;21:811. doi: 10.1186/s12864-020-07149-x (PMC7681978; doi:10.1186/s12864-020-07149-x)
Supplement: Supplementary file 4 — Additional file 4. Dataset S1: Dataset of the orthology analyses. Alignments and sequences of Charinus RDGN genes identified in this study and gene trees in Newick format; alignments of opsins and arrestins. (.zip). Available at: https://datadryad.org/stash/share/xb2VW4o80AmId3mLFZB07Ho7rHxPx-htK9q5J_-2miM; doi:https://doi.org/10.5061/dryad.xgxd254d1 [file 12864_2020_7149_MOESM4_ESM.zip › Additional_file4_Dataset_S1_Orthology_results/Dataset_S1_so-final.aln]

>REF_Ptep@AKM21238.1_sine_oculis_2_partial 187 bp
NNNLPSFGFTQEQVACVCEVLQQSGNIERLGRFLWSLPACDQLQRNESVLKAKALVAFHRGNFKELYRILESHPFTPNSHPKLQTLWLKAHYIEAERQRGRPLGAVGKYRVRRKFPLPRTIWDGEETSYCFKEKSRNILREWYHQNPYPSPREKRELAEATGLTTTQVSNWFKNRRQRDRAAEQKDR
>Centruroides_sculpturatus_i5k|017310|XP_023226645.1 187 bp
TPMLPSFGFTQEQVACVCEVLQQSGNIERLGRFLWSLPACEHLQKNESVLKAKALVAFHRGNFKELYRILESHNFSPASHPKLQALWLKAHYIEAERLRGRPLGAVGKYRIRRKFPLPRTIWDGEETSYCFKEKSRNVLREWYAHNPYPSPREKRELAEATGLTTTQVSNWFKNRRQRDRAAEAKER
>Strigamia_maritima|014342|SMAR007583-PA 187 bp
NPLLPSFGFTQEQVACVCEVLQQSGNIERLGRFLWSLPACEHLHKNESVLKAKALVAFHRGNFKELYKILESNQFSPQNHPKLQALWLKAHYIEAEKLRGRPLGAVGKYRVRRKFPLPRTIWDGEETSYCFKEKSRSILREWYAHNPYPSPREKRELAEATGLTTTQVSNWFKNRRQRDRAAEAKDR
>Tribolium_castaneum|003090|XP_008192976.1 187 bp
HSPLPSFGFTQEQVACVCEVLQQAGNVERLGRFLWSLPACDKLHNNESVLKAKAIVAFHRGNFKELYKILESHQFSPHNHAKLQALWLKAHYIEAERLRGRPLGAVGKYRVRRKFPLPRTIWDGEETSYCFKEKSRSVLRDWYSHNPYPSPREKRELADATGLTTTQVSNWFKNRRQRDRAAEHKDS
>Tachypleus_tridentatus_2019G|030013|evm.model.Hic_chr_9.2536 187 bp
--------------------------MERLGRFLWSLPACEHLQKNESVLKAKALVAFHRGNFKELYRILECHNFSPASHSKLQGLWLQAHYTEAERIRGRPLGAVGKYRIRRKFPLPRTIWDGEETSYCFKEKSRNILRDWYSHNPYPSPREKRELADATGLTTTQVSNWFKNRRQRDRAAEAKDR
>Tachypleus_tridentatus_2019G|023500|evm.model.Hic_chr_6.654 187 bp
APVIPSFGFTQEQVACVCEVLQQSGNIDRLGRFLWSLPACEHLQKNESVLKARALVAFHRNNFKELYRILESHNFTPASHPKLQALWLKAHYIEAERIRGRPLGAVGKYRIRRKFPLPRTIWDGEETSYCFKEKSRNILREWYAHNPYPSPREKRELAEATGLTTTQVSNWFKNRRQRDRAAEAKDR
>Tachypleus_tridentatus_2019G|001480|evm.model.Hic_chr_1.1048 187 bp
SSVMPSFGFTQEQVACVCEVLQQSGNIDRLARFLWSLPACEHLHKNESVLKARALVAFHRGNFKELYRILESYNFSLAAHPKLQTLWLKAHYIEAERIRGRPLGAVGKYRIRRKFPLPRTIWDGEETSYCFKEKSRNVLREWYVHNPYPSPREKRELAEATNLTTTQVSNWFKNRRQRDRAAEVKDR
>Dinothrombium_tinctorium|007025|RWS05836.1 187 bp
SPIMPTFHFTTEQVACVCEVLQQSGNIERLARFLWSLPPCEPLQKNESVLKARALVAYHRQNFKELYKILESHNFSPASHPKLQALWLKAHYTEAERMRGRPLGAVGKYRIRRKYPLPRTIWDGEETSYCFKEKSRNVLREWYNHNPYPSPREKRELAETTGLTTTQVSNWFKNRRQRDRAAEQKTE
>Tetranychus_urticae|G000926|GXP_015781893.1 187 bp
SSMLPAFHFTQEQVACVCEVLQQSGSIERLARFLWSLPSCEPFQKNESVLKAKAIVAFHRENFKELYRILESHHFSPASHQKLQALWLKAHYKEAERVRDKPLGAVGKYRIRRKYPLPRTIWDGEETSYCFKEKSRNILRESYNENPYPSPRDKKMLAEQTGLSTTQVSNWFKNRRQRDRAANQKDG
>Trichonephila_clavipes_Genome|016311|PRD33884.1 187 bp
STMLPSFGFTQEQVACVCEVLQQSGNIERLGRFLWSLPACEHLQKNESVLKAKSLVAFHRGNFKELYRILESHNFSPASHSKLQALWLKAHYIEAERLRGRPLGAVGKYRIRRKFPLPRTIWDGEETSYCFKEKSRNILREWYAHNPYPSPREKRELAEGTGLTTTQVSNWFKNRRQRDRAAEAKER
>Trichonephila_clavipes_Genome|010672|PRD28245.1 187 bp
NNNLPSFGFTQEQVACVCEVLQQSGNIDRLGRFLWSLPACEQLQRNESVLKAKALVAYHRGNFKELYRILESHTFTQNSHPKLQALWMKAHYIEAERQRGRPLGAVGKYRVRRKFPLPRTIWDGEETSYCFKEKSRNILREWYHHNPYPSPREKRDLADATGLTTTQVSNWFKNRRQRDRAAEQKDR
>Drosophila_melanogaster|G013824|GNP_476733.1 187 bp
RENLPSFGFTQEQVACVCEVLQQAGNIERLGRFLWSLPQCDKLQLNESVLKAKAVVAFHRGQYKELYRLLEHHHFSAQNHAKLQALWLKAHYVEAEKLRGRPLGAVGKYRVRRKFPLPRTIWDGEETSYCFKEKSRSVLRDWYSHNPYPSPREKRDLAEATGLTTTQVSNWFKNRRQRDRAAEHKDG
>REF_Dmel@FBpp0089177_so-PA 187 bp
RENLPSFGFTQEQVACVCEVLQQAGNIERLGRFLWSLPQCDKLQLNESVLKAKAVVAFHRGQYKELYRLLEHHHFSAQNHAKLQALWLKAHYVEAEKLRGRPLGAVGKYRVRRKFPLPRTIWDGEETSYCFKEKSRSVLRDWYSHNPYPSPREKRDLAEATGLTTTQVSNWFKNRRQRDRAAEHKDG
>Charinus_israelensis|049216|TRINITY_DN47575_c0_g1 187 bp
SPMLPSFGFTQEQVACVCEVLQQSGNIERLGRFLWSLPACEHLQKNESVLKAKALVAFHRGNFKELYRILESHNFSPASHPKLQALWLKAHYIEAERLRGRPLGAVGKYRIRRKFPLPRTIWDGEETSYCFKEKSRNILREWYGHNPYPSPREKRELAEATGLTTTQVSNWFKNRRQRDRAAEA---
>Tachypleus_tridentatus_2019G|003758|evm.model.Hic_chr_10.1130 187 bp
PPAVPSFGFTQEQVACVCEVLQQSGNIDRLGRFLWSLPACEHLHKNESVLKARALVAFHRGNFKELYHILESHNFSPVAHPKLQTLWLKAHYIEAERIRGRPLGAVGKYRIRRKFPLPRTIWDGEETSYCFKEKSRNVLKDWYTHNPYPSPREKRELAEATNLTTTQVSNWFKNRRQRDRAAEVKER
>Centruroides_sculpturatus_i5k|006981|XP_023216316.1 187 bp
TPMLPSFGFTQEQVACVCEVLQQSGNIERLGRFLWSLPACEHLQKNESVLKAKALVAFHRGNFKELYRILESHNFTPASHPKLQTLWLKAHYIEAERLRGRPLGAVGKYRIRRKFPLPRTIWDGEETSYCFKEKSRNVLREWYAHNPYPSPREKRELAEATGLTTTQVSNWFKNRRQRDRAAEAKDR
>Charinus_israelensis|064741|TRINITY_DN7776_c1_g1 187 bp
THMLPSFGFTQEQVACVCEVLQQSGNIERLGRFLWSLPACEHLQKNESVLKAKALVAFHRGNFKELYRILESHNFSPASHPKLQALWLKAHYIEAERLRGRPLGAVGKYRIRRKFPLPRTIWDGEETSYCFKEKSRNILREWYAHNPYPSPREKRELAEATGLTTTQVSNWFKNRRQRDRAAEAKDR
>REF_Ptep@AKM21237.1_sine_oculis_1_partial 187 bp
STMLPSFGFTQEQVACVCEVLQQSGNIERLGRFLWSLPACEHLQKNESVLKAKALVAFHRGNFKELYRILESHNFSPASHPKLQALWLKAHYIEAERLRGRPLGAVGKYRIRRKFPLPRTIWDGEETSYCFKEKSRNILREWYAHNPYPSPREKRELAEATGLTTTQVSNWFKNRRQRDRAAEAKDR
>Tetranychus_urticae|G000927|GXP_015781894.1 187 bp
SSMLPAFHFTQEQVACVCEVLQQSGSIERLARFLWSLPSCEPFQKNESVLKAKAIVAFHRENFKELYRILESHHFSPASHQKLQALWLKAHYKEAERVRDKPLGAVGKYRIRRKYPLPRTIWDGEETSYCFKEKSRNILRESYNENPYPSPRDKKMLAEQTGLSTTQVSNWFKNRRQRDRAANQKDG
>Lpol|007927|m.11309 187 bp
SPMLPSFGFTQEQVACVCEVLQQSGNIERLGRFLWSLPACEHLQKNESVLKAKALVAFHRGNFKELYRILESHNFSPASHSKLQGLWLQAHYTEAERIRGRPLGAVGKYRIRRKFPLPRTIWDGEETSYCFKEKSRNVLRDWYSHNPYPSPREKRELAEATGLTTTQVSNWFKNRRQRDRAAEAKDR
>Parasteatoda_tepidariorum|G000510|GXP_015903690.1 187 bp
NNNLPSFGFTQEQVACVCEVLQQSGNIERLGRFLWSLPACDQLQRNESVLKAKALVAFHRGNFKELYRILESHPFTPNSHPKLQTLWLKAHYIEAERQRGRPLGAVGKYRVRRKFPLPRTIWDGEETSYCFKEKSRNILREWYHQNPYPSPREKRELAEATGLTTTQVSNWFKNRRQRDRAAEQKDR
>Cioa_Trinity|015989|TRINITY_DN2495_c4_g1 187 bp
THMLPSFGFTQEQVACVCEVLQQSGNIERLGRFLWSLPACEHLQKNESVLKAKALVAFHRGNFKELYRILESHNFSPASHPKLQALWLKAHYIEAERLRGRPLGAVGKYRIRRKFPLPRTIWDGEETSYCFKEKSRNILREWYAHNPYPSPREKRELAEATGLTTTQVSNWFKNRRQRDRAAEAKDR
>Tachypleus_tridentatus_2019G|028160|evm.model.Hic_chr_8.1309 187 bp
SPMLPSFGFTQEQVACVCEVLQQSGNIERLGRFLWSLPACEHLQKNESVLKAKALVAFHRGNFKELYRILESHNFSPASHSKLQGLWLQAHYTEAERIRGRPLGAVGKYRIRRKFPLPRTIWDGEETSYCFKEKSRNVLRDWYSHNPYPSPREKRELAEATGLTTTQVSNWFKNRRQRDRAAEAKDR
>Parasteatoda_tepidariorum|G020025|GXP_015927973.1 187 bp
STMLPSFGFTQEQVACVCEVLQQSGNIERLGRFLWSLPACEHLQKNESVLKAKALVAFHRGNFKELYRILESHNFSPASHPKLQALWLKAHYIEAERLRGRPLGAVGKYRIRRKFPLPRTIWDGEETSYCFKEKSRNILREWYAHNPYPSPREKRELAEATGLTTTQVSNWFKNRRQRDRAAEAKDR
>Tachypleus_tridentatus_2019G|000877|evm.model.Hic_chr_1.2378 187 bp
SPMLPSFGFTQEQVACVCEVLQQSGNIERLGRFLWSLPACEHLQKNESVLKAKALVAFHRGNFKELYRILESHNFSPASHSKLQGLWLQAHYTEAERIRGRPLGAVGKYRIRRKFPLPRTIWDGEETSYCFKEKSRNILRDWYSHNPYPSPREKRELAEATGLTTTQVSNWFKNRRQRDRAAETKDR
>Daphnia_magna|015176|KZS10636.1 187 bp
NGGLPSFGFTQEQVACVCEVLQQSGNIERLARFLWSLPACDQLHKNESVLKAKAVVAFHRANFKELYKLLETHPFSPHNHPKLQALWLKAHYIEAEKLRGRPLGAVGKYRVRRKFPLPRTIWDGEETSYCFKEKSRSVLRDWYGHNPYPSPREKRELAEATGLTTTQVSNWFKNRRQRDRAAEHKDR
