# Supplementary material for: Systemic paralogy and function of retinal determination network homologs in arachnids
Source: BMC Genomics. 2020 Nov 23;21:811. doi: 10.1186/s12864-020-07149-x (PMC7681978; doi:10.1186/s12864-020-07149-x)
Supplement: Supplementary file 4 — Additional file 4. Dataset S1: Dataset of the orthology analyses. Alignments and sequences of Charinus RDGN genes identified in this study and gene trees in Newick format; alignments of opsins and arrestins. (.zip). Available at: https://datadryad.org/stash/share/xb2VW4o80AmId3mLFZB07Ho7rHxPx-htK9q5J_-2miM; doi:https://doi.org/10.5061/dryad.xgxd254d1 [file 12864_2020_7149_MOESM4_ESM.zip › Additional_file4_Dataset_S1_Orthology_results/Dataset_S1_Pax6_final.aln]

>IscaW_1_6|011390|ISCW013772PA
----------------------------------------------------------------------------------------------------------------------------MSRR---------------------LPMDVR-----------------------RPTLMR----------------------NPMADIHEGRQHLLSAGLQQSHEAVKQDSLKPTLQGSAQVTHHSS-----------------------------------------------------------------------------------------------------------------------------------------------GDADKPA------KQKRHRTRFTPAQLQELERSFSKTHYPDIFMREELAMRIGLTESRVQVWFQNRRAKWKKRKKTSG--------------------------------------------F----RSPGALL------------PSHSLPP---FGSVEAAAGLASFG----------SADGGAP----PR-----------------------------WAPHAAMHLGPALAR-----PL---------------------------------------------GPPSSM--------------PAIAQVSCVY--------GEQVDRNQHSLGRGL-----------------------------C-------
>Charinus_israelensis|038169|TRINITY_DN33486_c1_g1
------M-----------------------------AVSSAL-NIRP-------------------LF-TGYP------------FQ---------------GQGR----------VNQLGGVFINGRPLPN--HIRLKIV-EMAAAGIRPCVISRQLRVSHGCVSKILNRYQETGSIRPGVIGGSKPRVATPE-VEKKIDEYKRENPGIFSWEIRDRLIKEGICDKNSAPSVSSISRVLRGSRHSSRSG------DSGSEGSDSGKKAD------------------------------------------------HSIDGIL----G-------------------------------------------GRS---TNDD-----------SDCDSEPGIPLKRKQRRSRTTFTAEQLEELERAFERTQYPDVYTREELAQRTKLTEARVQVWFSNRRARW------RKQMGSQQMSPAAF------------------------------NP-----APTLPL-SIGY---------P-SATP---SAA-----TAH-YS--GVGDSGM-HHAEAPTWH--PHQNLATA-------------------SAAGL--------HQGG--TQT-------NHGPH-SSPYSSFTTETC---IN-GGPL----TILGGANNSSGNAGAPPTEF---HIP----PISSGSEM--WNS--LAARTATIN-DTTAMAA--WNTTNVDNFGDTFMTTPFNNLSSGH---CHAAAGLF
>Charinus_israelensis|066674|TRINITY_DN826_c4_g1
------MPH------------K--------------------------------------------------------------------------------GHSG----------INQLGGIYVNGRPLPD--STRQKIV-ELAHSGARPCDISRILQVSNGCVSKILGRYYETGSIRPRAIGGSKPRVATPD-VVSKIGVFKRECPSIFAWEIRDRLLSEAVCTNENVPSVSSINRVLRNMASQKE-QSQ------TPHQDAVYDKLRMLN---------GQ-----GW--------PR--SNPWYPG-----GTTLG--GLT--A-SCLPSM-----NPA-NV-----PAENGQLQ------KK-----EGGSVSEGSTRSDLSPS-----GDEDSTARLRLKRKLQRNRTSFSHEQIEALEKEFERTHYPDVFARERLAAKIDLPEARIQVWFSNRRAKWRREEKLRNQRRVAEHPSV------------------------------AA-N-----PGPGRL-AIGSGFPN-SLYPS-IGQP---MGS-----MADTYSTMPPMPSY-----SMSNT-MAPSSC----LQQQA----------------SSY-SCML---PPGG--ARTYDPL----SLGN-YSRP-SCPSA---------QSHVMQPINGQFPTVNNGGAAST------GLIS----PGVSVP--------VQVP----GQ-PSDLNM--------TSNY---W-----PRLQ--------------
>Daphnia_magna|022481|KZS17941.1
------M-----------------------------TLTGINTMARP-------------------CYTTGYP------------FQ---------------GQGR----------VNQLGGVFINGRPLPN--HIRLKIV-ELAAAGVRPCVISRQLRVSHGCVSKILNRYQETGSIRAGVVGGARPKHSQPD-IQRRIQAYRAENHGIFSWEIRDRLIKEGLCERSTAPSVSAISRYLRDTSEDSHT-----------------------------------------------------------------------------------------------------------------------------------------------------------------NHKSEGTGQFIFSLDK-----------------------------YLSN--------------------------------------------------------------------------------------------------------------------------------------------------------------------------------------------------------------------------------------------------------------------------------------------------------------------------
>Drosophila_melanogaster|G000220|GNP_001014693.1
IERLE-MAH------------KD-----------NVIAMRNL-----------------------PCLGTGKPSPT--STATSSYFATTYYHLTD-----DECHSG----------VNQLGGVFVGGRPLPD--STRQKIV-ELAHSGARPCDISRILQVSNGCVSKILGRYYETGSIRPRAIGGSKPRVATAE-VVSKISQYKRECPSIFAWEIRDRLLQENVCTNDNIPSVSSINRVLRNLAAQKEQQSTGSNSGEGSEQEAIYEKLRLLNTGPGPLELVGQSPNHQSW-------PPRHYSGSWYPTSLSEISSAPNIASVTAGP-SLAHSL-----SPPNDIESLSIHQRNCPVATEDIHLKKELDGHQSDETGSGEGENSNGGA-SNIGNTEDDQARLILKRKLQRNRTSFTNDQIDSLEKEFERTHYPDVFARERLAGKIGLPEARIQVWFSNRRAKWRREEKLRNQRRTPNSTGASATSSSTDSPNSLSACSSLLSGN-GLSSPSTLSTTPCPPAISPRL-NFNSGSFG-AMYSN-MHHT---ALS-----MSDSYGAVTPIPSFNH---SAVG--LAPPSPI---PQQGDLTPS------------SLY-PCHMTLRPPPM--APAHHHIPAGVGLGSSANLGASCSGSGYEVLAYALPPPPMASSSAADSSFSAASSASANVTPSSGFSS---SPAVSSYAHM-YNYNTMTPSSASGT-SAHVAPGKQ--FFASCFY-SPWV----------------------
>Dinothrombium_tinctorium|009472|RWS08360.1
------M-----------------------------SATSPL-NIRP-------------------FL-TGYP------------FQG-------------IGQGR----------VNQLGGVFINGRPLPN--HIRLKIV-EMAAAGVRPCVISRQLRVSHGCVSKILNRYQETGSIRPGVIGGSKPRIVSQD-VEKRIDEYRRENPGIFSWEIRDRLIKEGLCDRTTAPSVSAISRLLRGGSGPS-----------GSSTSSSVDSLS---------------------------------SKA----------AKHTIDGIL----G-------------------------------------------AAA---GGGSISNASK--DPSDDSDTEPGLTLKRKQRRSRTTFTALQLEELEKAFERTQYPDIYTREELAQRTKLTEARVQ-------------------------------------------------------------------------------------------------------------------------------------------------------------------------------------------------------------------------------------------------------------------------------------------------------------------------------
>Dinothrombium_tinctorium|010074|RWS08978.1
------------------------------------------------------------------------------------------------------------------------------------------------------------------------------------------------------------------------D---KIGDVS------DVSEDETEKNCSE-------------------------------------------------------------------------------------------------------------------------------------------------------VEKPR------KIRRSRTTFTTFQLHQLERAFEKTQYPDVFTREELAMRLELSEARVQVWFQNRRAKWRKREKALGRES-------PSSYLGA----------------AA-SGATNLDS---PYMNPGVFI-------PSSTHPQMSSQT---SGTNSDIHVWSPLN-LS-------HPSPSLH----PNLANSHEFQKHQMSPTILPSGGGASGER--LSPHAGCKLGPS------------------------HLVTASSTH-----------------------PLHSTLTI-YAAKSGPPAPSSIITV---------REPGEQ-EKNQTSNKSIL----NQ-------------------------------
>Daphnia_magna|024537|KZS19997.1
MVQL--LDTKVEGFNSSGQSTRV-PSAIN--RVGSLAVPASI------AP----APIHPI----------SHPNRMALLAASTTPAASASAVWKMTTSSLPLSAHPHPHHIHPVGAMVNLRDLYLTSGMTASTAAHHQRLL-DLSRYGLPPYDLAHHLPTSSSAVSKLLGPAGHGGVMRPGIIGGSKPKVATP-TVVSKIEQYKRENPTIFAWEIRERLISEGVCTNGTAPSVSSINRILRNRAAERAAAEFAR-----AAGYGLYSAVSAAAAPPYPF--PWAGP----WGASGPGL-----SHPLPATLTTPHPHGSSSDSISPTPQGSAADSVSPTGSDPARRSSHDSASRSGSFSRSRLRQHSAEAGAEDSSVRADSVTPPPSSHPQLSDQHCDSSALHHQQGKFRRNRTTFNSGQLRELEKEFEKTHYPCVATRERLASQTQLSEARVQV----------------------------------------------------------------------------------------------------------------------------------------------------------------AFRCFC-------------------FV-----------------------------------------------------------------------------------------------------------------------------------
>REF_Cupiennius_salei@LN624822.1_Pax6a
---------------------------MY-------------------------------------------------------------------------GHSG----------INQLGGVYVNGRPLPD--STRQKIV-ELAHSGARPCDISRILQVSNGCVSKILGRYYETGSIRPRAIGGSKPRVATPD-VVAKIAQFKRECPSIFAWEIRDRLLSEGVCTNDSVPSVSSINRVLRNLAAQKE-QAQ------VQAQDAVYDKLRMLN---------GQ-----GW--------PR--PGPWYGT-----AGAFG-SAIP--PAGYVAP--------P-VP-----TLDNGIPT------KK-----E-GSVTEASTPSDQSGS-----GEEDSAARLRLKRKLQRNRTSFTPEQIEALEKEFERTHYPDVFARERLAAKIDLPEARIQVWFSNRRAKWRREEKLRNQRRAAEQA-----------------------------------G-----SGPGRL-PLNAGFPN-SLYPS-IGQP---MVS-----MPDTY---SPLPTY-----S--SS-MTPNSC----LQQQA----------------PSY-SCML---PPAS--ARGYDA-----ALAY-ARAP-PCPAAP--------QP---PPHNGQFP--NNGTSAST------GLIS----PGVSVP--------VQVP----GQ-TNDLNM--------ASNY---W-----TRLQX-------------
>Dinothrombium_tinctorium|014772|RWS13753.1
-------------------------------------------------------------------------------------------------------QGR----------VNQLGGVFINGRPLPN--HIRLKIV-EMAAAGIRPCVISRQLRVSHGCVSKILNRYQETGSIRPGTI------------------------------EVVHSIFKDGICDKNSAPSVSSISRVLRGTKTHYGYK------SDGETSVSDGHGRK-----------------------------------------------DHSIDGIL----G-------------------------------------------GRS---GDDD-----------SDCDSEPGIQLKRKQRRSRTTFTAEQLEELERSFERTQYPDVYTREELAQRTKLTEARVQVWFSNRRARW------RKQIGSNTSLSAP--------P----------------------PP-----STSLSL-PVAN---------V--------------------YN--Q------------------PS-----------------------------F--------TP-------------------------------------------------------------------------------------------------------------------------HYTETTYNGV-------C--ALAL-
>IscaW_1_6|017788|ISCW021772PA
------LLA---------------------------------------------------------------------------------------------GHSG----------VNQLGGVYVNGRPLPD--STRQKIV-ELAHSGARPCDISRILQVSNGCVSKILGRYYETGSIRPRAIGGSKPRVATPD-VVSKIAGFKRECPSIFAWEIRDRLLSEGIVLGAAA--VSSINRVLRNLAAQKEQQ--------QAAVQGVYDKLRVLSG------LAGSA---ACW--------P---PGPWHPPPPQP-------TALQPHPLAAA--------LDPE----------------------------------------------SQESGDDEAAARLRLKRKLQRNRTSFSMEQIEALEKEFERTHYPDVFARERLAAKIDLPEARIQVWFSNRRAKWRREEKLRSQRRDSGANSPP--------------------------------------PSPGYASPL---------YPS-LHGP---SCG-----GPDPYG-------------SPAGY-AAAASC----LQQQQQQQQ--------HGASSPYAPCVLAASGPAT---------SPYEGLSG-----------------YPARPPHLNA---------AAGAGST------GLIS----PGVSVP--------VQVP----GHGSGDL----------ASSY---W-----PRIQWAPPDS-VPQRGYF
>Drosophila_melanogaster|G015213|GNP_524041.2
------MAT-----STSPGPTRT-TAAIRVSPGAAPAIPATA------TA----GSQSPGPMAA------PLPSHLVGQPAAITPVSPTAATT---VLAQPHSLSPSTPILTQGAPAAALGGIFLNAL------ASQHRLL-ELSRFGLRGYDLAQHMLSQQGAVSKLL------GTLRPGLIGGSKPKVATP-TVVSKIEQYKRENPTIFAWEIRERLITEGVCTNATAPSVSSINRILRNRAAERAAAEFAR-----AASYGYHPT------HPHPY---TSFP---TWPA----------HHPLWGAVPLA--PAGAGGALQPGGSGSSYGSDGNMSSNPNSSNSNTT-HSNGHNTNSGCGDSSAGSRLSLPALSPDSGSRDSRSPDDIEGEDSESQ--DSDQPKFRRNRTTFSPEQLDELEKEFDKSHYPCVNTREKLAARTALSEARVQVWFSNRRAKWRRHQRVNLIKQRDS----PSTSSSP-TPLVNPVVSP----VSPIPVPVPVAV-----PESGQQKPYSTSNTSSSSQPCNTINPGSK--------MSSKTSSVS------HEPAAAVATA--PT----------------ASAPLSMGGENSAFRALPMTMTLPTASA-------AFALSFARQYIAKYMGTPLNLGHGPIQAQSGRDHQDAE-------------------------------------------------------------------------------------------------
>Parasteatoda_tepidariorum|G013886|GXP_015920540.1
------MDLSVPKRPSTPP-----PAPLK--P---------IYPTSPVTPPG------PVSLSGMVHF--AAPGGA----AASSPPRPSDLVPPPPSSASPAGVSVEPPTFSSGLLSGNLSPLYLNTR-LNDSL-PQPRIVHDFSPYGLRPYDFARQLLTSQTAVNKILGRYYETGSLRPGIIGGSKPKVATP-VVVAKIEQYKRENPTIFAWEIRERLISEGVCTNSTAPSVSSINRILRNRAAERAAAEFAR-----AAGYGMY----------HPYAAAAAFP----WSAAAAAA----TTPHIWPTFHA--------------GSAGPL--ATGSPVDPSSLSSLNS-----------LRDQRS------------------MDKDLDDGASSDSG----DRPKFRRNRTTFSPEQLEVLEEEFEKTHYPCVSTRERLAAKTNLSEARVQVWFSNRRAKWRRHQRMNMMK-----------------PVN---------------GVIPPTS-----PTP-------------SLSPVPSPEPVGP-------------T----------SQ-PPQP----PR---------------IMDHLPKMGGENSAFTPA----------------------------------------------------------------ARQTSSS------------PSSD------------------------------------------------------------------
>Parasteatoda_tepidariorum|G013895|GXP_015920549.1
------MDLSVPKRPSTPP-----PAPLK--P---------IYPTSPVTPPG------PVSLSGMVHF--AAPGGA----AASSPPRPSDLVPPPPSSASPAGVSVEPPTFSSGLLSGNLSPLYLNTR-LNDSL-PQPRIVHDFSPYGLRPYDFARQLLTSQTAVNKILGRYYETGSLRPGIIGGSKPKVATP-VVVAKIEQYKRENPTIFAWEIRERLISEGVCTNSTAPSVSSINRILRNRAAERAAAEFAR-----AAGYGMY----------HPYAAAAAFP----WSAAAAAA----TTPHIWPTFHA--------------GSAGPL--ATGSPVDPSSLSSLNS-----------LRDQRS------------------MDKDLDDGASSDSG----DRPKFRRNRTTFSPEQLEVLEEEFEKTHYPCVSTRERLAAKTNLSEARVQT------------SKM----------------------------------------ATPPAN-----EYD-------------EARQWSHPSYIA----------------------------HPKP-------------------------------QSSAFTRT----------------------------------------------------------------SRTN-------------------------------------------------------------------------------------
>Charinus_israelensis|023760|TRINITY_DN21459_c0_g1
------MDLSVPKRSSSPSLSG--APPLR--PTASLPFPPAT--ISPLTSTSAPAAAHPA----MVLF----PP--VSVPSTMSPQRPSELVLSAD---SPA----FPSPVSSSLVAGNLSPLYLNSR-LGESI-PPPRFLSDFSPYGLRPYDIARHLFSSQTAMNKILGRYYETGSLRPGIIGGSKPKVATP-LVVAKIEQYKRENPTIFAWEIRERLISEGVCTNNTAPSVSSINRILRNRAAERAAAEFAR-----AAGYGMY----------HPY--AAAFP----WGAAAAAA-----SSPMWSPL-----------------AGTQL--ATGSVGDPQGVSPTAP-----------LYDQRGP-----------------VDPDGEEGTSSDGG----DRPKFRRNRTTFSPEQLEVLEEEFEKTHYPCVSTRERLAAKTSLSEARVQT-------------------------------------------------------------------------------------GEVAKTPTYE-------------H----------AQ----A----IKRSSL-----------PSANI----------EPS----------------------------------------------------------------VPVARTSGN------V-------------------------------------------------------------------------
>Cioa_Trinity|014329|TRINITY_DN22543_c0_g2
------MDLSVPKRSSSPSLSG--APPLR--PTASLPFPPAT--ISPLTSTSAPAAAHPA----MVLF----PP--VSVPSTMSPQRPSELVLSAD---SPA----FPSPVSSSLVAGNLSPLYLNSR-LGESI-PPPRFLSDFSPYGLRPYDIARHLFSSQTAMNKILGRYYETGSLRPGIIGGSKPKVATP-LVVAKIEQYKRENPTIFAWEIRERLISEGVCTNNTAPSVSSINRILRNRAAERAAAEFAR-----AAGYGMY----------HPY--AAAFP----WGAAAAAA-----SSPMWSPL-----------------AGTQL--ATGSVGDPQGVSPTAP-----------LYDQRGP-----------------VDPDGEEGTSSDGG----DRPKFRRNRTTFSPEQLEVLEEEFEKTHYPCVSTRERLAAKTSLSEARVQVWFSNR---------------------------------------------------------------------------------YVSKQFLFV-------------F----------LQ-----------------------------------------------------------------------------------------------------------------------------------------------------------------------------------------------------
>Trichonephila_clavipes_Genome|014879|PRD32452.1
-------------------------------------------------------------------------------------------------------------------------------MPFSNTAR------W-----GL--------------------S---------------------TD----------------LLNFAT--SLI-------GSAQG-----------------------------------------------------------------------------------------------------------------------------------------------------------------------------SRKQRRERTTFSRHQLDILENLFQKTRYPDIFMREEVASQIRLPESRVQVWFKNRRAKCR-QRASKKQAKSPSTQVAPCSS-----PST----------SQSHASPSSGES-----SSPATLTPL----PRSGESPT-TPDSMIITTTTQKLDVSSTYQ-FN------YLQNSSY-----PFPYDYYN--------------------TSLAHPYQ---PHPMATG---------------HHQTVS---PP---------------------------------------SVQ----P--TSQCLGT---------------PRDLPSYNGFPESKIMKFQ--------------------------
>IscaW_1_6|005258|ISCW006352PA
----H-MPH------------K--------------------------------------------------------------------------------GHSG----------VNQLGGVYVNGRPLPD--STRQKIV-ELAHSGARPCDISRILQVSNGCVSKILGRYYETGSIRPRAIGGSKPRVATPP-VVGKIAEYKRECPSIFAWEIRDRLLSEGVCNNDNIPSVTSVERIRRSIA--------------FGGSDSVYDKLRMLN---------GQ-----PW--------------PWYPAGA---PPPLSAAGMP----GAL--------APPSGA---------------------------DGGTSDGNSENSSS-------CDEDSQMRLRLKRKLQRNRTSFSNDQIEALEKEFERTHYPDVFARERLAEKITLPEARIQVRTCRQRARWRPSSSSGTRRRRPRTPTCC----------------------------------TTPGPTPGRR-P--------TRPPR-GPSP---GAT------------------------------RTPSAA----VQNGRT---------------DGT-RWID---APSI-RVREYDSR--------------CC----------------------------------------AGVIS----PGVTVP--------VQVP----GQ-TSDL----------SSNY---W-----PRLQ--------------
>Drosophila_melanogaster|G015738|GNP_524628.2
IERLE-MAH------------K--------------------------------------------------------------------------------GHSG----------VNQLGGVFVGGRPLPD--STRQKIV-ELAHSGARPCDISRILQVSNGCVSKILGRYYETGSIRPRAIGGSKPRVATAE-VVSKISQYKRECPSIFAWEIRDRLLQENVCTNDNIPSVSSINRVLRNLAAQKEQQSTGSNSGEGSEQEAIYEKLRLLNTGPGPLELVGQSPNHQSW-------PPRHYSGSWYPTSLSEISSAPNIASVTAGP-SLAHSL-----SPPNDIESLSIHQRNCPVATEDIHLKKELDGHQSDETGSGEGENSNGGA-SNIGNTEDDQARLILKRKLQRNRTSFTNDQIDSLEKEFERTHYPDVFARERLAGKIGLPEARIQVWFSNRRAKWRREEKLRNQRRTPNSTGASATSSSTDSPNSLSACSSLLSGN-GLSSPSTLSTTPCPPAISPRL-NFNSGSFG-AMYSN-MHHT---ALS-----MSDSYGAVTPIPSFNH---SAVG--LAPPSPI---PQQGDLTPS------------SLY-PCHMTLRPPPM--APAHHHIPAGVGLGSSANLGASCSGSGYEVLAYALPPPPMASSSAADSSFSAASSASANVTPSSGFSS---SPAVSSYAHM-YNYNTMTPSSASGT-SAHVAPGKQ--FFASCFY-SPWV----------------------
>Cioa_Trinity|014327|TRINITY_DN22543_c0_g2
------MDLSVPKRSSSPSLSG--APPLR--PTASLPFPPAT--ISPLTSTSAPAAAHPA----MVLF----PP--VSVPSTMSPQRPSELVLSAD---SPA----FPSPVSSSLVAGNLSPLYLNSR-LGESI-PPPRFLSDFSPYGLRPYDIARHLFSSQTAMNKILGRYYETGSLRPGIIGGSKPKVATP-LVVAKIEQYKRENPTIFAWEIRERLISEGVCTNNTAPSVSSINRILRNRAAERAAAEFAR-----AAGYGMY----------HPY--AAAFP----WGAAAAAA-----SSPMWSPL-----------------AGTQL--ATGSVGDPQGVSPTAP-----------LYDQRGP-----------------VDPDGEEGTSSDGG----DRPKFRRNRTTSVQSSWRCWKKNSKK--------RIILA---SAHERDSQL-------------------------------------------------------------------------------------KQASQKPEF--------------------------------------------------------------------------------------------------------------------------------------------------------------------------------------------------------------------------------
>Charinus_israelensis|023763|TRINITY_DN21459_c0_g1
------MDLSVPKRSSSPSLSG--APPLR--PTASLPFPPAT--ISPLTSTSAPAAAHPA----MVLF----PP--VSVPSTMSPQRPSELVLSAD---SPA----FPSPVSSSLVAGNLSPLYLNSR-LGESI-PPPRFLSDFSPYGLRPYDIARHLFSSQTAMNKILGRYYETGSLRPGIIGGSKPKVATP-LVVAKIEQYKRENPTIFAWEIRERLISEGVCTNNTAPSVSSINRILRNRAAERAAAEFAR-----AAGYGMY----------HPY--AAAFP----WGAAAAAA-----SSPMWSPL-----------------AGTQL--ATGSVGDPQGVSPTAP-----------LYDQRGP-----------------VDPDGEEGTSSDGG----DRPKFRRNRTTFSPEQLEVLEEEFEKTHYPCVSTRERLAAKTSLSEARVQVWFSNRRAKWRRHQRMNMLK-----------------PLN----------------GDPASS-----PAP------------TSSPASLSPEPVAM-------------S----------SQ--PQA----PK---------------PTVNIPRMGGENSAFSPA----------------------------------------------------------------RPSASTTPS------S---PSED------------------------------------------------------------------
>Tachypleus_tridentatus_2019G|011779|evm.model.Hic_chr_13.3979
--------------------------------------------------------------------------------------------------------------------------MYLTSR-LSETL-APPRALSEYSPYGLRPYDFARHLLTSQTAVSKILGRYYETGSLRPGVIGGSKPKVATP-AVVSKIEQYKRENPTIFAWEIRERLISERICTNNTAPSVSSINRILRNRAAERAAAEFAR-----AAGYTMY----------HPY--AAAFP----WGPAAA-------TPPMWSSF-----------------PGAHL--PLGTTTDPAALATMTA-----------LKEHRATG---------------LTDKDSEEGTSSDTG----DRPKFRRNRTTFNPEQLEILEEEFEKTHYPCVSTRERLATKTNLSEARVQVWFSNRRAKWRRHQRMNILK-----------------PMN----------------GIETSS-----PGP-------------SSPLSPSLKPTTP-------------S----------SQSQAEA----PK---------------PSDNIPRMGGVNSAFSPA----------------------------------------------------------------RPSSSSSAT------SLHYPVSE------------------------------------------------------------------
>Charinus_israelensis|070507|TRINITY_DN93668_c0_g1
------MPH------------K--------------------------------------------------------------------------------GHSG----------INQLGGVYVNGRPLPD--STRQKIV-ELAHSGARPCDISRILQVSNGCVSKILGRYYETGSIRPRAIGGSKPRVATPD-VVAKVAQFKRECPSIFAWEIRDRLLSEGVCTNETVPSVSSINRVLRNLASQKE-QAQ------VQAHDAVYDKLRMLN---------GQ-----GW--------PR--SNPWYSS-----SAAFG--GLP--P-GYVAPV-----TTP-TA-----PLENDHPH------KK-----ESGSVTEASTPSDQSAS----GGEEDNSARLRLKRKLQRNRTSFTPEQIEALEKEFERTHYPDVFARERLAAKIDLPEARIQVWFSNRRAKWRREEKLRNQRRAAE-------------------------------------------------------------------------------------------------------------------------------------------------------------------------------------------------------------------------------------------------------------------------------------------------------
>REF_Ptep@XP_015920529.1_paired_box_protein_Pax6_isoform_X1
------MDLSVPKRPSTPP-----PAPLK--P---------IYPTSPVTPPG------PVSLSGMVHF--AAPGGA----AASSPPRPSDLVPPPPSSASPAGVSVEPPTFSSGLLSGNLSPLYLNTR-LNDSL-PQPRIVHDFSPYGLRPYDFARQLLTSQTAVNKILGRYYETGSLRPGIIGGSKPKVATP-VVVAKIEQYKRENPTIFAWEIRERLISEGVCTNSTAPSVSSINRILRNRAAERAAAEFAR-----AAGYGMY----------HPYAAAAAFP----WSAAAAAA----TTPHIWPTFHA--------------GSAGPL--ATGSPVDPSSLSSLNS-----------LRDQRS------------------MDKDLDDGASSDSG----DRPKFRRNRTTFSPEQLEVLEEEFEKTHYPCVSTRERLAAKTNLSEARVQVWFSNRRAKWRRHQRMNMMK-----------------PVN---------------GVIPPTS-----PTP-------------SLSPVPSPEPVGP-------------T----------SQ-PPQP----PR---------------IMDHLPKMGGENSAFTPA----------------------------------------------------------------ARQTSSS------------PSSD------------------------------------------------------------------
>Cioa_Trinity|014326|TRINITY_DN22543_c0_g2
------MDLSVPKRSSSPSLSG--APPLR--PTASLPFPPAT--ISPLTSTSAPAAAHPA----MVLF----PP--VSVPSTMSPQRPSELVLSAD---SPA----FPSPVSSSLVAGNLSPLYLNSR-LGESI-PPPRFLSDFSPYGLRPYDIARHLFSSQTAMNKILGRYYETGSLRPGIIGGSKPKVATP-LVVAKIEQYKRENPTIFAWEIRERLISEGVCTNNTAPSVSSINRILRNRAAERAAAEFAR-----AAGYGMY----------HPY--AAAFP----WGAAAAAA-----SSPMWSPL-----------------AGTQL--ATGSVGDPQGVSPTAP-----------LYDQRGP-----------------VDPDGEEGTSSDGG----DRPKFRRNRTTFSPEQLEVLEEEFEKTHYPCVSTRERLAAKTSLSEARVQVWFSNRRAKWRRHQRMNMLK-----------------PLN----------------GDPASS-----PAP------------TSSPASLSPEPVAM-------------S----------SQ--PQA----PK---------------PTVNIPRMGGENSAFSPA----------------------------------------------------------------RPSASTTPS------S---PSED------------------------------------------------------------------
>Daphnia_magna|018915|KZS14375.1
-----SL-----------------------------AMTNPL-GIRP-------------------LL-GGYP------------FQ---------------GQGR----------VNQLGGVFINGRPLPN--HTRLKIV-ELAAAGVRPCVISRQLRVSHGCVSKILNRYQETGSIRPGVIGGSKPKSSTPE-VERKMDDYRRDNPNIFSWEIRDRLIKDGICDKTSAPSVSSISRLLRGSRGEGHGS------DDCGSSLDGISADP--------------------------------HRPQ----------HDHTINGIL----AV--YI-----------------------HCSSFVFRAVLH--LGRS---SEDE---------DSSDIESEPGIALKRKQRRSRTTFSADQLEELERAFERSQYPDVYTREELAQKTRLTEARVQVWFSNRRARW------RKHMGTSQHQH----------PNSGG----------GV-GQSSGSS-----IGSLGL-PY-------------QSQP---AAA-----SSQ-YN--AATSESG----SDRCW---PDR---TSFPQSANA---------GGVASSAF--------NP----AESFGQLATAAAVTP-SGGLSNYTP-------------------------TSASASSVGVEY--HHLP----STLSETG---WNA-AGSASNAIGN-EMPCWTAASSS--------------NYNGIATGEPAV-AAASGFY
>Strigamia_maritima|014696|SMAR007945PA
------MTS--------------------------------------------------------------------------------------------------------------------------------------------------------------------------P-------PYMHTS-Q--------------------NDIIL-DYAC---------------------------------------------------------------------------------------------------------------------------------------------------------------------------------VFGRRRQRRNRTTFSPQQLNELEALFQKTHYPDVYLREEIAIRISLSEARVQVWFQNRRAKWRK-TRMHMMQDAWRMRC-----------------------------------L----NTP----------HQSSTTPTRPIAP---SASQQLRLLQRGFS---------------------PS-----------------------SSTKTDLHPFCT-TLPPTTIP----------MSIPS-------------------------------------NAENSN----I---------PSTTTNI------------------SSSLSHVK---ETETASQK------SMDSLHVSDP----------
>REF_Dmel@FBpp0088249_toyPA
------M----------------TTEHIMHG-PHSSVGQSTL-------------------------FG---------STA---------------------GHSG----------INQLGGVYVNGRPLPD--STRQKIV-ELAHSGARPCDISRILQVSNGCVSKILGRYYETGSIKPRAIGGSKPRVATTP-VVQKIADYKRECPSIFAWEIRDRLLSEQVCNSDNIPSVSSINRVLRNLASQKEQQAQ-------QQNESVYEKLRMFN---------GQT---GGW--------------AWYPSN----TTTAH-LTLP--P-AA--SV----VTSPANL--------SGQADRDDVQKRELQF--SHDSTSDGNSEHNSS-------GDEDSQMRLRLKRKLQRNRTSFSNEQIDSLEKEFERTHYPDVFARERLADKIGLPEARIQVWFSNRRAKWRREEKMRTQRRSADTVDGSGRTSTANNPSGTTASSSVATSNVAERTSSALVSVSPPQPAAPRL-PLNSGF-N-TMYSS-IPQP---IAT-----MAENYN-------------SSLG--SMTPSC----LQQRDA-----------------Y-PYMF------------HDPL----SLGSHHRNT-ACNPSAA------HQQPPQHGVY----TNSSPMPSSN-----TGVIS----AGVSVP--------VQIS----TQNVSDLT---------GSNY---W-----PRLQ--------------
>REF_Ptep@XP_015903847.1_paired_box_protein_Pax6_isoform_X1
LFRVYVMPH------------KDSRRSVYSP---------PL------------------------------------IAV-----------QDP-------GHSG----------INQLGGVYVNGRPLPD--STRQKIV-ELAHSGARPCDISRILQVSNGCVSKILGRYYETGSIRPRAIGGSKPRVATPD-VVAKIAHFKRECPSIFAWEIRDRLLSEGACTNDSVPSVSSINRVLRNLAAQKE-QAQ------VQAQDAVYDKLRMLN---------GQ-----GW--------PR--PNPWYPG-----GTTFG--GIA--P-SYIAPV-----TTP-AT-----PLENGLNP------KK-----E-GSVTEASTPSDQSGS-----GEEDSAARLRLKRKLQRNRTSFTPEQIEALEKEFERTHYPDVFARERLAAKIDLPEARIQVWFSNRRAKWRREEKLRNQRRAAEQA-----------------------------------T-----TTPGRL-PLNTGFPN-SLYPS-IGQP---MAS-----MAETYGTIPTMPTY-----S--SN-MTPSSC----LQQQT----------------TSY-SCML---PPGG--TRSYDPL----SLGN-YTRP-TCPTA---------QPHVMQPVNSQFPSVNNGTAAST------GLIS----PGVSVP--------VQVP----GQ-SNDLNM--------ASNY---W-----TRLQ--------------
>Centruroides_sculpturatus_i5k|027062|XP_023236397.1
------MDLSVPKRPSSP------ADQLR--PNIGLSYTSSAGPVSTVPSVGTPAAPIPA----MVHF----PH--AAAPTTVSPQRPPEMLANDS----PS----FSCNVSTGLLPGSLSPLYLNSR-LGDSLPPPPRILPDFSPYGLRPYDFARHLLSSQTTVNKILGRYYETGSLRPGIIGGSKPKVATP-VVVSKIEQYKRENPTIFAWEIRERLISEGVCTNSTAPSVSSINRILRNRAAERAAAEFAR-----AAGYGMY----------HPY--AAAFP----WGAAAAAA-----TPHLWPPF-----------------SGPQL--PTGATPDPATLAVMTP-----------LRDHRQS-----------------VDKDSEEGTSSDNG----DRPKFRRNRTTFSPEQLEVLEEEFEKTHYPCVSTRERLAAKTNLSEARVQVWFSNRRAKWRRHQRMNMLR-----------------PMN----------------GVSSPS-----PS--------------STPPSPSPEPLTP-------------S----------SQ--PLA----PK---------------PMENLPKMGGENSAFSPA----------------------------------------------------------------RQLSPHLQS------S---PSSE------------------------------------------------------------------
>Tetranychus_urticae|G011424|GXP_015792391.1
-----MQDD----------------------NAAHQSPTLSMHHLPPPPPGSLAAHQPPQ-----TILTTYYSSEA--ES-----STKN-----------LKGHGG----------VNQLGGIFVNGRPLPD--MVRQRIV-ELAHQGVRPCDISRQLRVSHGCVSKILGRYYETGSIKPGVIGGSKPKVATPK-VVDAIANYKKQNPTMFAWEIRDRLLADGICDSDNIPSVSSINRIVRNKAAEKAKHCINN---HNSNSNQTTNSAISPNS--QPNNVNAAQQSS--------------QSTPT--------SATYSINGIL----GIEEQQQKRKNPSP---------------KSESFKTESSAS--NNNVNNRTNS-PS------------ENEYKVS----SKRPRLPNNNNQQYNS-----NDLYNNPGTGYGLVNE--NGDPSGQSHP-------------HQQ---PQQQHY---------------------------------------------------------------------------------------------ETTTLYT---PPTS-------------------------------------------------------------------------------------------------GSA------SVTP----PNATPA----------TPSEYYAA-YHQAA----------------YAYP---YTYGNPPTT-PPAQNAH
>Dinothrombium_tinctorium|008991|RWS07868.1
------MFC-------------------------------------------------------------------CPIGA-----------------------------------------------PLSN--------------------------------------HHHHPQN--P----SAVPSLSSPQ------------DTSYSGYQTEDAFV-----------------------------------------------------------------------------------------------------------------------------------------------------------------------------------------RRKQRRNRTTFTVQQLEELEKAFAQTHYPDVFTREDLAMKISLTEARVQVWFQNRRAKWRKEEKEEKDKTSDNVGCSPKAENSA----------------EAGDNREDISD--------GDLE------SSSSN---NVSSP-----------ELDNYSKTAKLDHRN-LKTASKS----PERSPLTN---------ALD-----HNNMGSFLPKLPQLWRPLGSP-----PLPFLSSLST-------------------------------------------------------ERPTQLSSSCFS------------TNSNSSLARLPQLYPLAATSFP-------------------------F
>Lpol|001815|m.9928
--------------------------------------------------------------------------------------------------MQRSQNES----------SRG----------------NFNSIQ--------VMLDLQ-----NQSQTE-----------INSKMMG-------TSSV-----------NGSLVNSVCRD---STKIVQTNRVL-NPIADSKKSKSTEKSQHPG-----------------------------------------------------------------------------------------------------------------------------------------------ITAGKLA------KKKKTRTTFTVFQLQELERAFQRAPYPDVFAREELALGLNLSESRVQVWFQNRRAKWRKRE-----------------------------------------------------------------------------------------------------------------------------------------------------------------------------------------------------------------------------------------------------------------------------------------------------------------
>Centruroides_sculpturatus_i5k|007268|XP_023216603.1
------MPH------------K--------------------------------------------------------------------------------GHSG----------INQLGGVYVNGRPLPD--STRQKIV-ELAHSGARPCDISRILQVSNGCVSKILGRYYETGSIKPRAIGGSKPRVATAS-VVTKIAEFKRECPSIFAWEIRDRLLSEGVCNNDNIPSVSSINRVLRNLAAQKEQQ---HQQLTVAGPESVYEKIRMLN---------GQ-----PW--------------PWYPAG----ATHLT-PGVP--H-A----------PSPAGLGSAGATACNGQ-HGEDSSSRKGT----NEAHSDGNSENNSS-------ADEDSQMRMRLKRKLQRNRTSFTNEQVEALEKEFERTHYPDVFARERLAEKIALPEARIQVWFSNRRAKWRREEKLRNQRRAAEQAA--------------------------------VVT-----PSAGRL-PLNGTFAN-SMYPS-IGQP---MGG-----MGDTYR-----------------------------------------------------------------------------------------------------------------------------------------------------------------------------------------------------------------
>REF_Ptep@XP_021003239.1_paired_box_protein_Pax6_isoform_X4
------MPH------------KDSRRSVYSP---------PL------------------------------------IAV-----------QDP-------GHSG----------INQLGGVYVNGRPLPD--STRQKIV-ELAHSGARPCDISRILQVSNGCVSKILGRYYETGSIRPRAIGGSKPRVATPD-VVAKIAHFKRECPSIFAWEIRDRLLSEGACTNDSVPSVSSINRVLRNLAAQKE-QAQ------VQAQDAVYDKLRMLN---------GQ-----GW--------PR--PNPWYPG-----GTTFG--GIA--P-SYIAPV-----TTP-AT-----PLENGLNP------KK-----E-GSVTEASTPSDQSGS-----GEEDSAARLRLKRKLQRNRTSFTPEQIEALEKEFERTHYPDVFARERLAAKIDLPEARIQVWFSNRRAKWRREEKLRNQRRAAEQA-----------------------------------T-----TTPGRL-PLNTGFPN-SLYPS-IGQP---MAS-----MAETYGTIPTMPTY-----S--SN-MTPSSC----LQQQT----------------TSY-SCML---PPGG--TRSYDPL----SLGN-YTRP-TCPTA---------QPHVMQPVNSQFPSVNNGTAAST------GLIS----PGVSVP--------VQVP----GQ-SNDLNM--------ASNY---W-----TRLQ--------------
>Charinus_israelensis|070509|TRINITY_DN93668_c0_g1
------MPH------------K--------------------------------------------------------------------------------GHSG----------INQLGGVYVNGRPLPD--STRQKIV-ELAHSGARPCDISRILQVSNGCVSKILGRYYETGSIRPRAIGGSKPRVATPD-VVAKVAQFKRECPSIFAWEIRDRLLSEGVCTNETVPSVSSINRVLRNLASQKE-QAQ------VQAHDAVYDKLRMLN---------GQ-----GW--------PR--SNPWYSS-----SAAFG--GLP--P-GYVAPV-----TTP-TA-----PLENDHPH------KK-----ESGSVTEASTPSDQSAS----GGEEDNSARLRLKRKLQRNRTSFTPEQIEALEKEFERTHYPDVFARERLAAKIDLPEARIQVWFSNRRAKWRREEKLRNQRRAAE-------------------------------------------------------------------------------------------------------------------------------------------------------------------------------------------------------------------------------------------------------------------------------------------------------
>Tribolium_castaneum|010879|XP_015834306.1
------MLISN-------------GNALGSGPGLSGCCPVPVA----------PAARSAIKMDS------GLPA--NTAPSTAIPLSPTVASSP--TITSPAGAASGASTVPSSLAPSALRELYLASL------VSQQRFL-ELSRFGLRHYDLAQHMLTQQGAVTKLL------GTLRPGLIGGSKPKVATP-AVVSKIEQYKRENPTIFAWEIRERLISEGVCTNATAPSVSSINRILRNRAAERAAAEFAR-----AAGYGLY--------HPHPYAAAAAFP----W------------HSPLWPNSPL---------GLQPPGAGSSMMASPSSSGSPH--------------------DHGLLN------------SPPGTHPDSKDDSSLDSS----EQPKFRRNRTTFSPDQLEELEKEFEKSHYPCVSTRERLASKTSLSEARVQT-----------------------------------------------------------SEM----PPA---------------EPAVLSGP----------------------------------------------------------------ARQPVFDVRR-----PLDALSRFHPWL--------AYYS---------------------------------HRGTDGFLPF------VADGRRK-------------------------------------------------------------------
>Parasteatoda_tepidariorum|G009611|GXP_015915062.1
------M-----------------------------AISSHL-NIRS-------------------LY-PGYP------------FQ---------------GQGR----------MNQLGGVFINGRPLPN--HVRLKIV-ELAAAGVRPCVISRQLRVSHGCVSKILNRYQETGSIRPGVIGGSKPRVATPE-VEKKIEEYKRDNPGIFSWEIKDRLVKDGICDKESVPSVSSISRVLRGSRLGS------------SESGDSCDG-----------------------------------SKK----------ADHSIDGIL----G-------------------------------------------GRL---GNDE-----------SDCESEPGIPLKRKQRRSRTTFSAEQVEELERAFERTQYPDIYTREELALRTGLTEARVQVWFSNRRARW------RKQVGGQHLTAAF--------------------------------------SAAPTV-PLGY---------S----------A-----NPHCYE--A-------AHPDASTWH--AQALSGT-------------------TSTSGF--------QP-------------SFSSSH-STAYSQLPPEPC---VN-PAPL----SILGNSVNTNSQVSST-SEF---HLP----PTNSEMG---WN------SANMQP-RPDTTSS--WN-TSTENYTEPYVSTAYNNLQAAHPTVCHATAGIY
>Cioa_Trinity|019234|TRINITY_DN30265_c0_g1
-------------------------------------------------------------------------------------------------------------------------------------------------------------------------------------VIGGSKPKVATPK-VVDAIAAYKKQNPTMFAWEIRDRLLSDGVCDQDNIPSVSSINRIVRNKAAEKAKT------MCHSTSTS--------NG--------GASPHV-----------PASNPTSVITHAPPPQRPSYSINGIL----GIAS-------TDP-SLVKR-----------------------EGE-------DP------VNDSRDMNGDLHPHEDEETKRQRAEYNTSQLYDTSKDLKTAMLSDLSAATGLHQFVTASDHHSTAPVPAEQVPYDV--TMTTQVQSTAVYSPPLV------------------------AGAAVST-----TGVAAI-PG-------ADY-S-YAAP---YTQ---------YS---------------------PAAA-------------------------SAY-----------------------------GYSSGSIINPPYYYS----------------------------------------ARSPVSNAGLTT---------------APSLSP----------NYK------------------C-------
>Cioa_Trinity|014328|TRINITY_DN22543_c0_g2
------MDLSVPKRSSSPSLSG--APPLR--PTASLPFPPAT--ISPLTSTSAPAAAHPA----MVLF----PP--VSVPSTMSPQRPSELVLSAD---SPA----FPSPVSSSLVAGNLSPLYLNSR-LGESI-PPPRFLSDFSPYGLRPYDIARHLFSSQTAMNKILGRYYETGSLRPGIIGGSKPKVATP-LVVAKIEQYKRENPTIFAWEIRERLISEGVCTNNTAPSVSSINRILRNRAAERAAAEFAR-----AAGYGMY----------HPY--AAAFP----WGAAAAAA-----SSPMWSPL-----------------AGTQL--ATGSVGDPQGVSPTAP-----------LYDQRGP-----------------VDPDGEEGTSSDGG----DRPKFRRNRTTFSPEQLEVLEEEFEKTHYPCVSTRERLAAKTSLSEARVQVWFSNRRAKWRRHQRMNMLK-----------------PLN----------------GDPASS-----PAP------------TSSPASLSPEPVAM-------------S----------SQ--PQA----PK---------------PTVNIPRMGGENSAFSPA----------------------------------------------------------------RPSASTTPS------S---PSED------------------------------------------------------------------
>Cioa_Trinity|020978|TRINITY_DN33448_c0_g1
-------------------------------------------------------------------------------------------------------------------------------------------------------------------------------------------------------------------------------------------------------------------------------------------------GW--------PR--SNPWYSS-----SAAFG--GLP--P-GYVAPV-----TTP-TA-----PLENDHPH------KK-----ESGSVTEASTPSDQSAS----GGEEDNSARLRLKRKLQRNRTSFTPEQIEALEKEFERTHYPDVFARERLAAKIDLPEARIQVWFSNRRAKWRREEKLRNQRRAAEQ------------------------------------------------------------------------------------------------------------------------------------------------------------------------------------------------------------------------------------------------------------------------------------------------------
>Trichonephila_clavipes_Genome|020710|PRD38283.1
-------------------------------------------------------------MASLWFF--CQPSSI---------------------------------------------------------------------PYGNGGH---KAVLIAYVGI-----------SFRDVYILG----------ILLGIKQ-------IF-----------------------------------------------------------------------------------------------LFPT-----------------------------------------------------------------------------DKDLDECASSDSG----DRPKFRRNRTTFSPEQLEVLEEEFEKTHYPCVSTRERLAAKTNLSEARVQVWFSNRRAKWRRHQRMNMMK-----------------PVN---------------GVVPPTS-----PTP-------------SLSPVPSPEPVVP-------------S----------S--QPQP----PR---------------LMEHLPKMGGENSAFTPA----------------------------------------------------------------SRQTSSS------------PSSD------------------------------------------------------------------
>Drosophila_melanogaster|G000221|GNP_001014694.1
--------------------------------------MRNL-----------------------PCLGTGKPSPT--STATSSYFATTYYHLTD-----DECHSG----------VNQLGGVFVGGRPLPD--STRQKIV-ELAHSGARPCDISRILQVSNGCVSKILGRYYETGSIRPRAIGGSKPRVATAE-VVSKISQYKRECPSIFAWEIRDRLLQENVCTNDNIPSVSSINRVLRNLAAQKEQQSTGSNSGEGSEQEAIYEKLRLLNTGPGPLELVGQSPNHQSW-------PPRHYSGSWYPTSLSEISSAPNIASVTAGP-SLAHSL-----SPPNDIESLSIHQRNCPVATEDIHLKKELDGHQSDETGSGEGENSNGGA-SNIGNTEDDQARLILKRKLQRNRTSFTNDQIDSLEKEFERTHYPDVFARERLAGKIGLPEARIQVWFSNRRAKWRREEKLRNQRRTPNSTGASATSSSTDSPNSLSACSSLLSGN-GLSSPSTLSTTPCPPAISPRL-NFNSGSFG-AMYSN-MHHT---ALS-----MSDSYGAVTPIPSFNH---SAVG--LAPPSPI---PQQGDLTPS------------SLY-PCHMTLRPPPM--APAHHHIPAGVGLGSSANLGASCSGSGYEVLAYALPPPPMASSSAADSSFSAASSASANVTPSSGFSS---SPAVSSYAHM-YNYNTMTPSSASGT-SAHVAPGKQ--FFASCFY-SPWV----------------------
>Centruroides_sculpturatus_i5k|010164|XP_023219499.1
------MET---------------------------------------------------------SYLTNYT------------FQ---------------GQGR----------LNQLGGVFINGRPLPS--HIRLKIV-QMASAGIRPCVISRQLRVSHGCVSKILNRYQETGSIRPGMIGGSKPKVTTP-AIERTIGQYIRENPNHYTWEIRQRLISDGICDKNNVPSISSISRLLRNNRIKDKKA-------------------------------------------------------------------DHSIHGILN----------------------------------------------------------------KYSDSDCESEPGIELKRKQRRSRTIFTSEQLESLESVFCKSQYPDIYLREEIARNTKLSEARIQVWFSNRRARW------RKQVEKLSESSRVH-----MYPSYVDS---------SLQQSNCIWS--------GSMAPASNGF---TQFSTFQMEP---------------YT--KDLNTQ--DGTTPHTGC--PT-------------------------------------EYP--------------------------------------------------------------------YPIP----PIVSNESLTLWNH-----------------------SSTRENYS--YIITTMSEVKGSH---CHVAAGIY
>Trichonephila_clavipes_Genome|004101|PRD21674.1
------M--------------K--------------------------------------------------------ETA---------------------RQAG----------VNQLGGVFVNGRPLPD--YVRRRIV-ELALMGVRPCDISRQLLVSHGCVSKILTRFYETGSIKPGSIGGSKPKQVTPH-VVRKILRYKQENPSIFAWEIRDLLRSQRVCDEHSIPSVSSINRILRNSGHVVLDEPPPS------------------NT--HPPN--GSH--------------PATLNPACYPAPYL-ESPLLSTAGPQPNP-G------PSRPTPP-----------------------------------------------EEERTQTESKPSLKPSRGPSKRRESDSEEDCDSDAKKSTRLQVSDLVTGEPLLSRPYLLNASSQCW-----ATGR--------------------------------------------------------SSAFSF-PRFVPFPC--------------------------YF---------------------PSPY------------------------SSVY---------------------------------------------------------------------------------------------------------------------------ALRTDYQ--------HK----------------
>Tetranychus_urticae|G010138|GXP_015791105.1
------MDLR------------------------------------------------------------------------------------------------------------------TNNR------SSSTSTICEKIKFGLKSNNNTSNTSTSSTTANNINGRLYYDGNLRPSVIGGSKPKVATP-LVVSKIEQYKRENPTIFAWEIRERLVNEGVCSQGTAPSVSSINRILRNRASQRALAEFTRNYQLYAATSA-YPM------TPHPPVPAGVNPSN----AAAAAMPPTG--QPFWQPMGLP-----NSNLIHPDKCGSGI---NSESSSPN--------------------------------------LSSMTNPNGFEHLTFSSA--SDSAAKFRRNRTTFSQDQLEILEQEFEKTQYPCVSTRERLAQQTNLSEARVQVWFSNRRAKNRRHQRMSRSNNSRYSSL-AESRDSGDSPGIDMISRD----VSRDSFDTNVSS-----PHSGSVTPTRAHRSSLSKSPEKPLSP----------------S---------------------PP-------------------------------------TGPGTDL----------------------------------------------SGTRNTNSPSSSSSHS------PSPQPPPSKVLIAP------------GSVDSAFKKVT-------------------------------------
>Cioa_Trinity|031250|TRINITY_DN61037_c0_g2
--------------------------------------------------------------------------------------------------------------------------------------------------------------------------------------------------------------------------------------------------------------------------------N---------GQ-----GW--------PR--SNPWYPG-----GTTLG--GLT--A-SCLPSM-----NPA-NV-----PAENGQLQ------KK-----EGGSVSEGSTRSDLSPS-----GDEDSTARLRLKRKLQRNRTSFSHEQIEALEKEFERTHYPDVFARERLAAKIDLPEARIQVWFSNRRAKWRREEKLRNQRRVAEHPSV------------------------------AA-N-----PGPGRL-AIGSGFPN-SLYPS-IGQP---MGS-----MADTYSTMPPMPSY-----SMSNT-MAPSSC----LQQQA----------------SSY-SCML---PPGG--ARTYDPL----SLGN-YSRP-SCPSA---------QSHVMQPINGQFPTVNNGGAAST------GRYS--SPPLIRTPRPPF---LLRLPTGPLSG-PGTTHA--------TPRYLASW-----SKMNYA------------
>IscaW_1_6|009630|ISCW011634PA
------M-------------------------------TGTVVP--------------------------AWDC------------------------------DQ----------VNQLGGVFVNGRPLPN--GVRLRIV-ELAQLGVRPCDISRQLRVSHGCVSKILARFHETGSILPGAIGGSKPRVTTPKLVVASIRELKRKDPGIFAWEIRDRLLAEGVCDKANVPSVSSISRILRNKM----------------------------------------------------------------------------------------------------------------------------------------------------------------------------------AP--------------------------------------------------CSPSP-----------------------------------------------------------------------------------------------VAATPGKA---PCV--------------------------------------------------------------------------------------------------------------------------------------EVTHR-TTPSA-----------------------------PR---------
>Drosophila_melanogaster|G015746|GNP_524638.3
------M----------------TTEHIMHG-PHSSVGQSTL-------------------------FG---------STA---------------------GHSG----------INQLGGVYVNGRPLPD--STRQKIV-ELAHSGARPCDISRILQVSNGCVSKILGRYYETGSIKPRAIGGSKPRVATTP-VVQKIADYKRECPSIFAWEIRDRLLSEQVCNSDNIPSVSSINRVLRNLASQKEQQAQ-------QQNESVYEKLRMFN---------GQT---GGW--------------AWYPSN----TTTAH-LTLP--P-AA--SV----VTSPANL--------SGQADRDDVQKRELQF--SHDSTSDGNSEHNSS-------GDEDSQMRLRLKRKLQRNRTSFSNEQIDSLEKEFERTHYPDVFARERLADKIGLPEARIQVWFSNRRAKWRREEKMRTQRRSADTVDGSGRTSTANNPSGTTASSSVATSNVAERTSSALVSVSPPQPAAPRL-PLNSGF-N-TMYSS-IPQP---IAT-----MAENYN-------------SSLG--SMTPSC----LQQRDA-----------------Y-PYMF------------HDPL----SLGSHHRNT-ACNPSAA------HQQPPQHGVY----TNSSPMPSSN-----TGVIS----AGVSVP--------VQIS----TQNVSDLT---------GSNY---W-----PRLQ--------------
>Tetranychus_urticae|G003179|GXP_015784146.1
-----NM-----------------------------SATSPL-NIRP-------------------YL-TGYP------------FQ---------------GQGR----------VNQLGGVFINGRPLPN--HIRLKIV-ELAAAGVRPCVISRQLRVSHGCVSKILNRYQETGSIRPGVIGGSKPRIVSPE-VERRIEEYRRENPGIFSWEIRDKLIKENLCDRQTAPSISAISRLLRDGNHGSSSS------GSGSGGSNGSGGSNGPGG--NGHN-NGSTTGM-----------DSMSTKA-------------------------------------------------------------------------GDDD----------ASDSDTEPGLTLKRKQRRSRTTFTAMQLEELEKAFERTQYPDIYTREELAQRTKLSEARVQVWFSNRRARW------RKQVGSQQIQTGF--------------------------------------GSPFGI-PTMH---------P-SYGA---S--------------------------SAPSYF--PTT------------------------------------------------------PTSD-PVPYSSL----------------------------GSNQSGT-------SLP----GNSS------WPS----CSEATRQ-TTSSLTA--AA--------GSYLST---------PNVCVSGSGI-
>Drosophila_melanogaster|G015045|GNP_523863.1
------M-----------------------------AVSAL--NMTP-------------------YF-GGYP------------FQ---------------GQGR----------VNQLGGVFINGRPLPN--HIRRQIV-EMAAAGVRPCVISRQLRVSHGCVSKILNRFQETGSIRPGVIGGSKPRVATPD-IESRIEELKQSQPGIFSWEIRAKLIEAGVCDKQNAPSVSSISRLLRGSSGSGTS---------------------------------------------------------------------HSIDGIL----G-------------------------------------------GGAGSVGSED----------ESEDDAEPSVQLKRKQRRSRTTFSNDQIDALERIFARTQYPDVYTREELAQSTGLTEARVQVWFSNRRARL------RKQLNTQQVPSFA--------P----------------------TS-----TSFGAT-PTTS---------A-APAP---NMG-----MSL-Y--------------SSQSW---PSSGA----YENHAA---------YGGSVASM--------SP-----------ASSTSGTS-SAAHSPVQTQA-------QQPG----STYGVGSSNATYPSAA------YSMP----QTPATSAE--FAS----AAASGSH-HPSTWDSYNFAPASA----------AGNHISGYHPYF-----GF-
>Charinus_israelensis|066673|TRINITY_DN826_c4_g1
------MPH------------K--------------------------------------------------------------------------------GHSG----------INQLGGIYVNGRPLPD--STRQKIV-ELAHSGARPCDISRILQVSNGCVSKILGRYYETGSIRPRAIGGSKPRVATPD-VVSKIGVFKRECPSIFAWEIRDRLLSEAVCTNENVPSVSSINRVLRNMASQKE-QSQ------TPHQDAVYDKLRMLN---------GQ-----GW--------PR--SNPWYPG-----GTTLG--GLT--A-SCLPSM-----NPA-NV-----PAENGQLQ------KK-----EGGSVSEGSTRSDLSPS-----GDEDSTARLRLKRKLQRNRTSFSHEQIEALEKEFERTHYPDVFARERLAAKIDLPEARIQVWFSNRRAKWRREEKLRNQRRVAEHPSV------------------------------AA-N-----PGPGRL-AIGSGFPN-SLYPS-IGQP---MGS-----MADTYSTMPPMPSY-----SMSNT-MAPSSC----LQQQA----------------SSY-SCML---PPGG--ARTYDPL----SLGN-YSRP-SCPSA---------QSHVMQPINGQFPTVNNGGAAST------GLIS----PGVSVP--------VQVP----GQ-PSDLNM--------TSNY---W-----PRLQ--------------
>Centruroides_sculpturatus_i5k|027064|XP_023236399.1
----------------------------------------------------------------MFFF--FHPHLQTSRVSIIIQKKTTRL---------------RKCTIQTSLTTGSLSPLYLNSR-LGDSLPPPPRILPDFSPYGLRPYDFARHLLSSQTTVNKILGRYYETGSLRPGIIGGSKPKVATP-VVVSKIEQYKRENPTIFAWEIRERLISEGVCTNSTAPSVSSINRILRNRAAERAAAEFAR-----AAGYGMY----------HPY--AAAFP----WGAAAAAA-----TPHLWPPF-----------------SGPQL--PTGATPDPATLAVMTP-----------LRDHRQS-----------------VDKDSEEGTSSDNG----DRPKFRRNRTTFSPEQLEVLEEEFEKTHYPCVSTRERLAAKTNLSEARVQVWFSNRRAKWRRHQRMNMLR-----------------PMN----------------GVSSPS-----PS--------------STPPSPSPEPLTP-------------S----------SQ--PLA----PK---------------PMENLPKMGGENSAFSPA----------------------------------------------------------------RQLSPHLQS------S---PSSE------------------------------------------------------------------
>Tetranychus_urticae|G003178|GXP_015784145.1
-----NM-----------------------------SATSPL-NIRP-------------------YL-TGYP------------FQ---------------GQGR----------VNQLGGVFINGRPLPN--HIRLKIV-ELAAAGVRPCVISRQLRVSHGCVSKILNRYQETGSIRPGVIGGSKPRIVSPE-VERRIEEYRRENPGIFSWEIRDKLIKENLCDRQTAPSISAISRLLRDGNHGSSSS------GSGSGGSNGSGGSNGPGG--NGHN-NGSTTGM-----------DSMSTKA----------GKHSIAGIL----G-------------------------------------------GGGIANGDDD----------ASDSDTEPGLTLKRKQRRSRTTFTAMQLEELEKAFERTQYPDIYTREELAQRTKLSEARVQVWFSNRRARW------RKQVGSQQIQTGF--------------------------------------GSPFGI-PTMH---------P-SYGA---S--------------------------SAPSYF--PTT------------------------------------------------------PTSD-PVPYSSL----------------------------GSNQSGT-------SLP----GNSS------WPS----CSEATRQ-TTSSLTA--AA--------GSYLST---------PNVCVSGSGI-
>Trichonephila_clavipes_Genome|016912|PRD34485.1
LFRLH-HEL------------R--------------------------------------------------------------------------------RHSG----------INQLGGVYVNGRPLPD--STRQKIV-ELAHSGARPCDISRILQVSNGCVSKILGRYYETGSIKPRAIGGSKPRVATPH-VVAKIADYKRECPSIFAWEIRDRLLSEAVCNNDNIPSL------------------------------------------------------------------------------------------------------------------------------------------------------------------------------------------------------------------------------------------------------------------------------------------------------------------------------------------------------------------------------------------------------------------------------------------------------------------------------------------------------------------------------------------------------------
>Tribolium_castaneum|000139|NP_001103907.1
------MAH------------K--------------------------------------------------------------------------------GHSG----------VNQLGGVFVGGRPLPD--STRQKIV-ELAHSGARPCDISRILQVSNGCVSKILGRYYETGSIRPRAIGGSKPRVATAE-VVSKISSYKRECPSIFAWEIRDRLLQEGVCTNDNIPSVSSINRVLRNLAAQKEQTSQ--NPPVSSGNDSVYDKLRLLNG--------NQ----GSW---------R--PTPWYSPGN---------TSFPLQPLS----------PPPTIL--------------ADDINKKVTDGINSDETNSGDNSNAGSSI-----GPDDDQARLRLKRKLQRNRTSFTNDQIDSLEKEFERTHYPDVFARERLAAKIGLPEARIQVWFSNRRAKWRREEKLRNQRRGAPAPAE--------HPGPA--------------------------ASPPRL----QGFNNTSMYSP-LPPP---MS------IADTYSSMSSMSSFNH--TSSMG--PSPGAC----LQQRESPSM--------GGAMSGY--CMG--RPPS------YD-L----GIGY-GSRPSPCSPT---------QPYQMNG-----HQYNTNGTSST------GLIS----PGVSVP--------IAVP----GQ--ADM----------TSQY---W-----PRLQ--------------
>Parasteatoda_tepidariorum|G011206|GXP_015917132.1
------MPH------------K--------------------------------------------------------------------------------GHSG----------INQLGGVYVNGRPLPD--STRQKIV-ELAHSGARPCDISRILQVSNGCVSKILGRYYETGSIKPRAIGGSKPRVATPH-VVAKIADYKRECPSIFAWEIRDRLLSEGVCNNDNIPSVSSINRVLRNLAAQKEQQQQHHHQLTVPGAELVYDKLRMLNG--------GQ-----PW--------------PWYHTG----ASHLTAAGVP--H-G----------TSPAGLAAATGGVCNGQHNGSDSSAKKSV----NEATSDGNSENNSS-------ADEDSQMRMRLK-------------------------------------------------------------------------------------------------------------------------------------------------------------------------------------------------------------------------------------------------------------------------------------------------------------------------------------------------------------------------------
>Tribolium_castaneum|002470|XP_008192127.1
------MPH------------KVPEEDLMH---HASMGQNTI-------------------------FG---------STA---------------------GHSG----------INQLGGVYVNGRPLPD--STRQKIV-ELAHSGARPCDISRILQVSNGCVSKILGRYYETGSIKPRAIGGSKPRVATQP-VVNKIAEFKRECPSIFAWEIRDRLLSEGVCNNDNIPSVSSINRVLRNLASQKEQQAS-------AQNESVYDKLRMFN---------GQTP---GW--------------AWYPGT----PTAPH-LGLP--P-------------APAAL--------TTQIARDDLQKRADA---MHENTSDGNSEHNSS-------GDEDSQLRLRLKRKLQRNRTSFTNEQIDSLEKEFERTHYPDVFARERLAEKIGLPEARIQVWFSNRRAKWRREEKLRNQRRAVDQVGAV----------------------------------SPP-SSAGRL-PINSGF-N-SMYSS-IPQP---IAT-----MADTYS-------------SMSGGL--SSSC----LQQRDA---------------TGY-PYMF------------HDPL---HSLSSYNSRATACNPAVA------HTQPTTHPSYAS-ATTPTSVPAST----GTGVIS----AGVSVP--------VQIP----SQ-TPDLSTN------LASNY---W-----PRIQ--------------
>Parasteatoda_tepidariorum|G009610|GXP_015915061.1
------M-----------------------------AISSHL-NIRS-------------------LY-PGYPFQD---------FQ---------------GQGR----------MNQLGGVFINGRPLPN--HVRLKIV-ELAAAGVRPCVISRQLRVSHGCVSKILNRYQETGSIRPGVIGGSKPRVATPE-VEKKIEEYKRDNPGIFSWEIKDRLVKDGICDKESVPSVSSISRVLRGSRLGS------------SESGDSCDG-----------------------------------SKK----------ADHSIDGIL----G-------------------------------------------GRL---GNDE-----------SDCESEPGIPLKRKQRRSRTTFSAEQVEELERAFERTQYPDIYTREELALRTGLTEARVQVWFSNRRARW------RKQVGGQHLTAAF--------------------------------------SAAPTV-PLGY---------S----------A-----NPHCYE--A-------AHPDASTWH--AQALSGT-------------------TSTSGF--------QP-------------SFSSSH-STAYSQLPPEPC---VN-PAPL----SILGNSVNTNSQVSST-SEF---HLP----PTNSEMG---WN------SANMQP-RPDTTSS--WN-TSTENYTEPYVSTAYNNLQAAHPTVCHATAGIY
>Dinothrombium_tinctorium|008179|RWS07035.1
------M-----------------------------SATSPL-NIRP-------------------FL-TGYP------------FQG-------------IGQGR----------VNQLGGVFINGRPLPN--HIRLKIV-EMAAAGVRPCVISRQLRVSHGCVSKILNRYQETGSIRPGVIGGSKPRIVSQD-VEKRIDEYRRENPGIFSWEIRDRLIKEGLCDRTTAPSVSAISRLLRGGSGPS-----------GSSTSSSVDSLS---------------------------------SKA----------AKHTIDGIL----G-------------------------------------------AAA---GGGSISNASK--DPSDDSDTEPGLTLKRKQRRSRTTFTALQLEELEKAFERTQYPDIYTREELAQRTKLTEARVQ-------------------------------------------------------------------------------------------------------------------------------------------------------------------------------------------------------------------------------------------------------------------------------------------------------------------------------
>Trichonephila_clavipes_Genome|018006|PRD35579.1
----------------------------------------------------------------------------------------------------------------------------MSGNPVLNEK-----------------------------------N---------------------TP----------------VNLFET-------------PAPP-----------------------------------------------------------------------------------------------------------------------------------------------------------------------------PRKQRRERTTFTRAQLDVLESLFSKTRYPDIFMREEVAVKINLPESRVQVWFKNRRAKCRQQKSRPKKAKSPPSSSTPPSSRGEKPPSL----------PPPHSSSTSSSA-----GPPTSNT------NSSSISPA-TISPVAAMGANQR-----SYQ-M-------SCYSQSYG----PTSYHYGN----------MDYLPPPMPVTTMTSPQM---SAPAMTG-------THMGGLASAHQTLSSRTPPIN------------------------------------GSLP----PPGSTDCLEY---------------SSD--------KSAAWKFQ--------------------------
>Tribolium_castaneum|002471|XP_008192128.1
------MPH------------KVPEEDLMH---HASMGQNTI-------------------------FG---------STA---------------------GHSG----------INQLGGVYVNGRPLPD--STRQKIV-ELAHSGARPCDISRILQVSNGCVSKILGRYYETGSIKPRAIGGSKPRVATQP-VVNKIAEFKRECPSIFAWEIRDRLLSEGVCNNDNIPSVSSINRVLRNLASQKEQQAS-------AQNESVYDKLRMFN---------GQTP---GW--------------AWYPGT----PTAPH-LGLP--P-------------APAAL--------TTQIARDDLQKRADA---MHENTSDGNSEHNSS-------GDEDSQLRLRLKRKLQRNRTSFTNEQIDSLEKEFERTHYPDVFARERLAEKIGLPE----VWFSNRRAKWRREEKLRNQRRAVDQVGAV----------------------------------SPP-SSAGRL-PINSGF-N-SMYSS-IPQP---IAT-----MADTYS-------------SMSGGL--SSSC----LQQRDA---------------TGY-PYMF------------HDPL---HSLSSYNSRATACNPAVA------HTQPTTHPSYAS-ATTPTSVPAST----GTGVIS----AGVSVP--------VQIP----SQ-TPDLSTN------LASNY---W-----PRIQ--------------
>Tribolium_castaneum|002472|XP_008192129.1
------MPH------------K--EEDLMH---HASMGQNTI-------------------------FG---------STA---------------------GHSG----------INQLGGVYVNGRPLPD--STRQKIV-ELAHSGARPCDISRILQVSNGCVSKILGRYYETGSIKPRAIGGSKPRVATQP-VVNKIAEFKRECPSIFAWEIRDRLLSEGVCNNDNIPSVSSINRVLRNLASQKEQQAS-------AQNESVYDKLRMFN---------GQTP---GW--------------AWYPGT----PTAPH-LGLP--P-------------APAAL--------TTQIARDDLQKRADA---MHENTSDGNSEHNSS-------GDEDSQLRLRLKRKLQRNRTSFTNEQIDSLEKEFERTHYPDVFARERLAEKIGLPEARIQVWFSNRRAKWRREEKLRNQRRAVDQVGAV----------------------------------SPP-SSAGRL-PINSGF-N-SMYSS-IPQP---IAT-----MADTYS-------------SMSGGL--SSSC----LQQRDA---------------TGY-PYMF------------HDPL---HSLSSYNSRATACNPAVA------HTQPTTHPSYAS-ATTPTSVPAST----GTGVIS----AGVSVP--------VQIP----SQ-TPDLSTN------LASNY---W-----PRIQ--------------
>Lpol|013313|m.12062
--------------------------------------------------------------------------------------------------------------------------------------------------------------------------------------------------------------------SVCRD---STGNVQVNTAL-NISVDATKSKTPKKKQGSG-----------------------------------------------------------------------------------------------------------------------------------------------NTGENPP------KKKKTRTTFTAFQLEGLELAFQRAPYPDVFAREELALGLSLSESRVQVWFQNRRAKWRKREPQRN---------------------------------------TN-------------FM-------QSS-----SAST---FGT----------M-LS-------TTTPSL-----PLLNNT-----------IIDTWGFAS------SPYDFAQTAP-----------------------------------------------------------FST------------------------------------------------------------------------------------
>Tachypleus_tridentatus_2019G|028971|evm.model.Hic_chr_8.491
MLL---FPP---------------------------------------------------------------------------------------------GHSG----------INQLGGIYVNGRPLPD--STRQKIV-ELAHSGARPCDISRILQVSNGCVSKILGRYYETGSIRPRAIGGSKPRVATPD-VVSNIAQYKRECPSIFAWEIRDRLLSDGICTNDNVPSVSSINRVLRNLAAQKEQHVQ------AQAQDAVYDKLRMLN---------GQ-----GW--------PR--PNPWYPA-----SATFG--GLT--P-ACVPPP----VTVP-GL-----STENGPIQ------KK-----EGDSGTESSSRSDPGGS----GDDEENAARLRLKRKLQRNRTSFTPEQIEALEKEFERTHYPDVFARERLASKIDLPEARIQVWFSNRRAKWRREEKLRNQRRAAEQAA-------------------------------AAVN-----NTPGRL-PLNSGFPN-SLYPG-IGQP---MAS-----MGDSY------------------------------------------------------------------------------------------------------------------------------------------------------------------------------------------W-----AY----------------
>Tachypleus_tridentatus_2019G|004674|evm.model.Hic_chr_10.2298
-------------------------------------MPENL-TL---------------------------------------------------------GQGR----------VNQLGGVFINGRPLPN--HIRLKIV-EMAAAGIRPCVISRQLRVSHGCVSKILNRYQETGSIRPGVIGGSKPRVATPD-VEKKIEDYKKENPGIFSWEIRDRLIKDEICDKNSAPSVSSISRVLRGGRQPNKSE------ECYREGEG---------------------------------------SKK----------ADHSINGIL----G-------------------------------------------GRT---SNDD-----------SDCDSEPGIPLKRKQRRSRTTFTAEQLEELERAFERTQYPDVYTREELAQRTKLTEARVQVWFSNRRARW------RKQMGSHHQMATFS------------------------------PS-----AAVLSL-PMGY---------P-QPTA---T-A-----TTH-YQ--PIGDSSG-HH-DNTNWI--PSQ---TL-----------------SAASSGL--------HP-----QTN---LAQNPLAS-HSSYPSFNAETC---IN-GAPL----NFLGGPGNSVSNIASTVPEF---HIP----PISTGN----W------AAPPIAG-RNDASSS--VATTSCDNYGESFIANPFNNLTTTHPPVCHAASGFF
>REF_Ptep@XP_021003238.1_paired_box_protein_Pax6_isoform_X3
LFRVYVMPH------------K--------------------------------------------------------------------------------GHSG----------INQLGGVYVNGRPLPD--STRQKIV-ELAHSGARPCDISRILQVSNGCVSKILGRYYETGSIRPRAIGGSKPRVATPD-VVAKIAHFKRECPSIFAWEIRDRLLSEGACTNDSVPSVSSINRVLRNLAAQKE-QAQ------VQAQDAVYDKLRMLN---------GQ-----GW--------PR--PNPWYPG-----GTTFG--GIA--P-SYIAPV-----TTP-AT-----PLENGLNP------KK-----E-GSVTEASTPSDQSGS-----GEEDSAARLRLKRKLQRNRTSFTPEQIEALEKEFERTHYPDVFARERLAAKIDLPEARIQVWFSNRRAKWRREEKLRNQRRAAEQA-----------------------------------T-----TTPGRL-PLNTGFPN-SLYPS-IGQP---MAS-----MAETYGTIPTMPTY-----S--SN-MTPSSC----LQQQT----------------TSY-SCML---PPGG--TRSYDPL----SLGN-YTRP-TCPTA---------QPHVMQPVNSQFPSVNNGTAAST------GLIS----PGVSVP--------VQVP----GQ-SNDLNM--------ASNY---W-----TRLQ--------------
>Charinus_israelensis|070508|TRINITY_DN93668_c0_g1
------MPH------------K--------------------------------------------------------------------------------GHSG----------INQLGGVYVNGRPLPD--STRQKIV-ELAHSGARPCDISRILQVSNGCVSKILGRYYETGSIRPRAIGGSKPRVATPD-VVAKVAQFKRECPSIFAWEIRDRLLSEGVCTNETVPSVSSINRVLRNLASQKE-QAQ------VQAHDAVYDKLRMLN---------GQ-----GW--------PR--SNPWYSS-----SAAFG--GLP--P-GYVAPV-----TTP-TA-----PLENDHPH------KK-----ESGSVTEASTPSDQSAS----GGEEDNSARLRLKRKLQRNRTSFTPEQIEALEKEFERTHYPDVFARERLAAKIDLPEARIQVWFSNRRAKWRREEKLRNQRRAAE-------------------------------------------------------------------------------------------------------------------------------------------------------------------------------------------------------------------------------------------------------------------------------------------------------
>Strigamia_maritima|000412|SMAR001091PA
------MPHT--------------------------------------------------------------------------------------------GQAG----------INQLGGVFVNGRPLPD--FIRRRIV-ELALMGVRPCDISRQLLVSHGCVSKILTRFYETGSIKPGAIGGSKPKVATP-AVVRKILRYKNDNPSMFAWEIRDQLLS-------GVPSVSSINRILRGNAIPNAEINPDSNNRTDAATGSL---------------AAASFLN-GSS-----------------------------------IP------------------------------------------------------------------KMSDLASGAQLYNALLRSSSTVTTSGFQVTSSAAETVSIPPAKTSENVNETDDDDESEEKKQIKSKRNSYTIEEILKRDTEK-------------------------------------------------------------------------------------------------------------PK--------------------------------------------------------------------------------------------------------------------------------------------------------KMKSINYF--YQDGTRKKIILN------------
>Strigamia_maritima|012445|SMAR007866PA
------M-------------------------------ESSQIQ--------------------------SY--------------------------------GE----------VNQLGGVFVNGRPLPN--AIRLRIV-ELAQLGIRPCDISRQLRVSHGCVSKILARYHETGSILPGAIGGSKPRVTTPK-VVSYIKELKQKDPGIFAWEIRDRLLSDGVCDKYNVPSVSSISRILRNKIGVLLHH--HH---HAENK----------------------------------------------------------ANG-----------------------------------------------------------------------------A----------------ASHLFAP-----QVLYP---------------------YP--------------HQTSGPPPQ----------------------------------------------------------------------------------------------AQAQPRSW---PDIL------------------------SMGF--------------------------------------------------------------------------------------------------------RPATHC-SGQSSVG-------EQNYN-YYMY-----LSGQGPSV-LSAQAL-
>Dinothrombium_tinctorium|006172|RWS04949.1
----------------------------------------------------------------------------------------------------------------------------KNSK------HSIDAIL------GLSSAQFN-----NSNNLSNLDN-------IDP-----------------------------------SD---NDGAITGNRCPQSSGNDCTAFSQSGHNSSAG----------------------------------------------------------------------------------------------------------------------------------------------------------KKKHRRNRTTFTTYQIHELERAFEKSHYPDVYSREDLAIKVNLPEVRVQVWFQNRRAKWRRQEKLENQSMFRNINHQPAPAYCR-------------------SSPTTLSSLDSPCASPSMLQAFNKWL-ASSSHSSSSSAP---LGAFYLPMGISNFN-AS-------STAASMY----PN------------------------------------TTPPVETN---------------LISQSNDLEPINGGSG---KLAATVQQISPLNLSVNGSALDSGRSKELSKLLAAISGNSVASAAATA---QIEVANKD-DQRTTSIATLR----MKAKEH-------ITKALAVRL-----------
>Centruroides_sculpturatus_i5k|027065|XP_023236400.1
------MDLSVPKRPSSP------ADQLR--PNIGLSYTSSAGPVSTVPSVGTPAAPIPA----MVHF----PH--AAAPTTVSPQRPPEMLANDS----PS----FSCNVSTGLLPGSLSPLYLNSR-LGDSLPPPPRILPDFSPYGLRPYDFARHLLSSQTTVNKILGRYYETGSLRPGIIGGSKPKVATP-VVVSKIEQYKRENPTIFAWEIRERLISEGVCTNSTAPSVSSINRILRNRAAERAAAEFAR-----AAGYGMY----------HPY--AAAFP----WGAAAAAA-----TPHLWPPF-----------------SGPQL--PTGATPDPATLAVMTP-----------LRDHRQS-----------------VDKDSEEGTSSDNG----DRPKFRRNRTTFSPEQLEVLEEEFEKTHYPCVSTRERLAAKTNLSEARVQT-SEVETSPTHEHAQTN---------------------ER----------------SIKSVT-----KF--------------HTPVS-----VTR-------------T----------SN--TI-------------------------------------------------------------------------------------------------------------------------------------------------------------------------------------------------
>Tetranychus_urticae|G004590|GXP_015785557.1
------MPH------------KESSEFMFHG----------L------------------------------------MTA-----------MHK-------GHSG----------VNQLGGVYVNGRPLPD--TTRQKIV-ELAHQGARPCDISRVLQVSNGCVSKILGRYYETGSIRPKAIGGSKPRVATPD-VVGKIARFKSDCPSIFAWEIRDRLLNEGICTNDNVPSVSSINRVLRNLAAQKEQQAH------SQATNEVYDKLRMLN---------GQ-----GWHARA---AP-----PWYPGAAA-AAAAFG--NIG--P-PCVPSV----PTAPSSI-----PPENGSSQAS--QDKKDSSDLDGHSIDPESGTDDSSHP----EGSEDTEARLRLKRKLQRNRTSFTPEQIEALEKEFEKTHYPDIFSRERLASRIDLPEARIQVWFSNRRAKYRREQKLRDQRKSSDQTTVL------TNPSPTTTSSPVSAA-----AAAAAAA-----TVPPRI-PINPGFPN-GFYPS-IPHP---SISHPHSMVSDTYSSITSMPSY-----SMASN-MAQNSC----LQQQAT--------------VSNY-SCMLP-PPPGS--VRSYDPL---GSLGS-YSRPSTCGAS-----------------------------------------------------------DVQ------------------------------Y-----SDLY--------------
>Drosophila_melanogaster|G012724|GNP_001287047.1
LIELNSLTVANSGLKMEPHPQR--ITSLA--PHASSVAAASVA-----AA----AAAAAAAAAG------------AGSGAGATSTSPT-------SVQIPPGFGG----------GGSTGGIPLNTL------MSQHRLL-EFSRFGLRGYDIAQHMLTQQGAVSKLL------GSLRPGLIGGSKPKVATP-TVVSKIEQYKRENPTIFAWEIRERLISEGVCTNATAPSVSSINRILRNRAAERVATEFAR-----TAAYGLYPP------PPHPY---GSFT----WHPAGNVPPPPPPPSALWSVAAPTNLPPSAASAVPVSTCGSLSSAAGGAGGTPT-----------------------------NRAISPGSGSHDTLES-ADENRHIDSDYLDDDEPKFRRNRTTFSPEQLEELEKEFDKSHYPCVSTRERLSSRTSLSEARVQVWFSNRRAKWRRHQRMNLLKRQRSSPANPLHSQQS--------------------NDAPASS-----PTP-------SNHSSASTSPQ-GPPPSVLLPTHAALQLLSHYQQQQQQQQQQHQQQQQLS----PSGCN------------PAANHLSMGGERSAFRSLV---SSPSAAA---------FLGLARQYAVAASLTVA-------EEQRSRLHYSGGEGTGPNTNTTQSGGSTM------TVDNSSSDSDE------EINVHDDSDGEIESSAATAAKVARLSSSD-----------------PAT-------F
>Trichonephila_clavipes_Genome|016913|PRD34486.1
------M---------------------------------------------------------------------------------------------------------------------VQTF---------------------------------------------------PYVIISSKAIASTV------------------------RLS------------ARTIF-----------------------------------------------------------------------------------------------------------------------------------------------------------------------------QTRSTFS-----------------SVVEEE-------------PVWFSNRRAKWRREEKLRNQRRTVDQVSAS-----------------------------SVAT-----PTAGRL-PLNGTF-ANTMYPS-LGQP---MGS-----MTDSYG----------TPVSGMT----PSSC----LQQRDP---------------GAYSYML-------------HDTL----SLGA-YSRA-SCTPGQA----------------------------------------MNSHPSYASIHLDR---EVYFH------------------RYSCNNYL--------------------------
>Drosophila_melanogaster|G015214|GNP_524042.2
LIELNSLTVANSGLKMEPHPQR--ITSLA--PHASSVAAASVA-----AA----AAAAAAAAAG------------AGSGAGATSTSPT-------SVQIPPGFGG----------GGSTGGIPLNTL------MSQHRLL-EFSRFGLRGYDIAQHMLTQQGAVSKLL------GSLRPGLIGGSKPKVATP-TVVSKIEQYKRENPTIFAWEIRERLISEGVCTNATAPSVSSINRILRNRAAERVATEFAR-----TAAYGLYPP------PPHPY---GSFT----WHPAGNVPPPPPPPSALWSVAAPTNLPPSAASAVPVSTCGSLSSAAGGAGGTPT-----------------------------NRAISPGSGSHDTLES-ADENRHIDSDYLDDDEPKFRRNRTTFSPEQLEELEKEFDKSHYPCVSTRERLSSRTSLSEARVQVWFSNRRAKWRRHQRMNLLKRQRSSPANPLHSQQS--------------------NDAPASS-----PTP-------SNHSSASTSPQ-GPPPSVLLPTHAALQLLSHYQQQQQQQQQQHQQQQQLS----PSGCN------------PAANHLSMGGERSAFRSLV---SSPSAAA---------FLGLARQYAVAASLTVA-------EEQRSRLHYSGGEGTGPNTNTTQSGGSTM------TVDNSSSDSDE------EINVHDDSDGEIESSAATAAKVARLSSSD-----------------PAT-------F
>Tachypleus_tridentatus_2019G|012200|evm.model.Hic_chr_13.3090
ML----------------------------------------------------------------------------------------------------GHSG----------INQLGGIYVNGRPLPD--STRQKIV-ELAHSGARPCDISRILQVSNGCVSKILGRYYETGSIRPRAIGGSKPRVATPP-VVNKIAQYKRECPSIFAWEIRDRLLSEGICNNDNVPSVSSINRVLRNLAAQKEQQVH------AQAQDAVYDKLRILN---------GQ-----GW--------PR--PNPWYPG-----SATFG--GIT--P-ACVPPP----VTAP-SL-----PTENGQIQ------KK-----EGDSGTESSSRSDPGGS-----SDEDNAARLRLKRKLQRNRTSFTPEQIEALEKEFERTHYPDVFARERLAAKIDLPEARIQVWFSNRRAKWRREEKLRNQRRAAEQAAV------------------------------AAVN-----TTPARL-PLNAGFPN-ALYPS-IGQP---MAS-----MTDTY---------------------------------------------------------------------------------SD-FARA-LCPSA-----------------------------------------S----PS---------------P---------------------------DW-----------------------
>Dinothrombium_tinctorium|013837|RWS12806.1
------MDY---------------------------------------------------------------------------------------PYLNQSGFDS----------TCSLSTM--DPT-------SLSSCQ--------LPCSYS-----NMSQVQAAA-QYRYGTSLSPRAFG-------TA-------------------GSC-G---GPGSGSAHSVF-TMGLQSLPYKMYS-PSHEG-----------------------------------------------------------------------------------------------------------------------------------------------MLTEK-R------KQRRIRTTFTSAQLKELERAFQETHYPDIYTREEIAMKTDLTEARVQVWFQNRRAKFRKQERLNQQKA-------QNQQQSG----------------NQ-GGNTN--------GNGGQQS-------ASSTSAANNQST---SGGSNAAAAESNVG-AA-------NNSSNKS----ENHANSAN----GTTSTAINGIGKALSPQGIISPHSLSLPPPTAAP---------------KWSMSANAIPMSNTHS-------------------NHLSSHSA----SAGLMAAAIPPSCLTASTFL---GNHHPNHH-ASNHHSSYSAI----NSIDS----------KSNISSQ-----------
>Parasteatoda_tepidariorum|G026084|GXP_021003238.1
LFRVYVMPH------------K--------------------------------------------------------------------------------GHSG----------INQLGGVYVNGRPLPD--STRQKIV-ELAHSGARPCDISRILQVSNGCVSKILGRYYETGSIRPRAIGGSKPRVATPD-VVAKIAHFKRECPSIFAWEIRDRLLSEGACTNDSVPSVSSINRVLRNLAAQKE-QAQ------VQAQDAVYDKLRMLN---------GQ-----GW--------PR--PNPWYPG-----GTTFG--GIA--P-SYIAPV-----TTP-AT-----PLENGLNP------KK-----E-GSVTEASTPSDQSGS-----GEEDSAARLRLKRKLQRNRTSFTPEQIEALEKEFERTHYPDVFARERLAAKIDLPEARIQVWFSNRRAKWRREEKLRNQRRAAEQA-----------------------------------T-----TTPGRL-PLNTGFPN-SLYPS-IGQP---MAS-----MAETYGTIPTMPTY-----S--SN-MTPSSC----LQQQT----------------TSY-SCML---PPGG--TRSYDPL----SLGN-YTRP-TCPTA---------QPHVMQPVNSQFPSVNNGTAAST------GLIS----PGVSVP--------VQVP----GQ-SNDLNM--------ASNY---W-----TRLQ--------------
>Daphnia_magna|018916|KZS14376.1
------MHI-----NSNEKSAKRQKEAAIRGKSLAKAITSLQLSFSPSPSAN--LTPTPQKLKCLFFWKTSFPSPF--PDANRIQFDSS-----------LSGQGR----------VNQLGGVFINGRPLPN--HIRLKIV-ELAAAGVRPCVISRQLRVSHGCVSKILNRYQETGSIRPGVIGGSKPKSGSPD-AERKSEDYRRENSNIFSWEFRDRPSKKELMNGSMAPT-ASINRLLQHPHHRGMMM------MENTNSAISPDGLI--------------------------------NRHP----------HQHSIDGIL----ADT-----------------------------------------GSS---------------CDLSDIESEPGITLKRKQRRSRTTFSAEQLEELERSFERTQYPDVYTREELAQKTKLTEARVQVWFSNRRARL------RKQLTGQQL----------------------------------GLQ-----GSAFSL-AAAAAA------AA-ASSP---SSG-----HQ--YS--NSTVTS-----------Q-PTSQSTSIAEHHHQHQQ-QQQQVNAAVAAAAFQTHHAANGYP-------------TAAAAA-AAAAGSIHP-----------------ASLSFGHQFPGYLAANHAGW--NAIP----PRKEDHVHHQWTSSYPFFSSASAH-QHQLHSAAAAS--------SAFTVTSGNPAAAAA---C-------
>Charinus_israelensis|023762|TRINITY_DN21459_c0_g1
------MDLSVPKRSSSPSLSG--APPLR--PTASLPFPPAT--ISPLTSTSAPAAAHPA----MVLF----PP--VSVPSTMSPQRPSELVLSAD---SPA----FPSPVSSSLVAGNLSPLYLNSR-LGESI-PPPRFLSDFSPYGLRPYDIARHLFSSQTAMNKILGRYYETGSLRPGIIGGSKPKVATP-LVVAKIEQYKRENPTIFAWEIRERLISEGVCTNNTAPSVSSINRILRNRAAERAAAEFAR-----AAGYGMY----------HPY--AAAFP----WGAAAAAA-----SSPMWSPL-----------------AGTQL--ATGSVGDPQGVSPTAP-----------LYDQRGP-----------------VDPDGEEGTSSDGG----DRPKFRRNRTTFSPEQLEVLEEEFEKTHYPCVSTRERLAAKTSLSEARVQT-------------------------------------------------------------------------------------GEVAKTPTYE-------------H----------AQ----A----IKRSSL-----------PSANI----------EPS----------------------------------------------------------------VPVARTSGN------V-------------------------------------------------------------------------
>REF_Ptep@XP_015903848.1_paired_box_protein_Pax6_isoform_X2
LFRVYVMPH------------KDSRRSVYSP---------PL------------------------------------IAV-----------QDP-------GHSG----------INQLGGVYVNGRPLPD--STRQKIV-ELAHSGARPCDISRILQVSNGCVSKILGRYYETGSIRPRAIGGSKPRVATPD-VVAKIAHFKRECPSIFAWEIRDRLLSEGACTNDSVPSVSSINRVLRNLAAQKE-QAQ------VQAQDAVYDKLRMLN---------GQ-----GW--------PR--PNPWYPG-----GTTFG--GIA--P-SYIAPV-----TTP-AT-----PLENGLNP------KK-----E-GSVTEASTPSDQSGS-----GEEDSAARLRLKRKLQRNRTSFTPEQIEALEKEFERTHYPDVFARERLAAKIDLPEARIQVWFSNRRAKWRREEKLRNQRRAAEQA-----------------------------------T-----TTPGRL-PLNTGFPN-SLYPS-IGQP---MAS-----MAETYSTIPTMPTY-----S--SN-MTPSSC----LQQQT----------------TSY-SCML---PPGG--TRSYDPL----SLGN-YTRP-TCPTA---------QPHVMQPVNSQFPSVNNGTAAST------GLIS----PGVSVP--------VQVP----GQ-SNDLNM--------ASNY---W-----TRLQ--------------
>Cioa_Trinity|031251|TRINITY_DN61037_c0_g2
--------------------------------------------------------------------------------------------------------------------------------------------------------------------------------------------------------------------------------------------------------------------------------N---------GQ-----GW--------PR--SNPWYPG-----GTTLG--GLT--A-SCLPSM-----NPA-NV-----PAENGQLQ------KK-----EGGSVSEGSTRSDLSPS-----GDEDSTARLRLKRKLQRNRTSFSHEQIEALEKEFERTHYPDVFARERLAAKIDLPEARIQVWFSNRRAKWRREEKLRNQRRVAEHPSV------------------------------AA-N-----PGPGRL-AIGSGFPN-SLYPS-IGQP---MGS-----MADTY--------------------------------RYV----------------AVW-TQKG---PAGE--GGFY-----------------TCPPS---------KSI--------------------------------------------------------------------------------------------------------
>REF_Ptep@XP_015920549.1_paired_box_protein_Pax6_isoform_X3
------MDLSVPKRPSTPP-----PAPLK--P---------IYPTSPVTPPG------PVSLSGMVHF--AAPGGA----AASSPPRPSDLVPPPPSSASPAGVSVEPPTFSSGLLSGNLSPLYLNTR-LNDSL-PQPRIVHDFSPYGLRPYDFARQLLTSQTAVNKILGRYYETGSLRPGIIGGSKPKVATP-VVVAKIEQYKRENPTIFAWEIRERLISEGVCTNSTAPSVSSINRILRNRAAERAAAEFAR-----AAGYGMY----------HPYAAAAAFP----WSAAAAAA----TTPHIWPTFHA--------------GSAGPL--ATGSPVDPSSLSSLNS-----------LRDQRS------------------MDKDLDDGASSDSG----DRPKFRRNRTTFSPEQLEVLEEEFEKTHYPCVSTRERLAAKTNLSEARVQT------------SKM----------------------------------------ATPPAN-----EYD-------------EARQWSHPSYIA----------------------------HPKP-------------------------------QSSAFTRT----------------------------------------------------------------SRTN-------------------------------------------------------------------------------------
>Strigamia_maritima|009866|SMAR015380PA
-------------------------------------MAGTL-NIRP-------------------IF-GGYP------------FQ---------------GQGR----------VNQLGGVFINGRPLPN--HIRLKIV-EMAAAGVRPCVISRQLRVSHGCVSKILNRYQETGSIRPGVIGGSKPRVATPE-VEKRVEQYKRENPGIFSWEIRDRLVKEGICDRNTAPSVSSISRVLRG-GKGGKDM------DMDQSRKD------------------------------------------------------HSIDGIL----G-----------------------------------------------------------------------------------------------------------------------------------------------------------------------------------------------------------------------------------------------------------------------------------------------------------------------------------------------------------------------------------------------------------------------------------------------------------
>Centruroides_sculpturatus_i5k|027066|XP_023236401.1
------MDLSVPKRPSSP------ADQLR--PNIGLSYTSSAGPVSTVPSVGTPAAPIPA----MVHF----PH--AAAPTTVSPQRPPEMLANDS----PS----FSCNVSTGLLPGSLSPLYLNSR-LGDSLPPPPRILPDFSPYGLRPYDFARHLLSSQTTVNKILGRYYETGSLRPGIIGGSKPKVATP-VVVSKIEQYKRENPTIFAWEIRERLISEGVCTNSTAPSVSSINRILRNRAAERAAAEFAR-----AAGYGMY----------HPY--AAAFP----WGAAAAAA-----TPHLWPPF-----------------SGPQL--PTGATPDPATLAVMTP-----------LRDHRQS-----------------VDKDSEEGTSSDNG----DRPKFRRNRTTFSPEQLEVLEEEFEKTHYPCVSTRERLAAKTNLSEARVQL-LKTRKS-----------------------------------------------------------------------------------------------------------------------------------------------------------------------------------------------------------------------------------------------------------------------------------------------------------------------
>Strigamia_maritima|014838|SMAR008441PA
------M-----------------------------AMSTTL-NMRP-------------------IF-AGYP------------FQ---------------GQGR----------VNQLGGVFINGRPLPN--HIRLKIV-EMAAAGIRPCVISRQLRVSHGCVSKILNRYQETGSIRPGVIGGSKPRVATPE-VEKKIEEYKKENPGIFSWEIRDRLIKEGICDRSTAPSVSSISRVLRGRSKGEMDE------DLLLDRKDMEKGGT-----------------------------------------------KHTIDGIL----G-------------------------------------------K---------------------------------------------------------------------------------------------------------------------------------------------------------------------------------------------------------------------------------------------------------------------------------------------------------------------------------------------------------------------------------------------------------------
>Daphnia_magna|020090|KZS15550.1
------MDL------------------------------QNMME--------------------------YYTCKM--SS--------------------GTGHGG----------VNQLGGVFVNGRPLPD--VVRQRIV-ELAHNGVRPCDISRQLRVSHGCVSKILSRYYETGSFKAGVIGGSKPKVATPH-VVDAIADYKRENPTMFAWEIRDRLLAEGICNQENVPSVSSINRIVRNKAAEKAKSVSHHHGGHGGNSGGGSNS--GPVS--VSSQTHGSTASTPPH--------DSPHQRP----------GSYSINGIL----GI-----------------------------------PQTD--NGNIKRKRDDHDD-------GHANQDEEI--------KRQRLHYGSDQLYS--------MWPDIGSVTGVVSS-PTGSNNVSGSPYSLPSFVT----DHQQQQHQQQQHGV--------GQQQS----------GGGGQNGSNN-----GGPGNN-PNAFN-------GV-VTSS---SSG-----DPL-YD--TI--ST--AQSTSIYT---PPLGTS------------------LGSGSL----------TP--------------------------LTPISMQDIAHMLTPNGVD-TSLQYQQVGGGGVGVG------GGVM----PGSEYS----------YTSHHYSQ-YAPSP------------YG-SYGYS-------------LLTK---
>Tachypleus_tridentatus_2019G|002724|evm.model.Hic_chr_1.2112
--------------------------------------------------------------------------------------------------------------MKRGLRVGHISSLYLDSR-HEDEV-PSSGVLSEMIPYSMQPYDFIRHLLTSQNMVSKILGKYYETGSLRQGIVGGSKPKVATP-VVVAQIEKYKRENPTIFAWEIRERLISEGVCVNNTAPSVSSINRILRNRAVERATVEFAR-----AAGYGLY----------NPY--AAVYP----WG---VAT----SSSHVWSGNF----------------PGTSM--MTKK--EPTNVYCVSP-----------GREQ--------------------LGLESNEATSNEMR----DRLSFRRNRTTFSPEQLELLEVEFEKSHYPCVSTREQLATKTNLSEARVQVWFSNRRAKWRRHQRMNMLK-----------------PLN----------------ETDVSS-----PES-------------TTSVSLSPEPSGP-------------S----------SQ----G----PK---------------PSENVPLMGVKEGDYKCC---------------------------------------------------------------------------------------------------------------------------------------------------------
>REF_Cupiennius_salei@LN624823.1_Pax6b
------MPH------------K--------------------------------------------------------------------------------GHSG----------INQLGGVYVNGRPLPD--STRQKIV-ELAHSGARPCDISRILQVSNGCVSKILGRYYETGSIKPRAIGGSKPRVATPH-VVAKISEYKRECPSIFAWEIRDRLLSEGVCNNDNIPSVSSINRVLRNLAAQKEQQQAHQGQLSVQGAELVYDKLRILNG--------GQ-----AW--------------SWYHPG-----SHLAAAGAAMGH-G----------GSP---AAAAGGMCNGI-NGSSEAGKKSA----NEATSDGNSENNSS-------ADEDSQMRMRLKRKLQRNRTSFANEQIEALEKEFEKSHYPDVFARERLAEKISLPEARIQVWFSNRRAKWRREEKLRNQRRSTDQVST-----------------------------PTVAA-----PSAGRL-PLNGTFAN-TMYPS-LGQP---MGA-----MADSYS----MAPV-----SGI----TPSSC----LQQRDP---------------GAY-SYML------------HDTL----SLGA-YSRA-TCTPA---------QPMNTHPSY----AVSGASPHSA------GVIS----PGVTVP--------VQVP----GQ-TPDISSV-------TSNY---W-----PRIQX-------------
>Tribolium_castaneum|002372|XP_008192003.1
------MAH------------K--------------------------------------------------------------------------------GHSG----------VNQLGGVFVSGRPLPD--STRQKIV-ELAHSGARPCDISRILQVSNGCVSKILGRYYETGSIRPRAIGGSKPRVATAE-VVSKISSYKRECPSIFAWEIRDRLLQEGVCTNDNIPSVSSINRVLRNLAAQKEQTSQ--NPPVSSGNDSVYDKLRLLNG--------NQ----GSW---------R--PTPWYSPGN---------TSFPLQPLS----------PPPTIL--------------ADDINKKVTDGINSDETNSGDNSNAGSSI-----GPDDDQARLRLKRKLQRNRTSFTNDQIDSLEKEFERTHYPDVFARERLAAKIGLPEARIQVWFSNRRAKWRREEKLRNQRRGAPAPAE--------HPGPA--------------------------ASPPRL----QGFNNTSMYSP-LPPP---MS------IADTYSSMSSMSSFNH--TSSMG--PSPGAC----LQQRESPSM--------GGAMSGY--CMG--RPPS------YD-L----GIGY-GSRPSPCSPT---------QPYQMNG-----HQYNTNGTSST------GLIS----PGVSVP--------IAVP----GQ--ADM----------TSQY---W-----PRLQ--------------
>Charinus_israelensis|023761|TRINITY_DN21459_c0_g1
------MDLSVPKRSSSPSLSG--APPLR--PTASLPFPPAT--ISPLTSTSAPAAAHPA----MVLF----PP--VSVPSTMSPQRPSELVLSAD---SPA----FPSPVSSSLVAGNLSPLYLNSR-LGESI-PPPRFLSDFSPYGLRPYDIARHLFSSQTAMNKILGRYYETGSLRPGIIGGSKPKVATP-LVVAKIEQYKRENPTIFAWEIRERLISEGVCTNNTAPSVSSINRILRNRAAERAAAEFAR-----AAGYGMY----------HPY--AAAFP----WGAAAAAA-----SSPMWSPL-----------------AGTQL--ATGSVGDPQGVSPTAP-----------LYDQRGP-----------------VDPDGEEGTSSDGG----DRPKFRRNRTTFSPEQLEVLEEEFEKTHYPCVSTRERLAAKTSLSEARVQVWFSNRRAKWRRHQRMNMLK-----------------PLN----------------GDPASS-----PAP------------TSSPASLSPEPVAM-------------S----------SQ--PQA----PK---------------PTVNIPRMGGENSAFSPA----------------------------------------------------------------RPSASTTPS------S---PSED------------------------------------------------------------------
>Tribolium_castaneum|010885|XP_015834312.1
------MSN------------RA-----------------TL------------------------------------------------------------GHSG----------VNQLGGVFVSGRPLPD--STRQKIV-ELAHSGARPCDISRILQVSNGCVSKILGRYYETGSIRPRAIGGSKPRVATAE-VVSKISSYKRECPSIFAWEIRDRLLQEGVCTNDNIPSVSSINRVLRNLAAQKEQTSQ--NPPVSSGNDSVYDKLRLLNG--------NQ----GSW---------R--PTPWYSPGN---------TSFPLQPLS----------PPPTIL--------------ADDINKKVTDGINSDETNSGDNSNAGSSI-----GPDDDQARLRLKRKLQRNRTSFTNDQIDSLEKEFERTHYPDVFARERLAAKIGLPEARIQVWFSNRRAKWRREEKLRNQRRGAPAPAE--------HPGPA--------------------------ASPPRL----QGFNNTSMYSP-LPPP---MS------IADTYSSMSSMSSFNH--TSSMG--PSPGAC----LQQRESPSM--------GGAMSGY--CMG--RPPS------YD-L----GIGY-GSRPSPCSPT---------QPYQMNG-----HQYNTNGTSST------GLIS----PGVSVP--------IAVP----GQ--ADM----------TSQY---W-----PRLQ--------------
>Tribolium_castaneum|002474|XP_008192131.1
------MPH------------KVPEEDLMH---HASMGQNTI-------------------------FG---------STA---------------------GHSG----------INQLGGVYVNGRPLPD--STRQKIV-ELAHSGARPCDISRILQVSNGCVSKILGRYYETGSIKPRAIGGSKPRVATQP-VVNKIAEFKRECPSIFAWEIRDRLLSEGVCNNDNIPSVSSINRVLRNLASQKEQQAS-------AQNESVYDKLRMFN---------GQTP---GW--------------AWYPGT----PTAPH-LGLP--P-------------APAAL--------TTQIARDDLQKRADA---MHENTSDGNSEHNSS-------GDEDSQLRLRLKRKLQRNRTSFTNEQIDSLEKEFERTHYPDVFARERLAEKIGLPE----VWFSNRRAKWRREEKLRNQRRAVDQVGAV----------------------------------SPP-SSAGRL-PINSGF-N-SMYSS-IPQP---IAT-----MADTYS-------------SMSGGL--SSSC----LQQRDA---------------TGY-PYMF------------HDPL---HSLSSYNSRATACNPAVA------HTQPTTHPSYAS-ATTPTSVPAST----GTGVIS----AGVSVP--------VQIP----SQ-TPDLSTN------LASNY---W-----PRIQ--------------
>REF_Dmel@FBpp0099809_eyPC
--------------------------------------MRNL-----------------------PCLGTGKPSPT--STATSSYFATTYYHLTD-----DECHSG----------VNQLGGVFVGGRPLPD--STRQKIV-ELAHSGARPCDISRILQVSNGCVSKILGRYYETGSIRPRAIGGSKPRVATAE-VVSKISQYKRECPSIFAWEIRDRLLQENVCTNDNIPSVSSINRVLRNLAAQKEQQSTGSNSGEGSEQEAIYEKLRLLNTGPGPLELVGQSPNHQSW-------PPRHYSGSWYPTSLSEISSAPNIASVTAGP-SLAHSL-----SPPNDIESLSIHQRNCPVATEDIHLKKELDGHQSDETGSGEGENSNGGA-SNIGNTEDDQARLILKRKLQRNRTSFTNDQIDSLEKEFERTHYPDVFARERLAGKIGLPEARIQVWFSNRRAKWRREEKLRNQRRTPNSTGASATSSSTDSPNSLSACSSLLSGN-GLSSPSTLSTTPCPPAISPRL-NFNSGSFG-AMYSN-MHHT---ALS-----MSDSYGAVTPIPSFNH---SAVG--LAPPSPI---PQQGDLTPS------------SLY-PCHMTLRPPPM--APAHHHIPAGVGLGSSANLGASCSGSGYEVLAYALPPPPMASSSAADSSFSAASSASANVTPSSGFSS---SPAVSSYAHM-YNYNTMTPSSASGT-SAHVAPGKQ--FFASCFY-SPWV----------------------
>Tetranychus_urticae|G011425|GXP_015792392.1
-----MMDL------------------------------ASMME--------------------------YYSCQS---------------------------HGG----------VNQLGGIFVNGRPLPD--MVRQRIV-ELAHQGVRPCDISRQLRVSHGCVSKILGRYYETGSIKPGVIGGSKPKVATPK-VVDAIANYKKQNPTMFAWEIRDRLLADGICDSDNIPSVSSINRIVRNKAAEKAKHCINN---HNSNSNQTTNSAISPNS--QPNNVNAAQQSS--------------QSTPT--------SATYSINGIL----GIEEQQQKRKNPSP---------------KSESFKTESSAS--NNNVNNRTNS-PS------------ENEYKVS----SKRPRLPNNNNQQYNS-----NDLYNNPGTGYGLVNE--NGDPSGQSHP-------------HQQ---PQQQHY---------------------------------------------------------------------------------------------ETTTLYT---PPTS-------------------ELTGGSL----------SP-----------KTSIIGST-ASEFTLLQPASAQHYANANANNSST-SVSNATTTTISYQGSA------SVTP----PNATPA----------TPSEYYAA-YHQAA----------------YAYP---YTYGNPPTT-PPAQNAH
>Parasteatoda_tepidariorum|G026085|GXP_021003239.1
------MPH------------KDSRRSVYSP---------PL------------------------------------IAV-----------QDP-------GHSG----------INQLGGVYVNGRPLPD--STRQKIV-ELAHSGARPCDISRILQVSNGCVSKILGRYYETGSIRPRAIGGSKPRVATPD-VVAKIAHFKRECPSIFAWEIRDRLLSEGACTNDSVPSVSSINRVLRNLAAQKE-QAQ------VQAQDAVYDKLRMLN---------GQ-----GW--------PR--PNPWYPG-----GTTFG--GIA--P-SYIAPV-----TTP-AT-----PLENGLNP------KK-----E-GSVTEASTPSDQSGS-----GEEDSAARLRLKRKLQRNRTSFTPEQIEALEKEFERTHYPDVFARERLAAKIDLPEARIQVWFSNRRAKWRREEKLRNQRRAAEQA-----------------------------------T-----TTPGRL-PLNTGFPN-SLYPS-IGQP---MAS-----MAETYGTIPTMPTY-----S--SN-MTPSSC----LQQQT----------------TSY-SCML---PPGG--TRSYDPL----SLGN-YTRP-TCPTA---------QPHVMQPVNSQFPSVNNGTAAST------GLIS----PGVSVP--------VQVP----GQ-SNDLNM--------ASNY---W-----TRLQ--------------
>REF_Dmel@FBpp0308592_toyPC
------M----------------TTEHIMHG-PHSSVGQSTL-------------------------FG---------STA---------------------GHSG----------INQLGGVYVNGRPLPD--STRQKIV-ELAHSGARPCDISRILQVSNGCVSKILGRYYETGSIKPRAIGGSKPRVATTP-VVQKIADYKRECPSIFAWEIRDRLLSEQVCNSDNIPSVSSINRVLRNLASQKEQQAQ-------QQNESVYEKLRMFN---------GQT---GGW--------------AWYPSN----TTTAH-LTLP--P-AA--SV----VTSPANL--------SGQADRDDVQKRELQF--SHDSTSDGNSEHNSS-------GDEDSQMRLRLKRKLQRNRTSFSNEQIDSLEKEFERTHYPDVFARERLADKIGLPE----VWFSNRRAKWRREEKMRTQRRSADTVDGSGRTSTANNPSGTTASSSVATSNVAERTSSAL--VSPPQPAAPRL-PLNSGF-N-TMYSS-IPQP---IAT-----MAENYN-------------SSLG--SMTPSC----LQQRDA-----------------Y-PYMF------------HDPL----SLGSHHRNT-ACNPSAA------HQQPPQHGVY----TNSSPMPSSN-----TGVIS----AGVSVP--------VQIS----TQNVSDLT---------GSNY---W-----PRLQ--------------
>REF_Ptep@XP_021003231.1_paired_box_protein_Pax6
------M--------------------------------------------------------------------------------------------------------------------------------------------GV--------------------------------------------------------------------------------------------------------------------------------------------------------------------------------------------------------------------------------NEATSDGNSENNSS-------ADEDSQMRMRLKRKLQRNRTSFANEQIEALEKEFERTHYPDVFARERLAEKISLPEARIQVWFSNRRAKWRREEKLRNQRRTVDQVSAS-----------------------------SVAT-----PTAGRL-PLNGTFAN-TMYPS-LGQP---MGA-----MPDSYS--KDMSSF--YSMAPVSG-MTPSSC----LQQRDP---------------GAY-SYML------------HDTL----SLGA-YSRA-SCTPA---------QPMNTHP-----YAVSGASPHSA------GLET------------------SLSP---------------------TGHY---WSSSNSPAVSCN-PLH-------F
>IscaW_1_6|012373|ISCW014979PA
--------------------------------------------------------------------------------------A---------------GQGR----------VNQLGGVFINGRPLPN--HIRLKIV-EMAAAGVRPCVISRQLRVSHGCVSKILNRYQETGSIRPGVIGGSKPRVATPD-VEQKIEEYKRDNPGIFSWEIRDRLIKDAVCDKNSAPSVSSISRVLRGSRGGGPGS------PDDQNQRAGSDGEC---------------------------------AKK----------ADHSIDGIL----G-------------------------------------------GEK---PHRSCSLNTRPVDDDSDCESEPGIMLKRKTRRSRTTFSADQLEDLERAFERTQYPDVYTREELAQRTKLTEARVQVWFSNRRARW------RKQ------------------------------------------------------------------------------------------------------------------------------------------------------------------------------------------------------------------------------------------------------------------------------------------------------------
>Tetranychus_urticae|G010146|GXP_015791113.1
------MDLR------------------------------------------------------------------------------------------------------------------TNNR------SSSTSTICEKIKFGLKSNNNTSNTSTSSTTANNINGRLYYDGNLRPSVIGGSKPKVATP-LVVSKIEQYKRENPTIFAWEIRERLVNEGVCSQGTAPSVSSINRILRNRASQRALAEFTRNYQLYAATSA-YPM------TPHPPVP-GVNPSN----AAAAAMPPTG--QPFWQPMGLP-----NSNLIHPDKCGSGI---NSESSSPN--------------------------------------LSSMTNPNGFEHLTFSSA--SDSAAKFRRNRTTFSQDQLEILEQEFEKTQYPCVSTRERLAQQTNLSEARVQVWFSNRRAKNRRHQRMSRSNNSRYSSL-AESRDSGDSPGIDMISRD----VSRDSFDTNVSS-----PHSGSVTPTRAHRSSLSKSPEKPLSP----------------S---------------------PP-------------------------------------TGPGTDL----------------------------------------------SGTRNTNSPSSSSSHS------PSPQPPPSKVLIAP------------GSVDSAFKKVT-------------------------------------
>Strigamia_maritima|014595|SMAR009838PA
-----MIDW---------------------------------------------------------------------------------------SHI--------------------QKITQRNVY-------KSYAVC--------PRTNVQ----------------------IPQLVIS-------TG----------------MGFCKIRD----------HEILTSAHSNGVASNSADEKSPDS--------------------------------------------------------------------------------------------G--------------------------VNGGEGLAMG--------------LQEDGPK-----KKHRRNRTTFTTYQLHELERAFEKSHYPDVYSREELAMKVNLPEVRVQVWFQNRRAKWRRQEKMESNAL--RLHEYPMTALAR----------------GS-VGPGMLSALD-PLAHP------------HTSYPSFLTSP---V---------------------------AMP----P-----------------------------ATSP-------PSSSP---------------KIS-SDEVDP-----------------------------------------------------------------------RSSSIVSLR----LKAKEH-------ISKNLQL-------------
>Lpol|004026|m.8535
------MDL------------------------------ARIMQ--------------------------NYSCKS---------------------------HGG----------VNQLGGMFVNGRPLPD--MVRQRIV-EMAHQGIRPCDISRQLRVSHGCVSKILGRFYETGSIKPGVIGGSKPKVATPR-VVEAISMYKKQNPTMFAWEIRDRLLVDGVCDQESIP--------------------------------------------------------------------------------------------------------------------------------------------------------------------------------------------------------------------------------------------------------------------------------------------------------------------------------------------------------------------------------------------------------------------------------------------------------------------------------------------------------------------------------------------------------------
>Drosophila_melanogaster|G000118|GNP_001014582.1
LIELNSLTVANSGLKMEPHPQR--ITSLA--PHASSVAAASVA-----AA----AAAAAAAAAG------------AGSGAGATSTSPT-------SVQIPPGFGG----------GGSTGGIPLNTL------MSQHRLL-EFSRFGLRGYDIAQHMLTQQGAVSKLL------GSLRPGLIGGSKPKVATP-TVVSKIEQYKRENPTIFAWEIRERLISEGVCTNATAPSVSSINRILRNRAAERVATEFAR-----TAAYGLYPP------PPHPY---GSFT----WHPAGNVPPPPPPPSALWSVAAPTNLPPSAASAVPVSTCGSLSSAAGGAGGTPT-----------------------------NRAISPGSGSHDTLES-ADENRHIDSDYLDDDEPKFRRNRTTFSPEQLEELEKEFDKSHYPCVSTRERLSSRTSLSEARVQVWFSNRRAKWRRHQRMNLLKRQRSSPANPLHSQQS--------------------NDAPASS-----PTP-------SNHSSASTSPQ-GPPPSVLLPTHAALQLLSHYQQQQQQQQQQHQQQQQLS----PSGCN------------PAANHLSMGGERSAFRSLV---SSPSAAA---------FLGLARQYAVAASLTVA-------EEQRSRLHYSGGEGTGPNTNTTQSGGSTM------TVDNSSSDSDE------EINVHDDSDGEIESSAATAAKVARLSSSD-----------------PAT-------F
>Daphnia_magna|026051|KZS21511.1
--------------------------------------------------------------------------------------------------MESYSSSS----------KLELGNSLLHST-------SNESSP--------QSSNNG-----NCS----------GGGSLIPSVPG--------------------------------D---HAGLSHHHSHHSNSSITSIAPSTSSSQSIQSGAG-G--------------LLNS--NP---L----------------------------------------GLPG-PEGAFKK----LKSESS--------------------------SLGGVGPGGGSN--------GN--SHLHNPSASCPTPARRRHRTTFTQEQLQELEAAFAKSHYPDIYCREELARVTKLNEARIQVWFQNRRAKYRKQEKQLQKAL------APSVLPAC----------------NGAAMMRNI------YPHPNTFQEFSQYL---SDHSAAAAYT---SMAQ-------PFG-VS-------AHTPPHM----PTV------------------------------------------------------------------------------------------------RQDSM----------------------------AGMTSED-EWYNKSLTALR----MNSAHS-------TTPVLQYQS-----------
>REF_Dmel@FBpp0099810_eyPD
IERLE-MAH------------KD-----------NVIAMRNL-----------------------PCLGTGKPSPT--STATSSYFATTYYHLTD-----DECHSG----------VNQLGGVFVGGRPLPD--STRQKIV-ELAHSGARPCDISRILQVSNGCVSKILGRYYETGSIRPRAIGGSKPRVATAE-VVSKISQYKRECPSIFAWEIRDRLLQENVCTNDNIPSVSSINRVLRNLAAQKEQQSTGSNSGEGSEQEAIYEKLRLLNTGPGPLELVGQSPNHQSW-------PPRHYSGSWYPTSLSEISSAPNIASVTAGP-SLAHSL-----SPPNDIESLSIHQRNCPVATEDIHLKKELDGHQSDETGSGEGENSNGGA-SNIGNTEDDQARLILKRKLQRNRTSFTNDQIDSLEKEFERTHYPDVFARERLAGKIGLPEARIQVWFSNRRAKWRREEKLRNQRRTPNSTGASATSSSTDSPNSLSACSSLLSGN-GLSSPSTLSTTPCPPAISPRL-NFNSGSFG-AMYSN-MHHT---ALS-----MSDSYGAVTPIPSFNH---SAVG--LAPPSPI---PQQGDLTPS------------SLY-PCHMTLRPPPM--APAHHHIPAGVGLGSSANLGASCSGSGYEVLAYALPPPPMASSSAADSSFSAASSASANVTPSSGFSS---SPAVSSYAHM-YNYNTMTPSSASGT-SAHVAPGKQ--FFASCFY-SPWV----------------------
>Daphnia_magna|005601|KZS01061.1
------MRL------------------------------------------------------------------------------------------------------------------------------------------SISSCDAN-----SRKAMS---SKYIDSDSLSSFVIEAIDSRLNTAD-------RSRKKNPKLNFYFIRD---NDG---------ISDGNSDLHNSS------------------------------------------------------------------------------------------------------------------------------------------------------GDEDPQMRLRLKRKLQRNRTSFTNEQIESLEKEFERTHYPDVFARERLAEKIGLPEARIQV----RQGCWQC-------------------------------------------------------------------------------------------------G---------------------PM------------------------------------------------------------------------------------------------------------------------------------------QSNGGAICGTR-------------WHAH--------------------
>IscaW_1_6|016595|ISCW020265PA
---------------------------------------------------------------------------------------------------------------------------------------------------------------------------------MDPCVVG-----------------------------------------------------ALAASAAAS-------------------------------------------------------------------------------------------------------------------------------GVG---------------------HR--------RKRRHRTIFTEDQLEQLEAAFLRTHYPDVGLREELALRVDLREERVEVWFKNRRAKWRKQEQERQRRL------QDQVQGAS----------------GG---------------------EGNRHLDDDSD------------------------G-AS-------SHGGRGT----P----------------------------------------------------------------------------------------------------------------------------------------ED-SDGDNIIVA---------------------------------------
>Strigamia_maritima|011846|SMAR006838PA
---------------------------------------------------------------------------------------------------------------------------MLNGQGWP------------------RPS------------------PWYPPGTVAPPTTTGNSSQCSTPD------GQAKKL---------------DGDSHSDDSNSCEASN--------------------------------------------------------------------------------------------------------------------------------------------------------------DDDSQVRLRLKRKLQRNRTSFTNEQIESLEKEFERTHYPDVFARERLAAKIGLPEARIQVWFSNRRAKWRREEKLRNQRRAAEQAAAA-----------------------------AV-T-----PSTGRL-PINNSFTN-AMYPT-LPQP---IAS-----MTESYS---NLPQVP--MANSMA----PSAC----LQQRDG--------------SSTY-SCMLP-TTP------SYDPL----NLGS-YTRAPTCAPTTP------SQPPMMHNSQFASAINNANGASTG----FNGLIS----PGVSVP--------VQVP----GH-TQDM----------SSQYW--------PRIQ--------------
>Tachypleus_tridentatus_2019G|005196|evm.model.Hic_chr_10.2184
-----SV-----------------------------YTTAHL-HV---------------------------P-----------------------------SQGR----------VNQLGGVFINGRPLPN--HIRLKIV-EMAAAGIRPCVISRQLRVSHGCVSKILNRYQETGSIRPGVIGGSKPRVATPD-IEKKIEDFKKENPGIFSWEIRDRLVKEGYCDRSTAPSVSSISRLIRGNGGGDGEN------MSIGSGEKRIENGN-----------------------------------------------KHSIDGIL----A-------------------------------------------NKRDC-GNDETS------HSEDGSDSEPALTLKRKQRRSRTTFTASQLDELEKAFERTQYPDIYTREELAQRTKLTEARVQVWFSNRRARW------RKQIGSQQLTN----------------------------------------FSTLGL-PMAY---------P-TSGP---------------YI--LAGSS--------------PSQ---------------------------------------------------VYLPMAR-PTHLSTL-------------------HLIRNH-----------YLF--------------------WG-----PDQLQRP-RKDMIG---------------YLLCPQREIES--PSV-----G--
>Tetranychus_urticae|G004591|GXP_015785558.1
------MPH------------KESSEFMFHG----------L------------------------------------MTA-----------MHK-------GHSG----------VNQLGGVYVNGRPLPD--TTRQKIV-ELAHQGARPCDISRVLQVSNGCVSKILGRYYETGSIRPKAIGGSKPRVATPD-VVGKIARFKSDCPSIFAWEIRDRLLNEGICTNDNVPSVSSINRVLRNLAAQKEQQAH------SQATNEVYDKLRMLN---------GQ-----GWHARA---AP-----PWYPGAAA-AAAAFG--NIG--P-PCVPSV----PTAPSSI-----PPENGSSQAS--QDKKDSSDLDGHSIDPESGTDDSSHP----EGSEDTEARLRLKRKLQRNRTSFTPEQIEALEKEFEKTHYPDIFSRERLASRIDLPEARIQVWFSNRRAKYRREQKLRDQRKSSDQTTVL------TNPSPTTTSSPVSAA-----AAAAAAA-----TVPPRI-PINPGFPN-GFYPS-IPHP---SISHPHSMVSDTYSSITSMPSY-----SMASN-MAQNSC----LQQQAT--------------VSNY-SCMLP-PPPGS--VRSYDPL---GSLGS-YSRPSTCGAS-----------------------------------------------------------DVQ------------------------------Y-----SDLY--------------
>Daphnia_magna|023334|KZS18794.1
------MSVS----------------------------------------------------------------------------------------------------------------------P--------------------------------------------------P-------PPVATS--VLLNSSNMSRM---------EDHLLT----FQHIDPE---------------------------------Y----------------------------------------------------------------------------------------------------------------------------------------MSGRRRQRRNRTTFSAQQLQELESLFQKTRYPDVIHREDVASRTGLTEARVQVWFQNRRAKWRK-ARMQWSRTQQHQ------------------------------------------------------------QPTHWQRP-------ALRYLQLGFNWLS--------------L---PS--------------------LPAGSAETGPSPFG--SITPSRTE-------ALLMASPSGNGVQDHRVPMSK---------------------ASGGSESSASNED-TGNAASQTDDSNSSA----------------DDESEDL-------IMNTSAYL--------------------------
>Cioa_Trinity|020979|TRINITY_DN33448_c0_g1
-------------------------------------------------------------------------------------------------------------------------------------------------------------------------------------------------------------------------------------------------------------------------------------------------GW--------PR--SNPWYSS-----SAAFG--GLP--P-GYVAPV-----TTP-TA-----PLENDHPH------KK-----ESGSVTEASTPSDQSAS----GGEEDNSARLRLKRKLQRNRTSFTPEQIEALEKEFERTHYPDVFARERLAAKIDLPEARIQVWFSNRRAKWRREEKLRNQRRAAEQ------------------------------------------------------------------------------------------------------------------------------------------------------------------------------------------------------------------------------------------------------------------------------------------------------
>Parasteatoda_tepidariorum|G000632|GXP_015903847.1
LFRVYVMPH------------KDSRRSVYSP---------PL------------------------------------IAV-----------QDP-------GHSG----------INQLGGVYVNGRPLPD--STRQKIV-ELAHSGARPCDISRILQVSNGCVSKILGRYYETGSIRPRAIGGSKPRVATPD-VVAKIAHFKRECPSIFAWEIRDRLLSEGACTNDSVPSVSSINRVLRNLAAQKE-QAQ------VQAQDAVYDKLRMLN---------GQ-----GW--------PR--PNPWYPG-----GTTFG--GIA--P-SYIAPV-----TTP-AT-----PLENGLNP------KK-----E-GSVTEASTPSDQSGS-----GEEDSAARLRLKRKLQRNRTSFTPEQIEALEKEFERTHYPDVFARERLAAKIDLPEARIQVWFSNRRAKWRREEKLRNQRRAAEQA-----------------------------------T-----TTPGRL-PLNTGFPN-SLYPS-IGQP---MAS-----MAETYGTIPTMPTY-----S--SN-MTPSSC----LQQQT----------------TSY-SCML---PPGG--TRSYDPL----SLGN-YTRP-TCPTA---------QPHVMQPVNSQFPSVNNGTAAST------GLIS----PGVSVP--------VQVP----GQ-SNDLNM--------ASNY---W-----TRLQ--------------
>Dinothrombium_tinctorium|007940|RWS06785.1
--------------------------------------------------------------------------------------------------------------------------------------------------------------------------------------LGGSKPRVSTP-LVINKIKQYKEDNNALFAWEIREKLLYDGICPRDSLPSVSSINRILRKTL--------------------------------------GRI-----------------------------------------RP--------------------------------------------------------------------------RNCHQTLHQNRVQQCATRIQSRQS----S---DILG---------------QISFM---------------------------------------------------------------------------------------------------------------------------------------------------------------------------------------------------------------------------------------------------------------------------------------------------------------------------
>REF_Dmel@FBpp0304397_toePB
------MAT-----STSPGPTRT-TAAIRVSPGAAPAIPATA------TA----GSQSPGPMAA------PLPSHLVGQPAAITPVSPTAATT---VLAQPHSLSPSTPILTQGAPAAALGGIFLNAL------ASQHRLL-ELSRFGLRGYDLAQHMLSQQGAVSKLL------GTLRPGLIGGSKPKVATP-TVVSKIEQYKRENPTIFAWEIRERLITEGVCTNATAPSVSSINRILRNRAAERAAAEFAR-----AASYGYHPT------HPHPY---TSFP---TWPA----------HHPLWGAVPLA--PAGAGGALQPGGSGSSYGSDGNMSSNPNSSNSNTT-HSNGHNTNSGCGDSSAGSRLSLPALSPDSGSRDSRSPDDIEGEDSESQ--DSDQPKFRRNRTTFSPEQLDELEKEFDKSHYPCVNTREKLAARTALSEARVQ------------------------------TSE--------------------------MAA-----PPAGQLDDIELTHQSGGQGQS---NP-------------SSSSSCS---------------------------------------------------------IWPTEA----------AISVQHQ---------------HVQHQQQQQQQQQQPAHG---RASSGGGHCL------THSISSI-----------INGR----------------------------------------------------
>Daphnia_magna|018173|KZS13633.1
------MIKQ----D------KE-----------------NL------------------KKKE---IG---------IGA-----------MMD-------SHSG----------VNQLGGVFVSGRPLPD--QTRQKIV-ELAHSGARPCDISRILQVSNGCVSKILGRYYETGSIRPRAIGGSKPRVATND-VVGKISQFKRECPSIFAWEIRDRLLQEAICNNDNIPSVSSINRVLRNLAAQKEHQQQHQQHVAIPSPDSVYDKLRMLN---------GQ----SQW--------PRTNTNTWYPNGNGALTTGVG-AGSP--PYTPLPGA-----TSPDQT-----SSNDGSYN-----HKKGGD--DDGGVSSGENSRSAPPTPTTTTPSDDDQARLRLKRKLQRNRTSFTNEQIESLEKEFERTHYPDVFARERLAAKIGLPEARIQVWFSNRRAKWRREEKLRNQRRGPEQQQSSSQQPDQVNPQQQQQQQQQQQQ---QQQLIPVVE-PAP-SSPRSV-SHSANYPS-GIYSS-LATT---M-------MTDTYSGMNSMNGFGHPAMSHIGAVIGTGGCSLQQLQQQSSHQA-----AHSAHSSGGY-SCMS--RMSGGYDNRHHPHL--SHSMGQIGPTATSVSNSLAH---NYHQSVNSQ------YGMHHNSHNSA-----TGLIS----PGVSVP--------VAVP----GQPTAEMHH----------QY---W-----TRLQ--------------
>Tribolium_castaneum|000179|NP_001107817.1
------MLISN-------------GNALGSGPGLSGCCPVPVA----------PAARSAIKMDS------GLPA--NTAPSTAIPLSPTVASSP--TITSPAGAASGASTVPSSLAPSALRELYLASL------VSQQRFL-ELSRFGLRHYDLAQHMLTQQGAVTKLL------GTLRPGLIGGSKPKVATP-AVVSKIEQYKRENPTIFAWEIRERLISEGVCTNATAPSVSSINRILRNRAAERAAAEFAR-----AAGYGLY--------HPHPYAAAAAFP----W------------HSPLWPNSPL---------GLQPPGAGSSMMASPSSSGSPH--------------------DHGLLN------------SPPGTHPDSKDDSSLDSS----EQPKFRRNRTTFSPDQLEELEKEFEKSHYPCVSTRERLASKTSLSEARVQVWFSNRRAKWRRHQRMNLLKQSS--------------P----------------GPQGSQSSM----PSP---------------YTATPGSPLTT-------------T---------------------PT---------------ASSLLLQMGGENSAFKALV-----PNQLLMR---RL--------DYATDS---------------------NDESDNDEPRRRRSRSSSPV------VVDSPAKETPTC---------------------------------------------------P---------L
>Dinothrombium_tinctorium|012211|RWS11156.1
--------MK------------------------------------------------------------------------------------------------------------------RNGE------KRQVKTLS------------------------------YYDGSLRPSVIGGSKPKVATP-LVVSKIEQYKRENPTIFAWEIRERLISEGVCTNGTAPSVSSINRILRNRAAERAAAEFARNYQLAAAATAAYPL------APPPPHPYAASPTHAAWAAAAAAAPSQAPPPPFWPPLAAA-----NAGLLQADKSGSEM---NSASSSPN---------------------------------------PSVTTPQSFDHLSFDSS--TSNSAKFRRNRTTFSQEQLEILEEEFERTHYPCVSTRERLAQLTSLSEARVQVWFSNRRAKWRRHQRMSNSNSSKYSSLGGGSRDSGDSPAADALSRD----ASRDSFETTISS-----QHSRSTTP----------------QP----------------S---------------------P---------------------------------------GP--------------------------------------------------------KSPDSSNNNN------NNNRPE--------------------------------------------------------------------
>Tachypleus_tridentatus_2019G|029816|evm.model.Hic_chr_9.804
LVSVSAEPHAVPSRSCSPTESPVQPEEIR--QTIEPQIQAKVYAVHRIYSKN---SNHPTKYSAIFHF--ERPHRRFQHETTKIPPSPDRIRRNMKVSNTPSSSSSVPQNSTTSQTASSLNAMYLNSR-LGGTQ-ASPRVLPELSSHGLRPYDFARHFFASQTTVTKILERCDETGTLRPGIIGGSKPKVATP-AVVAKIEQYKRENSTIFAWEIRERLISERVCTNNTAPSVSSINRILRNRAAERVAAEFAR-----AAGYGMY----------HPY--TAAFP----WSRQTSA-------PHMWPSF-------------------------FGTTSDSGALATMIS-----------LQEQRTAG---------------SINKDSDEGPNSNIT----GKPKFRRNRTTFTPQQLEVLENEFLKTHYPCVNTREHLATKTDLSEARVQVWFSNRRAKWRRHQRMHIIT-----------------PMD----------------STELSS-----SRP-------------SSQLSSFPEPTTT-------------S----------SHPQPQA----PI---------------PSKNIPRMGGDNSAFSPA----------------------------------------------------------------RLSSSSSAA------SPHSPISD------------------------------------------------------------------
>REF_Dmel@FBpp0088300_eyPA
IERLE-MAH------------K--------------------------------------------------------------------------------GHSG----------VNQLGGVFVGGRPLPD--STRQKIV-ELAHSGARPCDISRILQVSNGCVSKILGRYYETGSIRPRAIGGSKPRVATAE-VVSKISQYKRECPSIFAWEIRDRLLQENVCTNDNIPSVSSINRVLRNLAAQKEQQSTGSNSGEGSEQEAIYEKLRLLNTGPGPLELVGQSPNHQSW-------PPRHYSGSWYPTSLSEISSAPNIASVTAGP-SLAHSL-----SPPNDIESLSIHQRNCPVATEDIHLKKELDGHQSDETGSGEGENSNGGA-SNIGNTEDDQARLILKRKLQRNRTSFTNDQIDSLEKEFERTHYPDVFARERLAGKIGLPEARIQVWFSNRRAKWRREEKLRNQRRTPNSTGASATSSSTDSPNSLSACSSLLSGN-GLSSPSTLSTTPCPPAISPRL-NFNSGSFG-AMYSN-MHHT---ALS-----MSDSYGAVTPIPSFNH---SAVG--LAPPSPI---PQQGDLTPS------------SLY-PCHMTLRPPPM--APAHHHIPAGVGLGSSANLGASCSGSGYEVLAYALPPPPMASSSAADSSFSAASSASANVTPSSGFSS---SPAVSSYAHM-YNYNTMTPSSASGT-SAHVAPGKQ--FFASCFY-SPWV----------------------
>REF_Dmel@FBpp0075711_eygPA
LIELNSLTVANSGLKMEPHPQR--ITSLA--PHASSVAAASVA-----AA----AAAAAAAAAG------------AGSGAGATSTSPT-------SVQIPPGFGG----------GGSTGGIPLNTL------MSQHRLL-EFSRFGLRGYDIAQHMLTQQGAVSKLL------GSLRPGLIGGSKPKVATP-TVVSKIEQYKRENPTIFAWEIRERLISEGVCTNATAPSVSSINRILRNRAAERVATEFAR-----TAAYGLYPP------PPHPY---GSFT----WHPAGNVPPPPPPPSALWSVAAPTNLPPSAASAVPVSTCGSLSSAAGGAGGTPT-----------------------------NRAISPGSGSHDTLES-ADENRHIDSDYLDDDEPKFRRNRTTFSPEQLEELEKEFDKSHYPCVSTRERLSSRTSLSEARVQVWFSNRRAKWRRHQRMNLLKRQRSSPANPLHSQQS--------------------NDAPASS-----PTP-------SNHSSASTSPQ-GPPPSVLLPTHAALQLLSHYQQQQQQQQQQHQQQQQLS----PSGCN------------PAANHLSMGGERSAFRSLV---SSPSAAA---------FLGLARQYAVAASLTVA-------EEQRSRLHYSGGEGTGPNTNTTQSGGSTM------TVDNSSSDSDE------EINVHDDSDGEIESSAATAAKVARLSSSD-----------------PAT-------F
>Drosophila_melanogaster|G009036|GNP_001261762.1
------MAT-----STSPGPTRT-TAAIRVSPGAAPAIPATA------TA----GSQSPGPMAA------PLPSHLVGQPAAITPVSPTAATT---VLAQPHSLSPSTPILTQGAPAAALGGIFLNAL------ASQHRLL-ELSRFGLRGYDLAQHMLSQQGAVSKLL------GTLRPGLIGGSKPKVATP-TVVSKIEQYKRENPTIFAWEIRERLITEGVCTNATAPSVSSINRILRNRAAERAAAEFAR-----AASYGYHPT------HPHPY---TSFP---TWPA----------HHPLWGAVPLA--PAGAGGALQPGGSGSSYGSDGNMSSNPNSSNSNTT-HSNGHNTNSGCGDSSAGSRLSLPALSPDSGSRDSRSPDDIEGEDSESQ--DSDQPKFRRNRTTFSPEQLDELEKEFDKSHYPCVNTREKLAARTALSEARVQ------------------------------TSE--------------------------MAA-----PPAGQLDDIELTHQSGGQGQS---NP-------------SSSSSCS---------------------------------------------------------IWPTEA----------AISVQHQ---------------HVQHQQQQQQQQQQPAHG---RASSGGGHCL------THSISSI-----------INGR----------------------------------------------------
>Tachypleus_tridentatus_2019G|024792|evm.model.Hic_chr_7.1766
--------------------------------------------------------------------------------------------------------------------------MYVNGRPLPD--STRQKIV-ELAHSGARPCDISRILQVSNGCVSKILGRYYETGSIKPRTIGGSKPRVATAA-VVNRIADYKRECPSIFAWEMRDRLLVEGVCNSENIPSVSSINRVLRNLSSQKDPHRT--PQVSMAGPETVYDKLRMLNG--------AQ-----PW--------------PWYPT-----ATSHHFHGVPP-P------------SSPVTL-----GPNTG----------------LGVSVPIGNGHSS---------GSCESNRHMHVTKKGESRGTSSSSAELKGL-----------------------------KAGFGTNG------------------------------------------------------------STDSSL-----------------------------GSFTINYE--Q-----------------------------------------------------------------------------------------------------------------------------------------------------------------TKD------------------------------------------
>Centruroides_sculpturatus_i5k|007269|XP_023216604.1
ILR---LPNI----SVQRTSWKE-------------------------------------------------------ISA----------HMYGT------GHSG----------INQLGGVYVNGRPLPD--STRQKIV-ELAHSGARPCDISRILQVSNGCVSKILGRYYETGSIRPRAIGGSKPRVATPD-VVTKIAQFKRECPSIFAWEIRDRLLSEGVCTNDNVPSVSSINRVLRNLAAQKEQQVQ------VQAPDAVYDKLRMLN---------GQ-----GW--------PR--HNPWYPG-----GATFG--GIT--P-GYVPPV-----SST-AL-----QTEHQTLP------KK----VDSGVDTDVSTPSDQSAN-----GEDDTNARIRLKRKLQRNRTSFTPEQIEALEKEFERTHYPDVFARERLASKIDLPEARIQVWFSNRRAKWRREEKLRNQRRAAEQAAV------------------------------SVTS-----PTPARL-SINSGFPN-ALYPT-IGQP---MAS-----MAETYSSLPTMPSY-----SMANN-MATSSC----LQQQT----------------SSY-SCML---PPGG--TRAYDPL----SLGN-YSRS-TCPTA---------QPHMMQSVNGQFTTVNNGSAAST------GLIS----PGVSVP--------VQVP----GQ-ANDLNM--------ASNY---W-----PRLQ--------------
>Tachypleus_tridentatus_2019G|014045|evm.model.Hic_chr_13.628
--------------------------------------------------------------------------------------------------------------MQ--FVRGHNSPIYFNSH-RGETL-APTRNFAEMTPYSLQPYDFVRHLLMSQNTVSKILGRCYETGALRQGIVGGSKPKVATP-EVVAKIEQYKRENPTIFAWEIRERLISEGVCVNNTAPSVSSINRILRNRAIERATTEFAR-----AAGYGLY----------HPY--ATIYP----WGAAAVTA----SSSPVWSGSY----------------RCTSL--PIKV--EPVTATYLHL-----------ANNQ--------------------LPSETNNVSPVELR----DRLGFRRNRTTFSSEQLEQLEAEFEKTHYPCVSTREHLAGKTNLSEARVQVWFSNRRAKWRRHQRMAAMK-----------------TLN----------------ETEASS-----PEP-------------TTSASISPEPVLP-------------S----------TE----G----PK---------------PSDNVPLMGGGNSAFSPA----------------------------------------------------------------SSSSYPIPF------TASLPDVE------------------------------------------------------------------
>Tribolium_castaneum|002473|XP_008192130.1
------MPH------------K---EDLMH---HASMGQNTI-------------------------FG---------STA---------------------GHSG----------INQLGGVYVNGRPLPD--STRQKIV-ELAHSGARPCDISRILQVSNGCVSKILGRYYETGSIKPRAIGGSKPRVATQP-VVNKIAEFKRECPSIFAWEIRDRLLSEGVCNNDNIPSVSSINRVLRNLASQKEQQAS-------AQNESVYDKLRMFN---------GQTP---GW--------------AWYPGT----PTAPH-LGLP--P-------------APAAL--------TTQIARDDLQKRADA---MHENTSDGNSEHNSS-------GDEDSQLRLRLKRKLQRNRTSFTNEQIDSLEKEFERTHYPDVFARERLAEKIGLPEARIQVWFSNRRAKWRREEKLRNQRRAVDQVGAV----------------------------------SPP-SSAGRL-PINSGF-N-SMYSS-IPQP---IAT-----MADTYS-------------SMSGGL--SSSC----LQQRDA---------------TGY-PYMF------------HDPL---HSLSSYNSRATACNPAVA------HTQPTTHPSYAS-ATTPTSVPAST----GTGVIS----AGVSVP--------VQIP----SQ-TPDLSTN------LASNY---W-----PRIQ--------------
>Daphnia_magna|022480|KZS17940.1
------M-----------------------------TVTTIG-MMRP-------------------CFTTGYP------------FQ---------------GQGR----------VNQLGGVFINGRPLPN--HIRLKIV-ELAAAGVRPCVISRQLRVSHGCVSKILNRYQETGSIRAGVLGGTRPKPSHPD-IQRRIQSYRMENPGIFSWEVRDRLIKDGLCDRSTAPSVSAISRLMKGKDEAAETV------KLEKGNNGAMNHLNGLA------------------------------------------------NGSI----G-------------------------------------------SNN---SNDMDA------GTGSDCDSEPGLSLKQKQRRHRTTFTAQQMDELEKAFDRTQYPDVYTREELAQRTKLTEARIQVWFSNRRARL------RKQVSPSSANSGAY------QPQQQQ----------NVSVHSGLTP-----SPPAAL-PSSA---------A-GPSP---TAV-----SSS-YP--SSATS------TYPSIH--PVAGSGLSFQHHHTAD--GPAGHHYGAAASSL--------SP------------ASSSVTL-PTEMTSISP---------SYPTDSH-----------------------------------------WNN----LQQQQQH-QQQQQLHHQVAQQQQQQIQAAAVTNSFDGINCSSPSM-----GWY
>REF_Ptep@XP_015920540.1_paired_box_protein_Pax6_isoform_X2
------MDLSVPKRPSTPP-----PAPLK--P---------IYPTSPVTPPG------PVSLSGMVHF--AAPGGA----AASSPPRPSDLVPPPPSSASPAGVSVEPPTFSSGLLSGNLSPLYLNTR-LNDSL-PQPRIVHDFSPYGLRPYDFARQLLTSQTAVNKILGRYYETGSLRPGIIGGSKPKVATP-VVVAKIEQYKRENPTIFAWEIRERLISEGVCTNSTAPSVSSINRILRNRAAERAAAEFAR-----AAGYGMY----------HPYAAAAAFP----WSAAAAAA----TTPHIWPTFHA--------------GSAGPL--ATGSPVDPSSLSSLNS-----------LRDQRS------------------MDKDLDDGASSDSG----DRPKFRRNRTTFSPEQLEVLEEEFEKTHYPCVSTRERLAAKTNLSEARVQVWFSNRRAKWRRHQRMNMMK-----------------PVN---------------GVIPPTS-----PTP-------------SLSPVPSPEPVGP-------------T----------SQ-PPQP----PR---------------IMDHLPKMGGENSAFTPA----------------------------------------------------------------ARQTSSS------------PSSD------------------------------------------------------------------
>IscaW_1_6|007980|ISCW009634PA
----------------------------------------------------------------------------------------------------------------------------------------------------------------------------------------------------------------------MRK--------------------------------------------------------------------------------------------------------------------------------------------------------------------------------------------KKKKRRHRTIFTSFQLEELEKAFKEAHYPDVYAREMLSLKTDLPEDRIQVWFQNRRAKWRKTEKCWGKSTIMA----------------------------------------------GAMV-------RHSL-PLPESIL---RGAK------------G-------DDVSSCA----P----------------LVDVSEGEYAVNRAFLPLA--EGGPTVEG---------------G---------------------------------------RSAFN----------------------------------GRGRFILWKAG----LK-------------------------------
>Cioa_Trinity|031059|TRINITY_DN6048_c0_g1
---------------------------------------------------------------------------------------------------------------------------------------------------------------------------YYETGSIKPGVIGGSKPKVATPK-VVDAIANYKKQNPTMFAWEIRDRLLADGICDQDNIPSVSSINRIVRNKAAEKAK---------HAVSQP--------NG--------G-SPGV-----------P-SNTTSVIAHAPPAQRPSYSINGIL----GIPN-------ADP-SVNKR-----------------------DDGGLCDQQPSPPVADAEANEGRDLNGD--SLHDEETKRQRTQYNGDQLYTTPKELKAGMVPDLTSATTLQQFPTAPE-QATAASSGEHAHYDVMSSMTSQVQSSAVYSPPLVGSSEDTPTSASCFTVLQPAFGQYQVTGATAA-----TAVTGV-PG-------TEYAA-YTSP---YTQ---------YS---------------------PAAA-------------------------GAY-----------------------------GYGSGGIINPSYYYAP--------------------------------------GARPATTNPGLGA---------------TTPISP---------SNFK------------------C-------
>Drosophila_melanogaster|G006471|GNP_001259080.1
------M----------------TTEHIMHG-PHSSVGQSTL-------------------------FG---------STA---------------------GHSG----------INQLGGVYVNGRPLPD--STRQKIV-ELAHSGARPCDISRILQVSNGCVSKILGRYYETGSIKPRAIGGSKPRVATTP-VVQKIADYKRECPSIFAWEIRDRLLSEQVCNSDNIPSVSSINRVLRNLASQKEQQAQ-------QQNESVYEKLRMFN---------GQT---GGW--------------AWYPSN----TTTAH-LTLP--P-AA--SV----VTSPANL--------SGQADRDDVQKRELQF--SHDSTSDGNSEHNSS-------GDEDSQMRLRLKRKLQRNRTSFSNEQIDSLEKEFERTHYPDVFARERLADKIGLPE----VWFSNRRAKWRREEKMRTQRRSADTVDGSGRTSTANNPSGTTASSSVATSNVAERTSSAL--VSPPQPAAPRL-PLNSGF-N-TMYSS-IPQP---IAT-----MAENYN-------------SSLG--SMTPSC----LQQRDA-----------------Y-PYMF------------HDPL----SLGSHHRNT-ACNPSAA------HQQPPQHGVY----TNSSPMPSSN-----TGVIS----AGVSVP--------VQIS----TQNVSDLT---------GSNY---W-----PRLQ--------------
>REF_Dmel@FBpp0075712_toePA
------MAT-----STSPGPTRT-TAAIRVSPGAAPAIPATA------TA----GSQSPGPMAA------PLPSHLVGQPAAITPVSPTAATT---VLAQPHSLSPSTPILTQGAPAAALGGIFLNAL------ASQHRLL-ELSRFGLRGYDLAQHMLSQQGAVSKLL------GTLRPGLIGGSKPKVATP-TVVSKIEQYKRENPTIFAWEIRERLITEGVCTNATAPSVSSINRILRNRAAERAAAEFAR-----AASYGYHPT------HPHPY---TSFP---TWPA----------HHPLWGAVPLA--PAGAGGALQPGGSGSSYGSDGNMSSNPNSSNSNTT-HSNGHNTNSGCGDSSAGSRLSLPALSPDSGSRDSRSPDDIEGEDSESQ--DSDQPKFRRNRTTFSPEQLDELEKEFDKSHYPCVNTREKLAARTALSEARVQVWFSNRRAKWRRHQRVNLIKQRDS----PSTSSSP-TPLVNPVVSP----VSPIPVPVPVAV-----PESGQQKPYSTSNTSSSSQPCNTINPGSK--------MSSKTSSVS------HEPAAAVATA--PT----------------ASAPLSMGGENSAFRALPMTMTLPTASA-------AFALSFARQYIAKYMGTPLNLGHGPIQAQSGRDHQDAEEGTGPNTNTTQSGGSTM------TVDNSSSDSDE------EINVHDDSDGEIESSAATAAKVARLSSSD-----------------PAT-------F
>Trichonephila_clavipes_Genome|018778|PRD36351.1
--------M-----------------------------SSNINNYIP-----------------------SNSSES--SS-----YKINNMNI------FISGHGG----------VNQLGGVFVNGRPLPD--MVRQRIV-ELAHQGVRPCDISRQLRVSHGCVSKILGRYYETGSIKPGVIGGSKPKVATPK-VVDAIANYKKQNPTMFAWEIRDRLLSDGICDQDNIPSVSSINRSV-----------------------------------------------------------------------------------------------------------------------------------------------------------------------------------------------------------------------------------------------------------------------------------------------------------------------------------------------------------------------------------------------------------------------------------------------------------------------------------------------------------------------------YA----------------------
>Tachypleus_tridentatus_2019G|031968|evm.model.Hic_chr_9.1345
------MTS-----EARRNHGKV-------------------------------------------------------------------------------GHSG----------INQLGGIYVNGRPLPD--STRQKIV-ELAHSGARPCDISRILQVSNGCVSKILGRYYETGSIRPRAIGGSKPRVATPP-VVAKIAHYKRECPSIFAWEIRDRLLSDGVCSNDNVPSVSSINRVLRNLAAKKEQQ----------AQDTVYDKLRLLN---------GQ-----GW--------PR--PNPWYPGSATF-------GGIT--P---------TCIPPPITV-----PSDSGQVQKKE-----------GGSVHDSSSRSDPGGS-----GDEENEARLRLKRKLQRNRTSFTPEQIEALEKQINTVEQPRVVGYDALREWLNLKT------FSQRRWNWIFQ-------------------------------------------------------------------------------------------FSDRF----------------------PNLCLLVQ----------LTLLMNTACCKRGF-----------------------------SHDWRASLDPVTL-----------------------------------SMLMRAMDGPTLTEF------------------------------SRRVVEYW--WTQS--RRTR---PE--------Y
>REF_Ptep@XP_015917132.1_paired_box_protein_Pax6
------MPH------------K--------------------------------------------------------------------------------GHSG----------INQLGGVYVNGRPLPD--STRQKIV-ELAHSGARPCDISRILQVSNGCVSKILGRYYETGSIKPRAIGGSKPRVATPH-VVAKIADYKRECPSIFAWEIRDRLLSEGVCNNDNIPSVSSINRVLRNLAAQKEQQQQHHHQLTVPGAELVYDKLRMLNG--------GQ-----PW--------------PWYHTG----ASHLTAAGVP--H-G----------TSPAGLAAATGGVCNGQHNGSDSSAKKSV----NEATSDGNSENNSS-------ADEDSQMRMRLK-------------------------------------------------------------------------------------------------------------------------------------------------------------------------------------------------------------------------------------------------------------------------------------------------------------------------------------------------------------------------------
>Dinothrombium_tinctorium|012264|RWS11210.1
-----------------------------------------------------------------------------------------------------------------------------------------------------MKVKLA-----NVTLVSAAK-------------------------------------------QSSSDQL-KNGFSIARLVFNHDSEDDNRVETPEQRNLLT-------------------------------------------------------------------------------------------PS--------------------------SNSDIGLYSHPK------------PDSDFPK-----RKQRRYRTTFTSYQLEELEKAFSRTHYPDVFTREELAMKISLTEARVQVWFQNRRAKWRKQEKSTGTSNTASQGYNPYTNANS----------------GNSAISPNLSTLNLPDFTPASLNSNQNLINQASNYPSFYSNV---AGIPQMLRPGYPIS-GG-------SPQLSAT----P-------FQ-------WLATLSAAYNRNAFIRGY------PSSNA---------------R---NDHFEGRNKDEK--------------FDGSSNNNSNNNT----------------------------GAENNRDEDSNSGNV-----------------------------------------
>Drosophila_melanogaster|G026228|GNP_726607.1
--------------------------------------------------------------------------------------------------------------------------------------------------------------------------------------------------------------------------------------------------------------NSGEGSEQEAIYEKLRLLNTGPGPLELVGQSPNHQSW-------PPRHYSGSWYPTSLSEISSAPNIASVTAGP-SLAHSL-----SPPNDIESLSIHQRNCPVATEDIHLKKELDGHQSDETGSGEGENSNGGA-SNIGNTEDDQARLILKRKLQRNRTSFTNDQIDSLEKEFERTHYPDVFARERLAGKIGLPEARIQVWFSNRRAKWRREEKLRNQRRTPNSTGASATSSSTDSPNSLSACSSLLSGN-GLSSPSTLSTTPCPPAISPRL-NFNSGSFG-AMYSN-MHHT---ALS-----MSDSYGAVTPIPSFNH---SAVG--LAPPSPI---PQQGDLTPS------------SLY-PCHMTLRPPPM--APAHHHIPAGVGLGSSANLGASCSGSGYEVLAYALPPPPMASSSAADSSFSAASSASANVTPSSGFSS---SPAVSSYAHM-YNYNTMTPSSASGT-SAHVAPGKQ--FFASCFY-SPWV----------------------
>Dinothrombium_tinctorium|012262|RWS11208.1
-----------------------------------------------------------------------------------------------------------------------------------------------------MKVKLA-----NVTLVSAAK-------------------------------------------QSSSDQL-KNGFSIARLVFNHDSEDDNRVETPEQRNLLT-------------------------------------------------------------------------------------------PS--------------------------SNSDIGLYSHPK------------PDSDFPK-----RKQRRYRTTFTSYQLEELEKAFSRTHYPDVFTREELAMKISLTEARVQVWFQNRRAKWRKQEKSTGTSNTASQGYNPYTNANS----------------GNSAISPNLSTLNLPDFTPASLNSNQNLINQASNYPSFYSNV---AGIPQMLRPGYPIS-GG-------SPQLSAT----P-------FQ-------WLATLSAAYNRNAFIRGY------PSSNA---------------R---NDHFEGRNKDEK--------------FDGSSNNNSNNNT----------------------------GAENNRDEDSNSGNV-----------------------------------------
>Cioa_Trinity|031057|TRINITY_DN6048_c0_g1
---------------------------------------------------------------------------------------------------------------------------------------------------------------------------YYETGSIKPGVIGGSKPKVATPK-VVDAIANYKKQNPTMFAWEIRDRLLADGICDQDNIPSVSSINRIVRNKAAEKAK---------HAVSQP--------NG--------G-SPGV-----------P-SNTTSVIAHAPPAQRPSYSINGIL----GIPN-------ADP-SVNKR-----------------------DDGGLCDQQPSPPVADAEANEGRDLNGD--SLHDEETKRQRTQYNGDQLYTTPKELKAGMVPDLTSATTLQQFPTAPE-QATAASSGEHAHYDVMSSMTSQVQSSAVYSPPL-------------------------VTGATAA-----TAVTGV-PG-------TEYAA-YTSP---YTQ---------YS---------------------PAAA-------------------------GAY-----------------------------GYGSGGIINPSYYYAP--------------------------------------GARPATTNPGLGA---------------TTPISP---------SNFK------------------C-------
>REF_Dmel@FBpp0428126_toyPD
------M----------------TTEHIMHG-PHSSVGQSTL-------------------------FG---------STA---------------------GHSG----------INQLGGVYVNGRPLPD--STRQKIV-ELAHSGARPCDISRILQVSNGCVSKILGRYYETGSIKPRAIGGSKPRVATTP-VVQKIADYKRECPSIFAWEIRDRLLSEQVCNSDNIPSVSSINRVLRNLASQKEQQAQ-------QQNESVYEKLRMFN---------GQT---GGW--------------AWYPSN----TTTAH-LTLP--P-AA--SV----VTSPANL--------SGQADRDDVQKRELQF--SHDSTSDGNSEHNSS-------GDEDSQMRLRLKRKLQRNRTSFSNEQIDSLEKEFERTHYPDVFARERLADKIGLPEARIQVWFSNRRAKWRREEKMRTQRRSADTVDGSGRTSTANNPSGTTASSSVATSNVAERTSSALVSVSPPQPAAPRL-PLNSGF-N-TMYSS-IPQP---IAT-----MAENYN-------------SSLG--SMTPSC----LQQRDA-----------------Y-PYMF------------HDPL----SLGSHHRNT-ACNPSAA------HQQPPQHGVY----TNSSPMPSSN-----TGVIS----AGVSVP--------VQIS----TQNVSDLT---------GSNY---W-----PRLQXSSPSLVLFGSNVY
>Tachypleus_tridentatus_2019G|026628|evm.model.Hic_chr_7.543
------MDLSVPKRSISPPAVPPLAPSLR--TNIALPFLSSAG-TSTLTSVS-----VPG----MVHF----PH--VPDLTAVSPQRPTNISPTAAVATPPA----FPCNVTASTLAGSLNPVYLNSR-LSETL-TPSRALPEFSPYGLRPYDFARHFLTSQTTVSKILGRYYETGSLRPGVIGGSKPKVATP-TVVAKIEQYKRENPTIFAWEIRERLISERVCTNNTAPSVSSINRILRNRAAERAAAEFAR-----AAGYNMY----------HPY--AAAFP----WGPAAP--------PHMWSSF-----------------AGSHL--PPGTTTDPAALATISS-----------LREQRTTD---------------ITDKDSEDGVSTDTN----DRPKFRRNRTTFSPEQLEVLEEEFENTHYPCVNTRERLAAKTNLSEARVQVWFSNRRAKWRRHQRMNIIK-----------------PMD----------------SIEVSS-----PGP-------------SSPLSTSPEPTTP-------------S----------SQLHPQA----PK---------------PSDNVPQMGGFNSAFSPA----------------------------------------------------------------RPSSSSSTT------SPQSPVSD------------------------------------------------------------------
>Cioa_Trinity|031060|TRINITY_DN6048_c0_g1
---------------------------------------------------------------------------------------------------------------------------------------------------------------------------YYETGSIKPGVIGGSKPKVATPK-VVDAIANYKKQNPTMFAWEIRDRLLADGICDQDNIPSVSSINRIVRNKAAEKAK---------HAVSQP--------NG--------G-SPGV-----------P-SNTTSVIAHAPPAQRPSYSINGIL----GIPN-------ADP-SVNKR-----------------------DDG---------------ANEGRDLNGD--SLHDEETKRQRTQYNGDQLYTTPKELKAGMVPDLTSATTLQQFPTAPE-QATAASSGEHAHYDVMSSMTSQVQSSAVYSPPL-------------------------VTGATAA-----TAVTGV-PG-------TEYAA-YTSP---YTQ---------YS---------------------PAAA-------------------------GAY-----------------------------GYGSGGIINPSYYYAP--------------------------------------GARPATTNPGLGA---------------TTPISP---------SNFK------------------C-------
>Cioa_Trinity|031058|TRINITY_DN6048_c0_g1
---------------------------------------------------------------------------------------------------------------------------------------------------------------------------YYETGSIKPGVIGGSKPKVATPK-VVDAIANYKKQNPTMFAWEIRDRLLADGICDQDNIPSVSSINRIVRNKAAEKAK---------HAVSQP--------NG--------G-SPGV-----------P-SNTTSVIAHAPPAQRPSYSINGIL----GIPN-------ADP-SVNKR-----------------------DDG---------------ANEGRDLNGD--SLHDEETKRQRTQYNGDQLYTTPKELKAGMVPDLTSATTLQQFPTAPE-QATAASSGEHAHYDVMSSMTSQVQSSAVYSPPLVGSSEDTPTSASCFTVLQPAFGQYQVTGATAA-----TAVTGV-PG-------TEYAA-YTSP---YTQ---------YS---------------------PAAA-------------------------GAY-----------------------------GYGSGGIINPSYYYAP--------------------------------------GARPATTNPGLGA---------------TTPISP---------SNFK------------------C-------
>Trichonephila_clavipes_Genome|012816|PRD30389.1
LDT---MPS--DGVDLQ----RNVYRFLY---------VVSIF------------------------FV-------------------------------PGGHSG----------INQLGGVYVNGRPLPD--STRQKIV-ELAHSGARPCDISRILQVSNGCVSKILGRYYETGSIRPRAIGGSKPRVATPD-VVAKIAHFKRECPSIFAWEIRDRLLSEGACTNDSVPSV-SIK------------------------------------------------------------------------------------------P--------------------------------------------------------------------------IILT----------TNENKCILHK-----------------------------------------------------------------------------------------------------------------------------------------S-----------------------KC-------------------------TGY-------------------------SF---------------------------------------------------------------------------------------------------------------------------------
>Lpol|012920|m.27785
------MDL------------------------------ATMME--------------------------YYSC-----------------------------HGG----------INQLGGMFVNGRPLPD--MVRQRIV-EMAHQGVRPCDISRQLRVSHGCVSKILGRFYETGSIKPGVIGGSKPKVATPK-VVEAISNYKKQNPTMFAWEIRDRLLADGICDQDNIPSVSSINRIVRNKAAEKAKHVVSY---HMNGG--------SPSS--SPSNTHAAATSH--------------DQRP-----------SYSINGIL----GI-----------------------------------AAAD--NGNINKRKRD--E------IDHAMQEEEY--------KRQRTQYNGDQLYANTPVLFHQMWP--GKQDDLKNDLPMGIPNGSPYP-------------LQQFPTPPEQPFT--------PVVSS----------TGNDQ----------------------------------MK---PEG-----LHL-YE--GMMNSI--VQSTAVYS---PPLAMACC---------------PLGGSDVE--------NSP-----------PVKADTPT-SSSFTVLQPLQNTTF-NTNSPYDSL-DSYGQYPVTAGGIGPT------GVTG----VPATDY----------TYTSPYSQ-YSSAA-----------AYG-VYGYSSYYYTHGARPAS-PPISNTF
>Parasteatoda_tepidariorum|G013884|GXP_015920529.1
------MDLSVPKRPSTPP-----PAPLK--P---------IYPTSPVTPPG------PVSLSGMVHF--AAPGGA----AASSPPRPSDLVPPPPSSASPAGVSVEPPTFSSGLLSGNLSPLYLNTR-LNDSL-PQPRIVHDFSPYGLRPYDFARQLLTSQTAVNKILGRYYETGSLRPGIIGGSKPKVATP-VVVAKIEQYKRENPTIFAWEIRERLISEGVCTNSTAPSVSSINRILRNRAAERAAAEFAR-----AAGYGMY----------HPYAAAAAFP----WSAAAAAA----TTPHIWPTFHA--------------GSAGPL--ATGSPVDPSSLSSLNS-----------LRDQRS------------------MDKDLDDGASSDSG----DRPKFRRNRTTFSPEQLEVLEEEFEKTHYPCVSTRERLAAKTNLSEARVQVWFSNRRAKWRRHQRMNMMK-----------------PVN---------------GVIPPTS-----PTP-------------SLSPVPSPEPVGP-------------T----------SQ-PPQP----PR---------------IMDHLPKMGGENSAFTPA----------------------------------------------------------------ARQTSSS------------PSSD------------------------------------------------------------------
>Centruroides_sculpturatus_i5k|034120|XP_023243455.1
------M-----------------------------AVSSPL-NIRP-------------------LF-TGYP------------FQ---------------GQGR----------VNQLGGVFINGRPLPN--HIRLKIV-EMAAAGIRPCVISRQLRVSHGCVSKILNRYQETGSIRPGVIGGSKPRVATPE-IEKKIEDYKRENPSIFSWEIRDKLIKEGLCDRSTAPSVSSISRLLRGGTGNGLRS------YREDEKLDSVEGPT--------------------------------KGGG----------HKHTIDGIL----G-------------------------------------------EKK---DERESE--------HSDCDSEPGLTLKRKQRRSRTTFTATQLDELEKAFERTQYPDIYTREELAQRTKLTEARVQVWFSNRRARW------RKQMGSQQL-----------------------------------NG-----FSALSL-PMAF---------P-ASGP---------------------------YLLSDPTYT--PTQDPSTL-----------------ANTTVPL--------HH-----QTV----ADNRTSM-SYP-SHMTDSAY---VNTASTL----NML-HANVPSSMQSINNADF--HQLH----PSASSSMQ--WNR--WPSSQSTQG-TDPGSTT--FA--------DHYVSNPYNSMTHSH-----------
>Strigamia_maritima|000479|SMAR014608PA
MI-VHCMDS----------VGQQ---------------------------------------------------------------DSSC--------RITKRQGG----------VNQLGGLFANGRPLPF--HIRRRIL-ELALYGFRPCDISRQLLVSHGCVSKILARFAETGSILPGAIGGSKPRVSTP-LVITKIKQYKQENASLFAWEIRERLLCDGVCTRESLPSVSSINRILRNS------------------------------------------------------------------------------------P-----------------------------------------------------------------------------HKRTGASSLKSDTSQIQALQAAVRRS---DILDLDNKSNK--------KVTETTEE---------------------------------------------------------------------------------------------------------T-----------------------------------------------------------------------------------------------------------------------------------------------------------------TEDA-----------------------------------------
>Daphnia_magna|024019|KZS19479.1
------MPHT--------------------------------------------------------------------------------------------GQAG----------VNQLGGVFVNGRPLPD--YVRRRIV-QLALLGVRPCDISRQLLVSHGCVSKILTRFYETGSIRPGSVANNKHKIATPS-VVRKVLRLKSERPSLFASEIREALLSQRICDPGQVPSVSSINRILR-----------------EAAS-------------------ASSSLA-AEW------------------------------------P-GLMV-------------------------------------GHHMQQLFIGNQSATLQQHHLPGTAQQSAGLSHQLDLSIPSTSATSSPAPLDCSSS--KRTVHP------VVPSPVAQSQT-----VKRKKISYAIEDLLKKDDS----------------------------------------------------------------------------------------------------------------------------------------------------------------------------------------------------------------------------------------------------------------------------------------------------------
>Tribolium_castaneum|002469|XP_008192126.1
------MPH------------KVPEEDLMH---HASMGQNTI-------------------------FG---------STA---------------------GHSG----------INQLGGVYVNGRPLPD--STRQKIV-ELAHSGARPCDISRILQVSNGCVSKILGRYYETGSIKPRAIGGSKPRVATQP-VVNKIAEFKRECPSIFAWEIRDRLLSEGVCNNDNIPSVSSINRVLRNLASQKEQQAS-------AQNESVYDKLRMFN---------GQTP---GW--------------AWYPGT----PTAPH-LGLP--P-------------APAAL--------TTQIARDDLQKRADA---MHENTSDGNSEHNSS-------GDEDSQLRLRLKRKLQRNRTSFTNEQIDSLEKEFERTHYPDVFARERLAEKIGLPEARIQVWFSNRRAKWRREEKLRNQRRAVDQVGAV----------------------------------SPP-SSAGRL-PINSGF-N-SMYSS-IPQP---IAT-----MADTYS-------------SMSGGL--SSSC----LQQRDA---------------TGY-PYMF------------HDPL---HSLSSYNSRATACNPAVA------HTQPTTHPSYAS-ATTPTSVPAST----GTGVIS----AGVSVP--------VQIP----SQ-TPDLSTN------LASNY---W-----PRIQ--------------
>Tribolium_castaneum|002371|XP_008192001.1
------MAH------------K--------------------------------------------------------------------------------GHSG----------VNQLGGVFVSGRPLPD--STRQKIV-ELAHSGARPCDISRILQVSNGCVSKILGRYYETGSIRPRAIGGSKPRVATAE-VVSKISSYKRECPSIFAWEIRDRLLQEGVCTNDNIPSVSSINRVLRNLAAQKEQTSQ--NPPVSSGNDSVYDKLRLLNG--------NQ----GSW---------R--PTPWYSPGN---------TSFPLQPLS----------PPPTIL--------------ADDINKKVTDGINSDETNSGDNSNAGSSI-----GPDDDQARLRLKRKLQRNRTSFTNDQIDSLEKEFERTHYPDVFARERLAAKIGLPEARIQVWFSNRRAKWRREEKLRNQRRGAPAPAE--------HPGPA--------------------------ASPPRL----QGFNNTSMYSP-LPPP---MS------IADTYSSMSSMSSFNH--TSSMG--PSPGAC----LQQRESPSM--------GGAMSGY--CMG--RPPS------YD-L----GIGY-GSRPSPCSPT---------QPYQMNG-----HQYNTNGTSST------GLIS----PGVSVP--------IAVP----GQ--ADM----------TSQY---W-----PRLQ--------------
>Tetranychus_urticae|G011423|GXP_015792390.1
-----MQDD----------------------NAAHQSPTLSMHHLPPPPPGSLAAHQPPQ-----TILTTYYSSEA--ES-----STKN-----------LKGHGG----------VNQLGGIFVNGRPLPD--MVRQRIV-ELAHQGVRPCDISRQLRVSHGCVSKILGRYYETGSIKPGVIGGSKPKVATPK-VVDAIANYKKQNPTMFAWEIRDRLLADGICDSDNIPSVSSINRIVRNKAAEKAKHCINN---HNSNSNQTTNSAISPNS--QPNNVNAAQQSS--------------QSTPT--------SATYSINGIL----GIEEQQQKRKNPSP---------------KSESFKTESSAS--NNNVNNRTNS-PS------------ENEYKVS----SKRPRLPNNNNQQYNS-----NDLYNNPGTGYGLVNE--NGDPSGQSHP-------------HQQ---PQQQHY---------------------------------------------------------------------------------------------ETTTLYT---PPTS-------------------ELTGGSL----------SP-----------KTSIIGST-ASEFTLLQPASAQHYANANANNSST-SVSNATTTTISYQGSA------SVTP----PNATPA----------TPSEYYAA-YHQAA----------------YAYP---YTYGNPPTT-PPAQNAH
>Dinothrombium_tinctorium|010061|RWS08965.1
------------------------------------------------------------------------------------------------------------------------------------------------------------------------------------------------------------------------D---KIGDVS------DVSEDETEKNCSE-------------------------------------------------------------------------------------------------------------------------------------------------------VEKPR------KIRRSRTTFTTFQLHQLERAFEKTQYPDVFTREELAMRLELSEARVQVWFQNRRAKWRKREKALGRES-------PSSYLGA----------------AA-SGATNLDS---PYMNPGVFI-------PSSTHPQMSSQT---SGTNSDIHVWSPLN-LS-------HPSPSLH----PNLANSHEFQKHQMSPTILPSGGGASGER--LSPHAGCKLGPS------------------------HLVTASSTH-----------------------PLHSTLTI-YAAKSGPPAPSSIITV---------REPGEQ-EKNQTSNKSIL----NQ-------------------------------
>IscaW_1_6|000137|ISCW000175PA
---LYAISNF--------------------------------------------------------------------------------------------GQAG----------INQLGGVFVNGRPLPD--YIRRRIV-ELALMGVRPCDISRQLLVSHGCVSKILTRFYETGSIKPGSIGGSKPKVAV-------------DGPNNMAEHLSSPYLALQHVT-TCLPS------------LPQHQ---------------------------------------------------------------------------------------------------------------------------------------------------------QQAHQQTPSSSATSSTS------------RSP------AGPSTSSMGRS-------------LLQQRHRREA-----------------------------------------------------------------------------------------------------------------------------------------------------------------------------------------------------------------------------------------------------------------------------------------------------------
>Tetranychus_urticae|G004592|GXP_015785559.1
------MPH------------KESSEFMFHG----------L------------------------------------MTA-----------MHK-------GHSG----------VNQLGGVYVNGRPLPD--TTRQKIV-ELAHQGARPCDISRVLQVSNGCVSKILGRYYETGSIRPKAIGGSKPRVATPD-VVGKIARFKSDCPSIFAWEIRDRLLNEGICTNDNVPSVSSINRVLRNLAAQKEQQAH------SQATNEVYDKLRMLN---------GQ-----GWHARA---AP-----PWYPGAAA-AAAAFG--NIG--P-PCVPSV----PTAPSSI-----PPENGSSQAS--QDKK---DLDGHSIDPESGTDDSSHP----EGSEDTEARLRLKRKLQRNRTSFTPEQIEALEKEFEKTHYPDIFSRERLASRIDLPEARIQVWFSNRRAKYRREQKLRDQRKSSDQTTVL------TNPSPTTTSSPVSAA-----AAAAAAA-----TVPPRI-PINPGFPN-GFYPS-IPHP---SISHPHSMVSDTYSSITSMPSY-----SMASN-MAQNSC----LQQQAT--------------VSNY-SCMLP-PPPGS--VRSYDPL---GSLGS-YSRPSTCGAS-----------------------------------------------------------DVQ------------------------------Y-----SDLY--------------
>Trichonephila_clavipes_Genome|014918|PRD32491.1
-----------------------------------------------------------------------------------------------------------------------------------------------MAAAGVRPCVISRQLRVSHGCVSKILNRYQETGSIRPGVIGGSKPKVTTPE-IERRIQEYKRENAGLFSWEIRDRLIS--ICN------------------------------------------------------------------------------------------------------------------------------------------------------------------------------------RKQSRS-------------------HYNSVKIWRNLGDTAKLTSFLVTLLVTMLVNNFGGLEITRKI-----------------------------------------------------------------------------------------Y------------------------------------------------------------------------------------------------------------------------------------------------------------------------------------------------------------------
>Strigamia_maritima|012173|SMAR004875PA
--------MEAPLL---PPPHP--CEPIR--EGRSTAIM-----NHHRTSCN-GISEQPCAQAGAALF----PCEQSTVRAFRHRYRMTE------SSGRPR--------IQVGGFVSHLRDIYLNQNALMETMPPPPRIL-DLAPYGVRPYDFARHLLTQQGAVNKILGRYYEAGALRPGIIGGSKPKVATP-VVVGKIEQYKRENPTIFAWEIRERLISEGVCTNNTAPSVSSINRILRNRAAERAAAEFAR-----AAGYGMY----------HPY----AFP----WAAAA----------HLWPPFGA---------------TGVAA--AASSAAPPPSALPTSPTTLDLSVSASSLSDHRR------------------TDSESDEGTSSEAAS--DNRPKFRRNRTTFNQDQLDALEEEFDKTHYPCVSTRERLAAKTNLSEARVQVWFSNRRAKWRRHQRMNMLK-----------------PFG---------------RTTSPSS-----PSS----------------------PTDV-------------S----------S---PHC----PVKVS-------------------MGGENSAFSPAV---ARPTSRV-------------------------------------------------PSSPSTAGSSSPA------PASSPAGSSC----------------------------------SDC----------------PQV--------
>Centruroides_sculpturatus_i5k|027063|XP_023236398.1
------MDLSVPKRPSSP------ADQLR--PNIGLSYTSSAGPVSTVPSVGTPAAPIPA----MVHF----PH--AAAPTTVSPQRPPEMLANDS----PS----FSCNVSTGLLPGSLSPLYLNSR-LGDSLPPPPRILPDFSPYGLRPYDFARHLLSSQTTVNKILGRYYETGSLRPGIIGGSKPKVATP-VVVSKIEQYKRENPTIFAWEIRERLISEGVCTNSTAPSVSSINRILRNRAAERAAAEFAR-----AAGYGMY----------HPY--AAAFP----WGAAAAAA-----TPHLWPPF-----------------SGPQL--PTGATPDPATLAVMTP-----------LRDHRQS-----------------VDKDSEEGTSSDNG----DRPKFRRNRTTFSPEQLEVLEEEFEKTHYPCVSTRERLAAKTNLSEARVQVWFSNRRAKWRRHQRMNMLR-----------------PMN----------------GVSSPS-----PS--------------STPPSPSPEPLTP-------------S----------SQ--PLA----PK---------------PMENLPKMGGENSAFSPA----------------------------------------------------------------RQLSPHLQS------S---PSSE------------------------------------------------------------------
>Strigamia_maritima|014697|SMAR009619PA
-----MMNFA----------------------------------------------------------------------------------------------------------VN------VSGPPTSNAACPQHGLTPPFAFA--VPSDNT-----KRFSVSHLL-QLEE---M-P---GSSNPLTSSPD-ATAVLDSDRSE---------ED----DG---------GGSLE-----------------------------------NG--------------------------------------------------------------------------------------------------------------------------------GRRRKKPRRNRTTFTNAQLNALERVFERTHYPDAFVREELARRVSLSEARVQVWFQNRRAKFRRERSILAQRSQSYTHR----------------------------------------PEPTTLIPI---------VPRPTPPP---LTT-----IHNDYN---------HVASAWKT----PTNS-------------------------GSINPHAHHAMMPSVSA---------------ETNASCSVVPS------------------------------------YTGATA----PSQGLS--------------------------------HAMNYN---------------PGL-------Y
>IscaW_1_6|002549|ISCW003096PA
-------------------------------------------------------------------------------------MM---------------RQGR----------VNQLGGVFINGRPLPN--HIRLKIV-EMAAAGIRPCVISRQLRVSHGCVSKILNRYQETGSIRPGVIGGSKPRVATPE-VEKRIEEYKRENPGIFSWEIRS----------------------------------------------------------------------------------------------------------------------------------------------------------------------------------------------------------------------------------------------------------------------------------------------------------------------------------------------------------------------------------------------------------------------------------------------------------------------------------------------------------------------------------------------------------------------------
>Trichonephila_clavipes_Genome|016826|PRD34399.1
-----ML-------------------------------TFNFSE--------------------------AQSC------------------------------GE----------VNQLGGVFVNGRPLPN--AIRLQIV-ELSQLGVRPCDISRQLRVSHGCVSKILARYHETGSILPGAIGGSKPRVTTPK-VVAYIRELKQKDPGIFAWEIRDKLLVDRVCDKFNVPSVSSISRILRHKIGTSASY-----------------------------------------------------------------------DGL-------------------------------------------------------------------------DRET----------------ARHLYSG-------FYS---------------------YPRN-----------GNQQQQPSPAHSS--------PVLLS----------ITNNDN--------------------------------------------------------------PNLQPRAW---PSAHSVS----------------DLLGHSLGFQ-----HSAP-----------P----------------------------------------------------------IP----PGSQFAQF-------PTPDAAAAA-VAQAA----------QNYN-YYMYHHHHHQTGSIPSV-LSLS---
>Tetranychus_urticae|G011419|GXP_015792386.1
------------------------------------------------------------------MF-NGYPYPD--MED---IYP---------------GQGR----------RNQLGGVFINGRPLPN--HVRLKIV-EMAASGVRPCVISRKLRVSHGCVSKILNRYQETGSIRPGVIGGSKPRVATPE-VEKKIEEYKRDNPGIFAWEIRDRLCKEGICDKNTAPSISSITRLLRTSKQSNGYR------SGSDGECSMTDGHD---------------------------------IRK-----------DHSIAGIL----G-------------------------------------------GRS---------------GDESDCDSEPGIPLKRKQRRSRTTFTAEQLEELEKAFERSQYPDVFTREELAQMTRLSEARVQVWFSNRRARW------RKQAGHTQQHVHPS------TP-----------------INGTSSN-----HGVTSL-PSG------------SYSP---PNF-----TSP-YS--ESYSSY-----NEPSWCVAPNNL--TT------------------ASSSGL--------SINI--SNTVNSVNSTNSISG-SSSVSSLSS---------SSPLTTTTNFLASSNSVSTCVNPVSTDYNHHSLN----PSNQLANET-WNP----FSTTTRH-DNNVHSAPSWT-SSNPTHEDTFINSSYGNMHGGHPS-CHPFRPV-
>REF_Dmel@FBpp0088299_eyPB
--------------------------------------------------------------------------------------------------------------------------------------------------------------------------------------------------------------------------------------------------------------NSGEGSEQEAIYEKLRLLNTGPGPLELVGQSPNHQSW-------PPRHYSGSWYPTSLSEISSAPNIASVTAGP-SLAHSL-----SPPNDIESLSIHQRNCPVATEDIHLKKELDGHQSDETGSGEGENSNGGA-SNIGNTEDDQARLILKRKLQRNRTSFTNDQIDSLEKEFERTHYPDVFARERLAGKIGLPEARIQVWFSNRRAKWRREEKLRNQRRTPNSTGASATSSSTDSPNSLSACSSLLSGN-GLSSPSTLSTTPCPPAISPRL-NFNSGSFG-AMYSN-MHHT---ALS-----MSDSYGAVTPIPSFNH---SAVG--LAPPSPI---PQQGDLTPS------------SLY-PCHMTLRPPPM--APAHHHIPAGVGLGSSANLGASCSGSGYEVLAYALPPPPMASSSAADSSFSAASSASANVTPSSGFSS---SPAVSSYAHM-YNYNTMTPSSASGT-SAHVAPGKQ--FFASCFY-SPWV----------------------
>Daphnia_magna|018176|KZS13636.1
------MPH------------K--------------------------------------------------------------------------------GHSG----------VNQLGGVYVNGRPLPD--STRQKIV-ELAHSGARPCDISRILQVSNGCVSKILGRYYETGSIKPRAIGGSKPRVATSC-VVTKIADYKRECPSIFAWEIRDRLLSEGVCNNDTIPSVSSINRVLRNLAAQKEQQSA------AAASESVYDKLRMFN---------GQA---GGW--------------AWYPGAPP--PTHPA-LTLPHVP------------TTP---------------------------------------------------IRDDPHKRMQKGSKLARQSTATMTDRLGKKKK-------PPILKKK-------------RVWFSNRRAKWRREEKLRNQRRGPESTSGSGSSAG------------------GSSSSAAAAA----AAATGRLNSINSGL-N-SMYPS-LSQP---LAS-----MAEPYS---SMATS----LSTMG--GMGGSCG---LQQRDPATA------------AAY-PSYM---------HHGGDPL---SSLQSAAAAAAACSAA---------QASSAASAH----SYAAASSAHA----QTGVIS----AGVSVP--------LQIPS---HQ-GSDI----------AANY---W-----HRLQ--------------
>REF_Dmel@FBpp0099525_eygPB
LIELNSLTVANSGLKMEPHPQR--ITSLA--PHASSVAAASVA-----AA----AAAAAAAAAG------------AGSGAGATSTSPT-------SVQIPPGFGG----------GGSTGGIPLNTL------MSQHRLL-EFSRFGLRGYDIAQHMLTQQGAVSKLL------GSLRPGLIGGSKPKVATP-TVVSKIEQYKRENPTIFAWEIRERLISEGVCTNATAPSVSSINRILRNRAAERVATEFAR-----TAAYGLYPP------PPHPY---GSFT----WHPAGNVPPPPPPPSALWSVAAPTNLPPSAASAVPVSTCGSLSSAAGGAGGTPT-----------------------------NRAISPGSGSHDTLES-ADENRHIDSDYLDDDEPKFRRNRTTFSPEQLEELEKEFDKSHYPCVSTRERLSSRTSLSEARVQVWFSNRRAKWRRHQRMNLLKRQRSSPANPLHSQQS--------------------NDAPASS-----PTP-------SNHSSASTSPQ-GPPPSVLLPTHAALQLLSHYQQQQQQQQQQHQQQQQLS----PSGCN------------PAANHLSMGGERSAFRSLV---SSPSAAA---------FLGLARQYAVAASLTVA-------EEQRSRLHYSGGEGTGPNTNTTQSGGSTM------TVDNSSSDSDE------EINVHDDSDGEIESSAATAAKVARLSSSD-----------------PAT-------F
>Parasteatoda_tepidariorum|G000633|GXP_015903848.1
LFRVYVMPH------------KDSRRSVYSP---------PL------------------------------------IAV-----------QDP-------GHSG----------INQLGGVYVNGRPLPD--STRQKIV-ELAHSGARPCDISRILQVSNGCVSKILGRYYETGSIRPRAIGGSKPRVATPD-VVAKIAHFKRECPSIFAWEIRDRLLSEGACTNDSVPSVSSINRVLRNLAAQKE-QAQ------VQAQDAVYDKLRMLN---------GQ-----GW--------PR--PNPWYPG-----GTTFG--GIA--P-SYIAPV-----TTP-AT-----PLENGLNP------KK-----E-GSVTEASTPSDQSGS-----GEEDSAARLRLKRKLQRNRTSFTPEQIEALEKEFERTHYPDVFARERLAAKIDLPEARIQVWFSNRRAKWRREEKLRNQRRAAEQA-----------------------------------T-----TTPGRL-PLNTGFPN-SLYPS-IGQP---MAS-----MAETYSTIPTMPTY-----S--SN-MTPSSC----LQQQT----------------TSY-SCML---PPGG--TRSYDPL----SLGN-YTRP-TCPTA---------QPHVMQPVNSQFPSVNNGTAAST------GLIS----PGVSVP--------VQVP----GQ-SNDLNM--------ASNY---W-----TRLQ--------------
>Lpol|007230|m.1297
---------------------------------------------------------------------------------------------------------------------------------------------------------------------------------------------------------------PTMFAWEIRDRLLADGICDQDNIPSVSSINRIVRNKAAEKAK---------HTTGSHN------MNG--------G-SPQH-----------P-ANTTSVITHAPPTLRPSYSINGIL----GIPN-------VDPNNMNKR-----------------------DDE----------TAGA-NNDGRDISGE--SLHEEETKRQRTQYN--------------------------------------------------------------------------------------------------------------------------------------------------------------------------------------------------------------------------------------------------------------------------------------------------------------------------------------------------------------------
>Dinothrombium_tinctorium|014077|RWS13048.1
------MDY---------------------------------------------------------------------------------------PYLNQSGFDS----------TCSLSTM--DPT-------SLSSCQ--------LPCSYS-----NMSQVQAAA-QYRYGTSLSPRAFG-------TA-------------------GSC-G---GPGSGSAHSVF-TMGLQSLPYKMYS-PSHEG-----------------------------------------------------------------------------------------------------------------------------------------------MLTEK-R------KQRRIRTTFTSAQLKELERAFQETHYPDIYTREEIAMKTDLTEARVQVWFQNRRAKFRKQERLNQQKA-------QNQQQSG----------------NQ-GGNTN--------GNGGQQS-------ASSTSAANNQST---SGGSNAAAAESNVG-AA-------NNSSNKS----ENHANSAN----GTTSTAINGIGKALSPQGIISPHSLSLPPPTAAP---------------KWSMSANAIPMSNTHS-------------------NHLSSHSA----SAGLMAAAIPPSCLTASTFL---GNHHPNHH-ASNHHSSYSAI----NSIDS----------KSNISSQ-----------
>Centruroides_sculpturatus_i5k|027792|XP_023237127.1
-----------------------------------------------------------------------------------------------------------------------------------------------MAAAGIRPCVISRQLRVSHGCVSKILNRYQETGSIRPGVIGGSKPRVATPE-VEKKIEEYKRDNPGIFSWEIRDRLIKDNICDKNTAPSVSSISRVLRSTSRSCQRT----N-----------------------------------Y--------ETNENKK----------ADHSIDGIL----G-------------------------------------------GRI--------------SSEDSDCDSEPGLTLKRKQRRSRTTFTAEQLDQLERAFERTQYPDVYTREELAQKTKLTEARVQVWFSNRRARW------RKQIGSPAASS---------------------------------------------L-PLSMA-----------------------------YS--GTTASH--AESTPLHHH--PNSYIWSH--------------QNLNSQAAAF------HQSP-----------TQNAHTNI-ASDSSTLTTQVF--------------NILGGPATATATPAPT--DF-IPLIN----PGNECS----WNG-----RSAVGE-TPSMSAW----TSSTENFG--------------------------
>Tachypleus_tridentatus_2019G|002385|evm.model.Hic_chr_1.345
SER---LPS------------KMITQSFNHG-SPSTENQLTLLDDLVLED----FKNKPVWAAEIPAFSTNVPGRSPESTSSSVHFIPSINSVHKPRIRFPEGHSG----------VNQLGGVYVNGRPLPD--STRQKIV-ELAHSGARPCDISRILQVSNGCVSKILGRYYETGSIKPRTIGGSKPRVATST-VVNKIADYKRECPSVFAWEIRDRLLADGVCNSENVPSVSSINRVLRNLTSQKDQQET-SHHVPMTGPESVYDKLRLLNG--------SQ-----PW--------------PWYPTG----PSHHF-HGIP--P-T----------SSPVAL--GNAAACESH-RQDHPRVKKDS----IDATSDGNSENNSS-------ADEDSQLRMRLKRKLQRNRTSFTNEQIEALEKEFERTHYPDVFARERLAEKVTLPEARIQVWFSNRRAKWRREEKLRNQRRVVEQPTG-----------------------------TTVLA-----PPNGRL-PINGTFYN-SMYPS-LGQP---MAG-----MGDSYS----VPPP-----SSI----APNHC----VQQRDP---------------TSY-TYMF------------HD-------LGS-YSRS-SCTPS---------QSINGHPSY----SVNGGSTHGA------GVIS----PGVTVP--------LQVP----SQ-GPDLSMA-------T-NY---W-----HRIQ--------------
>Tribolium_castaneum|010886|XP_015834313.1
------MSN------------RA-----------------TL------------------------------------------------------------GHSG----------VNQLGGVFVSGRPLPD--STRQKIV-ELAHSGARPCDISRILQVSNGCVSKILGRYYETGSIRPRAIGGSKPRVATAE-VVSKISSYKRECPSIFAWEIRDRLLQEGVCTNDNIPSVSSINRVLRNLAAQKEQTSQ--NPPVSSGNDSVYDKLRLLNG--------NQ----GSW---------R--PTPWYSPGN---------TSFPLQPLS----------PPPTIL--------------ADDINKKVTDGINSDETNSGDNSNAGSSI-----GPDDDQARLRLKRKLQRNRTSFTNDQIDSLEKEFERTHYPDVFARERLAAKIGLPEARIQVWFSNRRAKWRREEKLRNQRRGAPAPAE--------HPGPA--------------------------ASPPRL----QGFNNTSMYSP-LPPP---MS------IADTYSSMSSMSSFNH--TSSMG--PSPGAC----LQQRESPSM--------GGAMSGY--CMG--RPPS------YD-L----GIGY-GSRPSPCSPT---------QPYQMNG-----HQYNTNGTSST------GLIS----PGVSVP--------IAVP----GQ--ADM----------TSQY---W-----PRLQ--------------
>Parasteatoda_tepidariorum|G023662|GXP_021000816.1
--------------------------------------------------------------------------------------------------------------------MNQLGGVFINGRPLPN--HVRLKIV-ELAAAGVRPCVISRQLRVSHGCVSKILNRYQETGSIRPGVIGGSKPRVATPE-VEKKIEEYKRDNPGIFSWEIKDRLVKDGICDKESVPSVSSISRVLRGSRLGS------------SESGDSCDG-----------------------------------SKK----------ADHSIDGIL----G-------------------------------------------GRL---GNDE-----------SDCESEPGIPLKRKQRRSRTTFSAEQVEELERAFERTQYPDIYTREELALRTGLTEARVQVWFSNRRARW------RKQVGGQHLTAAF--------------------------------------SAAPTV-PLGY---------S----------A-----NPHCYE--A-------AHPDASTWH--AQALSGT-------------------TSTSGF--------QP-------------SFSSSH-STAYSQLPPEPC---VN-PAPL----SILGNSVNTNSQVSST-SEF---HLP----PTNSEMG---WN------SANMQP-RPDTTSS--WN-TSTENYTEPYVSTAYNNLQAAHPTVCHATAGIY
>Tetranychus_urticae|G004593|GXP_015785560.1
------MPH------------KESSEFMFHG----------L------------------------------------MTA-----------MHK-------GHSG----------VNQLGGVYVNGRPLPD--TTRQKIV-ELAHQGARPCDISRVLQVSNGCVSKILGRYYETGSIRPKAIGGSKPRVATPD-VVGKIARFKSDCPSIFAWEIRDRLLNEGICTNDNVPSVSSINRVLRNLAAQKEQQAH------SQATNEVYDKLRMLN---------GQ-----GWHARA---AP-----PWYPGAAA-AAAAFG--NIG--P-PCVPSV----PTAPSSI-----PPENGSSQAS--QDKK---DLDGHSIDPESGTDDSSHP----EGSEDTEARLRLKRKLQRNRTSFTPEQIEALEKEFEKTHYPDIFSRERLASRIDLPEARIQVWFSNRRAKYRREQKLRDQRKSSDQTTVL------TNPSPTTTSSPVSAA-----AAAAAAA-----TVPPRI-PINPGFPN-GFYPS-IPHP---SISHPHSMVSDTYSSITSMPSY-----SMASN-MAQNSC----LQQQAT--------------VSNY-SCMLP-PPPGS--VRSYDPL---GSLGS-YSRPSTCGAS-----------------------------------------------------------DVQ------------------------------Y-----SDLY--------------
>Strigamia_maritima|013907|SMAR013763PA
LLR---MPH----------KGKE---------------NMTFINDKY--------------------FS---------------------------------GHSG----------INQLGGVYVNGRPLPD--STRQKIV-ELAHSGARPCDISRILQVSNGCVSKILGRYYETGSIKPRAIGGSKPRVATPS-VVGKIAEYKRECPSIFAWEIRDRLLSDGVCTNDNIPSVSSINRVLRNLAAQKEQQ---------SGHESVYDKLRMFN---------GQ-----GW--------------PWYPGG----GAHLA--GIP--P-A----------PAPA-------IAHNGTRPVEDLQPKRDG----NEATSDGNSEHNSS-------ADEDSQLRLRLKRKLQRNRTSFTNEQIEALEKEFERTHYPDVFARERLAEKISLPEARIQVWFSNRRAKWRREEKLRNQRRAAEQAAAA----------------------------SAVGT-----ASASRL-PINASFAG-SMYPT-IPQT---IGT-----MADTYSSMSPVSTL-----SNIGA---TSAC----LQQRDP---------------SGY-PYML------------HDPL----TLGG-YPRA-PCNPG---------QGVNGHP-----YSTAGSTSASTGKLISIGVIS----PGVTVP--------VQVP----GQ-GPDL----------SANY---W-----ARLQ--------------
>Tribolium_castaneum|002708|XP_008192468.1
------MLISN-------------GNALGSGPGLSGCCPVPVA----------PAARSAIKMDS------GLPA--NTAPSTAIPLSPTVASSP--TITSPAGAASGASTVPSSLAPSALRELYLASL------VSQQRFL-ELSRFGLRHYDLAQHMLTQQGAVTKLL------GTLRPGLIGGSKPKVATP-AVVSKIEQYKRENPTIFAWEIRERLISEGVCTNATAPSVSSINRILRNRAAERAAAEFAR-----AAGYGLY--------HPHPYAAAAAFP----W------------HSPLWPNSPL---------GLQPPGAGSSMMASPSSSGSPH--------------------DHGLLN------------SPPGTHPDSKDDSSLDSS----EQPKFRRNRTTFSPDQLEELEKEFEKSHYPCVSTRERLASKTSLSEARVQVWFSNRRAKWRRHQRMNLLKQSS--------------P----------------GPQGSQSSM----PSP---------------YTATPGSPLTT-------------T---------------------PT---------------ASSLLLQMGGENSAFKALV-----PNQLLMR---RL--------DYATDS---------------------NDESDNDEPRRRRSRSSSPV------VVDSPAKETPTC---------------------------------------------------P---------L
>Strigamia_maritima|014117|SMAR006320-PA
-----SMDL---------------------------------------------------------------------------------------STKTRPGSDP----------ILTQESLQKNSR-------NNFSIS--------KLVDIE-----NCTTTVKIT-PSRPALTSALLALA-------GRHI-----------YPALL-TEARDQLHGSSLSERNHINTADDDDEENHRPNKDESPH---------------------------------------------------------------------------------------------R--------------------------VESSSDITAGHELGNVRNLDGNSEADLDEFAP---KRKQRRYRTTFTSFQLEELEKAFARTHYPDVFTREELAMRVDLTEARVQVWFQNRRAKWRKQEKVGPQSH-------PYTHFST----------------TELTLPTN------PIPSPGALTPYEATLPPSVTPPARSLPP---THTFPPAHFLTPFQ-LR-------DPRVPLM----PTVLPPLSI--------TFQTLLASLGSRPKLPT-------PTS---------------------------------------------------------ESA--------------PSVPTVT--------PSNGSE-DRRSSSIAALR----MKAREHE------IRNNDVLS------------
>Tribolium_castaneum|002370|XP_008192000.1
------MAH----------KGK--------------------------------------------------------------------------------GHSG----------VNQLGGVFVSGRPLPD--STRQKIV-ELAHSGARPCDISRILQVSNGCVSKILGRYYETGSIRPRAIGGSKPRVATAE-VVSKISSYKRECPSIFAWEIRDRLLQEGVCTNDNIPSVSSINRVLRNLAAQKEQTSQ--NPPVSSGNDSVYDKLRLLNG--------NQ----GSW---------R--PTPWYSPGN---------TSFPLQPLS----------PPPTIL--------------ADDINKKVTDGINSDETNSGDNSNAGSSI-----GPDDDQARLRLKRKLQRNRTSFTNDQIDSLEKEFERTHYPDVFARERLAAKIGLPEARIQVWFSNRRAKWRREEKLRNQRRGAPAPAE--------HPGPA--------------------------ASPPRL----QGFNNTSMYSP-LPPP---MS------IADTYSSMSSMSSFNH--TSSMG--PSPGAC----LQQRESPSM--------GGAMSGY--CMG--RPPS------YD-L----GIGY-GSRPSPCSPT---------QPYQMNG-----HQYNTNGTSST------GLIS----PGVSVP--------IAVP----GQ--ADM----------TSQY---W-----PRLQ--------------
