# Supplementary material for: Systemic paralogy and function of retinal determination network homologs in arachnids
Source: BMC Genomics. 2020 Nov 23;21:811. doi: 10.1186/s12864-020-07149-x (PMC7681978; doi:10.1186/s12864-020-07149-x)
Supplement: Supplementary file 4 — Additional file 4. Dataset S1: Dataset of the orthology analyses. Alignments and sequences of Charinus RDGN genes identified in this study and gene trees in Newick format; alignments of opsins and arrestins. (.zip). Available at: https://datadryad.org/stash/share/xb2VW4o80AmId3mLFZB07Ho7rHxPx-htK9q5J_-2miM; doi:https://doi.org/10.5061/dryad.xgxd254d1 [file 12864_2020_7149_MOESM4_ESM.zip › Additional_file4_Dataset_S1_Orthology_results/Dataset_S1_opsins_Charinus.phy]

>Cioa_peropsin_3prime_Frag_TRINITY_DN60128_c0_g2::TRINITY_DN60128_c0_g2_i1::g.40389::m.40389 type:internal len:110 gc:universal TRINITY_DN60128_c0_g2_i1:3-329(+)
------------------------------------------------------------------------------------------------------------------------------------------------------------------------------------------------------------------------------------------------------------------------------------------------------------------------------T-----------R----R-------------------------------------------------------------------F----------------------------------------GD-----QWATEKNVTK---------MTFIMVVS------------------FILAWSPYAVLCLWTVF--DQ--PS------------------------------------------------T-VPT-ILTLLPPLFAKTSTVFNPLIYFVSNARLRRGMVSTI
>Cisr_peropsin_TRINITY_DN347969_c0_g1_i1 len=448 path=[0:0-447]_lcl|ORF3
-------------------------------------------------------------------------------------------------------------------------------------------------------------------------------------------------------------------------------------------------------------------------------SFLVVYFVLAF--LLPIILMAFCYCAA-------ARRLST-------V-----------R----R-------------------------------------------------------------------F----------------------------------------GD-----QWATEKNVTK---------MTFIMVVS------------------FILAWSPYAVLCLWTVF--DQ--PS------------------------------------------------T-VPT-ILTLLPPLFAKTSTVFNPLIYFVSNARLRRGMVSTI
>Cioa_peropsin_5primeFrag_TRINITY_DN113896_c0_g1_i1_lcl|ORF2
--VHLA-V-GIY--LLV-IGICG-TVGNSVILTMFFR-FRA-LV---T-PTTVLLVNLAVADLGLCLFGF-PFSASSS-FA-----H--------R-WLY-GDG--G-CLWYAFM----------------------------------------------------------------------------------------------------------------------------------------------------------------------------------------------------------------------------------------------------------------------------------------------------------------------------------------------------------------------------------------------------------------------------------------------------------------------------------------------------------------
>BAJ22674.PERHa
LSTHTI-V-GTY--LII-IGILG-TLGNGLVLVTFLR-FRV-LV---T-PTTLLLVNLAVSDLGLILFGF-PFSASSS-LS-----A--------K-WIF-GEG--G-CQWYAFMGFLF-GSAHIGTLALLALDRYLIAC----RIS-----------------LR--GK--L---T-------FK-RY--TQMITVVWTYAFFWALMP-L--L--G-W---------G------------R-YGLE-PSVT-TCTIDWQH--NDS--SYKSFLIVYFVLGF--MVPFAIIAVSYIAI-------ARRVGK-------K-----------S----K------E-------------------------------------------RPV--------------V----------------------------------------RD-----LWTNERSVTL---------MAFILIVT------------------FFVAWSPYAVLCLWTIF--AE--PN------------------------------------------------T-VPP-FLTLIPPLFAKSSTVVNPLIYFLSNPKLRTAILSTL
>CCP46949.Cupsal.PER
PSTHVI-V-GSY--LVL-IGVLG-TIGNGLVLVTFLR-FRV-LV---T-PTSLLLINLAISDLGLILFGF-PFSSSSS-FS-----G--------R-WLF-GDG--G-CQWYAFMGFLF-GSAHIGTLTILALDRYLIAC----RIS-----------------LR--GK--L---T-------YR-RY--TQMLSAVWAYAMFWSLMP-L--I--G-W---------G------------R-YGLE-PSVT-TCTIDWQH--NDS--SYKSFIIVYFVLGF--LVPFAIIAVCYCAI-------ARRARR-------K-----------V----K------E-------------------------------------------RAV--------------V----------------------------------------RD-----QWTNERNVTL---------MSFILIVA------------------FVVAWSPYAVLCLWTIF--AP--PS------------------------------------------------T-APP-FLTLIPPLFAKSSTVLNPLIYFLTNPKLRAAILSTM
>XP_015920587.1 visual pigment-like receptor peropsin isoform X1 [Parasteatoda tepidariorum]
PSTHVI-I-GTY--LVI-VGVLG-TIGNGAVLAMFIR-FKS-LI---T-PTSLLLINLAVSDLGLILLGF-PFSSSSS-FH-----G--------R-WLF-GEG--G-CQWYAFMGFLF-GSAHIGTLALLALDRYLIAC----RIS-----------------LR--SK--L---N-------YR-RY--CQMLAAVWGYAFFWAAMP-L--F--G-W---------G------------R-YGLE-PSIT-TCTIDWQH--NDS--SYKSFLLVYFVLGF--MVPLTIITVCYCAI-------ARRVRK-------N---------TAT----R------Q-------------------------------------------RGV--------------I----------------------------------------HD-----QWSNERSITS---------MSFVLIIA------------------FVLAWSPYAVLCLWTIF--AP--PE------------------------------------------------T-VPP-ILTLIPPLFAKASTVFNPFIYFLSNPRLRKGILATL
>CrPerOps1_fragment
-----------------------------------------------------------------------------------------------R-WLF-NEG--G-CQWYAFMGFLF-GSAHIGVLALLGLDRYLITC----RID-----------------FR--RK--L---T-------YK-RY--CQMICAVWTYAIFWAVMP-L--I--G-W---------G------------R-YGPE-PSIT-TCTIDWRH--NDG--SYKSFIIIYFVLGF--LVPFLLIAICYYNI-------ARQLSV-------K--------PVAP----S------L-------------------------------------------RSA--------------V----------------------------------------CD-----QWANERNVTM---------MCLVIVIT------------------FVVSWSPYAIVCLWTVF--ES--PS------------------------------------------------T-VPS-LLTLIPPLFAKASTVFNPIIYYLTNPRLRMGIVTVI
>crPerops2_2_fragment
-------------------------------------------------------------------------------------------------------------------------------------------------------------------------------------------------------------------------------------------------R-YGPE-PSIT-TCTIDWRH--NDG--SYKSFIIIYFVLGF--LVPFLLIAICYYNI-------ARQLSV-------K--------PVAP----S------L-------------------------------------------RSA--------------V----------------------------------------CD-----QWANERNVT----------MCLVIVIT------------------FVVSWSPYAIVCLWTVF--ES--PS------------------------------------------------T-VPS-LLTLIPPLFAKASTVFNPIIYYLTNPRLRMGIVTVI
>LpPerOps1
TSTHKA-V-GIY--LVI-VGILG-TFGNGIIITMFIR-FRT-LL---T-PTNLLLITLAVSDLGIILFGF-PFSASSS-FA-----N--------R-WLF-NEG--G-CQWYAFMGFLF-GSAHIGVLALLGLDRYLITC----RID-----------------FR--RK--L---T-------YK-RY--CQMICAVWVYAIFWSVMP-L--I--G-W---------G------------R-YGPE-PSIT-TCTIDWRH--NDG--SYKSFIIVYFVLGF--LVPFLLIAICYFNI-------ARQLSV-------K--------PVAP----S------L-------------------------------------------RSA--------------I----------------------------------------CD-----QWANERNVTM---------MCLVIVIT------------------FVVSWSPYAIVCLWTVF--KP--PS------------------------------------------------T-VPS-VLTLIPPLFAKASTVFNPIIYYLTNPRLRMGIIATI
>TtPerOps1Long
-------------------GILG-TVGNGIIITMFIR-FRT-LV---T-PTSLLLITLAVSDLGIIL------------------------------------G--G-CQWYAFMGFLF-GSAHIGVLALLGLDRYLITC----RID-----------------F---RK--L---T-------YK-RY--CQMICAVWIYAIFWAVMP-L--I--G-W---------GR-----------R-YGPE-PSIT-TCTIDWRH--NDG--SYKSFIIIYFVLGF--LVPFLLIAICYYNI-------ARQLSV-------K--------PVAP----S------L-------------------------------------------RSA--------------I----------------------------------------CD-----QWANERNVTM---------MCLVIVIT------------------FVVSWSPYAIVCLWT--------------------------------------------------------------S-VLTLIPPLFAKASTVFNPIIYYLTNPRLRMGIVTII
>LpPeropsin
PSTHIV-V-GIY--LTI-VGILG-TIGNGAIITMFIR-FRA-LT---T-PTSLLLINLAASDLGICL----------------------------R-WLF-EYI--G-CQLYAFTSFLF-GSAHIGTLALLGLDRYMMTC----KID-----------------LS--KY--V--IS-IFYSR-YR-RY--IQIICCVWAYAIFWAMMP-F--L--G-W---------GRFLVIVLLSEFNR-YGPE-LSIA-TCIIDWRH--NDS--KYKSFIIAYFVLGF--LVPFLMIAICYYKA-------ACQLNL-------K--------PFPL----H------L-------------------------------------------HST--------------T----------------------------------------CD-----QWANERNVTL---------VCLIVVIA------------------FLVAWTPYATLCLWTVF--RP--PF------------------------------------------------T-VPP-YFTLMPPLFAKASAVFNPIIYYVANPRLRMGIRALL
>PER3.braBel
KYDHLI-V-GLY--LFV-IGIIG-TIENGITLATFSK-FRS-LR---S-PTTMLLVHLAIADLGICIFGY-PFSGASS-LR-----S--------H-WLF-GGV--G-CQWYGFNGMFF-GMANIGLLTCVAVDRYLVIC----RHD-----------------LV--DK--V---N-------YN-TY--GVMAALGWLFAAFWAALP-L--V--G-W---------A------------E-YALE-PSGT-ACTINFQK--NDS--LYISYVTSCFVLGF--VVPLAVMAFCYWQA-------SCFVSK-------V-----------L----K------G------DIAGDL--------TF---------------------PVA--------------A----------------------------------------NV-----DWEYQNHFSK---------MCLAMVAA------------------FVVAWTPYSVLFLFAAF--WN--PA------------------------------------------------D-IPA-WLTLLPPLIAKSSALYNPIIYIIANRRFR-------
>Mesobuthus_martensii_Con256210
---------FLN--LFLNLGLLG-TTGNGIIIYTFLR-FRI-ML---S-PTTSLLVNLAVADLGICIFGF-PFSSSSS-FA-----NRINLFILFR-WLF-GEG--G-CQWYAFTGFFF-GSAHIITLVFLGLDRYLILD----RIT-----------------IS--KF--I---I--------L-DH--FFMIIVIWIYALFWSVMP-L--L--G-W---------G------------R-YNIE-PSLT-ACTIDWRH--NDS--SYKSFICTYFIFGY--VIPCILIAVTYLVT-------INRIKN-------N---------TIT----V-----------T-DI-------------------------------------H--------------V----------------------------------------RD-----RWDNEKHMTM---------VN-----C------------------F------------------------------------------------------------------------------------------------------------------
>Argulus_siamensis_per
QSHHNV-I-GAY--LVI-VGAFG-IGSNCLVIAMFLK-YQA-LM---S-PTHLLLLNLSIADLGMCIMGGFPFSAPSS-FA-----G--------T-WIY-GDG--G-CQYYAFMGFLF-GTANIANLFAIALDRYLVTD----KLS-----------------RG--EK--M---E-------YK-RY--SHMIIGIWVYSVFWSVLP-L--I--G-W---------G------------S-YNYE-PSYT-TCTIDWRN--NDA--SYKSFIIIYGVASF--FLPIPVMTVCYYKA-------AKIIKR-------Q-----------S----Q--------------------------------------------------NKI--------------Y----------------------------------------LE-----QWANEQTVTR---------MSVLLMLT------------------FVLFWSPYSLLCYWTIF--AE--PS------------------------------------------------T-VPY-FVALLPPLVAKASPMLDPLIFYMSNPLLRHGMINTL
>PER.Bostau
QTEHNI-V-AAY--LIT-AGVIS-ILSNIIVLGIFIK-FKE-LR---T-PTNAIIINLAVTDIGVSSIGY-PMSAASD-LH-----G--------S-WKF-GYA--G-CQIYAGLNIFF-GMASIGLLTVVAVDRYLTIC----HPD-----------------AG--RR--M---T-------AN-TY--ISMILGAWTNGLFWALMP-I--I--G-W---------A------------S-YAPD-PTGA-TCTINWRK--NDV--SFVSYTMMVVAINF--IVPLTVMFYCYYHV-------TQSIKH-------H-----------G----T------N------NC-----------------------------------TEY--------------L----------------------------------------NR-----DWSDQVDVTK---------MSVIMILM------------------FLVAWSPYSIVCLWASF--GD--PK------------------------------------------------K-IPP-SMAIIAPLFAKSSTFYNPCIYVIANKKFR-------
>PER.Canfam
QTEHNI-V-AAY--LIT-AGIIS-IFSNLIVLGIFIK-YKE-LR---T-PTNAIIINLAVTDIGVSSIGY-PMSAASD-LY-----G--------S-WKF-GYA--G-CQIYAGLNIFF-GMASIGLLTVVAMDRYLTIC----SPD-----------------TG--RR--M---T-------TN-TY--ISMILGAWLNGLFWALMP-I--I--G-W---------A------------S-YAPD-PTGA-TCTINWRK--NDA--FFVSFTMTVIAVNF--IVPLTVMFYCYYHV-------TRSIKC-------H-----------T----T------S------NC-----------------------------------TEY--------------L----------------------------------------NR-----DWSDQVDVTK---------MSVIMIFM------------------FLVAWSPYSIVCLWASF--GD--PK------------------------------------------------K-IPP-SMAIIAPLFAKSSTFYNPCIYVVANKKFR-------
>PER.Equcab
QTEHNI-V-AAY--LIM-AGMIS-ILSNIIVLGIFVK-YKE-LR---T-STNAIIINLAVTDIGVSSIGY-PMSAASD-LY-----G--------R-WKF-GYA--G-CQIYAGLNIFF-GMASIGLLTVVALDRYLTTC----RPD-----------------AG--RR--M---T-------TS-TY--TSMILGAWVNGLFWALMP-I--V--G-W---------A------------N-YAPD-PTGA-TCTINWRK--NDA--SFVSYTMAVVAINF--IVPLTVMFYCYYHV-------TRSMKR-------H-----------P----T------S------NC-----------------------------------TQY--------------L----------------------------------------NT-----DWSDQVDVTK---------MSVIMIFM------------------FLVAWSPYSIVCLWASF--GD--PK------------------------------------------------K-IPP-SMAIIAPLFAKSSTFYNPCIYVVANKKFR-------
>PER1.homSap
QTEHNI-V-ATY--LIM-AGMIS-IISNIIVLGIFIK-YKE-LR---T-PTNAIIINLAVTDIGVSSIGY-PMSAASD-LY-----G--------S-WKF-GYA--G-CQVYAGLNIFF-GMASIGLLTVVAVDRYLTIC----LPD-----------------VG--RR--M---T-------TN-TY--IGLILGAWINGLFWALMP-I--I--G-W---------A------------S-YAPD-PTGA-TCTINWRK--NDR--SFVSYTMTVIAINF--IVPLTVMFYCYYHV-------TLSIKH-------H-----------T----T------S------DC-----------------------------------TES--------------L----------------------------------------NR-----DWSDQIDVTK---------MSVIMICM------------------FLVAWSPYSIVCLWASF--GD--PK------------------------------------------------K-IPP-PMAIIAPLFAKSSTFYNPCIYVVANKKFR-------
>RRH.Musmus
RTEHSV-I-AAY--LIV-AGITS-ILSNVVVLGIFIK-YKE-LR---T-PTNAVIINLAFTDIGVSSIGY-PMSAASD-LH-----G--------S-WKF-GHA--G-CQIYAGLNIFF-GMVSIGLLTVVAMDRYLTIS----CPD-----------------VG--RR--M---T-------TN-TY--LSMILGAWINGLFWALMP-I--I--G-W---------A------------S-YAPD-PTGA-TCTINWRN--NDT--SFVSYTMMVIVVNF--IVPLTVMFYCYYHV-------SRSLRL-------Y-----------A----A------S------DC-----------------------------------TAH--------------L----------------------------------------HR-----DWADQADVTK---------MSVIMILM------------------FLLAWSPYSIVCLWACF--GN--PK------------------------------------------------K-IPP-SMAIIAPLFAKSSTFYNPCIYVAAHKKFR-------
>PER1.gasAcu
QLEHNI-V-AGY--LIT-AGVIS-LFSNIVVLLMFWK-FKE-LR---T-ATNFIIINLAFTDIGVAGIGY-PMSAASD-IH-----G--------S-WKF-GYA--G-CQIYAALNIFF-GMASIGLLTVVAIDRYLTIC----RPD-----------------IG--QK--M---T-------MQ-SY--NLLILAAWLNAVFWSSMP-V--V--G-W---------A------------S-YAPD-PTGA-TCTINWRQ--NDV--SFISYTMAVIAVNF--VLPLSAMFYCYYNV-------SATVKR-------Y-----------K----A------S------NC-----------------------------------LDS--------------A----------------------------------------NI-----DWSDQMDVTK---------MSIVMIIM------------------FLVAWSPYSIVCLWASF--GD--PK------------------------------------------------T-IPA-PMAIIAPLFAKSSTFYNPCIYVIANKKFR-------
>RRH.Danrer
QTEHNI-V-AAY--LIT-AGVIS-LSSNIVVLLMFVK-FRE-LR---T-ATNAIIINLAFTDIGVAGIGY-PMSAASD-LH-----G--------S-WKF-GYM--G-CQIYAALNIFF-GMASIGLLTVVAIDRYLTIC----RPD-----------------IG--QK--L---T-------TR-SY--TLLIVAAWLNAVFWSSMP-I--V--G-W---------A------------G-YAPD-PTGA-TCTINWRN--NDT--SFVSYTMTVITVNF--IIPLSVMFYCYYNV-------SATVKR-------F-----------K----A------S------NC-----------------------------------LDS--------------I----------------------------------------NM-----DWSDQMDVTK---------MSVIMIVM------------------FLAAWSPYSIVCLWASF--GD--PQ------------------------------------------------K-IPA-PMAIIAPLLAKSSTFYNPCIYVIANKKFR-------
>PER1.xenTro
QSEHNI-V-AAY--LIT-AGVIS-ILSNIIVLGIFVK-YKE-LR---T-ATNAIIINLAFTDIGVSGIGY-PMSAASD-LH-----G--------S-WKF-GYV--G-CQIYAGLNIFF-GMASIGLLTVVAIDRYLTIC----RPD-----------------IG--RR--I---S-------GR-HY--TAMILAAWINAVFWSVMP-V--V--G-W---------S------------S-YAPD-PTGA-TCTINWRK--NDV--SFVSYTMSVVAVNF--VVPLMVMFYCYYNV-------SRTMKG-------Y-----------G----S------R------SS-----------------------------------LGG--------------I----------------------------------------NA-----DWSDQTDVTK---------MSMVMIVM------------------FLVAWSPYSIVCLWSSF--GD--PR------------------------------------------------K-IPP-AMAIIAPLFAKSSTFYNPCIYVIANKKFR-------
>RRH.Galgal
QTEHNI-V-AAY--LIT-AGVIS-IFSNIVVLGIFVK-YKE-FR---T-ATNAIIINLAFTDIGVSGIGY-PMSAASD-LH-----G--------S-WKF-GYT--G-CQIYAALNIFF-GMASIGLLTVVAVDRYLTIC----RPD-----------------IG--RR--M---T-------TR-NY--AALILAAWINAVFWASMP-T--V--G-W---------A------------G-YASD-PTGA-TCTANWRK--NDV--PFVSYTMSVIAVNF--VVPLTVMFYCYYNV-------SRTMKQ-------Y-----------T----S------S------NC-----------------------------------LES--------------I----------------------------------------NM-----DWSDQVDVTK---------MSVVMIVM------------------FLVAWSPYSIVCLWSSF--GD--PK------------------------------------------------K-ISP-AMAIIAPLFAKSSTFYNPCIYVIANKKFR-------
>Metaseiulus_XP_003744578
QTTQTL-L-GIY--LSI-TGTCG-LIANFLVLAMFIR-TKG-RL---S-PSSMVLLNLTVTDIFILFCGF-PTHTLAN-FA-----G--------R-WIY-GDL--G-CALYGFFGFFF-GTAHIGSLSILSYEQYRMIS----EMK-----------------PD--SC--P---TQKYLDRLHH-RY--RTYVILIWCFSLFWASLP-L--V--G-W---------S------------R-YYYE-PYGT-ACTIDWQT--NDF--RYRTYIIAYFIGGY--VFPFGLMIYSYTRI-------VLMKRA-------YRILHGRQLSIKA----D----------------------------------------------------I--------------I----------------------------------------GTL----KENREEDLTL---------LAVLTVIT------------------FVVTWTPYAVLCVYCVF--AD--PA------------------------------------------------S-VPT-SMILAPSICAKTSGCVNPFIYTFTSKNMRDGMME--
>Metaseiulus_XP_003744590
KEAHMA-I-GIF--LIV-SGIIG-IIANSAVIASFIM-MKS-RL---S-PVSIVLLNLTLSDLGIILMGF-PFNALSH-LS-----G--------G-WLF-GWI--G-CQIYGYCCFLF-GTAHIGGLSLLAYEQYRSIT----RMR-----------------PD--AA--P---SQSYLDRLQR-NY--IFYGLAIWVFALIWATPP-L--L--G-W---------S------------R-YYYE-PFGT-ACTIDWRD--ETF--EFKFYIVAYFIGGY--VLPFSLMLHSFRRI-------IAIKKA-------Y-----KQNSVRL----N-----------Q-RG-------------------------------------I--------------I----------------------------------------ETL----KRQREEDLTL---------TCILTVVS------------------FLLTWTPYAILCLWSVF--LG--PH------------------------------------------------G-VPS-ILALGPNICAKASGALNPIIYTLSNRQVPVQLYEIF
>Cioa_c-opsin_TRINITY_DN32958_c0_g1::TRINITY_DN32958_c0_g1_i1::g.51641::m.51641 type:complete len:381 gc:universal TRINITY_DN32958_c0_g1_i1:138-1280(+)
AVGYDV-A-AAC--LFL-IAVLG-SVNNLVVIAVVAG-HKK-LR---T-PMNAILLNLSVNDFAVSLLGT-PLSFVSA-LY-----R--------R-WVF-GDL--L-CQAYGCLMTLT-GMTSIGTLTAIALERYSIIS----RPY-----------------QS--DS--V---S-------LV-RA--AVSIVGVWLYALSLSLPP-L--F--G-W---------N------------R-YVQE-YPYI-ACSVDWLT--CS-----SSYILFIFLVGY--VLPVFVIVVCYCRV-------VCIVRR-------S-----------P----K------L---KG-------------------------------------------------------Q----------------------------------------SS-----TARAEQRVTL---------MVAAMIVC------------------TLTAWTPYAVVSLLVTL--GY--AY------------------------------------------------L-IGP-VGAVSPSIFAKSSVIYNPIVYFFLNGQIREAIVKDV
>Cisr_c-opsin_TRINITY_DN38155_c0_g1::TRINITY_DN38155_c0_g1_i2::g.78336::m.78336 TRINITY_DN38155_c0_g1::TRINITY_DN38155_c0_g1_i2::g.78336  ORF type:5prime_partial len:260 (+),score=40.97 TRINITY_DN38155_c0_g1_i2:2-781(+)
------------------------------------------------------------------------------------------------------------------------GMTSIGTLTAIALERYSIIS----RPY-----------------QS--DS--V---S-------LV-RA--AVSIVGVWLYALSLSLPP-L--F--G-W---------N------------R-YVQE-YPYI-ACSVDWLT--CS-----SSYILFIFLVGY--VLPVFVIVVCYCRV-------VCIVRR-------S-----------P----K------L---KG-------------------------------------------------------Q----------------------------------------SS-----TARAEQRVTL---------MVAAMIVC------------------TLTAWTPYAVVSLLVTL--GY--AY------------------------------------------------L-IGP-VGAVSPSIFAKSSVIYNPIVYFFLNGQIREAIVKDV
>CrCops1
----------------------------------------------------------------------------------------------------------------------------IGTLTAISTERYIIMS----RPY-----------------GS--SK--M---S-------PR-RS--IFIVICTWLYSLSLCLPP-F--F--G-W---------S------------R-YVLE-PPGI-SCSVDWMT--ETK--NNKSYIIYLFIAGF--FLPVFVMVFCYSQI-------IRMVQK-------V-----------P----R------R---TG-------------------------------------------------------K----------------------------------------SH-----AERAEQRLTL---------MVATMIIS------------------ALTAWTPYAVVSLIVAL--GY--SQ------------------------------------------------L-IGP-LSAVSPAIFAKSCVVYNPIVYFFLNPQVKEAIMETF
>LpCOps1
----------------------------------------------------------------------------------------------------------------------------IGTLTAISTERYIIMS----RPY-----------------GS--SK--M---S-------PR-RS--IFIVICTWLYSLSLCLPP-F--F--G-W---------S------------R-YVLE-PPGI-SCSVDWMT--ETK--NNKSYIIYLFIAGF--FLPVFVMVFCYSQI-------IRMVQK-------V-----------P----K------T---DK-------------------------------------------------------R----------------------------------------SH-----AVKAQQRLTL---------MVAAMVTC------------------ALTAWTPYAVVSLIVAL--GY--SQ------------------------------------------------L-IGP-LSAVSPAIFAKSCVVYNPN-----------------
>TtCops1
----------------------------------------------------------------------------------------------------------------------------IGTLTATSIERYIIMS----RPY-----------------NS--SK--M---S-------PR-RS--CFIVICTWIYSLSLCLPP-F--F--G-W---------S------------R-YVLE-PPGI-SCSVDWMT--ETR--NNKPYIIYLFITGF--FLPVFVMIFCYSQI-------IRRVRK-------V-----------R----KLHKNSHK---VK-------------------------------------------------------S----------------------------------------NH-----AHKAQQRLTI---------MVGIMIIC------------------TLTAWTPYAVVSLIVAL--GY--PQ------------------------------------------------L-IGP-LAAVSPAIFAKSCVVYNPIVYFFLNPQIQEAIMKTF
>CrCops2
-----------------------------VVISVILR-NKQ-LR---S-SMNLILLNMSVCDMTISVTGT-PLTFVAA-VY-----R--------R-WIF-GDL--V-CEVYGFAMSCA-GMTQIGTLTAIAVERYIIMS----KPY-----------------SS--TR--M---T-------PK-RS--GLIIGCTWFYSLGLCLPP-L--F--G-W---------S------------H-YVLE-PPGI-GCSVDWLS--TTK--NNVSYIIYLFTVGF--AIPVSVMVFCYSHI-------IWKVRK-------A-----------P----R------R---TG-------------------------------------------------------K----------------------------------------SH-----AERAEQRLTL---------MVATMIIS------------------TLTAWTPYAIVSLIMAL--GF--SH------------------------------------------------V-LGP-LSTVS-------------------------------
>LpCOps2
-----------------------------------------------------------------------------------------------------------------------------GTLTAIAVERYIIMS----KPY-----------------SS--TR--M---T-------PK-RS--GLIIGCTWFYSLGLCLPP-L--F--G-W---------S------------H-YVLE-PPGI-GCSVDWLS--TTK--NNVSYIVYLFTVGF--AIPVSVMVFCYSHI-------IWKVRK-------A-----------P----R------R---TG-------------------------------------------------------K----------------------------------------SH-----AERAEQRLTL---------MVATMIIS------------------TLTAWTPYAVVSLIMAL--GF--SH------------------------------------------------V-LGP-LSTVSPAIFAKSSVVYNPIV----------------
>TtCOps2_2
-----------------------------VVIFVILR-NKH-LQ---N-PFNCILLNMSSCDMTISVMGT-PLTFVAA-VH-----R--------K-WIF-GDA--V-CKIYGF----G-GMTQIGTLTAIVVERYIIML----KLY-----------------NS--TR--V---I-------SK-RS--GLFIAST-CYSLNLCLPL-L--F--S-W---------S------------Y-YILE-PPGI-S---------------------------------------------------------------------------------------------------------------------------------------------------------------------------------------------------------------------------------------------------------------------------------------------------------------------------------------------------------------------
>Mesobuthus_martensii_con346362
----------------------------------------------------------------------------------------------------------------------T-GMTAIGTVTAIAIERYVILS----RHY-----------------QS--SG--L---T-------RE-KA--LLCISCIWIYALSLSLPP-L--F--G-W---------N------------R-YIIE-TPGI-ACSVDWET--TSL--VNTSYIIYIFVLGF--FAPIFLMVFCYGKV-------IYIVYK-------VSLKLIFFLLQAP----K------I---TK-------------------------------------------------------Q----------------------------------------SK-----KAKTERRVTM---------MAIAMVIC------------------TLTAWTPYAVVSLLVTL--GF--SH------------------------------------------------F-IGP-ISSIVPAIFAKSSVIYNPIVYFFLNPQVWLNMLACV
>CCP46950.Cupsal.COPS
PFGYSL-A-AVA--LFG-IMIFG-CISNLIVIVVIGG-TNR-LR---T-PMNSILLNLSVSDFIISAFGT-PLSFASA-LN-----N--------K-WIF-GET--L-CKLYAFMMTLT-GMTSIGTLTAIAIERYIIIS----RSL-----------------YG--QT--L---P-------AN-SS--IVVIIMIWIYSLIQALPP-L--F--G-W---------N------------R-YIVE-HPGI-ACSLDWQT--PDY--GHNAFIAYIFILGY--ILPVFIMSYSYIKV-------IWILKR-------C-----------S----K------C---HE-------------------------------------------------------R----------------------------------------SR-----AAKAEAKVTY---------MAIAMIIC------------------TVSAWTPYAVVSLMVSL--GY--GN------------------------------------------------H-IGP-VSSVCPAIFAKTSVIYNPIIYYFFNSQIREVIVSKI
>XP_021003199.1 rhodopsin-like [Parasteatoda tepidariorum]
-------------------------------------------------------------------------------------------------------------------------MTAIGTLAAIAIDRYIIIS----RTF-----------------CG--QS--M---S-------GK-SS--FATITGIWVYSLIQATPP-L--F--G-W---------N------------R-FIVE-HPGI-ACSLDWQS--SDV--SHVSFIIYIFFLGY--FLPLVIISFCYIRV-------IWIIKT-------S-----------P----K------P---SG-------------------------------------------------------K----------------------------------------SS-----TAKAEHKVTL---------MASAMIAC------------------TFFAWTPYAVASLMVSA--GY--EH------------------------------------------------L-LGP-VSSVCPAIFAKTSVIYNPIVYFFFNSQIREALLAKL
>DIP.Culqui
EWPEAP---------------------RMFRWGDICR---T-LW---T-PMNIILLNLVCSDFSVSIVGN-PFTLSSA-IS-----H--------R-WLF-GRK--L-CVAYGFFMSLL-GITSITTLTVLSYERFYLIS----RPF-----------------SS--RS--L---S-------RR-GA--LGAVLLIWCYSFALTSPP-L--F--G-W---------G------------A-YVNE-AANI-SCSVNWET--QTL--NATTYIIYLFVFGL--VVPLTVIVYSYTNI-------IVNMKK-------N-----------A----A------R------------------------------------------------------------V----------------------------------------GR-----INRAEKRVTT---------MVAVMVIA------------------FMVAWTPYSVFALMEQF--GP--PD------------------------------------------------V-IGP-GLAVLPALIAKSSICYNPIIYVGMNTQFRAAFNRVR
>TMT.culPip
PWAYVA-T-AVV--LFF-IGFFG-FFLNLFVIALMCK-EVQVLW---T-PMNIILLNLVCSDFSVSIVGN-PFTLSSA-IS-----H--------R-WLF-GRK--L-CVAYGFFMSLL-GITSITTLTVLSYERFYLIS----RPF-----------------SS--RS--L---S-------RR-GA--LGAVLLIWCYSFALTSPP-L--F--G-W---------G------------A-YVNE-AANI-SCSVNWET--QTL--NATTYIIYLFVFGL--VVPLTVIVYSYTNI-------IVNMKK-------N-----------A----A------R------------------------------------------------------------V----------------------------------------GR-----INRAEKRVTT---------MVAVMVIA------------------FMVAWTPYSVFALMEQF--GP--PD------------------------------------------------V-IGP-GLAVLPALIAKSSICYNPIIYVGMNTQFRAAFNRVR
>TMT.aedAeg
SWAYVA-S-AVT--LFF-IGFFG-FFLNLFVIALMCK-DVQ-LW---T-PINIILFNLVCSDFSVSIIGN-PFTLTSA-IS-----R--------H-WIF-GRT--V-CIAYGFFMSLL-GITSITTLTVLSYERFCLIS----HPF-----------------SS--RS--L---S-------RR-GA--VFAILFIWSYSFALTSPP-L--F--G-W---------G------------A-YVNE-AANI-SCSVNWES--QTL--NATSYIIFLFVFGL--VVPLVVIVYSYTNI-------VVNMKR-------N-----------A----A------R------------------------------------------------------------V----------------------------------------GR-----INRAEKRVTR---------MVFVMVLA------------------FMIAWTPYAVFALIEQF--GP--TD------------------------------------------------I-ISP-ALGVLPALIAKSSICYNPIIYVGMNTQFRAAFNRVR
>TMT1.anoGam
PWAYNG-A-AVT--LFF-IGFFG-FFLNIFVIALMYK-DVQ-LW---T-PMNIILFNLVCSDFSVSIIGN-PLTLTSA-IS-----H--------R-WLY-GKS--I-CVAYGFFMSLL-GIASITTLTVLSYERFCLIS----RPF-----------------AA--QN--R---S-------KQ-GA--CLAVLFIWSYSFALTSPP-L--F--G-W---------G------------A-YVNE-AANI-SCSVNWES--QTA--NATSYIIFLFIFGL--ILPLAVIIYSYINI-------VLEMRK-------N-----------S----A------R------------------------------------------------------------V----------------------------------------GR-----VNRAERRVTS---------MVAVMIVA------------------FMVAWTPYAIFALIEQF--GP--PE------------------------------------------------L-IGP-GLAVLPALVAKSSICYNPIIYVGMNTQ---------
>TMT2.anoGam
PWAYNA-S-AVT--LFF-IGFFG-FFLNLFVIALMCK-DMQ-LW---T-PMNIILFNLVCSDFSVSIIGN-PLTLTSA-IS-----H--------R-WIF-GRT--L-CVAYGFFMSLL-GITSITTLTVLSYERYCLIS----RPF-----------------SS--RN--L---T-------RR-GA--FLAIFFIWGYSFALTSPP-L--F--G-W---------G------------A-YVQE-AANI-SCSVNWES--QTK--NATTYIIFLFVFGL--VVPLIVIVYSYTNI-------IVNMRE-------N-----------S----A------R------------------------------------------------------------V----------------------------------------GR-----INRAEQRVTS---------MVAVMIVA------------------FMVAWTPYAIFALIEQF--GP--PE------------------------------------------------L-IGP-GLAVLPALVAKSSICYNPIIYVGMNTQ---------
>TMT.bomMor
------------------------------------------LW---T-PLNIILFNLVCSDFSVSVLGN-PFTLISA-LF-----H--------R-WIF-GHT--M-CVLYGFFMALL-GITSITTLTVISFERYLMVT----RPL-----------------TS--RH--L---S-------SK-GA--VLSIMFIWTYSLALTTPP-L--L--G-W---------G------------N-YVNE-AANI-QCSVNWHE--QST--NTLTYIMFLFAMGQ--ILPLSVITFSYVNI-------IRTLKR-------N-----------S----Q------R------------------------------------------------------------L----------------------------------------GR-----VSRAEARATA---------MVFIMIIA------------------FTVAWTPYSLFALMEQF--AT--EG------------------------------------------------I-VS--------------------------------------
>Tcas_cops
VEGYIA-A-AVV--LFC-IGFFG-FSLNLTVIIFMLK-ERQ-LW---S-PLNIILFNLVVSDFLVSVLGN-PWTFFSA-IN-----Y--------G-WIF-GET--G-CTIYGFIMSLL-GITSITTLTVLAFERYLLIA----RPF-----------------RN--NA--L---N-------FH-SA--ALSVFSIWLYSLSLTIPP-L--I--G-W---------G------------E-YVHE-AANL-SCSVNWEE--KSP--NSTSYILYLFAFGL--FLPLVIITFSYVNI-------ILTMRR-------N-----------A----AF-----R------------------------------------------------------------V----------------------------------------GQ-----VSKAENKVAY---------MIFIMIIA------------------FLTAWSPYAIMALIVQF--GD--AA------------------------------------------------L-VTP-GMAVIPALLAKSSICYNPVIYIGLNAQFQQAWMQKW
>TMT.rhoPro
SAGFLA-A-SII--LFL-IGFLG-FFGNLIVIIIMCR-DKN-LW---T-PVNFILFNVIVSDFSVAALGN-PFTLASA-IA-----K--------R-WFF-GQS--M-CVAYGFFMALL-GITSINSLTVLALERYLIVS----QPV-----------------SH--GS--L---S-------RP-TA--SDIVGSIWLYSFVITIPP-L--V--G-W---------G------------E-YGLE-AANI-SCSINWET--RSH--SSTSYILFLFTFGF--FIPIIVISYSYMNI-------ILTMKK-------S-----------T----M------N------------------------------------------------------------A----------------------------------------GR-----VNKAESRVTW---------MIFVMIFA------------------FFLAWTPYAILALMIAF--FD--SN--------------------------------------------------VSP-AIATIPAIFAKTSICYNPFIYAGLNTQ---------
>LWS.Acypis
------------------------------------K-GVLTLW---T-PQNVIIFNLATSDLAVSVLGN-PVTLAAA-IT-----K--------G-WIF-GQT--I-CVIYGFFMALF-GIASITTLTVLAYDRYLMIR----YPF-----------------SS--SR--L---T-------KE-TA--LYAIAGIWIYAFAVTGPP-L--F--G-W---------N------------R-YVNE-SANI-SCSIDWES----G--EHSNYVIYIFVFGL--FLPVTVIIYSYVSL-------VVTVRK-------R-----------A----A-----------E-K--------------------------------------I--------------I----------------------------------------GQ-----ATKAECRVAI---------MVAVMILA------------------FLTAWMPYSVLALMIAF--GG--VH--------------------------------------------------ISP-VVSIIPALCAKSSICWNPIIYIGLNTQFRSAWKRFL
>Eupkan.404
EAGFIG-A-AVV--LFL-IGFFG-FFHNLFVIMLVVK-NKS-LQ---T-PMNFLLMNQSVSDMLVSLFGN-PFTFISA-VF-----R--------R-WLF-GPW--G-CVWYGFAMSLK-SIASITNLAFISFERYIVIS----KPF-----------------AA--AK--I---N-------FR-VS--AIGIAGIYLYSFAVTAPP-L--F--G-W---------N------------S-YIQE--AQI-SCSMDWLT--RTP--NNVSYIMYLFTFGL--IIPLLIILISYIQV-------VTTIKT-------L-----------A----R------Q--------------------Q----------------------AGQ--------------I----------------------------------------ST-----AAKAEKQVAQ---------MVVIMISL------------------FLFAWSPYTVLALLVSF--TG--QD--------------------------------------------------IPA-PVAIIPAIIAKSSVVYNPIIYVAMNKQFRHAFIIWV
>EFN81787.H.saltator
NGAYVF-A-AIV--LGF-IGVFG-FTFNLLVILTIAK-NKDTLW---M-PNNVVLLNMAVGDLLVAALGN-PITMTSA-IA-----G--------V-WYW-SYN--V-CVLYAWFMTTM-GFASIGNLTVMAFERFLLVT----CPM-----------------RT------L---S-------TR-HA--YILMCLVWVYALSLSLPP-F--F--N-W---------G------------K-YGLE-MSNI-SCSVSWEK--HSPETHNDTYIGFLFIFGF--LVPVVIITGSYYSI-------IRTLRN-------I-----------K----K------R------------------------------------------------------------V----------------------------------------GQ-----GNKTETRITK---------MVLLMIIA------------------FLIAWMPYAILALAIQY--FY--VQ------------------------------------------------T-SHI-ATALLPELLAKSSICYNPVIYASLNMQFFRAWKKLF
>Hduja.Cops1
-----------V--LTF-ISVFG-VFNNFWIFVVIAK-HRP-LR---T-PVNLMLMSLSFGDFVIAGFGT-PLTAGAA-FA-----G--------N-WIY-GSN--L-CVAYGYAMALA-GIASIVTLAVISVERYMLIC----HP------------------GA--VV--I---T-------TR-KT--ILAILFVWVYAFAATFPP-V--L--G-W---------S------------S-IVPE-SPNI-ACAVNWES--SAS--LDLSYQIYLLILGL--VIPLGAIVGSYGKI-------LHFIRH-------Q-----------A----Q------S---GA-------------------------------------------------------G----------------------------------------QG-----VAKSQTHLIR---------MVVIMIAC------------------FLIAWMP------------------------------------------------------------------------------------------------------------
>Hduja.Cops3
--GYRA-A-GIG--LSL-IASFG-IFNNLVVIVVLLL-HRQ-LL---T-PVNILILNLTISDFLIATLGT-PFTAASA-FQ-----H--------H-WLF-GRS--G-CVAYAFATGFS-GIASIGSLAVISWERYWLVA----HA------------------GS--SP--I---T-------TR-ET--ILITCGVWTYALLGVLPP-V--V--G-W---------S------------R-FEIE-TPNI-ACGPHWES--EAL--PDLSYIVYLTVFAL--VLPLSVISWSYIQI-------VLFLRK-------N-----------S----Q------S---IS-------------------------------------------------------A----------------------------------------QS-----VSKTQANITQ---------MVIVMVMA------------------FLLAWMPYAIVS-------------------------------------------------------------------------------------------------------
>Hduja.Cops2
--------------LAV-NAALG-IFNNLCVIVVVCR-FKH-LR---T-PVNLMLLNLSASDFFIALFGT-PLTALAA-FN-----G--------R-WTH-GDA--L-CSVYAFAMAIT-SIVSITTLAAISIERLLFLY----SP------------------GN--FA--F---T-------IR-NT--VLASCAVWVYAFAVTSPP-L--F--G-W---------N------------K-FVLE-TPGI-ACAPNWES--LHF--HDRLYTIYIFVFGL--FAPTTVIIFSYTNI-------SILIRK-------R----------LS----N-------------TT-------------------------------------S--------------S----------------------------------------QG-----VAKNQQRTIQ---------MIFVLVVA------------------FLLAWLPYGIVSLLVVF--GF--A-------------------------------------------------------------------------------------------
>EFX80365.pt6
VWAYQL-A-AGY--LIF-ISVLG-LFMNIVVVLVIIN-DPQ-K----S-PLNWMLLNLACSDGMIAGFGT-PISAAAA-LQ-----Y--------N-WPF-SDE--L-CVAYAMIMSTA-GIGSITTLTALALWRCQLVV---YCPAKRSGAFANHHS-GGGGGGS--AK--L---G-------RV-QA--AVLLTLIWAYALAVTCPP-L--F--G-W---------G------------R-YDRE-AAHI-SCSVNWES--KMA--NNRSYILYMFTFGL--FVPMVVIICSYVSI-------LRVVRK-------K-----------M----E------Q------------------------------------------------------------K----------------------------------------KG-----NDAAEKRVTV---------MVACMVGA------------------FLAAWTPYSILALFETF--IG--VADHYSGGGGPGRNMSNTTTLSLDGRQQFNDNQPTSNEEDDNNFFDYYVGA-ISP-AFATIPSLFAKTSAVLNPLIYGLLNTQFRLAWDKFT
>EFX80367.pt7
VWAYQL-A-AGY--LIF-ISVLG-LFMNIVVVLVIIN-DPQ-KM---T-SLNWMLLNLACSDGLIAGFGT-PISAAAA-LQ-----Y--------N-WPF-SDE--L-CVAYAMIMSTA-GIGSITTLTALALWRCQLVV---YCPAKRSGAFANHHS-GGGGGGS--AK--L---G-------RV-QA--AVLLTLIWAYALAVTCPP-L--F--G-W---------G------------R-YDRE-AAHI-SCSVNWES--KMA--NNRSYILYMFAFGL--FVPFLVIVVSYVSI-------LRVVKK-------R-----------S-----------------------------------------------------------------------------------------------------------------SN-----SDAAEKRVTV---------MVACMVGA------------------FLAAWTPYSILALFETF--IG--ED--------------------------------------DNNFFDYYVGA-ISP-AFATIPSLFAKSSAVFNPLIYGLLNTQFRSAWEKFT
>EFX80369.pt8
VWAYQS-A-AAY--LIF-ISVLG-LFMNIVVVLVIVS-DPQ-RM---T-PLNWMLLNLACSDGTIAGFGT-TISTAAA-LK-----F--------G-WPF-SDE--L-CVAYAMIMSTA-GIGSITTLTALALWRCQLVV---YCPAKRSGAFANHHSGGGGGGGS--AK--L---G-------RV-QA--AVLLTLIWSYALAVTCPP-L--F--G-W---------G------------R-YDRE-AAHI-SCSVNWES--KMA--NNRSYILYMFTFGL--FVPMVVIISSYVSI-------LRVVKK-------------------------------------------------------------------------------------------------------------------------------------SN-----SDAAEKRVTV---------MVACMVGA------------------FLAAWTPYSILALFETF--IG--ED--------------------------------------DNNFFDYYVGA-ISP-AFATIPSLFAKTSAVLNPLIYGLLNTQFRSAWDKFV
>EFX89511.pt9Dpul
TWAYRL-T-AAY--LLL-ISVLG-LIMNVVVVIVILN-DSQ-RM---T-PLNWMLLNLACSDGAIAGFGT-PISTAAA-LE-----F--------G-WPF-SQE--L-CVAYAMIMSTA-GIGSITTLTALAIWRCQLVV---CCPAKRKSAFTN---------HS--GR--L---G-------CR-QG--VILLVIIWIYALAITCPP-L--F--G-W---------G------------R-YDRE-AAHI-SCSVNWES--KTN--NNRSYILYMFCMGL--VVPLAVIIISYVRI-------LRVVQK-------Q-----------S----G------N---VH-------------------------------------------------------R----------------------------------------HR-----RDAAEKRVTM---------MVACMIAA------------------FMAAWTPYSILALFETF--IG--QDNHSTYYSSRINNATNFSSAFPDGDL-------------------SYVGT-ISP-AFATIPSLFAKTSAVLNPLIYGLLNTQFRLAWERFS
>EFX86931.pt4Dpul
VWVYWS-A-SAY--LLF-ISIAG-LFMNIVVVVIILN-DSQ-KM---T-PLNWMLLNLACSDGAIAGFGT-PISAAAA-LK-----F--------T-WPF-SHE--L-CVAYAMIMSTA-GIGSITTLTVLALWRCQHVV---WCPTNRNSNFTD---------PN--GR--L---D-------RR-QG--ALLLTFIWTYTLIVTCPP-L--F--G-W---------G------------R-YDRE-AAHI-SCSVNWES--KMD--NNRSYILYMFAMGL--FIPLMAIFVSYISI-------LLFIHK-------T-----------S-----------------------------------------------------------------------------------------------------------------NN-----SDTVEKRVTF---------MVAVMIGA------------------FLTAWTPYSIMALVETF--TG--DNVTNDSVSSEIK---------------------------------FYAGT-ISP-AVATVPSLFAKTSAVLNPLIYGLLNTQFRTAWEKFS
>EFX87345.pt1Dpul
VWAYKS-A-AGY--LLF-ISVMG-LALNIIVVLVLLS-DQQ-KM---T-PLNWMLLNLACCDGISAGFGA-PISIAAA-FH-----S--------G-WPF-SQE--L-CAAYAMIISTA-GIGSITTLSALAILRCKIVVQNHVYSANRFSAFTT---------RS--VR--L---G-------CH-KA--ALLLSLIWSYVLLVTCPP-I--F--G-W---------G------------Q-YDRE-PAHI-SCSVNWEL--QIG--SNRSYIFYMFTFGL--IVPTVVIFVCYSNI-------LREVRK--------------------------------------------------------------------------------------------------------------------------------------------SEAAEKRSTV---------MVAVMIGA------------------FLIAWTPYSILALTETF--NG--KHYGN--------------------------------------------SS-ISP-VLATVPSLLAKTSSVLNPIIYGFLNTQFKLAWKKMA
>EFX87346.pteropsin3Dpul
IWAYQM-A-AGY--LFF-ICVIG-LILNTIVVIVLLN-DPK-KM---T-PLNWMLLNLACSDGIIAGFGA-PISAAAA-FH-----C--------G-WPF-SHE--L-CVVYAMIVSTT-GIASITTLSALAMLRCKLVVQKHVHPPNRISAFTN---------HS--VR--L---Q-------RH-QA--ALLLTLIWSYSLAVTCPP-L--F--G-W---------G------------H-YDRE-AGHI-SCSVNWEL--KVV--NNRSYIFYVFAMGQ--LVPSVVVVVSYFSI-------LHVVRK-------K-----------T-----------------------------------------------------------------------------------------------------------------RR-----RDAAEKRSTV---------MVAVMIGA------------------FIITWTPYSILALVEFF--SD--EQ------------------------------------------------T-VSP-VWATVPCIFAKTAVVLNPIIYGFLNTQFRLTWEKFS
>ENCEPH.anoCar
AGTYEL-L-ALL--VAA-IGLLG-LCNNLLVLVLYAK-FKR-LR---T-PTHLFLVNISLSDLLVSLFGV-SFTFGSC-LR-----H--------R-WVW-DAA--G-CVWDGFSNSLF-GIVSIMTLTVLAYERYIRVV----HA----------------------RV--I---D-------FS-WS--WRAITYIWLYSLAWTGAP-L--L--G-W---------N------------H-YTLE-IHGL-GCSVDWQS--KEP--SDSSFVLFFFLGCL--AAPVGIMAYCYGHI-------LHAIRM-------L-----------RC--VE------D---LQ--------------------------------------SIQ--------------V----------------------------------------IK-----ILRYEKKVAK---------MCFLMVTT------------------FLICWMPYAVVSLLIAY--GY--GH------------------------------------------------L-ITP-TVAIIPSFFAKSSTAYNPVIYIFMSRKFRRCLVQL-
>ENCEPH.galGal
AGTYEL-L-ALL--IAT-IGTLG-VCNNLLVLVLYYK-FKR-LR---T-PTNLFLVNISLSDLLVSVCGV-SLTFMSC-LR-----S--------R-WVW-DAA--G-CVWDGFSNSLF-GIVSIMTLTVLAYERYIRVV----HA----------------------KV--I---D-------FS-WS--WRAITYIWLYSLAWTGAP-L--L--G-W---------N------------R-YTLE-IHGL-GCSMDWKS--KDP--NDTSFVLLFFLGCL--VAPVVIMAYCYGHI-------LYAVRM-------L-----------RC--VE------D---FQ--------------------------------------TSQ--------------V----------------------------------------IK-----LLKYEKKVAK---------MCFLMIST------------------FLICWMPYAVVSLLVTY--GY--SN------------------------------------------------L-VTP-TVAIIPSFFAKSSTAYNPVIYIFMSRKFRQCLLQL-
>ENCEPH.canFam
ESLYFS-I-CHF--CPQ-KG--------------FLE-FQR-LR---T-PTHLLLVNLSLSDLLVSLFGV-TFTFVSC-LR-----N--------G-WVW-DSV--G-CVWDGFSSSLF-GIVSITTLTVLAYERYIRVV----HA----------------------RV--I---N-------FS-WA--WRAITYIWLYSLAWSGAP-L--L--G-W---------N------------R-YILD-VHGL-GCTVDWKS--KDA--NDSFFVLFLFLGCL--VVPMGVIVHCYGHI-------LYSIRM-------L-----------RC--VE------D---LQ--------------------------------------TIQ--------------V----------------------------------------IK-----ILRYEKKVAK---------MCFLMIFI------------------FLIFWMPYIVICFLVVN--GY--GH------------------------------------------------L-VTP-TVSIVSYLFAKSSTVYNPVIYIIMIRKFRRSLLQL-
>ENCEPH.homSap
PGTYER-L-ALL--LGS-IGLLG-VGNNLLVLVLYYK-FQR-LR---T-PTHLLLVNISLSDLLVSLFGV-TFTFVSC-LR-----N--------G-WVW-DTV--G-CVWDGFSGSLF-GIVSIATLTVLAYERYIRVV----HA----------------------RV--I---N-------FS-WA--WRAITYIWLYSLAWAGAP-L--L--G-W---------N------------R-YILD-VHGL-GCTVDWKS--KDA--NDSSFVLFLFLGCL--VVPLGVIAHCYGHI-------LYSIRM-------L-----------RC--VE------D---LQ--------------------------------------TIQ--------------V----------------------------------------IK-----ILKYEKKLAK---------MCFLMIFT------------------FLVCWMPYIVICFLVVN--GH--GH------------------------------------------------L-VTP-TISIVSYLFAKSNTVYNPVIYVFMIRKFRRSLLQL-
>ENCEPH.musMus
PTAYER-L-ALL--LGC-LALLG-VGGNLLVLLLYSK-FPR-LR---T-PTHLFLVNLSLGDLLVSLFGV-TFTFASC-LR-----N--------G-WVW-DAV--G-CAWDGFSGSLF-GFVSITTLTVLAYERYIRVV----HA----------------------RV--I---N-------FS-WA--WRAITYIWLYSLAWAGAP-L--L--G-W---------N------------R-YILD-IHGL-GCTVDWRS--KDA--NDSSFVLFLFLGCL--VVPVGIIAHCYGHI-------LYSVRM-------L-----------RC--VE------D---LQ--------------------------------------TIQ--------------V----------------------------------------IK-----MLRYEKKVAK---------MCFLMAFV------------------FLTCWMPYIVTRFLVVN--GY--GH------------------------------------------------L-VTP-TVSIVSYLFAKSSTVYNPVIYIFMNRKFRRSLLQL-
>ENCEPH.danRer
DETYKL-L-TFT--IGS-IGVLG-FCNNIIVIILYSR-YKR-LR---T-PTNLLIVNISVSDLLVSLTGV-NFTFVSC-VK-----R--------R-WVF-NSA--T-CVWDGFSNSLF-GIVSIMTLSGLAYERYIRVV----HA----------------------KV--V---D-------FP-WA--WRAITHIWLYSLAWTGAP-L--L--G-W---------N------------R-YTLE-VHQL-GCSLDWAS--KDP--NDASFILFFLLGCF--FVPVGVMVYCYGNI-------LYTVKM-------L-----------RS--IQ------D---LQ--------------------------------------TVQ--------------T----------------------------------------IK-----ILRYEKKVAV---------MFLMMISC------------------FLVCWTPYAVVSMLEAF--GK--KS------------------------------------------------V-VSP-TVAIIPSLFAKSSTAYNPVIYAFMSRKFRRCMLQM-
>ENCEPH.gasAcu
VGTYKL-L-AFA--IGT-IGVFG-FCNNVVVIVLYCK-FKR-LR---T-PTNLLVVNISLSDLLVSVIGI-NFTFVSC-IR-----G--------G-WTW-SRA--T-CIWDGFSNSLF-GIVSIMTLASLAYERYIRVV----HA----------------------QV--V---D-------FP-WA--WRAIGHIWLYSLVWTGAP-L--L--G-W---------N------------R-YTLE-IHRL-GCSLDWAS--KDP--NDASFILLFLLACF--FVPVGIMIYCYGNI-------LYAVQM-------L-----------RS--IQ------D---LQ--------------------------------------TVQ--------------I----------------------------------------IK-----ILRYEKKVAV---------MFLLMISC------------------FLLCWTPYAVVSMMEAF--GR--KN------------------------------------------------M-VSP-TVAIIPSFFAKSSTAYNPLICVFMSRKFRRCLMQL-
>ENCEPH.petMar
AATFRL-L-AGV--VGT-IGVAG-FLNNLLLVALFVG-FKR-LQ---T-PTNLLLVNISLSDLLVSVFGN-TLTLVSC-VR-----R--------R-WVW-GNG--G-CVWDGFSNSLF-GIVSISTLTALSYERYARLI----KA----------------------QV--L---D-------FS-WA--WRAVTYTWLYSAAWTGAP-L--L--G-W---------S------------R-YVLE-KHGL-GCSIDWAS--SNP--PDAAFVLFFFLGCL--AAPLLVMGFCFGRI-------ALAITQ--------------------------------------------------------------------------------------------------------------------------------------------------------------------------------------------CWSPYAVASLFVAS--GF--EH------------------------------------------------L-VSP-PVSIVPSLLAKSNAVCNPLLFLLMS-----------
>ENCEPH4.braBel
DAGYTA-I-ATG--LAL-IGLVG-SMNNFVVILLIGC-HRQ-LR---T-PFNLLLLNVSVADLLVSVCGN-TLSFASA-VQ-----H--------R-WLW-GRP--G-CVWYGFANSLF-GIVSLVTLSALAFERYCVVV----RSS---------------------EM--L---T-------YK-SS--LGMIAFIWMYSLLWTSLP-L--L--G-W---------S------------S-YQFE-GHSV-GCSVNWVK--HNV--NNVSYIITLMVTCF--FVPMVVVCWSYACI-------WRTVRM-------S-----------A----E----------MK-SE----------------------------------------------------F----------------------------------------GN-----PQNTGRLVTT---------MVVVMIVC------------------FLVCWTPYTVMALIVTF--GA--DH------------------------------------------------L-VTP-TASVIPSLVAKSSTAYNPIIYVLMNNQFREFLLARL
>TMT5.braBel
FFGYDA-V-AGV--IAI-IGVVG-FVSNGAVVVLFLK-FPQ-LR---T-PFNLLLLNMAVADLLVSVCGN-TLSFASA-VR-----H--------R-WLW-GRP--G-CVWYGFANHLF-GLVSLISLAVISFLRYRMVV----KPK---------------GPGS--SY--L---T-------YT-KV--GLAILFIYLYCLLWTTLP-I--A--G-W---------S------------S-YQLE-GPKI-GCSVAWEE--HSW--SNTSYIVVLFITCL--FAPLLIIVYSYYRL-------WHKVKQ-------G-----------S----R------N---LP-AA----------------------------------------------------M----------------------------------------RK-----SSQKEQKIAM---------MVIVMITC------------------FMVCWLPYGAMALVVTF--GG--ER------------------------------------------------L-ISH-TAAVVPSLLAKSSTCYNPVVYFAMNSQFRRYFQDLL
>TMT.anoCar
RMGHNI-V-AVF--LGL-ILVFG-FLNNLVVLILFCK-FKT-LR---N-PVNMLLLNISASDMLVCISGT-TLSFVSN-IY-----G--------R-WIG-GEH--G-CRWYGFVNSCF-GIVSLISLAILSYERYSTLT----QT------------------NK--RG--S---D-------YQ-KA--LLGVGGSWLYSLIWTVPP-L--I--G-W---------S------------S-YGLE-GAGT-SCSVRWTS--ETL--ESVTYIICLFIFCL--AIPVLVMIYCYARL-------FYAVKQ-------V-----------G----K----------LR-------------------------------------------------------K----------------------------------------TS-----ARKREFHVLF---------MIITTIIC------------------YLICWMPYGVIALLATF--GR--PG------------------------------------------------L-VSP-VASVIPSILAKSSTVFNPIIYILMNKQFYKCFLMLL
>TMT.galGal
RNGHTV-V-AVF--LGF-ILFFG-FLNNLIVLILFCK-FKT-LR---N-PVNMLLLNISISDMLVCISGT-TLSFASN-IH-----G--------K-WIG-GEH--G-CRWYGFVNSCF-GIVSLISLAVLSYERYSTLT----LC------------------NK--RS--D---D-------YR-KA--LLAVGGSWVYSLLWTVPP-L--L--G-W---------S------------S-YGIE-GAGT-SCSVRWSS--ETA--ESTSYIICLFIFCL--VIPVMVMMYCYGRL-------LYAVKQ-------V-----------G----K----------IH-------------------------------------------------------K----------------------------------------NT-----ARKREYHVLF---------MVITTVIC------------------YLVCWIPYGVIALLATF--GK--PG------------------------------------------------V-VTP-VASIIPSILAKSSTVCNPIIYILMNKQFYKCFRQLF
>TMT.taeGut
RSGHTV-V-AVF--LGL-ILFFG-FLNNLIVLILFCK-FKT-LR---N-PVNMLLLNISVSDMLVCISGT-TLSFASN-IR-----G--------K-WIG-GDH--A-CRWYGFVNSCF-GVVSLISLAVLSYERYNTLT----LC------------------HK--RS--D---D-------FR-KA--LLAVAGSWIYSLVWTVPP-L--L--G-W---------S------------S-YGVE-GAGT-SCSVRWSS--ESA--ESTSYIICLFVFCL--VVPVMVMMYCYGRL-------LYAVKQ-------V-----------G----K----------IH-------------------------------------------------------K----------------------------------------NA-----ARKREYHVLF---------MVIPTVIC------------------YLVCWIPYGVIALLATF--GK--PG------------------------------------------------A-VTP-ITSIIPSILAKSSTVCNPIIYILMNKQFYKCFRQLF
>TMT.xenTro
RTGHTV-V-AIF--LGF-ILIFG-FLNNFVVLILFCK-FKT-LR---T-PVNMMLLNISASDMLVCVSGT-TLSFTSS-IK-----G--------K-WIG-GEY--G-CQWYGFVNSCF-GIVSLISLAILSYERYSTLT----LY------------------NK--GG--P---N-------FK-KA--LLAVASSWLYSLVWTVPP-L--L--G-W---------S------------S-YGRE-GAGT-SCSVRWTS--ESV--ESVSYIICLFIFCL--ALPVFVMLYCYGRL-------LYAVKQ-------V-----------G----K----------IR-------------------------------------------------------K----------------------------------------IA-----ARKREYHVLF---------MVITTVIC------------------YLLCWLPYGVVALLATF--GR--PG------------------------------------------------V-ISP-VASVVPSILAKSSTVFNPIIYILMNKQFYKCFLILF
>TMT.danRer
RAGFIA-L-SVF--LGF-IMTFG-FFNNLVVLVLFCK-FKT-LR---T-PVNMLLLNISISDMLVCMFGT-TLSFASS-VR-----G--------R-WLL-GRH--G-CMWYGFINSCF-GIVSLISLVVLSYDRYSTLT----VY------------------HK--RA--P---D-------YR-KP--LLAVGGSWLYSLIWTVPP-L--L--G-W---------S------------S-YGLE-GAGT-SCSVSWTQ--RTA--ESHAYIICLFVFCL--GLPVLVMVYCYGRL-------LYAVKQ-------V-----------G----K----------IR-------------------------------------------------------K----------------------------------------TA-----ARKREYHVLF---------MVITTVVC------------------YLLCWMPYGVVAMMATF--GR--PG------------------------------------------------I-ISP-VASVVPSLLAKSSTVINPLIYILMNKQFYRCFRILF
>TMT.gasAcu
PTGFVV-L-SVM--LGF-IMTFG-FVNNLVVLLLFCK-FKK-LR---T-PVNMLLLNISVSDMLVCLFGT-TLSFASS-LR-----G--------K-WLL-GRS--G-CSWYGFINSCF-GIVSLISLVILSYDRYSTLT----VY------------------NK--AG--P---D-------YR-KP--LLAIGGSWLYSLFWTVPP-L--L--G-W---------S------------S-YGIE-GAGT-SCSVSWTV--QTA--QSHAYIICLFTFCL--GLPMLVMIYCYSRL-------LLAVKQ-------V-----------G----R----------IR-------------------------------------------------------K----------------------------------------TA-----ARRREYHILF---------MVLTTAAC------------------YMLCWMPYGVVAMMATF--GP--PN------------------------------------------------I-ISP-VASVVPS-LAKSSTVINPLIYILMNKQFYRCFLILF
>TMTa.gasAcu
PTGHLV-V-AVC--LGF-IGTLG-LMNNLLVLVLFCR-YKM-LR---S-PINLLLINISISDLLVCVLGT-PFSFAAS-TQ-----G--------R-WLI-GEG--G-CVWYGFANSLFGGIVSLISLAVLSYERYSTMV----APT-----------------EA--DS--S---N-------YH-KI--SLGITLSWVYSLIWTAPP-L--F--G-W---------S------------H-YGPE-GPGT-TCSVDWTA--RTA--NSISYIICLFVFCL--IVPFLVIVFCYGKL-------LCAIRQV------V-----------S----G----------IN-------------------------------------------------------A----------------------------------------SL-----SRKREQRVLF---------MVVIMVVC------------------YLLCWLPYGIMALMATF--GP--PG------------------------------------------------L-ITP-VASIIPSVLAKTSTVINPVIYVFMNKQFYRCFKALL
>TMTa.takRub
PTGNLV-V-SVF--LGF-IGTFG-LVNNLLVLVLFCR-YKM-LR---S-PINLLLMNISISDLLVCVLGT-PFSFAAS-TQ-----G--------R-WLI-GEA--G-CVWYGFANSLF-GVVSLISLAVLSFERYSTMM----TPT-----------------EA--DP--S---N-------YC-KV--CLGITLSWVYSLVWTVPP-L--F--G-W---------S------------S-YGPE-GPGT-TCSVNWTA--KTT--NSISYIICLFVFCL--IVPFLVIVFCYGKL-------LCAIRQ-------V-----------S----G----------IN-------------------------------------------------------A----------------------------------------ST-----SRKREQRVLC---------MVVIMVIC------------------YLLCWLPYGVVALLATF--GP--PD------------------------------------------------L-VTP-EASIIPSVLAKSSTVINPIIYVFMNKQFYRCFLALL
>TMTa1.danRer
PTGHIL-V-AVS--LGF-IGTFG-FLNNLLVLVLFGR-YKV-LR---S-PINFLLVNICLSDLLVCVLGT-PFSFAAS-TQ-----G--------R-WLI-GDT--G-CVWYGFANSLL-GIVSLISLAVLSYERYCTMM----GST-----------------EA--DA--T---N-------YK-KV--IGGVLMSWIYSLIWTLPP-L--F--G-W---------S------------R-YGPE-GPGT-TCSVDWTT--KTA--NNISYIICLFIFCL--IVPFLVIIFCYGKL-------LHAIKQ-------V-----------S----S----------VN-------------------------------------------------------T----------------------------------------SV-----SRKREHRVLL---------MVITMVVF------------------YLLCWLPYGIMALLATF--GA--PG------------------------------------------------L-VTA-EASIVPSILAKSSTVINPVIYIFMNKQFYRCFRALL
>TMTb.danRer
PTGHLV-V-AVC--LGF-IGTFG-FLNNTLVLVLFCR-YKV-LR---S-PMNCLLISISVSDLLVCVLGT-PFSFAAS-TQ-----G--------R-WLI-GRA--G-CVWYGFINSFLGGVVSLISLAVLSYERYCTMM----GST-----------------QA--DS--T---N-------YR-KV--VIGIAFSWIYSMVWTLPP-L--F--G-W---------S------------C-YGPE-GPGT-TCSVNWAA--RTP--NNVSYIVCLFVFCL--ILPFIVIVYSYGRL-------LQAITQ-------V-----------S----R----------IN-------------------------------------------------------T----------------------------------------VV-----SRKREQRVLF---------MVVTMVVC------------------YLLCWLPYGIMALLATF--GH--PG------------------------------------------------L-VTP-AASIVPSLLAKSSTVINPIIYIFMNKQFCRCFHALI
>TMTb.takRub
QRGHLV-V-AVC--LGF-IGTVG-FLSNFLVLALFCR-YRA-LR---T-PMNLMLVSISASDLLVSVLGT-PFSFAAS-TQ-----G--------R-WLI-GRA--G-CVWYGFVNACL-GIVSLISLAVLSYERYCTMV----SST-----------------IA--SN--R---D-------YR-PV--LGGICFSWFYSLAWTVPP-L--L--G-W---------S------------R-YGPE-GPGT-TCSVDWRT--QTP--NNISYIVCLFTFCL--LLPFFVILYSYGKL-------LHTIRQ-------V-----------R----R----------VS-------------------------------------------------------S----------------------------------------TV-----TRRREHRVLV---------MVVAMVVC------------------YLICWLPYGVTALLATF--GP--PN------------------------------------------------L-LTP-EATITPSLLAKFSTVINPFIYIFMNKQFYRCFRAFL
>ADZ24786.Ttransversa
DGANVI-I-VLV--LFV-TAILG-FFMNGSVLIIFYR-KKE-LR---S-PTNMFIISMAFNDLMMSILGN-PFAAVSN-LH-----H--------R-WIF-GDA--A-CVWYGFIMFFL-GLNGIYHLTAIAFDRYIVIA----KPL-----------------LS--SK--I---T-------TR-VA--ALAISVCWFGAFLWSVFP-V--F--G-W---------S------------S-YVEE-GEHS-SCSINWIS--QSI--VDSSYIISIFIFCF--FLPILLVIFSYFHV-------YMTVRT-------I-----------A----K------S------NTFGKD-------------------------------SKI--------------T----------------------------------------KK-----NEAVERKMAK---------MVIIMITV------------------FFGSWSPYAIVSMFVAF--GD--GS------------------------------------------------S-LPA-AAIAAPAIIAKSAMIWNPIIYVLMNVQFRSGFAEMY
>TMT1.plaDum
PTSYVI-T-AIY--LCI-VGVIG-TLSNGVIMYLYFK-DKS-LR---S-PMNLLFVNLAMSDFTVAFFGA-MFQFGLT-CT-----R--------K-YMSPGMA--L-CDFYGFITFLG-GLASEMNLFIISVERYLAVV----RPF-----------------DV--GN--L---T-------NR-RV--IAGGVFVWLYSLVFAGGP-L--V--G-W---------S------------S-YRPE-GLGT-WCSISWQD--RSM--NTMSYVTAVFLGCY--FFPVSIIIFCYFNV-------WRKVKE-------A-----------A----D------A-------------------------------------------QGG--------------A----------------------------------------GT-----AGKAEKSIFR---------MSVIMVTC------------------YLTAWTPYAIVCLIASY--GP--PN------------------------------------------------G-LPI-YAEVLPSLFAKSSQVYNPIIYVLMNKPYRSALVSLV
>TMT2.plaDum
ATDYNI-C-AAY--LFF-IACLG-VSLNVLVLVLFIK-DRK-LR---S-PNNFLYVSLALGDLLVAVFGT-AFKFIIT-AR-----K--------T-LLR-EED--GFCKWYGFITYLG-GLAALMTLSVIAFVRCLAVL----RLG-----------------SF--TG--L---T-------TR-MG--VAAMAFIWIYSLAFTLAP-L--L--G-W---------N------------H-YIPE-GLAT-WCSIDWLS--DET--SDKSYVFAIFIFCF--LVPVLIIVVSYGLI-------YDKVRK-------V-----------A----K------T------------------------------------------------------------G----------------------------------------GS-----VAKAEREVLR---------MTLLMVSL------------------FMLAWSPYAVICMLASF--GP--KD------------------------------------------------L-LHP-VATVIPAMFAKSSTMYNPLIYVFMNKQFRRSLKVLL
>LWS.Macfas
RWVYHL-T-SVW--MIF-VVTAS-VFTNGLVLAATMK-FKK-LR---H-PLNWILVNLAVADLAETVIAS-TISVVNQ-VS-----G--------Y-FVL-GHP--M-CVLEGFTVSLC-GITGLWSLAIISWERWLVVC----KPF-----------------GN--VR--F---D-------AK-LA--IVGIAFSWIWSAVWTAPP-I--F--G-W---------S------------R-YWPH-GLKT-SCGPDVFSGSSYP--GVQSYMIVLMVTCC--IIPLAIIVLCYLQV-------WLAIRA-------V-----------A----K------Q-------------------------------------------QKE--------------S----------------------------------------ES-----TQKAEKEVTR---------MVMVMIFA------------------YCVCWGPYTFFACFAAA--NP--GY------------------------------------------------A-FHP-LMAALPAYFAKSATIYNPIIYVFMNRQFRNCILQLF
>LWS.homSap
RWVYHL-T-SVW--MIF-VVIAS-VFTNGLVLAATMK-FKK-LR---H-PLNWILVNLAVADLAETVIAS-TISVVNQ-VY-----G--------Y-FVL-GHP--M-CVLEGYTVSLC-GITGLWSLAIISWERWMVVC----KPF-----------------GN--VR--F---D-------AK-LA--IVGIAFSWIWAAVWTAPP-I--F--G-W---------S------------R-YWPH-GLKT-SCGPDVFSGSSYP--GVQSYMIVLMVTCC--ITPLSIIVLCYLQV-------WLAIRA-------V-----------A----K------Q-------------------------------------------QKE--------------S----------------------------------------ES-----TQKAEKEVTR---------MVVVMVLA------------------FCFCWGPYAFFACFAAA--NP--GY------------------------------------------------P-FHP-LMAALPAFFAKSATIYNPVIYVFMNRQFRNCILQLF
>MWS.Macfas
RWVYHL-T-SVW--MIF-VVIAS-VFTNGLVLAATMK-FKK-LR---H-PLNWILVNLAVADLAETVIAS-TISVVNQ-VY-----G--------Y-FVL-GHP--M-CVLEGYTVSLC-GITGLWSLAIISWERWMVVC----KPF-----------------GN--VR--F---D-------AK-LA--IVGIVFSWVWAAVWTAPP-I--F--G-W---------S------------R-YWPH-GLKT-SCGPDVFSGSSYP--GVQSYMIVLMVTCC--ITPLTIIVLCYLQV-------WLAIRA-------V-----------A----K------Q-------------------------------------------QKE--------------S----------------------------------------ES-----TQKAEKEVTR---------MVVVMFLA------------------FCFCWGPYAFFACFAAA--NP--GY------------------------------------------------A-FHP-LMAALPAYFAKSATIYNPIIYVFMNRQFRNCILQLF
>MWS.Bostau
RWVYHL-T-SAW--MVF-VVIAS-VFTNGLVLAATMR-FKK-LR---H-PLNWILVNLAIADLAETIIAS-TISVVNQ-MY-----G--------Y-FVL-GHP--L-CVVEGYTVSLC-GITGLWSLAIISWERWMVVC----KPF-----------------GN--VR--F---D-------AK-LA--ITGIAFSWIWAAVWTAPP-I--F--G-W---------S------------R-YWPH-GLKT-SCGPDVFSGSSYP--GVQSYMIVLMITCC--FIPLSVIILCYLQV-------WLAIRA-------V-----------A----K------Q-------------------------------------------QKE--------------S----------------------------------------ES-----TQKAEKEVTR---------MVMVMIFA------------------YCLCWGPYTFFACFAAA--HP--GY------------------------------------------------A-FHP-LVAALPAYFAKSATIYNPIIYVFMNRQFRNCILQLF
>MWS.Equcab
RWVYHV-T-SAW--MIF-VVIAS-VFTNGLVLAATMR-FKK-LR---H-PLNWILVNLAVADLAETIIAS-TISVVNQ-IY-----G--------Y-FVL-GHP--M-CVVEGYTVSLC-GITGLWSLAIISWERWMVVC----KPF-----------------GN--VR--F---D-------AK-LA--VAGIAFSWIWAAVWTAPP-I--F--G-W---------S------------R-YWPH-GLKT-SCGPDVFSGSSYP--GVQSYMIVLMITCC--IIPLSVIVLCYLQV-------WLAIRA-------V-----------A----K------Q-------------------------------------------QKE--------------S----------------------------------------ES-----TQKAEKEVTR---------MVMVMVFA------------------FCLCWGPYTFFACFAAA--HP--GY------------------------------------------------A-FHP-LVAALPAYFAKSATIYNPIIYVFMNRQFRNCILQLF
>MWS.Canfam
RWVYHL-T-SAW--MIF-VVIAS-VFTNGLVLVATMR-FKK-LR---H-PLNWILVNLAIADLAETIIAS-TISVVNQ-IY-----G--------Y-FVL-GHP--L-CVVEGYTVSLC-GITGLWSLAIISWERWLVVC----KPF-----------------GN--VR--F---D-------AK-LA--IAGIAFSWIWAAVWTAPP-I--F--G-W---------G------------R-YWPH-GLKT-SCGPDVFSGSSYP--GVQSYMIVLMTTCC--INPLSVIILCYLQV-------WLAIRA-------V-----------A----K------Q-------------------------------------------QKE--------------S----------------------------------------ES-----TQKAEKEVTR---------MVVVMVLA------------------YCLCWGPYTFFACFAAA--HP--GY------------------------------------------------A-FHP-LVAALPAYFAKSATIYNPI-----------------
>MWS.Musmus
RWVYHL-T-STW--MIL-VVVAS-VFTNGLVLAATMR-FKK-LR---H-PLNWILVNLAVADLAETIIAS-TISVVNQ-IY-----G--------Y-FVL-GHP--L-CVIEGYIVSLC-GITGLWSLAIISWERWLVVC----KPF-----------------GN--VR--F---D-------AK-LA--TVGIVFSWVWAAIWTAPP-I--F--G-W---------S------------R-YWPY-GLKT-SCGPDVFSGTSYP--GVQSYMMVLMVTCC--IFPLSIIVLCYLQV-------WLAIRA-------V-----------A----K------Q-------------------------------------------QKE--------------S----------------------------------------ES-----TQKAEKEVTR---------MVVVMVFA------------------YCLCWGPYTFFACFATA--HP--GY------------------------------------------------A-FHP-LVASLPSYFAKSATIYNPIIYVFMNRQFRNCILHLF
>LWS.macEug
RWVFNL-T-SLW--MIF-VVIAS-IFTNGLVLVATMK-FKK-LR---H-PLNWILVNLAVADLGETLIAS-TISVINQ-IY-----G--------Y-FIL-GHP--M-CVLEGYTVSLC-GITGLWSLAIISWERWVVVC----KPF-----------------GN--VK--F---D-------AK-LA--MVGIVFSWVWAAVWTAPP-L--F--G-W---------S------------R-YWPH-GLKT-SCGPDVFSGNSDP--GVQSYMIVLMSTCC--ILPLSVIFLCYIQV-------WLAIRS-------V-----------A----K------Q-------------------------------------------QKE--------------S----------------------------------------ES-----TQKAEKEVSR---------MVVVMILA------------------FCFCWGPYAIFACFAAA--NP--GY------------------------------------------------A-FHP-LTASLPAYFAKSATIYNPIIYVFMNRQFRTCILQLF
>LWS.galGal
RWVYNL-T-SLW--MIF-VVAAS-VFTNGLVLVATWK-FKK-LR---H-PLNWILVNLAVADLGETVIAS-TISVINQ-IS-----G--------Y-FIL-GHP--M-CVVEGYTVSAC-GITALWSLAIISWERWFVVC----KPF-----------------GN--IK--F---D-------GK-LA--VAGILFSWLWSCAWTAPP-I--F--G-W---------S------------R-YWPH-GLKT-SCGPDVFSGSSDP--GVQSYMVVLMVTCC--FFPLAIIILCYLQV-------SLAIRA-------V-----------A----A------Q-------------------------------------------QKE--------------S----------------------------------------ES-----TQKAEKEVSR---------MVVVMIVA------------------YCFCWGPYTFFACFAAA--NP--GY------------------------------------------------A-FHP-LAAALPAYFAKSATIYNPIIYVFMNRQFRNCILQLF
>MWS.Taegut
RWVYNL-T-SLW--MIF-VVVAS-VFTNGLVLVATAK-FKK-LR---H-PLNWILVNLAVADLGETVIAS-TISVVNQ-IF-----G--------Y-FIL-GHP--M-CVIEGYTVSAC-GITALWSLAIISWERWFVVC----KPF-----------------GN--IK--F---D-------GK-LA--VAGVLFSWIWSCAWTAPP-I--F--G-W---------S------------R-YWPH-GLKT-SCGPDVFSGSTDP--GVQSYMVVLMVTCC--FFPLAVIIFCYLQV-------WLAIRA-------V-----------A----A------Q-------------------------------------------QKE--------------S----------------------------------------ES-----TQKAEKEVSR---------MVVVMILA------------------YCFCWGPYTIFACFAAA--NP--GY------------------------------------------------A-FHP-LTAALPAFFAKSATIYNPIIYVFMNRQFRNCILQLF
>MWS.Ambtig
RWVYNL-T-TLW--MIF-VVFAS-VFTNGLVLVATMK-FKK-LR---H-PLNWILVNLAIADLGETVIAS-TISVINQ-MF-----G--------Y-FIL-GHP--L-CVIEGYTVSVC-GISALWSLTIIAWERWFVVC----KPF-----------------GN--IK--F---D-------GK-LA--AAGIIFSWVWSAGWCAPP-I--F--G-W---------S------------R-YWPH-GLKT-SCGPDVFSGSSDP--GVQSYMMVLMITCC--ILPLSIIIICYIQV-------WWAIRQ-------V-----------A----M------Q-------------------------------------------QKE--------------S----------------------------------------ES-----TQKAEREVSR---------MVVVMIIA------------------YIFCWGPYTFFACFAAA--NP--GY------------------------------------------------A-FHP-LAASLPAFFAKSATIYNPIIYVFMNRQFRNCIYQLF
>LWS.takRub
RWVYNV-A-TVW--MFI-VVVLS-VFTNGLVLVATAK-FKK-LR---H-PLNWILVNLAIADLGETVFAS-TISVCNQ-FF-----G--------Y-FIL-GHP--M-CVFEGYTVSTC-GIAALWSLTIISWERWVVVC----KPF-----------------GN--VK--F---D-------AK-WA--TGGIVFSWVWAAVWCAPP-I--F--G-W---------S------------R-YWPH-GLKT-SCGPDVFSGSEDP--GVQSYMIVLMITCC--IIPLAIIILCYLAV-------WLAIRS-------V-----------A----M------Q-------------------------------------------QKE--------------S----------------------------------------ES-----TQKAEKEVSR---------MVVVMIVA------------------YCVCWGPYTFFACFAAA--NP--GY------------------------------------------------A-FHP-LAAAMPAYFAKSATIYNPVIYVFMNRQFRVCIMKLF
>MWS.Danrer.OPN1LW2
RWVYNV-A-TVW--MFF-VVVAS-TFTNGLVLVATAK-FKK-LR---H-PLNWILVNLAIADLGETLFSS-TISVINQ-VF-----G--------Y-FIL-GHP--M-CIFEGYTVSVC-GIAGLWSLTVISWERWVVVC----KPF-----------------GN--VK--F---D-------GK-WA--SAGIIFSWVWAAVWCAPP-I--F--G-W---------S------------R-YWPH-GLKT-SCGPDVFGGNEDP--GVQSYMLVLMITCC--ILPLAIIILCYIAV-------FLAIHA-------V-----------A----Q------Q-------------------------------------------QKD--------------S----------------------------------------ES-----TQKAEKEVSR---------MVVVMVLA------------------FCLCWGPYTAFACFAAA--NP--GY------------------------------------------------A-FHP-LAAAMPAYFAKSATIYNPIIYVFMNRQFRVCIMQLF
>MWS.Astfas
RWVYNL-A-TCW--MFF-VVVAS-TVTNGLVLVASAK-FKK-LR---H-PLNWILVNLAIADLLETLLAS-TISVCNQ-FF-----G--------Y-FIL-GHP--M-CVFEGFTVATC-GIAGLWSLTVISWERWVVVC----KPF-----------------GN--VK--F---D-------GK-MA--TAGIVFTWVWSAVWCAPP-I--F--G-W---------S------------R-YWPH-GLKT-SCGPDVFSGSEDP--GVQSYMIVLMITCC--FIPLGIIILCYIAV-------WWAIRT-------V-----------A----Q------Q-------------------------------------------QKD--------------S----------------------------------------ES-----TQKAEKEVSR---------MVVVMIMA------------------YCFCWGPYTFFACFAAA--NP--GY------------------------------------------------A-FHP-LAAAMPAYFAKSATIYNPVIYVFMNRQFRVCIMQLF
>MWS.Astmex
RWVYNV-S-SLW--MIF-VVIAS-VFTNGLVIVATAK-FKK-LQ---H-PLNWILVNLAIADLGETVLAS-TISVINQ-IF-----G--------Y-FIL-GHP--M-CVFEGWTVSVC-GITALWSLTIISWERWVVVC----KPF-----------------GN--VK--F---D-------GK-WA--AGGIIFSWVWAIIWCTPP-I--F--G-W---------S------------R-YWPH-GLKT-SCGPDVFSGSEDP--GVASYMITLMLTCC--ILPLSIIIICYIFV-------WSAIHQ-------V-----------A----Q------Q-------------------------------------------QKD--------------S----------------------------------------ES-----TQKAEKEVSR---------MVVVMILA------------------FIVCWGPYASFATFSAV--NP--GY------------------------------------------------A-WHP-LAAAMPAYFAKSATIYNPIIYVFMNRQFRSCIMQLF
>MWS.Gecgec
RWVYNL-V-SFF--MII-VVIAS-CFTNGLVLVATAK-FKK-LR---H-PLNWILVNLAFVDLVETLVAS-TISVFNQ-IF-----G--------Y-FIL-GHP--L-CVIEGYVVSSC-GITGLWSLAIISWERWFVVC----KPF-----------------GN--IK--F---D-------SK-LA--IIGIVFSWVWAWGWSAPP-I--F--G-W---------S------------R-YWPH-GLKT-SCGPDVFSGSVEL--GCQSFMLTLMITCC--FLPLFIIIVCYLQV-------WMAIRA-------V-----------A----A------Q-------------------------------------------QKE--------------S----------------------------------------ES-----TQKAEREVSR---------MVVVMIVA------------------FCICWGPYASFVSFAAA--NP--GY------------------------------------------------A-FHP-LAAALPAYFAKSATIYNPVIYVFMNRQFRNCIMQLF
>PIN.bufJap
RSTYLT-V-AVL--MGM-VVFLA-FFVNGMVIVVSLK-YKK-LR---S-PLNYILVNLAVADILVTMFGS-TVSFHNN-IF-----G--------F-FTL-GKL--V-CELEGFVVSLT-GIVGLWSLAILAFERYIVIC----KPM-----------------GD--FR--F---Q-------QR-HA--VMGCAFTWIWAFLWTSPP-L--I--G-W---------C------------S-YVPE-GLGT-SCGPNWYT--GGT--NNNSYILALFTTCF--MMPLTTIIFSYSNL-------LLALRA-------V-----------A----A------Q-------------------------------------------QKE--------------S----------------------------------------ET-----TQRAEREVTR---------MVIAMVLA------------------FLICWLPYAVFAIVMAS--NK--NV------------------------------------------------V-IDP-TLASMPSYFSKTATVYNPVIYVFMNKQFRDCLTKLL
>PIN.xenlae
-----------------------------------------------------------------IIFGS-SLSFSNN-IV-----G--------Y-FFM-GKA--V-CEFEGFMVSLT-GIVGLWSLAILAFERYMVIC----KPM-----------------GD--FR--F---Q-------QK-HA--VLGCSFTWVWSFIWTSPP-L--F--G-W---------C------------S-YVPE-GLKT-SCGPNWYT--GGT--NNNSYIMVLFLTCF--IMPLSTIIFSYSNL-------LMALRA-------V-----------A----A------Q-------------------------------------------QKD--------------S----------------------------------------ET-----TQRAEKEVSR---------MVIAMVLA------------------FLICWLPYATFAVVVAV--NK--DV------------------------------------------------V-IEP-TVASLPSYFSKTATVYNPIIYVFMNKQFRNCLMTLL
>PIN.podSic
QSTYIS-V-AVL--MGL-VVISA-TLVNGLVIVVSVQ-FKK-LR---S-PLNYVLVNLAVADLLVTFFGS-TISFVNN-AQ-----G--------F-FIF-GQA--T-CEFEGFMVSLT-GIVGLWSLAILAFERYLVIC----KPV-----------------GD--FR--F---P-------AR-HA--VLGCAFTWGWSFVWTVPP-L--L--G-W---------S------------S-YVPE-GLRT-SCGPNWYS--GGS--SNNSYIMTLFVTCF--AMPLSTILFSYANL-------LMTLRT-------V-----------A----A------Q-------------------------------------------QKE--------------Q----------------------------------------ET-----TQRAEREVTR---------MVVAMVAA------------------FLVCWLPYASFAMVVAT--HK--DL------------------------------------------------A-IRP-ALASLPSYFSKTATVYNPIIYVFMNKQFRSCLLYKM
>PIN.galGal
QSTYVG-V-AVL--MGT-VVACA-SVVNGLVIVVSIC-YKK-LR---S-PLNYILVNLAVADLLVTLCGS-SVSLSNN-IN-----G--------F-FVF-GRR--M-CELEGFMVSLT-GIVGLWSLAILALERYVVVC----RPL-----------------GD--FQ--F---Q-------RR-HA--VSGCAFTWGWALLWSTPP-L--L--G-W---------S------------S-YVPE-GLRT-SCGPNWYT--GGS--NNNSYILSLFVTCF--VLPLSLILFSYTNL-------LLTLRA-------A-----------A----A------Q-------------------------------------------QKE--------------A----------------------------------------DT-----TQRAEREVTR---------MVIVMVMA------------------FLLCWLPYSTFALVVAT--HK--GI------------------------------------------------I-IQP-VLASLPSYFSKTATVYNPIIYVFMNKQFQSCLLEML
>PIN.taeGut
RATYLV-V-AVL--MGL-VVASA-SLLNGLVIVVSVR-HKR-LR---S-PLNYILLNLAVANLLVTLCGS-SVSLSNN-IS-----G--------F-FVF-GER--L-CQLEGFMVSLT-GIVGLWSLAILALERYLVVC----RPL-----------------GD--FR--F---Q-------QQ-HA--ASGCAFTWGWSLLWTTPP-L--L--G-W---------S------------S-YVPE-GLRT-SCGPNWYT--GGS--NNSSYILALFVTCF--VMPLSLILFSYTNL-------LLTLRA-------A-----------A----A------R-------------------------------------------QQE--------------S----------------------------------------DT-----TQQAEREVTR---------MVVAMVVA------------------FLTCWLPYATFALVVAT--HK--DI------------------------------------------------V-IQP-ALASLPSYFSKTATVYNPIIYVFMNKQ--SCLLGML
>VAOP.Cypcar
--NYRV-L-AAL--MFV-VTSVS-LCENFTVMLVTFR-FKQ-LR---Q-PLNYIIVNLSLADFLVSLSGG-TISFLTN-FH-----G--------Y-FFL-GRW--A-CVLEGFAVTFF-GIVALWSLAVLAFERFFVIC----RPL-----------------GN--IR--L---R-------GK-HA--ALGLLFVWSFSFVWTIPP-V--L--G-W---------S------------S-YTVS-KIGT-TCEPNWYS--GNF--QDHTFIITFFTTCF--IFPLAVIIVCYCKL-------LRKLRK-------V-----------S----N------T-------------------------------------------HGR--------------L----------------------------------------GN-----ARKPERQVTR---------MVVVMIVA------------------FMVAWTPYAAFSIVVTA--LP--SI------------------------------------------------H-LDP-RLAAAPAFFSKTAAVYNPIIYVFMNKQFRKCVVQLL
>VAOP.danRer
--NYSV-L-AAL--MFV-VTALS-LSENFTVMLVTFR-FQQ-LR---Q-PLNYIIVNLSLADFLVSLTGG-SISFLTN-YH-----G--------Y-FFL-GKW--A-CVLEGFAVTFF-GIVALWSLAVLAFERFFVIC----RPL-----------------GN--IR--L---R-------GK-HA--ALGLVFVWSFSFIWTVPP-V--L--G-W---------S------------S-YTVS-RIGT-TCEPNWYS--GNF--HDHTFIITLFSTCF--IFPLGVIIVCYCKL-------IRKLRK-------V-----------S----N------T-------------------------------------------HGR--------------L----------------------------------------GN-----ARKPERQVTR---------MVVVMIVA------------------FMVAWTPYAAFSIIITA--HP--SM------------------------------------------------H-VDP-RLAAIPAFVAKTAAVYNPIIYVFMNKQFRKCLVQLL
>VAOP.takRub
--NFTI-L-AVL--MFV-VTSLS-LCENFLVMFITFK-FKQ-LR---Q-PLNYIIVNLAIADFLVSLTGG-LISFLTN-AR-----G--------Y-FFL-GRW--A-CVLEGFAVTYF-GIVAMWSLAVLSFERFFVIC----RPL-----------------GN--MR--L---Q-------AK-HA--AIGLLFVWTFSFVWTFPP-V--L--G-W---------N------------R-YTVS-KIGT-TCEPDWYS--NNM--TSHSYIITFFSTCF--ILPLGIIFFCYGKL-------LRKLRK-------V-----------S-------------------------------------------------------HGR--------------L----------------------------------------AT-----ARKPERQVTR---------MVVVMIVA------------------FMVAWTPYATFAILVTI--HP--TI------------------------------------------------E-LDP-RLASIPAFFSKTAAVYNPIIYVFMNKQFRKCLIQHF
>VAOP.anoCar
--NFHL-I-SAL--MFV-VTLFS-LSENFTVILVTIK-FKQ-LR---Q-PLNYVIVNLSVADFLVSLIGG-TISFSTN-LK-----G--------Y-FYM-GHW--A-CVLEGFAVTFF-GIVALWSLALLAFERYVVIC----RPL-----------------GN--MR--L---N-------GK-HA--ALGVAFVWIFSFIWTVPP-T--M--G-W---------S------------S-YTTS-KIGT-TCEPNWYS--GDY--NDHTFIITFFTTCF--ILPLLVILVSYGKL-------MRKLRK-------V-----------S----D------T-------------------------------------------QGR--------------L----------------------------------------GT-----TRKPERQVTG---------MVVIMILA------------------FLICWSPYAAFSILVTA--CP--SI------------------------------------------------E-LDP-RLAAIPAFFSKTATVYNPVIYVFMNNQFRKCLVQLF
>VAOP.galGal
--HFRL-V-AAV--MFV-VTSLS-LAENLAVILVTFK-FKQ-LR---Q-PVNYVIVNLSVADFLVSLTGG-TISFLAN-LK-----G--------Y-FYM-GHW--A-CVLEGFAVTFF-GIVALWSLALLAFERYIVIC----RPV-----------------GN--MR--L---R-------GK-HA--AQGIAFVWTFSFIWTIPP-T--M--G-W---------S------------S-YTTS-KIGT-TCEPNWYS--GAY--NDRSYIIAFFTTCF--IVPLLVILVSYGKL-------LQKLRK-------V-----------S----N------T-------------------------------------------QGR--------------L----------------------------------------RT-----ARKPERQVTR---------MVVVMIIA------------------FLICWMPYAVFSILATA--YP--SI------------------------------------------------E-LDP-HLAAIPAFFSKTATVYNPIIYVFMNKQFRMCLIQMF
>VAOP.xenTro
--NFHL-L-AAL--MFV-VTSLS-IAENFIVILVTAK-FKQ-LR---Q-PLNYIIVNLSVADFLVSVIGG-TISIATN-SR-----G--------Y-FYL-GSW--A-CVLEGFAVTFF-GIVALWSLSVLAFERYIVIC----RPL-----------------GN--LR--L---Q-------GK-HS--ALAIIFVWVFSFVWTIPP-T--M--G-W---------S------------S-YTTS-KIGT-TCEPNWYS--GEM--RDHTYIITFLTTCF--VFPLLVIFMSYGKL-------MRKLRK-------V-----------S----D------T-------------------------------------------QGR--------------L----------------------------------------GS-----TRKPEKEVTR---------MVVIMILA------------------FLICWTPYAAFSILITA--HP--TI------------------------------------------------D-LDP-RLAAIPAFFAKTASMYNPIIYVYMNKQFRRCLYQMF
>VAOP.petMar
--NFTM-L-AAL--MGT-ITALS-LGENFAVIVVTAR-FRQ-LR---Q-PLNYVLVNLAAADLLVSAIGG-SVSFFTN-IK-----G--------Y-FFL-GVH--A-CVLEGFAVTYF-GVVALWSLALLAFERYFVIC----RPL-----------------GN--FR--L---Q-------SK-HA--VLGLAVVWVFSLACTLPP-V--L--G-W---------S------------S-YRPS-MIGT-TCEPNWYS--GEL--HDHTFILMFFSTCF--IFPLAVIFFSYGKL-------IQKLKK-------A-----------S----E------T-------------------------------------------QRG--------------L----------------------------------------ES-----TRRAEQQVTR---------MVVVMILA------------------FLVCWMPYATFSIVVTA--CP--TI------------------------------------------------H-LDP-LLAAVPAFFSKTATVYNPVIYIFMNKQFRDCFVQVL
>RH1.Ursmar
PWQFSM-L-AAY--MFL-LIVLG-FPINFLTLYVTVQ-HKK-LR---T-PLNYILLNLAVADLFMVFGGF-TTTLYTS-LH-----G--------Y-FVF-GPT--G-CNLEGFFATLG-GEIALWSLVVLAIERYVVVC----KPM-----------------SN--FR--F---G-------EN-HA--IMGVAFTWVMALACAAPP-L--V--G-W---------S------------R-YIPE-GMQC-SCGIDYYTLKPEV--NNESFVIYMFVVHF--TIPMIVIFFCYGQL-------VFTVKE-------A-----------A----A------Q-------------------------------------------QQE--------------S----------------------------------------AT-----TQKAEKEVTR---------MVIIMVIA------------------FLICWLPYAGVAFYIFT--HQ--GS------------------------------------------------N-FGP-IFMTLPAFFAKSSSIYNPVIYIMMNKQFRNCMITTL
>Rh1.Felcat
PWQFSM-L-AAY--MFL-LIVLG-FPINFLTLYVTVQ-HKK-LR---T-PLNYILLNLAVADLFMVFGGF-TTTLYTS-LH-----G--------Y-FVF-GPT--G-CNLEGFFATLG-GEIALWSLVVLAIERYVVVC----KPM-----------------SN--FR--F---G-------EN-HA--IMGVAFTWVMALACAAPP-L--V--G-W---------S------------R-YIPE-GMQC-SCGIDYYTLKPEV--NNESFVIYMFVVHF--TIPMIVIFFCYGQL-------VFTVKE-------A-----------A----A------Q-------------------------------------------QQE--------------S----------------------------------------AT-----TQKAEKEVTR---------MVIIMVIA------------------FLICWVPYASVAFYIFT--HQ--GS------------------------------------------------N-FGP-IFMTLPAFFAKSSSIYNPVIYIMMNKQFRNCMLTTL
>Rh1.Musmus
PWQFSM-L-AAY--MFL-LIVLG-FPINFLTLYVTVQ-HKK-LR---T-PLNYILLNLAVADLFMVFGGF-TTTLYTS-LH-----G--------Y-FVF-GPT--G-CNLEGFFATLG-GEIALWSLVVLAIERYVVVC----KPM-----------------SN--FR--F---G-------EN-HA--IMGVVFTWIMALACAAPP-L--V--G-W---------S------------R-YIPE-GMQC-SCGIDYYTLKPEV--NNESFVIYMFVVHF--TIPMIVIFFCYGQL-------VFTVKE-------A-----------A----A------Q-------------------------------------------QQE--------------S----------------------------------------AT-----TQKAEKEVTR---------MVIIMVIF------------------FLICWLPYASVAFYIFT--HQ--GS------------------------------------------------N-FGP-IFMTLPAFFAKSSSIYNPVIYIMLNKQFRNCMLTTL
>Rh1.Canfam
PWQFSM-L-AAY--MFL-LIVLG-FPINFLTLYVTVQ-HKK-LR---T-PLNYILLNLAVADLFMVFGGF-TTTLYTS-LH-----G--------Y-FVF-GPT--G-CNVEGFFATLG-GEIALWSLVVLAIERYVVVC----KPM-----------------SN--FR--F---G-------EN-HA--IMGVAFTWVMALACAAPP-L--A--G-W---------S------------R-YIPE-GMQC-SCGIDYYTLKPEI--NNESFVIYMFVVHF--AIPMIVIFFCYGQL-------VFTVKE-------A-----------A----A------Q-------------------------------------------QQE--------------S----------------------------------------AT-----TQKAEKEVTR---------MVIIMVIA------------------FLICWVPYASVAFYIFT--HQ--GS------------------------------------------------D-FGP-IFMTLPAFFAKSSSIYNPVIYIMMNKQFRNCMITTL
>RHO1.homSap
PWQFSM-L-AAY--MFL-LIVLG-FPINFLTLYVTVQ-HKK-LR---T-PLNYILLNLAVADLFMVLGGF-TSTLYTS-LH-----G--------Y-FVF-GPT--G-CNLEGFFATLG-GEIALWSLVVLAIERYVVVC----KPM-----------------SN--FR--F---G-------EN-HA--IMGVAFTWVMALACAAPP-L--A--G-W---------S------------R-YIPE-GLQC-SCGIDYYTLKPEV--NNESFVIYMFVVHF--TIPMIIIFFCYGQL-------VFTVKE-------A-----------A----A------Q-------------------------------------------QQE--------------S----------------------------------------AT-----TQKAEKEVTR---------MVIIMVIA------------------FLICWVPYASVAFYIFT--HQ--GS------------------------------------------------N-FGP-IFMTIPAFFAKSAAIYNPVIYIMMNKQFRNCMLTTI
>Rh1.Ratnor
PWQFSM-L-AAY--MFL-LIVLG-FPINFLTLYVTVQ-HKK-LR---T-PLNYILLNLAVADLFMVFGGF-TTTLYTS-LH-----G--------Y-FVF-GPT--G-CNLEGFFATLG-GEIGLWSLVVLAIERYVVVC----KPM-----------------SN--FR--F---G-------EN-HA--IMGVAFTWVMALACAAPP-L--V--G-W---------S------------R-YIPE-GMQC-SCGIDYYTLKPEV--NNESFVIYMFVVHF--TIPMIVIFFCYGQL-------VFTVKE-------A-----------A----A------Q-------------------------------------------QQE--------------S----------------------------------------AT-----TQKAEKEVTR---------MVIIMVIF------------------FLICWLPYASVAMYIFT--HQ--GS------------------------------------------------N-FGP-IFMTLPAFFAKTASIYNPIIYIMMNKQFRNCMLTSL
>RHO1.monDom
PWQFSC-L-AAY--MFM-LIVLG-FPINFLTLYVTIQ-HKK-LR---T-PLNYILLNLAIADLFMVFGGF-TMTLYTS-LH-----G--------Y-FVF-GPT--G-CNLEGFFATLG-GEIALWSLVVLAIERYVVVC----KPM-----------------SN--FR--F---G-------EN-HA--IIGVAFTWVMALACAFPP-L--I--G-W---------S------------R-YIPE-GMQC-SCGIDYYTLKPEV--NNESFVIYMFVVHF--TIPLIVIFFCYGQL-------VFTVKE-------A-----------A----A------Q-------------------------------------------QQE--------------S----------------------------------------AT-----TQKAEKEVTR---------MVIIMVIA------------------FLICWLPYAGVAFYIFT--HQ--GS------------------------------------------------N-FGP-IFMTIPAFFAKSSSVYNPVIYIMMNKQFRTCMITTL
>RHO1.bosTau
PWQFSM-L-AAY--MFL-LIMLG-FPINFLTLYVTVQ-HKK-LR---T-PLNYILLNLAVADLFMVFGGF-TTTLYTS-LH-----G--------Y-FVF-GPT--G-CNLEGFFATLG-GEIALWSLVVLAIERYVVVC----KPM-----------------SN--FR--F---G-------EN-HA--IMGVAFTWVMALACAAPP-L--V--G-W---------S------------R-YIPE-GMQC-SCGIDYYTPHEET--NNESFVIYMFVVHF--IIPLIVIFFCYGQL-------VFTVKE-------A-----------A----A------Q-------------------------------------------QQE--------------S----------------------------------------AT-----TQKAEKEVTR---------MVIIMVIA------------------FLICWLPYAGVAFYIFT--HQ--GS------------------------------------------------D-FGP-IFMTIPAFFAKTSAVYNPVIYIMMNKQFRNCMVTTL
>RHO1.galGal
PWKFSA-L-AAY--MFM-LILLG-FPVNFLTLYVTIQ-HKK-LR---T-PLNYILLNLVVADLFMVFGGF-TTTMYTS-MN-----G--------Y-FVF-GVT--G-CYIEGFFATLG-GEIALWSLVVLAVERYVVVC----KPM-----------------SN--FR--F---G-------EN-HA--IMGVAFSWIMAMACAAPP-L--F--G-W---------S------------R-YIPE-GMQC-SCGIDYYTLKPEI--NNESFVIYMFVVHF--MIPLAVIFFCYGNL-------VCTVKE-------A-----------A----A------Q-------------------------------------------QQE--------------S----------------------------------------AT-----TQKAEKEVTR---------MVIIMVIA------------------FLICWVPYASVAFYIFT--NQ--GS------------------------------------------------D-FGP-IFMTIPAFFAKSSAIYNPVIYIVMNKQFRNCMITTL
>Rh1.Taegut
PWKFSA-L-AAY--MFM-LILLG-FPINFLTLYVTIQ-HKK-LR---T-PLNYILLNLAVADLFMVFGGF-TTTMYTS-MN-----G--------Y-FVF-GVT--G-CYIEGFFATLG-GEIALWSLVVLAIERYVVVC----KPM-----------------SN--FR--F---G-------EN-HA--IMGVAFSWIMALACAAPP-L--F--G-W---------S------------R-YIPE-GMQC-SCGIDYYTLKPEV--NNESFVIYMFVVHF--MIPLSIIFFCYGNL-------VCTVKE-------A-----------A----A------Q-------------------------------------------QQE--------------S----------------------------------------AT-----TQKAEKEVTR---------MVIIMVIA------------------FLICWVPYASVAFYIFT--NQ--GS------------------------------------------------D-FGP-IFMTIPAFFAKSSAIYNPVIYIVMNKQFRNCMITTL
>Rh1.Ambtig
PWQYSV-L-AAY--MFL-LILLG-FPVNFLTLYVTIQ-HKK-LR---T-PLNYILLNLAFANHFMVFGGF-PVTMYSS-MH-----G--------Y-FVF-GQT--G-CYIEGFFATMG-GEIALWSLVVLAIERYVVVC----KPM-----------------SN--FR--F---G-------EN-HA--IMGVMMTWIMALACAAPP-L--F--G-W---------S------------R-YIPE-GMQC-SCGVDYYTLKPEV--NNESFVIYMFLVHF--TIPLMIIFFCYGRL-------VCTVKE-------A-----------A----A------Q-------------------------------------------QQE--------------S----------------------------------------AT-----TQKAEKEVTR---------MVIIMVVA------------------FLICWVPYASVAFYIFS--NQ--GT------------------------------------------------D-FGP-IFMTVPAFFAKSSAIYNPVIYIVLNKQFRNCMITTI
>Rh1.Xenlae
PWQYSA-L-AAY--MFL-LILLG-LPINFMTLFVTIQ-HKK-LR---T-PLNYILLNLVFANHFMVLCGF-TVTMYTS-MH-----G--------Y-FIF-GQT--G-CYIEGFFATLG-GEVALWSLVVLAVERYMVVC----KPM-----------------AN--FR--F---G-------EN-HA--IMGVAFTWIMALSCAAPP-L--F--G-W---------S------------R-YIPE-GMQC-SCGVDYYTLKPEV--NNESFVIYMFIVHF--TIPLIVIFFCYGRL-------LCTVKE-------A-----------A----A------Q-------------------------------------------QQE--------------S----------------------------------------AT-----TQKAEKEVTR---------MVVIMVVF------------------FLICWVPYAYVAFYIFT--HQ--GS------------------------------------------------N-FGP-VFMTVPAFFAKSSAIYNPVIYIVLNKQFRNCLITTL
>RHO1.anoCar
PWQFSA-L-AAY--MFL-LILLG-FPINFLTLFVTIQ-HKK-LR---T-PLNYILLNLAVANLFMVLMGF-TTTMYTS-MN-----G--------Y-FIF-GTV--G-CNIEGFFATLG-GEMGLWSLVVLAVERYVVIC----KPM-----------------SN--FR--F---G-------ET-HA--LIGVSCTWIMALACAGPP-L--L--G-W---------S------------R-YIPE-GMQC-SCGVDYYTPTPEV--HNESFVIYMFLVHF--VTPLTIIFFCYGRL-------VCTVKA-------A-----------A----A------Q-------------------------------------------QQE--------------S----------------------------------------AT-----TQKAEREVTR---------MVVIMVIS------------------FLVCWVPYASVAFYIFT--HQ--GS------------------------------------------------D-FGP-VFMTIPAFFAKSSAIYNPVIYILMNKQFRNCMIMTL
>RHO1.angAng
PWAYTI-L-AAY--MFT-LILLG-FPVNFLTLYVTIE-HKK-LR---T-PLNYILLNLAVANLFMVFGGF-TTTVYTS-MH-----G--------Y-FVF-GET--G-CNLEGYFATLG-GEISLWSLVVLAIERWVVVC----KPM-----------------SN--FR--F---G-------EN-HA--IMGLAFTWIMANSCAMPP-L--F--G-W---------S------------R-YIPE-GMQC-SCGVDYYTLKPEV--NNESFVIYMFIVHF--SVPLTIISFCYGRL-------VCTVKE-------A-----------A----A------Q-------------------------------------------QQE--------------S----------------------------------------ET-----TQRAEREVTR---------MVVIMVIA------------------FLVCWVPYASVAWYIFT--HQ--GS------------------------------------------------T-FGP-VFMTVPSFFAKSSAIYNPLIYICLNSQFRNCMITTL
>Rh1.Danrer
PWAYGL-L-AAY--MFF-LIITG-FPVNFLTLYVTIE-HKK-LR---T-PLNYILLNLAIADLFMVFGGF-TTTMYTS-LH-----G--------Y-FVF-GRL--G-CNLEGFFATLG-GEMGLWSLVVLAIERWMVVC----KPV-----------------SN--FR--F---G-------EN-HA--IMGVAFTWVMACSCAVPP-L--V--G-W---------S------------R-YIPE-GMQC-SCGVDYYTRTPGV--NNESFVIYMFIVHF--FIPLIVIFFCYGRL-------VCTVKE-------A-----------A----A------Q-------------------------------------------QQE--------------S----------------------------------------ET-----TQRAEREVTR---------MVIIMVIA------------------FLICWVPYAGVAWYIFT--HQ--GS------------------------------------------------E-FGP-VFMTLPAFFAKTSAVYNPCIYICMNKQFRHCMITTL
>Rh1.Astmex
PWAYAC-L-AAY--MFF-LILVG-FPVNFLTLYVTIE-HKK-LR---T-PLNYILLNLAVADLFMVFGGF-TTTMYTS-LN-----G--------Y-FVF-GRL--G-CNLEGFFATFG-GINSLWCLVVLSIERWVVVC----KPM-----------------SN--FR--F---G-------EN-HA--IMGVAFTWFMALACTVPP-L--V--G-W---------S------------R-YIPE-GMQC-SCGIDYYTRAEGF--NNESFVIYMFVVHF--LTPLFVITFCYGRL-------VCTVKE-------A-----------A----A------Q-------------------------------------------QQE--------------S----------------------------------------ET-----TQRAEREVTR---------MVILMFIA------------------YLVCWLPYASVSWWIFT--NQ--GS------------------------------------------------E-FGP-IFMTVPAFFAKSSSIYNPVIYICLNKQFRHCMITTL
>RHO1.petMar
PWKYSV-L-AAY--MFF-LILVG-FPVNFLTLFVTVQ-HKK-LR---T-PLNYILLNLAVANLFMVLFGF-TLTMYSS-MN-----G--------Y-FVF-GPT--M-CNFEGFFATLG-GEMSLWSLVVLAIERYIVIC----KPM-----------------GN--FR--F---G-------ST-HA--YMGVAFTWFMALSCAAPP-L--V--G-W---------S------------R-YLPE-GMQC-SCGPDYYTLNPNF--NNESFVIYMFLVHF--IIPFIVIFFCYGRL-------LCTVKE-------A-----------A----A------A-------------------------------------------QQE--------------S----------------------------------------AS-----TQKAEKEVTR---------MVVLMVIG------------------FLVCWVPYASVAFYIFT--HQ--GS------------------------------------------------D-FGA-TFMTVPAFFAKTSALYNPIIYILMNKQFRNCMITTL
>RHO1.takRub
PWKYSL-V-AAY--MLF-LIITA-FPVNFLTLFVTVK-HKK-LR---T-PLNYVLLNLAVADLFMVIGGF-TVTLYTA-LH-----A--------Y-FVL-GVT--G-CNIEGFFATLG-GEIALWSLVVLAVERYIVVC----KPM-----------------TN--FR--F---G-------EK-HA--IAGLVFTWIMALTCATPP-L--L--G-W---------S------------R-YIPE-GMQC-SCGIDYYTPKPEI--NNTSFVIYMFILHF--SIPLAIIFFCYSRL-------LCTVRA-------A-----------A----A------L-------------------------------------------QQE--------------S----------------------------------------ET-----TQRAEKEVTR---------MVIVMVIS------------------FLVCWVPYASVAWYIFA--NQ--GT------------------------------------------------E-FGP-VFMTAPAFFAKSAALYNPVIYILLNRQFRNCMITTV
>RHO2.anoCar
PWKYKV-V-CCY--IFF-LIFTG-LPINILTLLVTFK-HKK-LR---Q-PLNYILVNLAVADLFMACFGF-TVTFYTA-WN-----G--------Y-FIF-GPI--G-CAIEGFFATLG-GQVALWSLVVLAIERYIVVC----KPM-----------------GN--FR--F---S-------AT-HA--LMGISFTWFMSFSCAAPP-L--L--G-W---------S------------R-YIPE-GMQC-SCGPDYYTLNPDY--HNESYVLYMFGVHF--VIPVVVIFFSYGRL-------ICKVRE-------A-----------A----A------Q-------------------------------------------QQE--------------S----------------------------------------AS-----TQKAEREVTR---------MVILMVLG------------------FLLAWTPYAMVAFWIFT--NK--GV------------------------------------------------D-FSA-TLMSVPAFFSKSSSLYNPIIYVLMNKQFRNCMITTI
>RHO2.galGal
PWKYRL-V-CCY--IFF-LISTG-LPINLLTLLVTFK-HKK-LR---Q-PLNYILVNLAVADLFMACFGF-TVTFYTA-WN-----G--------Y-FVF-GPV--G-CAVEGFFATLG-GQVALWSLVVLAIERYIVVC----KPM-----------------GN--FR--F---S-------AT-HA--MMGIAFTWVMAFSCAAPP-L--F--G-W---------S------------R-YMPE-GMQC-SCGPDYYTHNPDY--HNESYVLYMFVIHF--IIPVVVIFFSYGRL-------ICKVRE-------A-----------A----A------Q-------------------------------------------QQE--------------S----------------------------------------AT-----TQKAEKEVTR---------MVILMVLG------------------FMLAWTPYAVVAFWIFT--NK--GA------------------------------------------------D-FTA-TLMAVPAFFSKSSSLYNPIIYVLMNKQFRNCMITTI
>RHO2.latCha
PWKFSV-L-CAY--MFL-LIILG-FPINFLTLLVTFK-HKK-LR---Q-PLNYILVNLAVASLFMVVFGF-TVTFYSS-LN-----G--------Y-FVL-GPM--G-CAMEGFFATLG-GQVALWSLVVLAIERYIVVC----KPM-----------------GN--FR--F---A-------SS-HA--IMGIAFTWIMALACAAPP-L--V--G-W---------S------------R-YIPE-GLQC-SCGPDYYTLNPDF--HNESYVMYLFLVHF--LLPIIIIFFTYGRL-------ICKVKE-------A-----------A----A------Q-------------------------------------------QQE--------------S----------------------------------------AS-----TQKAEKEVTR---------MVILMVIG------------------FLTAWVPYASAAFWIFC--NR--GA------------------------------------------------E-FTA-TLMTVPAFFSKSSCLFNPIIYVLLNKQFRNCMITTL
>RHO2.gekGek
PWKFKV-L-SFY--MFF-LIAAG-MPLNGLTLFVTFQ-HKK-LR---Q-PLNYILVNLAAANLVTVCCGF-TVTFYAS-WY-----A--------Y-FVF-GPI--G-CAIEGFFATIG-GQVALWSLVVLAIERYIVIC----KPM-----------------GN--FR--F---S-------AT-HA--IMGIAFTWFMALACAGPP-L--F--G-W---------S------------R-FIPE-GMQC-SCGPDYYTLNPDF--HNESYVIYMFIVHF--TVPMVVIFFSYGRL-------VCKVRE-------A-----------A----A------Q-------------------------------------------QQE--------------S----------------------------------------AT-----TQKAEKEVTR---------MVILMVLG------------------FLLAWTPYAATAIWIFT--NR--GA------------------------------------------------A-FSV-TFMTIPAFFSKSSSIYNPIIYVLLNKQFRNCMVTTI
>RHO2a.danRer
PWKFKA-L-AFY--MFL-LIIFG-FPINVLTLVVTAQ-HKK-LR---Q-PLNYILVNLAFAGTIMVIFGF-TVSFYCS-LV-----G--------Y-MAL-GPL--G-CVMEGFFATLG-GQVALWSLVVLAIERYIVVC----KPM-----------------GS--FK--F---S-------AN-HA--MAGIAFTWFMACSCAVPP-L--F--G-W---------S------------R-YLPE-GMQT-SCGPDYYTLNPEY--NNESYVMYMFSCHF--CIPVTTIFFTYGSL-------VCTVKA-------A-----------A----A------Q-------------------------------------------QQE--------------S----------------------------------------ES-----TQKAEREVTR---------MVILMVLG------------------FLFAWVPYASFAAWIFF--NR--GA------------------------------------------------A-FSA-QAMAVPAFFSKTSAVFNPIIYVLLNKQFRSCMLNTL
>RHO2.takRub
PIMFKI-L-ALY--MFF-LICTG-TPINGLTLLVTAQ-NKK-LR---Q-PLNYILVNLAVAGLIMCAFGF-TITITSA-VN-----G--------Y-FIL-GAT--A-CAVEGFMATLG-GEIALWSLVVLAVERYVVVC----KPM-----------------GS--FK--F---T-------GT-HA--AVGVAFTWIMAFACAAPP-L--F--G-W---------S------------R-YLPE-GMQC-SCGPDYYTLAPGY--NNESYVIYMFSCHF--FVPVITIFFTYGSL-------VLTVKA-------A-----------A----A------Q-------------------------------------------QQE--------------S----------------------------------------ES-----TQKAQKEVTR---------MCILMVFG------------------FLMAWTPYATFSAWIFM--NK--GA------------------------------------------------A-FHP-LTAAVCAFFAKSSALYNPVIYVLLNKQFRNCMLSTI
>SWS2.Astmex
SGIFMI-M-TVF--MLF-LFIGG-TSINVLTIVCTVQ-YKK-LR---S-HLNYILVNLAISNLLVSTVGS-FTAFVSF-LN-----R--------Y-FIF-GPT--A-CKIEGFVATLG-GMVSLWSLSVVAFERWLVIC----KPV-----------------GN--FS--F---K-------GT-HA--IIGCALTWFFALLASTPP-L--F--G-W---------S------------R-YIPE-GLQC-SCGPDWYTTENKY--NNESYVMFLFCFCF--GFPFTVILFCYGQL-------LFTLKS-------A-----------A----K------A-------------------------------------------QAD--------------S----------------------------------------AS-----TQKAEREVTK---------MVVVMVMG------------------FLVCWLPYASFALWVVF--NR--GQ------------------------------------------------S-FDL-RLGTIPSCFSKASTVYNPVIYVFMNKQFRSCMMKLI
>SWS2.Danrer
SGVFMG-M-SAF--MLF-LFIAG-TAINVLTIVCTIQ-YKK-LR---S-HLNYILVNLAISNLWVSVFGS-SVAFYAF-YK-----K--------Y-FVF-GPI--G-CKIEGFTSTIG-GMVSLWSLAVVALERWLVIC----KPL-----------------GN--FT--F---K-------TP-HA--IAGCILPWCMALAAGLPP-L--L--G-W---------S------------R-YIPE-GLQC-SCGPDWYTTNNKF--NNESYVMFLFCFCF--AVPFSTIVFCYGQL-------LITLKL-------A-----------A----K------A-------------------------------------------QAD--------------S----------------------------------------AS-----TQKAEREVTK---------MVVVMVFG------------------FLICWGPYAIFAIWVVS--NR--GA------------------------------------------------P-FDL-RLATIPSCLCKASTVYNPVIYVLMNKQFRSCMMKMV
>SWS2.Poeret
LGLFYS-M-SAL--MFF-LFVAG-TAINVLTIACTIQ-YKK-LR---S-HLNYILVNMAVANLIVSSVGS-FTCFYCF-AF-----R--------Y-MAL-GPL--G-CKIEGFTASLG-GMVSLWSLAVIAFERWLVIC----KPL-----------------GN--FA--F---K-------SE-HA--LFFCALTWFFALCAAVPP-L--V--G-W---------S------------R-YIPE-GMQC-SCGPDWYTTGNKY--NTESFVLFLFCFCF--SVPFTCIVFCYSQL-------LFTLKS-------A-----------A----K------A-------------------------------------------QAE--------------S----------------------------------------AS-----TQKAEKEVTR---------MVVVMVLG------------------FLVCYMPYASFALWVVN--HR--GQ------------------------------------------------T-FDL-RLATIPSCVSKASTVYNPVIYVLLNKQFRSCMRKML
>SWS2.takRub
PAVFYG-M-SAF--MFF-LFVAG-TGINVLTIACTIQ-YKK-LR---S-HLNYILVNLAFSNLLVTTVGS-FTCFCCF-FV-----R--------Y-MIV-GPL--G-CKIEGFAATLG-GMVSLWSLAVVAFERWLVVC----KPL-----------------GN--FI--F---K-------PD-HA--IVCCIFTWFFALIISAPP-L--F--G-W---------S------------R-YIPE-GFQC-SCGPDWYTTGNKY--NNESYVWFIFGFGF--AVPLFVIVFCYSQL-------LVMLKS-------------------A----K------A-------------------------------------------QAE--------------S----------------------------------------AS-----TQKAEREVTR---------MVVVMILG------------------FLVCWLPYASFALWVVN--NR--GT------------------------------------------------P-FDL-RLATIPACFSKASTVYNPIIYVVLNKQFRSCMKKML
>SWS2.Xenlae
PGIFMS-I-SAF--MLF-TIIFG-FPLNLLTIICTVK-YKK-LR---S-HLNYILVNLAVANLIVICFGS-TTAFYSF-SQ-----M--------Y-FSL-GTL--A-CKIEGFTATLG-GIIGLWSLAVVAFERFLVIC----KPM-----------------GN--FT--F---R-------ES-HA--VLGCILTWVIGLVAAIPP-L--L--G-W---------S------------R-YIPE-GLQC-SCGPDWYTVNNKW--NNESYVLFLFCFCF--GFPLAIIVFSYGRL-------LLALHA-------V-----------A----K------Q-------------------------------------------QEQ--------------S----------------------------------------AT-----TQKAEREVTR---------MVIVMVVG------------------FLVCWLPYASFALWAVT--HR--GE------------------------------------------------L-FDL-RMSSVPSVFSKASTVYNPFIYIFMNRQFRSCMMKMI
>SWS2.anoCar
PSLFMG-M-AAF--MFI-LIVLG-VPINVLTIFCTFK-YKK-LR---S-HLNYILVNLSVSNLLVVCVGS-TTAFYSF-SN-----M--------Y-FSL-GPT--A-CKIEGFSATLG-GMVSLWSLAVVAFERYLVIC----KPL-----------------GN--FT--F---R-------GT-HA--IIGCAVTWMFGLAASLPP-L--F--G-W---------S------------R-YIPE-GLQC-SCGPDWYTTENKW--NNESYVIFLFCFCF--GVPLSVIIFSYGRL-------LLTLRA-------V-----------A----K------Q-------------------------------------------QEQ--------------S----------------------------------------AT-----TQKAEREVTK---------MVVVMVMG------------------FLVCWLPYASFALWVVT--HR--GE------------------------------------------------P-FDV-RLASIPSVFSKASTVYNPVIYVLMNKQFRSCMLKLI
>SWS2.galGal
PGLFRA-M-AAF--MFL-LIALG-VPINTLTIFCTAR-FRK-LR---S-HLNYILVNLALANLLVILVGS-TTACYSF-SQ-----M--------Y-FAL-GPT--A-CKIEGFAATLG-GMVSLWSLAVVAFERFLVIC----KPL-----------------GN--FT--F---R-------GS-HA--VLGCVATWVLGFVASAPP-L--F--G-W---------S------------R-YIPE-GLQC-SCGPDWYTTDNKW--HNESYVLFLFTFCF--GVPLAIIVFSYGRL-------LITLRA-------V-----------A----R------Q-------------------------------------------QEQ--------------S----------------------------------------AT-----TQKADREVTK---------MVVVMVLG------------------FLVCWAPYTAFALWVVT--HR--GR------------------------------------------------S-FEV-GLASIPSVFSKSSTVYNPVIYVLMNKQFRSCMLKLL
>SWS1.Ambtig
AWTFYF-Q-TAF--MGF-VFFVG-TPLNAIVLIVTVK-YKK-LR---Q-PLNYILVNVSLAGFTFCIFSV-FTVFVSS-SQ-----G--------Y-FIF-GKT--I-CELEAFLGSVS-GLVTGWSLAFLAIERYIVIC----KPM-----------------GS--FR--F---S-------SK-HA--TMVVLATWAIGFSVSIGP-L--V--G-W---------S------------R-YIPE-GLQC-SCGPDWYTVGTKY--NSETYTWFLFIFCF--IIPLSLICFCYAQL-------LGALRA-------V-----------A----A------Q-------------------------------------------QQE--------------S----------------------------------------AT-----TQKAEREVTR---------MVIVMVVS------------------FCLCYVPYAAMAMYMVN--NR--NH------------------------------------------------G-LDL-RLVTIPAFFSKSACVYNPIIYSFMNKQFRACIMETV
>SWS1.Botau
VWAFHL-Q-AVF--MGF-VFFVG-TPLNATVLVATLR-YRK-LR---Q-PLNYILVNVSLGGFIYCIFSV-FIVFITS-CY-----G--------Y-FVF-GRH--V-CALEAFLGCTA-GLVTGWSLAFLAFERYIIIC----KPF-----------------GN--FR--F---S-------SK-HA--LMVVVATWTIGIGVSIPP-F--F--G-W---------S------------R-FVPE-GLQC-SCGPDWYTVGTKY--YSEYYTWFLFIFCY--IVPLSLICFSYSQL-------LGALRA-------V-----------A----A------Q-------------------------------------------QQE--------------S----------------------------------------AS-----TQKAEREVSH---------MVVVMVGS------------------FCLCYTPYAALAMYIVN--NR--NH------------------------------------------------G-VDL-RLVTIPAFFSKSACVYNPIIYCFMNKQFRACIMEMV
>SWS1.Canfam
VWAFHL-Q-AVF--MGF-VFFAG-TPLNGTVLVATLR-YKK-LR---Q-PLNYILVNVSLGGFLYCI-SV-STVFIAS-CQ-----G--------Y-FVF-GRH--V-CALEAFLGSTA-GLVTGWSLAFLAFERYIVIC----KPF-----------------GN--FR--F---S-------SK-HA--LMVVLATWTIGIGVSIPP-F--F--G-W---------S------------R-FIPE-GLQC-SCGPDWYTVGTKY--RSEYYTWFLFIFCF--IVPLSLICFSYLQL-------LRALRA-------V-----------A----A------Q-------------------------------------------QQE--------------S----------------------------------------AS-----TQKAEREVSR---------MVVVMVGS------------------FCLCYTPYAAMAMYMVN--NR--NH------------------------------------------------G-LDL-RLVTIPAFFSKSACVYNPIIYCFMNKQFRACIMEMV
>SWS1.Mumus
VWAFRL-Q-AAF--MGF-VFFVG-TPLNAIVLVATLH-YKK-LR---Q-PLNYILVNVSLGGFLFCIFSV-FTVFIAS-CH-----G--------Y-FLF-GRH--V-CALEAFLGSVA-GLVTGWSLAFLAFERYVVIC----KPF-----------------GS--IR--F---N-------SK-HA--LMVVLATWIIGIGVSIPP-F--F--G-W---------S------------R-FIPE-GLQC-SCGPDWYTVGTKY--RSEYYTWFLFIFCF--IIPLSLICFSYSQL-------LRTLRA-------V-----------A----A------Q-------------------------------------------QQE--------------S----------------------------------------AT-----TQKAEREVSH---------MVVVMVGS------------------FCLCYVPYAALAMYMVN--NR--NH------------------------------------------------G-LDL-RLVTIPAFFSKSSCVYNPIIYCFMNKQFRACILEMV
>SWS1.Ratnor
VWAFHL-Q-AAF--MGF-VFFAG-TPLNATVLVATLH-YKK-LR---Q-PLNYILVNVSLGGFLFCIFSV-FTVFIAS-CH-----G--------Y-FLF-GRH--V-CALEAFLGSVA-GLVTGWSLAFLAFERYLVIC----KPF-----------------GN--IR--F---N-------SK-HA--LTVVLITWTIGIGVSIPP-F--F--G-W---------S------------R-FIPE-GLQC-SCGPDWYTVGTKY--RSEHYTWFLFIFCF--IIPLSLICFSYFQL-------LRTLRA-------V-----------A----A------Q-------------------------------------------QQE--------------S----------------------------------------AT-----TQKAEREVSH---------MVVVMVGS------------------FCLCYVPYAALAMYMVN--NR--NH------------------------------------------------G-LDL-RLVTIPAFFSKSSCVYNPIIYCFMNKQFRACILEMV
>SWS1.Equcab
VWAFRL-Q-AAF--LGI-VFLVG-MPLNSLVLVATLR-YKK-LR---Q-PLNYILVNVSLGGFLVCIFSV-LIVFINS-CH-----G--------Y-FVF-GPH--V-CAFESFLGTVA-GLVTGWSLAFLAFERYIIIC----KPF-----------------GN--FR--F---S-------SK-HA--LMVVLATWIIGISVSIPP-F--F--G-W---------S------------R-FIPE-GLQC-SCGPDWYTVGTKY--RSEYYSWFLFIFCF--IVPLSLICFSYSQL-------LGALRA-------V-----------A----A------Q-------------------------------------------QQE--------------S----------------------------------------AT-----TQKAEREVSR---------MVVVMVGS------------------FCVCYVPYAALAMYMVN--NP--NH------------------------------------------------G-LDL-RFVTIPAFFSKSSCVYNPIIYCFMNKQFRACIMEMV
>SWS1.Macfas
VWAFYL-Q-AAF--MGT-VFLAG-FPLNAMVLVATVR-YKK-LR---Q-PLNYILVNVSFGGFLLCIFSV-FPVFVNS-CK-----G--------Y-FVF-GRH--V-CAFEAFLGTVA-GLVTGWSLAFLAFERYIVIC----KPF-----------------GN--FR--F---S-------SK-HA--LTVVLATWTIGIGVSIPP-F--F--G-W---------S------------R-FIPE-GLQC-SCGPDWYTVGTKY--RSESYTWFLFIFCF--IVPLSLICFSYTQL-------LRALKA-------V-----------A----A------Q-------------------------------------------QQE--------------S----------------------------------------AT-----TQKAEREVSR---------MVVVMVGS------------------FCVCYVPYAAFAMYMVN--NR--NH------------------------------------------------G-LDL-RLVTIPAFFSKSACIYNPIIYCFMNKQFQAHIMKMV
>SWS1.homSap
VWAFYL-Q-AAF--MGT-VFLIG-FPLNAMVLVATLR-YKK-LR---Q-PLNYILVNVSFGGFLLCIFSV-FPVFVAS-CN-----G--------Y-FVF-GRH--V-CALEGFLGTVA-GLVTGWSLAFLAFERYIVIC----KPF-----------------GN--FR--F---S-------SK-HA--LTVVLATWTIGIGVSIPP-F--F--G-W---------S------------R-FIPE-GLQC-SCGPDWYTVGTKY--RSESYTWFLFIFCF--IVPLSLICFSYTQL-------LRALKA-------V-----------A----A------Q-------------------------------------------QQE--------------S----------------------------------------AT-----TQKAEREVSR---------MVVVMVGS------------------FCVCYVPYAAFAMYMVN--NR--NH------------------------------------------------G-LDL-RLVTIPSFFSKSACIYNPIIYCFMNKQFQACIMKMV
>SWS1.anoCar
MWAFYF-Q-TAF--MGF-VFFAG-TPLNAIILIVTVK-YKK-LR---Q-PLNYILVNISFAGFLFCTFSV-FTVFMAS-SQ-----G--------Y-FFF-GRH--V-CAMEAFLGSVA-GLVTGWSLAFLAFERYIVIC----KPF-----------------GN--FR--F---N-------SR-HA--LLVVAATWIIGVGVAIPP-F--F--G-W---------S------------R-YIPE-GLQC-SCGPDWYTVGTKY--KSEYYTWFLFIFCF--IVPLTLIIFSYSQL-------LGALRA-------V-----------A----A------Q-------------------------------------------QQE--------------S----------------------------------------AT-----TQKAEREVSR---------MVVVMVGS------------------FCLCYVPYASLAMYMVN--NR--DH------------------------------------------------G-LDL-RLVTIPAFFSKSSCVYNPIIYCFMNKQFRACILETV
>SWS1.galGal
PWAFYL-Q-TAF--MGI-VFAVG-TPLNAVVLWVTVR-YKR-LR---Q-PLNYILVNISASGFVSCVLSV-FVVFVAS-AR-----G--------Y-FVF-GKR--V-CELEAFVGTHG-GLVTGWSLAFLAFERYIVIC----KPF-----------------GN--FR--F---S-------SR-HA--LLVVVATWLIGVGVGLPP-F--F--G-W---------S------------R-YMPE-GLQC-SCGPDWYTVGTKY--RSEYYTWFLFIFCF--IVPLSLIIFSYSQL-------LSALRA-------V-----------A----A------Q-------------------------------------------QQE--------------S----------------------------------------AT-----TQKAEREVSR---------MVVVMVGS------------------FCLCYVPYAALAMYMVN--NR--DH------------------------------------------------G-LDL-RLVTIPAFFSKSACVYNPIIYCFMNKQFRACIMETV
>SWS1.xenLae
KWAFTL-Q-AIF--MGM-VFLIG-TPLNFIVLLVTIK-YKK-LR---Q-PLNYILVNITVGGFLMCIFSI-FPVFVSS-SQ-----G--------Y-FFF-GRI--A-CSIDAFVGTLT-GLVTGWSLAFLAFERYIVIC----KPM-----------------GN--FN--F---S-------SS-HA--LAVVICTWIIGIVVSVPP-F--L--G-W---------S------------R-YMPE-GLQC-SCGPDWYTVGTKY--RSEYYTWFIFIFCF--VIPLSLICFSYGRL-------LGALRA-------V-----------A----A------Q-------------------------------------------QQE--------------S----------------------------------------AS-----TQKAEREVSR---------MVIFMVGS------------------FCLCYVPYAAMAMYMVT--NR--NH------------------------------------------------G-LDL-RLVTIPAFFSKSSCVYNPIIYSFMNKQFRGCIMETV
>SWS1.petMar
KWAFDF-Q-AAF--MGF-VFLCGRQPLNAIVLIVTVK-CKK-LR---Q-PLTYMLVNISAAGLVFCLFSI-STVFLFS-TQ-----G--------Y-FVF-GPT--V-CALESLFGSMA-GLVTGWSLAFLAAERYIVIC----KPF-----------------GN--FR--F---G-------SI-HS--LFAFCLTWVLGLGVALPP-F--F--G-W---------S------------R-YIPE-GLQC-SCSPDWNTVGTKY--ESEYCTYFLFVFCF--FVQLSIIIFSYGKL-------LNTLRA-------V-----------A----V------Q-------------------------------------------QQE--------------SSL--------------------------------------SS-----TQKAEREMSR---------MVIVMVGS------------------FCTCYV--AALALYVVT--NR--DH------------------------------------------------N-IDL-RFVTVPAFFSKASCVYNPLIYSFMNKQFRARIMETV
>SWS1.Oncmyk
IWAFYL-Q-TAF--MGF-VFFAG-TPLNFIILVVTVK-YKK-LR---Q-PLNYILVNVSLAGFIFVTFSV-SQVFVSS-AR-----G--------Y-YFL-GYT--L-CAMEACMGSIA-GLVSAWSLAVLAFERYVVIC----KPF-----------------GT--FK--F---D-------NN-QA--LAAVGFTWVMGIGCATPP-F--F--G-W---------S------------R-YIPE-GLGC-SCGPDWYTNNEEY--HCASYTKFLIVTCF--LMPMSIIFFSYSQL-------LGALRA-------V-----------A----A------A-------------------------------------------QAE--------------S----------------------------------------AS-----TQKAEKEVSR---------MVIVMVCS------------------FILCYGPYALAGLYFAY--TT--SE------------------------------------------------N-KDY-RLVTIPAFFPKSSCVYNPLIYAFMNKQFNACIMETV
>SWS1.danRer
KWAFYL-Q-AAF--MGF-VFIVG-TPMNGIVLFVTMK-YKK-LR---Q-PLNYILVNISLAGFIFDTFSV-SQVSVCA-AR-----G--------Y-YSL-GYT--L-CSMEAAMGSIA-GLVTGWSLAVLAFERYVVIC----KPF-----------------GS--FK--F---G-------QG-QA--VGAVVFTWIIGTACATPP-F--F--G-W---------S------------R-YIPE-GLGT-ACGPDWYTKSEEY--NSESYTYFLLITCF--MMPMTIIIFSYSQL-------LGALRA-------V-----------A----A------Q-------------------------------------------QAE--------------S----------------------------------------ES-----TQKAEREVSR---------MVVVMVGS------------------FVLCYAPYAVTAMYFAN--SD--EP------------------------------------------------N-KDY-RLVAIPAFFSKSSSVYNPLIYAFMNKQFNACIMETV
>PPIN.anoCar
RIGYTI-I-AII--MAT-SCTLS-VILNTAVIAITIK-YRQ-LR---Q-PINYSLVNLAIADLGAALLGG-SLNVETN-AV-----G--------Y-YNL-GRV--G-CVTEGFAMAFF-GIVALCTIAVIAVDRAIVIA----KPM-----------------GT--IT--F---T-------TR-KA--MIGVAVSWIWSLVWNTPP-L--F--G-W---------G------------G-YQME-GVMT-SCAPDWAN--SDP--INVSYIICYFLFCF--TIPFITILASYGYL-------IWTLRQ-------V-----------A----K----------VG--------------------------------------LAQ--------------R----------------------------------------GS-----TTKAEAQVSR---------MVIVMVMA------------------FLICWLPYATFALVVVG--NP--QI------------------------------------------------Y-INP-IIATIPMYMAKSSTFYNPIIYIFMNKQFRDCLVRCL
>PPIN.xenTro
RIGYTI-L-ALI--MAV-FCAAA-LFLNVTVIVVTFK-YRQ-LR---H-PINYSLVNLAIADLGVTVLGG-ALTVETN-AV-----G--------Y-FNL-GRV--G-CVIEGFAVAFF-GIAALCTIAVIALDRVFVVC----KPM-----------------GT--LT--F---T-------PK-QA--LAGIAASWIWSLIWNTPP-L--F--G-W---------G------------S-YELE-GVMT-SCAPNWYS--ADP--VNMSYIVCYFSFCF--AIPFLIIVGSYGYL-------MWTLRQ-------V-----------A----K----------LG--------------------------------------VAE--------------G----------------------------------------GT-----TSKAEVQVSR---------MVIVMILA------------------FLVCWLPYAAFAMTVVA--NP--GM------------------------------------------------H-IDP-IIATVPMYLTKTSTVYNPIIYIFMNKQFQECVIPFL
>PPINa.petMar
RYGFTI-L-AVI--MAV-FTLAS-LVLNSTVIIVTLR-HRQ-LR---H-PLNFSLVNLAVADLGVTVFGA-SLVVETN-AV-----G--------Y-FNL-GRV--G-CVIEGFAVAFF-GIAALCTIAVIAVDRFVVVC----KPL-----------------GT--LM--F---T-------RR-HA--LLGITWAWLWSFVWNTPP-L--F--G-W---------G------------S-YKLE-GVRT-SCAPDWYS--RDP--ANVSYIVSFFSFCF--AIPFLVIVVAYGRL-------LWTLHQ-------V-----------A----K----------LG--------------------------------------MGE--------------S----------------------------------------GS-----TAKAEAQVSR---------MVVVMVVA------------------FLVCWLPYALFAMIVVA--KP--GV------------------------------------------------Y-IDP-VIATLPMYLTKTSTVYNPIIYIFMNRQFRDCAVPFL
>PPIN.danRer
RMGYTI-L-AVI--IGV-FSVCG-VILNVTVITVTLK-YKQ-LR---Q-PLNFALVNLAVADLGCAVFGG-LPTVVTN-AM-----G--------Y-FSL-GRV--G-CVLEGFAVAFF-GIAALCSVAVIALERCMVVC----RPV-----------------GS--IS--F---Q-------TR-HA--VFGVAVSWLWSFIWNTPP-L--F--G-W---------G------------R-LQLE-GVRT-SCAPDWYS--RDL--ANVSFIVCYFLLCF--ALPFSVIVYSYTRL-------LWTLRQ-------V-----------S----R----------LQ--------------------------------------VCE--------------G----------------------------------------GS-----AARAEAQVSC---------MVVVMILA------------------FLLTWLPYASFALCVIL--IP--EL------------------------------------------------Y-IDP-VIATVPMYLTKSSTVFNPIIYIFMNRQFRDRALPFL
>PPINb.gasAcu
PSGYAA-L-AAV--MGA-FSVAG-ILLNALVIVVTAR-HRQ-LR---Q-PLSYALVNLAVCDLGCAACGG-LPTTVTS-AM-----G--------Y-FSL-GRA--G-CVLEAFAVAFF-GIASLCTIGVISVERYVVVC----YPM-----------------GA--VL--F---Q-------TR-HA--VAGVVLSWVWSFVWNTPP-L--F--G-W---------G------------S-YELE-GVKI-SCAPNWYS--RDP--GNVSYVTIYFLLCF--AVPFSVIMVSYSRL-------LWTLRQ-----------------------------------LQ--------------------------------------VSE--------------T----------------------------------------GS-----TNRVEVQVAR---------MIVVMVLA------------------FLVTWLPYAAMALAVIT--DS--TL------------------------------------------------H-IDP-VIATIPVYLAKSSTVYNPIIYIFMNRQFRGYAVPSI
>PPINa.gasAcu
RTGFII-L-SII--MAG-FTGPA-IVLNATVIIVTLM-HKQ-LR---Q-PLNYALVNMALADLGTAMTGG-VLSVVNN-AQ-----G--------Y-FSL-GRS--G-CVMEGFAVSLFGGITSLCTVALIAVERMFVVC----KPL-----------------GQ--II--F---Q-------KK-HA--VGGIAISWLWSLSWNLPP-L--F--G-W---------G------------R-YELE-GVGT-SCAPDWHN--QDP--KNVSYIVAYFAVCF--AVPFALILASYTKL-------MWTLHQ-------V-----------S----K----------MT--------------------------------------CLE--------------G----------------------------------------GA-----VAKGEMKVAS---------MVVLMVLT------------------FLISWLPYASLAMLVVY--NP--KV------------------------------------------------E-IHA-LVGTVPVYLAKSSTVFNPIIYIYLNKQFRKYAVPFL
>PPINa.tetNig
RSGFIV-L-SIL--MAL-VTGPA-IVLNATVIIVSLM-HKQ-LR---Q-PLNYALVNMAAADLGTAVSGG-LLSVVNN-AQ-----G--------H-FSL-GRT--G-CVLEGFAVSLCGGIASLCTVALIAVERMFVIC----KPL-----------------GQ--MQ--F---Q-------KQ-HA--LAGISLSWLWSLTWNLPP-L--F--G-W---------G------------R-YELE-GVGT-SCAPDWQS--REP--HNVSYVLAYFTVCF--AAPFAIILVSYAKL-------MWTLHK-------V-----------T----K----------MT--------------------------------------CLE--------------G----------------------------------------GA-----VAKSEMKVAY---------MVVLMVAT------------------FLLSWLPYAGLSMLVVF--KP--DV------------------------------------------------E-INP-LVGTVPVYLAKSSTAYNPIIYIYLNKQFRKYALPFL
>PPINa.cioInt
RSTYSF-L-CVY--MTF-VFLLS-CSLNILVIVATLK-NKV-LR---Q-PLNYIIVNLAVVDLLSGFVGG-FISIAAN-GA-----G--------Y-FFW-GKT--M-CQIEGYFVSNF-GVTGLLSIAVMAFERYFVIC----KPF-----------------GP--VR--F---E-------EK-HS--IFGIVITWVWSMFWNTPP-L--I--F-W---------D------------G-YDTE-GLGT-SCAPNWFV--KEK--RERLFIILYFVFCF--VIPLAVIMICYGKL-------ILTLRQ-------I-----------A----K--------------------------------------------------ESS--------------L----------------------------------------SG-----GTSPEGEVTK---------MVVVMVTA------------------FVFCWLPYAAFAMYNVV--NP--EA------------------------------------------------Q-IDY-ALGAAPAFFAKTATIYNPLIYIGLNRQFRDCVVRMI
>PPINa.cioSav
RSVYSF-L-AVY--MTF-ICLIS-CSLNILVITATLK-NKV-LR---Q-PLNYIIVNLAVVDLLSGLVGG-VISIFAN-GA-----G--------Y-FFW-GKF--M-CQVEGYTVSNF-GVTGLLSIAVMAFERYFVIC----KPF-----------------GP--VR--F---E-------EK-HA--VIGIAVTWIWAMFWNTPP-L--I--F-W---------D------------G-YDTE-GLGT-SCAPNWFV--KGN--TERLFIILYFVFCF--LIPLAIIVLCYGKL-------ILQLRQ-------I-----------A----K--------------------------------------------------ESS--------------L----------------------------------------SG-----GTSPEGEVTK---------MVVVMVTA------------------FVICWLPYAAFAMYNVV--NP--EA------------------------------------------------Q-IDY-ALGAAPAFFAKTATIYNPLIYIGLNRQFRDCVVRMI
>PPINb.cioInt
RHIYTI-L-AVY--MTF-IFLLA-VSLNGFVIIATMK-NKK-LR---Q-PLNYIIINLSIADFLSGLVGG-FIGMISN-SA-----G--------Y-FYF-GKT--V-CILEGYIVSVA-GVCGLMSISVMAFERYFVVC----KPY-----------------GP--FT--L---T-------NT-HA--ALGIGFTWTWSVLWSTPG-L--I--W-L---------D------------G-YVPE-GLGT-SCAPNWFS--KNK--SERIFIFVYFVFCF--FIPLLVIIICYGKI-------VLFLKQ-------A-----------T----R--------------------------------------------------QSS--------------A----------------------------------------SS-----NRQADNKVTK---------MVLVMISA------------------FLICWTPYGVLSLYNAI--NP--DK------------------------------------------------Q-LDY-GLGAVPVFFAKTANIYNPLIYIGLNKQFRDGVIKMV
>PPINb.cioSav
RSTYSG-L-CVF--MSF-VFVLA-VPLNLLVIVATYK-NKD-LR---R-PINYIIVNLAVADLTCSVVGG-LLGVLNN-GA-----G--------Y-YFL-GKS--V-CIFEGYVMSVT-GVCGILSITVMAFERYFVVC----KPF-----------------GQ--TN--L---K-------WS-HA--ITGIVFTWTWSVIWHTPG-L--F--F-W---------N------------G-YEPE-GFGT-SCAPNWFS--QQK--SERIFIFAYFAFCF--LTPLTIIFACYLKL-------ILFIRK-------V-----------S----K--------------------------------------------------KSM--------------V----------------------------------------NE-----ADRRDFEVTR---------MVFVMIAA------------------FLICWLPYGCLSMYNAI--HP--DN------------------------------------------------L-LSY-GIGSVPAFFAKTATIYNPIIYMGLNKKFRDGVIRML
>PPINb.petMar
------------------------------------------------------------------------------------------------------------------------GMTALITVCVLAVERYVVVC----KPL-----------------GG--VH--F---G-------TQ-HG--LCGVAISWTWALAWSAPP-L--F--G-W---------G------------R-YHYE-GVGT-SCAPDWAD--SSP--SGRSYMTTYFIFCF--ALPMIIILFCYTKL-------MIAIHK-------V-----------S----K----------LG-------------------------------------------------------L----------------------------------------SA-----NDTAERKVGI---------MVVVMVFA------------------FFLCWLPYAALAIAVVI--KP--DLKVCG--------LFFFNSFLP--HI-------------------WLAAF-VSP-VTASIPVYLAKSSGAYNPIIYIFMHRQ---------
>PARIE.anoCar
RAGYGV-L-AFL--MFI-NALFS-LFNNFLVIAVTLK-NPQ-LR---N-PINIFILNLSFSDLMMSICGT-TIVIATN-YH-----G--------Y-FYL-GRR--F-CIFQGFAVNYF-GIVSLWSLTILAYERYNVVC----QPL-----------------GT--LQ--M---S-------TQ-RA--YQLLGFIWVFCLFWAVVP-L--F--G-W---------S------------S-YGPE-GVQT-SCSIGWEE--RSW--NNYSYLIVYFLSCF--FIPVLIIGFSYGNV-------IRSLHG-------L-----------N----K------K---VE--------------------------------------QLG--------------G----------------------------------------KS-----NPEEEFRAVI---------MVLVMVVA------------------FLICWLPYTLFALTVVF--NP--AL------------------------------------------------N-ISP-LAATIPTYLSKTSPVYNPIIYIFLNKEFRECAVEFI
>PARIE.xenTro
RSGYSI-L-SFL--MFL-NAVFS-ICNNAIVILVTLK-HPQ-LR---N-PINIFILNLSFSDLMMALCGT-TIVVSTN-YH-----G--------Y-FYL-GKQ--F-CIFQGFAVNYF-GIVSLWSLTLLAYERYNVVC----EPI-----------------GA--LK--L---S-------TK-RG--YQGLVFIWLFCLFWAIAP-L--F--G-W---------S------------S-YGPE-GVQT-SCSIGWEE--RSW--SNYSYIISYFLTCF--IIPVGIIGFSYGSI-------LRSLHQ-------L-----------N----R------K---IE--------------------------------------QQG--------------G----------------------------------------KT-----NPREEKRVVI---------MVLFMVLA------------------FLICWLPYTVFALIVVI--NP--QL------------------------------------------------Y-ISP-LAATLPTYFAKTSPVYNPIIYIFLNKQFRTYAVQCL
>PARIE.danRer
RVGYSI-L-SYL--MFI-NTTLS-VFNNVLVIAVMVK-NLH-FL---N-AMTVIIFSLAVSDLLIATCGS-AIVTVTN-YE-----G--------S-FFL-GDA--F-CVFQGFAVNYF-GLVSLCTLTLLAYERYNVVC----KPM-----------------AG--FK--L---N-------VG-RS--CQGLLLVWLYCLFWAVAP-L--L--G-W---------S------------S-YGPE-GVQT-SCSLGWEE--RSW--RNYSYLILYTLMCF--ILPTVIITYCYSNV-------LLTMRK-------I-----------N----K------S---IE--------------------------------------CQG--------------G----------------------------------------KN-----CAEDNEHAVR---------MVLAMIIA------------------FFICWLPYTAISVLVVV--NP--EI------------------------------------------------S-IPP-LIATMPMYFAKTSPVYNPIIYFLTNKRFRESSLEVL
>PARIE.takRub
RVGYSI-L-SFL--MFI-NTVLS-VFNNSLAIAVMLK-NPS-LL---Q-PINIFILSLAVSDLMIGLCGS-LVVTITN-YH-----G--------S-FFI-GHT--A-CVFQGFAVNYF-GLVSLCTLTLLAYERYNVVC----KPR-----------------AG--LK--L---T-------MR-RS--IIGLLFVWTFCLFWAVTP-L--L--G-W---------S------------S-YGPE-GVQT-SCSLAWEE--RSW--NNYSYLILYTLLCF--IFPVGVIIYCYCKV-------LTSMNK-------L-----------N----K------S---VE--------------------------------------LQG--------------G----------------------------------------LS-----CRRENKHAIN---------MVLAMIIA------------------FFVCWLPYTALSVVVVV--DP--EL------------------------------------------------H-IPP-LVATMPMYFAKTSPVYNPIIYFLSNKQFRDATLEVL
>PARIE.tetNig
RVGYSI-L-SFL--MFI-NTVLS-IFNNGLAITVMLK-NPA-LL---Q-PINIFILSLAVSDLMIGLCGS-LVVTITN-YQ-----G--------S-FFI-GHT--A-CVFQGFAVNYF-GLVSLCTLTLLAYERYNVVC----KPR-----------------AG--LK--L---N-------MR-RS--LVGLLFVWTFCLFWAVTP-L--L--G-W---------S------------S-TAPR---ES-RPPALWLG--RKD--PGTTTAISSSTRSF---ASFCLLESSSTAT-------PRCSHP-------L-----------N----K------S---VE--------------------------------------LQG--------------G----------------------------------------RS-----CQKENDHAIS---------MVLAMIIA------------------FFVCWLPYTALSVVVVV--DP--EL------------------------------------------------R-IPP-LVATMPMYFAKTSPVYNPIIYFLSNKQFRDATLEVL
>PER1.braBel
YEGYLA-S-AIY--ITL-TGLIA-FFGNVITITVFLT-EKE-FRK--K-QQNGFVLNLAIADLSVCVFAY-PSSAIAG-YA-----G--------R-WVL-GDV--G-CTIYGFLCFTF-ALVSMVTLCVISIYRYILIC----KPQ-----------------YA--HL--L---T-------HR-RT--VYVIIGTWLYALVFTVPP-L--V--G-V---------K------------R-YTYE-PMQI-TCSLDWNV--QHP--GEKAYIAAVLVIVY--VLQVLIMCFCYFNI-------IFKSAN-------L-----------K---FA------A---LA-S------------------------------------EKT--------------K----------------------------------------MA-----AKKDTWKTSV---------MCLTMVVS------------------FLIAWTPYAVSSTWDIL--SA--ED--------------------------------------------------LPI-IATILPSLFAKSSCMMNPIIYACCNTKFRQAAVKSF
>PER2.braBel
GVSATI-M-GVY--LTI-VGLVA-TVGNATVVLMFIMKWRQLCR---K-APNLLVINLAAANLCITIFGY-PFSASSG-YA-----H--------Q-WLF-PDA--I-CTLYGFSCFLL-SMVSMHTLCLISAHRYITIC----RPE-----------------HA--SK--L---T-------MN-RT--VLAVIGTWLYAIAVAVPP-L--F--N-I---------A------------R-YTYE-PSGL-SCTIDFRV--TTV--ADLVYLGSLIVLCY--VIHVAVMATCYFKI-------IRKFSR-------H-----------R---FR------Q---VR--------------------------------------DIR--------------T----------------------------------------SH-----QRSFEMGVTM---------RCILMTLF------------------YLLSWTPYTAVCIWTMV--GP------------------------------------------------------PPPVVVSMAAALIAKTHCAFNPILYAFMSEVYRKLVFRTM
>PER2a.strPur
RTGYLL-T-AIY--LTI-VGSIA-TVGNITVICVLCR-YRT-FR---KRSINLLLINMAASDLGVSVAGY-PLTTVSG-YW-----G--------R-WLF-GDV--G-CQFYAFCVYTL-SCSTISTHAAIAVYRYIYIV----KTD-----------------LR--PK--L---T-------AN-FT--SGVIVVIWVYAFFWTVTP-F--V--G-W---------S------------S-YIYE-PFGT-SCSVNWVG--RTI--SDISYMVACTIGVY--LLQIFIMLYCYIRV-------AKKIRG-------V-----------D----P----------GR-TEEKDA-GVVV-F------------------------GRL--------------R----------------------------------------KR-----EAKIDTHVTK---------MCFMMMLT------------------FIVVWAPYAVECLRAAH------VH------------------------------------------------R-ISA-LSSVLPTMFAKSSCMVNPIIFLTSSSKFRQDLGKLW
>PER2b.strPur
QTGYLL-T-ALY--LTL-VGIVS-TIGNITVLCVLCR-YGT-FR---KRSVNILLMNMAVSDLGVSVAGY-PLTAISG-YR-----G--------R-WVF-ADI--G-CQFSGFCVYAL-SCSTISTHAVVAIYRYIYIV----KPY-----------------HR--PR--L---S-------SS-TS--CLAILCIWTFTLFWTITP-F--F--G-W---------S------------S-YTYE-PFGT-SCSINWYG--KSL--GDLTYIICCVVFVF--ILPIIIMLYCYIGV-------AKKIKG-------I-----------D----P----------LR-TEERDI--AVV-F------------------------GRL--------------R----------------------------------------KH-----ETKIDTRVTK---------ICFMMMAS------------------FIVVWTPYAVGSIWASK------IG------------------------------------------------K-ISA-SASVLPTMFAKSSCMINPIIFLTSSSKFRADLGKLW
>Pdumerilii.Go_AKS48306
---YMV-I-GVY--LTI-AGIIS-TVGNSVVIGVVVK-NKE-LR---KQGHNILLLNLAICDLGFTFVGY-PLTASSA-FA-----Q--------R-WLF-GHL--G-CVIYGFCCTVL-ALTDINILMALSIYRYIVIC----KPH-----------------IR--HI--L---H-------RRTVA--AAMVTSCWVYSLLWGVAA-L--V--G-W---------N------------R-YTNE-AFGT-SCSIDWTA--RGA--SDLSYTILMIFFCY--ISHIIVMTFCYYKIKQRSSLMLSRLRN-------H-----------H----KF-----S---AE--------------------------------------DAV--------------L----------------------------------------IN-----NIRNEKRLTV---------MTMVMVGG------------------FILVWSPYAWVAVWKIV--VP--DG--------------------------------------------------VPD-WLTTFPTMFAKATPMLNPLIYVSTNRKFRREARGML
>Pdumerilii.Go_AKS48307
RTGYIV-A-GTY--LCV-IATVA-TLGNSLVVVTFVR-NSS-TR---KKCHNILLLNLAIADLGISFFGY-PLVTVST-LS-----G--------R-WMF-RDY--G-CKIYAFCTFFF-SLVSLNTLVFLSIYRYVIVC----RPS-----------------YK--HH--L---N-------KR-VT--TWSIISSWIYGFFWAILP-F--F--G-W---------S------------H-YTYE-KFGT-SCTIDWVD--QSL--SAITYDVTVIVTCF--LIHVAIMIFCYQKI-------IKRARN-------LIF---------D----H--GI--S---VA-EEQKNG-GGFS--------------------------EGF--------------N----------------------------------------VK-----YMRKQSRISF---------MCCIMVFS------------------FIICWTPYTVMSCVTIF--TQ------------------------------------------------------VPS-TLSTIPTFFAKAAPMSNSIIYFFMNKKFREAFFRTF
>NEUR1.bosTau
WEADLV-A-GFY--LTI-IGILS-TFGNGYVLYMSSR-RKK-KL---R-PAEIMTVNLAICDLGISVVGK-PFTIISC-FC-----H--------R-WVF-GWI--G-CRWYGWAGFFF-GCGSLITMTAVSLDRYLKIC----YLS-----------------YG--IW--L---K-------RK-HA--YICLAVIWAYAAFWTTMP-L--V--G-L---------G------------D-YAPE-PFGT-SCTLDWWLAQASV--GGQIFILNILFFCL--LLPTAVIVFSYVKI-------IAKVKS-------S-----------S----K------E---VA-HF-----------------------------------DSR--------------I----------------------------------------HS-----SHVLEVKLTK---------VAMLICAG------------------FLIAWIPYAVVSVWSAF--GR--PD------------------------------------------------S-IPI-QLSVVPTLLAKSAAMYNPIIYQVIDYKFACCQTGGL
>NEUR1.homSap
WEADLV-A-GFY--LTI-IGILS-TFGNGYVLYMSSR-RKK-KL---R-PAEIMTINLAVCDLGISVVGK-PFTIISC-FC-----H--------R-WVF-GWI--G-CRWYGWAGFFF-GCGSLITMTAVSLDRYLKIC----YLS-----------------YG--VW--L---K-------RK-HA--YICLAAIWAYASFWTTMP-L--V--G-L---------G------------D-YVPE-PFGT-SCTLDWWLAQASV--GGQVFILNILFFCL--LLPTAVIVFSYVKI-------IAKVKS-------S-----------S----K------E---VA-HF-----------------------------------DSR--------------I----------------------------------------HS-----SHVLEMKLTK---------VAMLICAG------------------FLIAWIPYAVVSVWSAF--GR--PD------------------------------------------------S-IPI-QLSVVPTLLAKSAAMYNPIIYQVIDYKFACCQTGGL
>OPS5.Macmul
WEADIV-A-GFY--LTI-IGILS-TFGNGYVLYMSSR-RKK-KL---R-PAEIMTINLAVCDLGISVVGK-PFTIISC-FC-----H--------R-WVF-GWI--G-CRWYGWAGFFF-GCGSLITMTAVSLDRYLKIC----YLS-----------------YG--VW--L---K-------RK-HA--YICLAAIWAYASFWTTMP-L--V--G-L---------G------------D-YAPE-PFGT-SCTLDWWLAQASV--GGQVFILNILFFCL--LLPTAVIVFSYVKI-------IAKVKS-------S-----------S----K------E---VA-HF-----------------------------------DSR--------------I----------------------------------------HS-----SHVLEMKLTK---------VAMLICAG------------------FLIAWIPYAVVSVWSAF--GR--PD------------------------------------------------S-IPI-QLSVVPTLLAKSAAMYNPIIYQVIDYKFACCQTGGL
>NEUR1.canFam
WEADLV-A-GFY--LTI-IGILS-TFGNGYVLYMSSR-RKK-KL---R-PAEIMTINLAICDLGISVVGK-PFTIISC-FC-----H--------R-WVF-GWI--G-CRWYGWAGFFF-GCGSLITMTAVSLDRYLKIC----YLS-----------------YG--VW--L---K-------RK-HA--YICLAVIWAYASFWTTMP-L--V--G-L---------G------------D-YAPE-PFGT-SCTLDWWLAQASL--GGQIFILNILFFCL--LLPTAVIVFSYVKI-------IAKVKS-------S-----------S----K------E---VA-HF-----------------------------------DSR--------------I----------------------------------------HS-----SHVLEMKLTK---------VAMLICAG------------------FLIAWIPYAVVSVWSAF--GR--PD------------------------------------------------S-IPI-QLSVVPTLLAKSAAMYNPIIYQVIDYKFACCQTGRL
>NEUR1.loxAfr
WEADLV-A-GFY--LTI-IGILS-TFGNGYVLYMSCR-RKK-KL---R-PAEIMTINLAVCDLGISVVGK-PFVIISC-FC-----H--------R-WVF-GWI--G-CRWYGWAGFFF-GCGSLITMTAVSLDRYLKIC----YLS-----------------YG--VW--L---K-------RK-HA--YICLAVIWAYASFWTTMP-L--V--G-L---------G------------D-YAPE-PFGT-SCTLDWWLAQASV--GGQIFILNILFFCL--LLPTAVIVFSYVKI-------IAKVKS-------S-----------S----K------E---IA-HF-----------------------------------DSR--------------I----------------------------------------HS-----SHMLEMKLTK---------VAMLICAG------------------FLIAWIPYAVVSVWSAF--GR--PD------------------------------------------------S-IPI-QLSVVPTLLAKSAAMYNPIIYQVIDYKFACCQTGGL
>NEUR1.musMus
WEADLV-A-GFY--LTI-IGILS-TFGNGYVLYMSSR-RKK-KL---R-PAEIMTINLAVCDLGISVVGK-PFTIISC-FC-----H--------R-WVF-GWF--G-CRWYGWAGFFF-GCGSLITMTAVSLDRYLKIC----YLS-----------------YG--VW--L---K-------RK-HA--YICLAVIWAYASFWTTMP-L--V--G-L---------G------------D-YAPE-PFGT-SCTLDWWLAQASG--GGQVFILSILFFCL--LLPTAVIVFSYAKI-------IAKVKS-------S-----------S----K------E---VA-HF-----------------------------------DSR--------------I----------------------------------------HS-----SHVLEVKLTK---------VAMLICAG------------------FLIAWIPYAVVSVWSAF--GR--PD------------------------------------------------S-IPI-QLSVVPTLLAKSAAMYNPIIYQVIDYRFACCQAGGL
>OPS5.Ratnor
--------------LSY-GRILS-TFGNGYVLYMSSR-RKK-KL---R-PAEIMTINLAVCDLGISVVGK-PFTIISC-FC-----H--------R-WVF-GWF--G-CRWYGWAGFFF-GCGSLITMTAVSLDRYLKIC----YLS-----------------YG--VW--L---K-------RK-HA--YICLAVIWAYASFWTTMP-L--V--G-L---------G------------D-YAPE-PFGT-SCTLDWWLAQASG--GGQVFILSILFFCL--LLPTAVIVFSYAKI-------IAKVKS-------S-----------S----K------E---VA-HF-----------------------------------DSR--------------I----------------------------------------HS-----SHVLEVKLTK---------VAMLICAG------------------FLIAWIPYAVVSVWSAF--GR--PN------------------------------------------------S-IPI-QLSVVPTLLAKSAAMYNPIIYQVIDYRFACCQTGGL
>NEUR1.galGal
READII-A-GFY--LTV-IGILS-TLGNGYVIFMSSK-RKK-KL---R-PAEIMTVNLAVCDLGISVVGK-PFSIISF-FS-----H--------R-WIF-GWM--G-CRWYGWAGFFF-GCGSLITMTAVSLDRYLKIC----HLA-----------------YG--TW--L---K-------RH-HA--FICLALIWAYATFWATVP-F--A--G-V---------G------------S-YAPE-PFGT-SCTLDWWLAQASV--AGQAFVLSILFFCL--LFPTAVIVFSYVKI-------ILKVKS-------S-----------T----K------E---VA-HY-----------------------------------DTR--------------I----------------------------------------QN-----SHILEMKLTK---------VAMLICAG------------------FLIAWIPYAVVSVWSAF--GQ--PD------------------------------------------------S-VPI-QFSVVPTLLAKSAAMYNPIIYQVIDCKFACCRSGGP
>NEUR1.xenTro
READIF-A-GVY--LMA-IGILS-TLGNGYVIYMACS-RKK-KL---R-PAEIMTINLAVCDLGISVTGK-PFAIVSC-FS-----H--------R-WVF-GWN--A-CRWYGWAGFFF-GCGSLITLTVVSLDRYLKIC----HLR-----------------YG--TW--L---K-------RR-HA--FIALAVIWAYATLWATLP-L--V--G-V---------G------------N-YAPE-PFGT-TCTLDWWLAQASV--KGQIFVLSMLFFCL--LFPTMVIVFSYAKI-------IAKVKS-------S-----------A----K------E---VA-HF-----------------------------------DTR--------------N----------------------------------------QN-----NHTLEIKLTK---------VAMLICAG------------------FLIAWFPYAVVSVWSAF--GQ--PD------------------------------------------------S-IPI-ELSVVPTMMAKSASMYNPIIYQVIDCKPACCKKD--
>NEUR1.danRer
KEADIV-A-AFY--ILV-IGILS-ATGNGYVMYMTFK-RKT-KL---K-PPEIMTLNLAIFDFGISVSGK-PFFIVSS-FS-----H--------R-WLF-GWQ--G-CRYYGWAGFFF-GCGSLITMTIVSFDRYLKIC----HLR-----------------YG--TW--L---K-------RH-HA--FLSVVFIWAYAAFWATMP-V--V--G-W---------G------------N-YAPE-PFGT-SCTLDWWLTQASV--SGQSFVMCMLFFCL--IFPTVIIVFSYVMI-------IFKVKS-------S-----------A----K------E---VS-HF-----------------------------------DTR--------------N----------------------------------------KN-----NHSLEMKLTK---------VAMLICAG------------------FLIAWIPYAVVSVM-----------------------------------------------------------------------------------------------------
>NEUR2.anoCar
EAADVI-V-GVF--YIV-FGICS-FCGNSILLYVSYK-KKN-LL---K-PAEYFMINLAISDLGMTLTLY-PLAVTSS-LA-----H--------R-WLF-GQQ--V-CLFYAFCGVFF-GVCSLTTLTLLSIVCCLKIC----FPV-----------------YG--NR--F---R-------PG-HG--WILIACAWVYAAIFAFSP-L--A--H-W---------G------------E-YGAE-PYGT-ACCIDWRISNMKK--TAMSYTTALFVFCY--IIPCGIIITSYTLI-------LITVKD-------S-----------R----K------A---VE-QH-----------------------------------ALG--------------P----------------------------------------TR-----MSSVHTITAK---------LSIAVCIG------------------FFVAWSPYAIIAMWAAF--GS--ID------------------------------------------------M-IPP-LAFAVPAVFAKSSTLYNPAMYLFLKPNFR-------
>NEUR2.galGal
EAADIV-V-GTC--YMV-FGICS-LCGNSILLYISYK-KKH-LL---K-PAEYFIINLAISDLAMTLTLY-PLAVTSS-LS-----H--------R-WLY-GKH--I-CLFYAFCGLFF-GICSLSTLTLLSVVCCLKIC----FPA-----------------YG--NR--F---R-------RK-HG--QILIACAWTYAAIFACSP-L--A--H-W---------G------------E-YGEE-PYGT-ACCIDWQSTNVDV--MSMSYTVVLFVLCF--ILPCGVIVTSYSLI-------LVTVKE-------S-----------R----K------A---VE-QH-----------------------------------VSG--------------P----------------------------------------TR-----INNVQTITAK---------LSIAVCIG------------------FFAAWSPYAIIAMWAAF--GS--ID------------------------------------------------K-IPP-LAFAIPAVFAKSSTLYNPIIHLLLKPNFR-------
>NEUR2.danRer
RQHDIL-M-GSL--YSV-FFVLS-LLGNGMLLFVAYR-KRS-SL---K-PAEFFVVNLSVSDLGMTLSLF-PLAIPSA-LA-----H--------R-WLF-GEI--T-CLCYAVCGVLF-GLCSLTNLTALSSVCCLKVC----FPN-----------------YG--NK--F---S-------SS-HA--CVMVIGVWCYASVFAVGP-L--V--H-W---------G------------S-FGPE-PYGT-ACCINWYTPSHDA--LAMSYIISLFIFCY--VVPCTIIILSYTFI-------LVTVRG-------S-----------Q----Q------A---VQ-QH-----------------------------------VSP--------------Q----------------------------------------TK-----VTNAHALIVK---------LSVAVCIG------------------FLTAWSPYAIVAMWAAF--SA--NE------------------------------------------------Q-VPP-TAFALAAIMAKSSTIYNPMVYLLFKPNFR-------
>NEUR2.xenTro
ETDDIV-L-GVL--YSV-FGLLS-LSGNSMLLLVAYR-KRS-IL---K-PAEFFIVNLSISDLGMTGTLF-PLAIPSL-FA-----H--------R-WLF-DKV--T-CNYYAFCGMLF-GLCSLTNLTVLSSVCCLKVC----YPA-----------------YG--NK--F---S-------TA-HS--RILLLGIWAYAGLFATAP-L--A--D-W---------G------------K-YGPE-PYGT-ACCLDWEASYRER--KALSYTISLFVFCY--LIPSSLIFISYTLI-------FVTVKG-------A-----------R----R------A---VQ-QH-----------------------------------LSP--------------Q----------------------------------------AK-----GSSIHSLIIK---------LSIAVCIG------------------FLIAWTPYAIVAMMAAF--GD--PT------------------------------------------------K-IPS-LVFALAAAFAKSSTIYNPVVYLLLKPNFL-------
>NEUR3.anoCar
PVWDYG-M-GVF--LLI-IAILT-ILGNSMVLAVAVK-RSS-CL---R-SPELLTVNLAATDLGMGLSMY-PLAIASA-WN-----H--------A-WLG-GEA--T-CIYYALMGFLF-GVSSIMTLSAMAVIRFLVTF----SSK-----------------PA--GH-KI---N-------RK-VM--HICIMLIWAYAVLWAILP-L--L--G-W---------G------------H-YGPE-PFGT-SCTIAWGQFHNSQ--KGFAFILSMFILCT--FLPAITIIMCYLGI-------AWKFHK-------T-----------H----Q------E---MQ---------------N----------------------LNR--------------I----------------------------------------SS-----AAKLEKKLIL---------VAVLISVG------------------FLGAWTPYAIVSFWSVF--HS--SE------------------------------------------------S-IPY-IVTLLPCLFAKSSTAYNPFIYYTFSKTFR-------
>NEUR3.galGal
PVVDYG-A-GVF--LLI-IAILT-ILGNSAVLATAVK-RSS-LL---K-SPELLTVNLAVADIGMAISMY-PLAIASA-WN-----H--------A-WLG-GDA--S-CIYYALMGFLF-GVCSMMTLCAMAVIRFLVTN----SSK-----------------SN--SN-KI---S-------KN-TV--HILITFIWLYSLLWAILP-L--V--G-W---------G------------Y-YGPE-PFGI-SCTIAWSKFHSSS--NGFSFILSMFLLCT--VLPALTIVACYLGI-------AWKVHK-------A-----------Y----Q------E---IQ---------------N----------------------INR--------------I----------------------------------------PH-----AAKLEKKLTL---------MAVLISVG------------------FLSAWTPYAAASFWSIF--NS--SD------------------------------------------------S-LQP-IVTLLPCLFAKSSTAYNPFIYYIFSKTFR-------
>NEUR3.xenTro
PLVDFG-S-GVF--LLL-VAILT-VLGNCAVLATAVK-CSS-HL---K-APDLLSINLAVADLGMAISMY-PLAIASA-WN-----H--------A-WLG-GDA--S-CLYYALMGFFF-GVSSMMTLTVMAIIRYRVTS----SFK-----------------YS--GC-TI---E-------KK-AV--CILIMCIWLYALLWAVLP-L--L--G-W---------G------------R-YGPE-PFGT-SCTIAWGDFHHSS--NGFSFIISMFILCT--ISPAVTIVVCYSGI-------AWKLHK-------A-----------Y----Q------E---IK---------------N----------------------QDK--------------I----------------------------------------PN-----STKVEKKLTL---------LAILVSFG------------------FLISWTPYAAVSFWSLF--HS--SK------------------------------------------------Y-IPP-VVSLLPCLFAKSSTAFNPMIYYAFSKTFR-------
>NEUR3a.danRer
PAVDYS-A-GTF--LLV-IAILS-ILGNAAVLLTAAW-RHS-VL---K-APELLTVNLAVTDIGMALSMY-PLSIASA-FN-----H--------A-WIG-GDP--S-CLYYGLMGMIF-SVASIMTLAVMGLVRYLVTG----NPP-----------------KS--GS-KF---R-------RK-TI--SILIGVIWMYSLLWAVFP-I--L--G-W---------G------------G-YGPE-PFGL-ACSVDWMGYQHSL--NRSSFIMALAILCT--LMPCVVILFSYSGI-------AWKLHK-------A-----------Y----Q------S---IQ---------------S----------------------NDN--------------L----------------------------------------PN-----SGAVERKVTL---------MGILISTG------------------FIVSWAPYVFVSLWTMF--RSEGED------------------------------------------------S-VVP-IVSLLPCLFAKCSTVYNPLVYYVFRKSFR-------
>NEUR3b.danRer
SAVDYG-I-GAF--LLL-ITILS-ILGNLMVLVMAYK-RSN-HM---K-PPELLSVNLAVTDLGAAVTMY-PLAVASA-WN-----H--------H-WIG-GDV--S-CVYYGLMGFLF-GAASMMTLTIMAIVRFIVSL----TLQ-----------------SP--KE-KI---S-------KR-NA--KILVATTWLYALLWAIFP-L--I--G-W---------G------------K-YGPE-PFGL-SCTLDWRD--MKE--HSQSFVITIFLMNL--ILPAIIIVSCYCGI-------ALRLYV-------T-----------Y----K------S---MD---------------D----------------------SNH--------------V----------------------------------------PN-----MIKMQRRLMV---------IAVLISIG------------------FVGCWAPYGIVSLWSIY--RP--GD------------------------------------------------S-IPA-EVSMLPCLFAKTSTVYNPFIYYIFSKTFK-------
>PER2.patYes
PSEFRI-I-GIF--ISI-CCIIG-VLGNLLIIIVFAK-RRS-VR---R-PINFFVLNLAVSDLIVALLGY-PMTAASA-FS-----N--------R-WIF-DNI--G-CKIYAFLCFNS-GVISIMTHAALSFCRYIIIC----QYG-----------------YR--KK--I---T-------QT-TV--LRTLFSIWSFAMFWTLSP-L--F--G-W---------S------------S-YVIE-VVPV-SCSVNWYG--HGL--GDVSYTISVIVAVY--VFPLSIIVFSYGMI-------LQEKVCK-----DS-----------R----K------NGIRAQ-QR-------------------------------------Y--------------T----------------------------------------PRF----IQDIEQRVTF---------ISFLMMAA------------------FMVAWTPYAIMSALAIG--SF----------------------------------------------------N-VEN-SFAALPTLFAKASCAYNPFIYAFTNANFRDTVVEIM
>Cioa_r-opsin_TRINITY_DN2804_c0_g1::TRINITY_DN2804_c0_g1_i1::g.14662::m.14662 type:complete len:386 gc:universal TRINITY_DN2804_c0_g1_i1:124-1281(+)
PLWHSL-L-GIA--MII-LGIIS-VLGNFIVMYLMMT-TKT-LR---T-PTNLLVVNLAFSDFSMMAFMM-PTMAANC-FA-----E--------T-WIL-GPF--M-CEIYGMAGSIF-GCGSIWTMVMISLDRYNVIV----RGM-----------------TA--AP--L---T-------HK-KA--TLQILFVWTWATVWTILP-F--F--G-W---------S------------R-YVPE-GNMT-SCTIDYLT--KNW--NSASYVVIYGCAVY--FTPLLTMIYCYYFI-------VKAVAD-------H-----------E----K------Q---LR-EQAKKM-NVAS-L-R----------------------ANA--------------D----------------------------------------QQ-----KTSAEVRLAK---------IAMMTVGL------------------WFMAWTPYLSIAWSGIF--SD--GS------------------------------------------------R-LTP-LATIWGSVFAKANACYNPIVYGISHPKYRAALFKKF
>Cisr_r-opsin_3prime_Frag_TRINITY_DN261969_c0_g1_i1_lcl|ORF1
-----------------------------------------------------------------------------------------------------------------------------------------------------------------------------------------------------------------------------------------------------------T-SFTIDYLT--KNW--NSASYVVIYGCAVY--FTPLLTMIYCYYFI-------VKAVAD-------H-----------E----K------Q---LR-EQAKKM-NVAS-L-R----------------------ANA--------------D----------------------------------------QQ-----KTSAEVRLAK---------IAMMTVGL------------------WFM----------------------------------------------------------------------------------------------------------------
>AAO59500.LIMPO_OPS3
-------------------------------------------R---T-PTNLLVVNLAFSDFCMMAFMM-PTMTSNC-FA-----E--------T-WIL-GPF--M-CEVYGMAGSLF-GCASIWSMVMITLDRYNVIV----RGM-----------------AA--AP--L---T-------HK-KA--TLLLLFVWIWSGGWTILP-F--F--G-W---------S------------R-YVPE-GNLT-SCTVDYLT--KDW--SSASYVIIYGLAVY--FLPLITMIYCYFFI-------VHAVAE-------H-----------E----K------Q---LR-EQAKKM-NVAS-L-R----------------------ANA--------------D----------------------------------------QQ-----KQSAECRLAK------------------------------------------------------------------------------------------------------------------------------------------------------
>AAO59502.LIMPOL_OPS4
--------------------------------------------------------NLAFSDFCMMAFMM-PTMTSNC-FA-----E--------T-WIL-GPF--M-CEVYGMAGSLF-GCASIWSMVMITLDRYNVIV----RGM-----------------AA--AP--L---T-------HK-KA--TLLLLFVWIWSGGWTILP-F--F--G-W---------S------------R-YVPE-GNLT-SCTVDYLT--KDW--SSASYVIIYGLAVY--FLPLITMIYCYFFI-------VHAVAE-------H-----------E----K------Q---LR-EQAKKM-NVAS-L-R----------------------ANA--------------D----------------------------------------QQ-----KQSAECRLAK------------------------------------------------------------------------------------------------------------------------------------------------------
>P35360.LIMPO1
PLWYSI-L-GVA--MII-LGIIC-VLGNGMVIYLMMT-TKS-LR---T-PTNLLVVNLAFSDFCMMAFMM-PTMTSNC-FA-----E--------T-WIL-GPF--M-CEVYGMAGSLF-GCASIWSMVMITLDRYNVIV----RGM-----------------AA--AP--L---T-------HK-KA--TLLLLFVWIWSGGWTILP-F--F--G-W---------S------------R-YVPE-GNLT-SCTVDYLT--KDW--SSASYVVIYGLAVY--FLPLITMIYCYFFI-------VHAVAE-------H-----------E----K------Q---LR-EQAKKM-NVAS-L-R----------------------ANA--------------D----------------------------------------QQ-----KQSAECRLAK---------VAMMTVGL------------------WFMAWTPYLIISWAGVF--SS--GT------------------------------------------------R-LTP-LATIWGSVFAKANSCYNPIVYGISHPRYKAALYQRF
>P35361.LIMPO2
PLWYSI-L-GVA--MII-LGIIC-VLGNGMVIYLMMT-TKS-LR---T-PTNLLVVNLAFSDFCMMAFMM-PTMASNC-FA-----E--------T-WIL-GPF--M-CEVYGMAGSLF-GCASIWSMVMITLDRYNVIV----RGM-----------------AA--AP--L---T-------HK-KA--TLLLLFVWIWSGGWTILP-F--F--G-W---------S------------R-YVPE-GNLT-SCTVDYLT--KDW--SSASYVIIYGLAVY--FLPLITMIYCYFFI-------VHAVAE-------H-----------E----K------Q---LR-EQAKKM-NVAS-L-R----------------------ANA--------------D----------------------------------------QQ-----KQSAECRLAK---------VAMMTVGL------------------WFMAWTPYLIIAWAGVF--SS--GT------------------------------------------------R-LTP-LATIWGSVFAKANSCYNPIVYGISHPRYKAALYQRF
>Crops1
PLWYSI-L-GMA--MIV-LGIIC-VLGNGMVIYLMTT-TKS-LR---T-PTNLLVVNLAFSDFCMMAFMM-PTMTSNC-FA-----E--------T-WIL-GPF--M-CEVYGMAGSLF-GCASIWSMVMITLDRYNVIV----RGM-----------------SA--AP--L---T-------HK-KA--TLLLLFVWIWSGGWTILP-F--F--G-W---------S------------R-YVPE-GNLT-SCTVDYLT--KDW--SSASYVILYGIAVY--FLPLITMIYCYFFI-------VHAVAD-------H-----------E----K------Q---LR-EQAKKM-NVAS-L-R----------------------ANA--------------D----------------------------------------QQ-----KQSAECRLAK---------VAMMTVGL------------------WFMAWTPYLTIAWAGVF--SS--GK------------------------------------------------R-LTP-LATIWGSVFAKANSCYNPIVYGISHPRYKAALYQRF
>TtOps1
PLWYSI-L-GMA--MIF-LGIIC-VLGNGMVIYLMTT-TKS-LR---T-PTNLLVVNLAFSDFCMMAFMM-PTMTANC-FA-----E--------T-WIL-GPF--M-CEVYGMAGSLF-GCASIWSMVMITLDRYNVIV----RGM-----------------SA--AP--L---T-------HK-KA--TLLLLFVWIWSGGWTILP-F--F--G-W---------S------------R-YVYE-DNFT-SCTVDYLT--KDW--SSASYVILYGIAVY--FLPLITMIYCYFFI-------VHAVAD-------H-----------E----K------Q---LR-EQAKKM-NVAS-L-R----------------------ANA--------------D----------------------------------------QQ-----KQSAECRLAK---------VAMMTVGL------------------WFMAWTPYLTIAWAGVF--SS--GK------------------------------------------------R-LTP-LATIWGSVFAKANSCYNPIVYGISHPRYKAALYQKF
>Acoy_LWS_TR11756|c0_g1_i1|ORF2
PLWHSL-L-GLA--III-LGIIS-VIGNAMVIYLMMT-TKT-LR---S-PTNLLVVNLAFSDFCMMAFMM-PTMAANC-FA-----E--------T-WIL-GPF--M-CEIYGMVGSLF-GCGSIWTMVMISLDRYNVIV----RGM-----------------AA--AP--L---T-------HK-KA--VGLIAFVWIWSTGWTLLP-F--F--G-W---------S------------R-YVPE-GNMT-SCTVDYLN--KEF--HSASYVVAYGVAVY--FVPLITMIYSYFFI-------VRAVAD-------H-----------E----N------T---LR-EQAKKM-NVAS-L-R----------------------ANS--------------D----------------------------------------QQ-----KTSAEIKLAK---------VAMMTVGL------------------WFMALAPYLSIAW------------------------------------------------------------------------------------------------------
>Aste_LWS_TR4064|c0_g1_i1|ORF3
PLWHSL-L-GFA--MII-LGIIS-VVGNAMVLYLMMT-TKT-LR---T-PTNLLIVNLAFSDFCMMAFMM-PTMAANC-FA-----E--------T-WIL-GPF--M-CEIYGMVGSLF-GCGSIWTMVMITLDRYNVIV----RGM-----------------AA--AP--L---T-------HK-KA--VLMIAFVWAWSIGWTLLP-F--F--G-W---------S------------R-YVPE-GNMT-SCTVDYLN--KEF--HSASYVIVYGCAVY--FMPLITMIYCYFFI-------VSAVAN-------H-----------E----K------Q---LR-EQAKKM-NVAS-L-R----------------------ANA--------------D----------------------------------------QQ-----KTSAECRLAK---------VAMMTVGL------------------WFMAWTPYISIAWSGIF--SD--GK------------------------------------------------F-LTP-LATIWGSVFAKANACYNPIVYGISHPKYRAALYQRF
>Acoy_LWS_TR9742|c0_g1_i1|ORF25
PLWHSL-L-GMA--MII-LGIIS-VLGNGMVIYLMST-TKI-LR---T-PTNLLVVNLAFSDFCMMAFMM-PTMAANC-FA-----E--------T-WIL-GPF--M-CEIYGMVGSLF-GCVSIWSMVMISLDRYNVIV----RGM-----------------AA--AP--L---T-------NN-KA--AIQILFIWLWSSAWTLFP-M--F--G-W---------N------------R-YVPE-GNMT-SCTVDYLT--KDW--AFSSYVIFYGIAVY--FVPLVTLIYSYTFI-------VRSVAE-------H-----------E----H------Q---LR-EQARKM-NVSS-L-R----------------------ANA--------------D----------------------------------------QQ-----KTSAEMRLAK---------IAMMTVGL------------------WFMAWTPYLSIAWSGVF--SN--GS------------------------------------------------R-LTP-LATIWGSVFAKANACYNPIVYGISHPRYRAALYEKF
>Aivi_LWS_TR1732|c0_g1_i1|ORF28
PLWHSL-L-GVA--MII-LGIIS-VLGNGMVIYLMST-TKS-LR---T-PANLLVVNLAFSDFCMMAYMM-PTMAANC-FA-----E--------T-WIL-GPF--M-CEIYGMAGSLF-GCVSIWSMVMISVDRYNVIV----RGM-----------------AA--EP--L---T-------NK-KA--TIQILFVWLWAGVWTALP-F--F--G-W---------N------------R-YVPE-GNMT-SCTVDYLT--KNW--TFSSYVVIYALAVY--FLPLLTLIYCYTYI-------VRAVAE-------H-----------E----K------T---LR-EQAKKM-NVSS-L-R----------------------ANA--------------D----------------------------------------QR-----KTSAECRLAK---------IAMMTVGL------------------WFMAWTPYLSIAWSGVF--SD--GS------------------------------------------------R-LTP-LATIWGSVFAKANACYNPIVYGISHPKYRAALYQKF
>Aste_LWS_TR2921|c1_g1_i1|ORF13+c0_g1_i1_ORF18
PLWHSL-L-GMA--MIL-LGIIS-VLGNGMVIYLMST-TKT-LR---T-PANLLVVNLAFSDFCMMAYMM-PTMAANC-FA-----E--------T-WIL-GPF--M-CEIYGMAGSLF-GCVSIWSMVMISVDRYNVIV----RGM-----------------AA--EP--L---T-------NK-KV--IMQILFIWVWSAVWTIFP-F--F--G-W---------N------------R-YVPE-GNMT-SCTVDYLT--KNW--ASSSYVVIYAIAVY--FLPLLTLIYCYTYI-------VRAVAE-------H-----------E----K------T---LR-EQAKKM-NVSS-L-R----------------------ANA--------------D----------------------------------------QT-----KTSAECRLAK---------IAMMTVGL------------------WFMAWTPYLSIAWSGIF--SN--GS------------------------------------------------R-LTP-LATIWGAVFAKANACYNPIVYGISHPKYRAALYQKF
>Mesobuthus_martensii_con80550
PLWHSL-L-GIA--MIV-LGIIS-IAGNGMVIYLMIT-TKN-LR---T-PTNLLIVNLAFSDFCMMAFMM-PTMAANC-FA-----E--------T-WIL-GPF--M-CEIYGMAGSLF-GCGSIWTMVMISLDRYNVIV----RGM-----------------AA--GP--L---S-------TK-KA--VLMIMFVWTWTITWTLLP-F--F--G-W---------N------------R-YVPE-GNMT-SCTLDYLN--REW--HSASYVVIYGCAVY--FTPLLTMIYCYFFI-------VRAVAQ-------H-----------E----K------T---LR-EQAKKM-NVAS-L-R----------------------ANT--------------D----------------------------------------QQ-----KQSAEIRLAKVGNYYTLEQIAMMTVGL------------------WFMAWTPYLSIAWSGIF--NN--RK------------------------------------------------H-LTP-LATIWGSVFAKANACYNPIVYGISHPKYRAALYLKF
>Aeme_LWS_TR9433|c0_g1_i1|ORF3
PLWHSL-L-GIA--MII-LGIVS-VIGNGMVVYLMTS-CKS-LK---T-PTNMLIVNLAFSDFCMMAFMM-PTMAANC-FA-----E--------T-WIL-GPF--M-CEIYGMAGSLF-GCVSIWTMVMIAFDRYNVIV----RGM-----------------SG--EP--L---T-------TK-KA--ALQIFLVWAWSATWTLLP-F--F--G-W---------N------------R-YVPE-GNMT-SCTIDYLT--KDW--GSSSYVILYGIAVY--FIPLLTLIYNYTFI-------VRSVAE-------H-----------E----K------Q---LR-EQAKKM-NVSS-L-R----------------------ANS--------------D----------------------------------------QN-----KQSAECRLAK---------IAMMTVGL------------------WFIAWTPYLSIAWNGVF--ST--GK------------------------------------------------R-LTP-LATIWGAVFAKAVAVYNPIVYGISHPKYRAALLQKF
>Cupsal.CCO61974.RH2
PLWHSL-L-GIA--MIV-LGIIS-VIGNGMVVYLMTS-TKS-LK---T-PTNMLIVNLAFSDFCMMAFMM-PTMTANC-FA-----E--------T-WIL-GPF--M-CEIYGMAGSLF-GCVSIWTMVMIAFDRYNVIV----KGM-----------------SA--EP--L---T-------TK-KA--ALEILFVWAWSALWTLLP-F--F--G-W---------N------------R-YVPE-GNMT-SCTIDYLT--KDW--SSSSYVIFYGIAVY--FMPLFTLIYNYTFI-------VRSVAN-------H-----------E----K------E---LR-EQARKM-NVSS-L-R----------------------ANA--------------D----------------------------------------QQ-----KQSAECRLAK---------IALMTVGL------------------WFIAWTPYLSIAWSGVF--SS--RK------------------------------------------------Y-LTP-LATIWGAVFAKAVAVYNPIVYGISHPKYRAALHQRF
>KFM75836.Stemim
PLWHSL-L-GLA--MII-LGIVS-VIGNGMVIYLMTT-TKS-LK---T-PTNMLIVNLAFSDFSMMAFMM-PTMTANC-FA-----E--------T-WVL-GPL--M-CEIYGMAGSLF-GCVSIWTMVMIAFDRYNVIV----RGM-----------------SA--EP--L---T-------SK-KA--AIQILFVWAWSAVWTLLP-M--F--G-W---------N------------R-YVPE-GNMT-SCTIDYLT--KDW--SSSSYVIFYGLAVY--FMPLFTLIYNYTFI-------VRSVAD-------H-----------E----K------E---LR-EQAKKM-NVSS-L-R----------------------ANS--------------D----------------------------------------QQ-----KQSAECRLAK---------IALMTVGL------------------WFIAWTPYLSIAWSGVF--SS--GK------------------------------------------------R-LTP-LATIWGAVFAKAVAVYNPIVYGISHPKYRAALHQKF
>KFM77102.Stemim
PLWHSL-L-GLA--IIV-LGIIS-VIGNGMVIYLMTT-TKS-LK---T-PTNMLIVNLAFSDFSMMAFMM-PTMAANC-FA-----E--------T-WVL-GPL--M-CEIYGMAGSLF-GCVSIWTMVMIAFDRYNVIV----RGM-----------------SA--EP--L---T-------SK-KA--ALQILLVWAWSALWTLLP-M--F--G-W---------N------------R-YVPE-GNMT-SCTIDYLT--KDW--SSSSYVIFYALAVY--FMPLFTLIYNYTFI-------VRSVAE-------H-----------E----E------Q---LR-EQAKKM-NVSS-L-R----------------------ANS--------------D----------------------------------------QQ-----KQSAECRLAK---------IALMTVGL------------------WFIAWTPYLSIAWSGVF--SS--GK------------------------------------------------R-LTP-LATIWGAVFAKAVAVYNPIV----------------
>KFM77100.Stemim+KFM77099.Stemim
PLWHSL-L-GLA--MII-LGIVS-VIGNGMVIYLMTS-TKS-LK---T-PTNMLIVNLAFSDFCMMAFMM-PTMAANC-FA-----E--------T-WIL-GPL--M-CEIYGMAGSLF-GCVSIWTMVMIAFDRYNVIV----KGM-----------------SA--EP--L---T-------SK-KA--AVQILLVWTWAAVWTLLP-M--F--G-W---------N------------R-YV-----MT-SCTVDYLT--KDW--SSSSYVVIYALAVY--FTPLFTLIYNYTFI-------VRSVAE-------H-----------E----K------Q---LR-EQAKKM-NVSS-L-R----------------------ANS--------------D----------------------------------------QQ-----KQSAECRLAK---------VALMTVGL------------------WFIAWTPYLSIAWSGVF--SS--GK------------------------------------------------R-LTP-LATIWGAVFAKAVAVYNPIVYGISHPKYRAALHQKF
>XP_015921071.1 ocellar opsin-like [Parasteatoda tepidariorum]
PLWHSL-L-GLA--MII-LGIVS-VIGNGMVIYLMTS-TKS-LK---T-PTNMLIVNLAFSDFCMMAFMM-PTMTANC-FS-----E--------T-WIL-GPL--M-CEIYGMVGSLF-GCVSIWSMVMIAFDRYNVIV----RGM-----------------SA--EP--L---T-------SK-KA--AFQILMVWVWSGAWTILP-F--F--G-W---------N------------R-YVPE-GNMT-SCTIDYLT--KDW--SSSSYVIFYGLAVY--FTPLLTLIYNYTFI-------VRSVSN-------H-----------E----K------Q---LR-EQAKKM-NVSS-L-R----------------------ANA--------------D----------------------------------------QQ-----KQSAECRLAK---------IALMTVGL------------------WFIAWTPYLSIAWSGVF--SN--GA------------------------------------------------R-LTP-LATIWGAVFAKAVAVYNPIVYGISHPKYRAALHQKF
>Lven_LWS_TR21708|c0_g1_i1|ORF1
PLWHSL-L-GIA--MII-LGIVS-VIGNGMVVHIMSS-TKS-LK---T-PTNMLIVNLAFSDFCMMAFMM-PTMAANC-FA-----E--------T-WIL-GPL--M-CEIYGMAGSLF-GCVSIWSMVMISFDRYNVIV----KGM-----------------AA--EP--L---T-------SK-RA--AVQILGVWAWSAVWTVLP-F--F--G-W---------N------------R-YVPE-GNMT-SCTIDYLT--KDW--SSSSYVILYGLAVY--FAPLFTLIYNYTFI-------VRSVAE-------H-----------E----K------Q---LR-EQAKKM-NVSS-L-R----------------------ANA--------------D----------------------------------------QQ-----KQSAECRLAK---------VALMTVGL------------------WFIAWTPYLSIAWSGVL--SN--GK------------------------------------------------R-LTP-LATIWGAVFAKAVAVYNPIVYGISHPKYRAALQKKF
>BAG14331.Hasada.Ops2
PLWHSL-L-GIA--MII-LGIVS-VIGNGMVIYLMST-TKS-LK---T-PTNMLIVNLAFSDFCMMAFMM-PTMAANC-FA-----E--------T-WIL-GPL--M-CEIYGMAGSLF-GCVSIWSMVMIAFDRYNVIV----RGM-----------------SA--EP--L---T-------TK-KA--AAQIFFIWTWATTWTLFP-F--F--G-W---------S------------R-YVPE-GNMT-SCTVDYLT--EDL--KSSSYVLIYGCAVY--FTPLFTLIYNYTFI-------VRSVSI-------H-----------E----N------N---LR-EQAKKM-NVSS-L-R----------------------ANA--------------D----------------------------------------QQ-----KQSAECRLAK---------IALMTVGL------------------WFIAWTPYLSIAWSGIF--SS--RK------------------------------------------------H-LTP-LATIWGAVFAKAVAVYNPIVYGISHPKYRAALFEKF
>BAG14334.Plepay.Ops2
PLWHSL-L-GIA--MIL-LGIVS-VIGNGMVMYLMNT-TKS-LK---T-PTNMLIVNLAFSDFCMMAFMM-PTMAANC-FA-----E--------T-WIL-GPF--M-CEIYGMAGSLF-GCVSIWSMVMIAFDRYNVIV----RGM-----------------NA--EP--L---T-------TK-KA--AAQIFLIWAWAIMWTVLP-F--F--G-W---------S------------R-YVPE-GNMT-SCTVDYLS--EDL--KSSSYVLIYGCAVY--FIPLFTLIYNYTFI-------VRAVSI-------H-----------E----D------N---LR-EQAKKM-NVTS-L-R----------------------ANA--------------D----------------------------------------QQ-----KQSAECRLAK---------IALMTVGL------------------WFIAWTPYLCIAWSGIF--SS--RK------------------------------------------------H-LTP-LATIWGAVFAKAVAVYNPIVYGISHPKYRAALFQKF
>Hust_LWS_TR4001|c0_g1_i1|ORF17
PLWHSL-L-GIA--MIL-LGIIS-VIGNGMVIYLMST-TKS-LK---T-PTNMLIVNLAFSDFCMMAFMM-PTMAANC-FA-----E--------T-WIL-GPL--M-CEIYGMAGSLF-GCVSIWSMVMIAFDRYNVIV----RGM-----------------SG--EP--L---T-------TK-KA--AAQIFLIWAWSLMWTVLP-F--F--G-W---------N------------R-YVPE-GNMT-SCTVDYLN--EDL--KSSSYVLVYGCAVY--FVPLITLIYNYTFI-------VRAVSI-------H-----------E----N------N---LR-EQARKM-NVSS-L-R----------------------ANA--------------D----------------------------------------QQ-----KQSAECRLAK---------IALMTVGL------------------WFI----------------------------------------------------------------------------------------------------------------
>Cvib_LWS_TR31034|c0_g1_i1|ORF7
PLWHC--------------GIVS-VIGNGMVVFLMTT-TKS-LK---T-PTNMLIVNLAFSDFCMMSFMM-PTMAANC-FA-----E--------T-WIL-GPL--M-CEIYGMAGSLF-GCVSIWTMVMIAFDRYSVTV----RGM-----------------SA--EP--L---T--------------------------------------------------------------------------------------------------------------------------------------------------------------------------------------------------------------------------------------------------------------------------------------------------------------------------------------------------------------------------------------------------------------------------------------------------
>Dlon_LWS_TR2399|c0_g1_i1|ORF18
PLWHSL-L-GMA--MIV-LGIVS-VIGNGMVIYLMST-AKT-LQ---T-PANMLIKNLAFSDFCMMAFMM-PTMTANC-FA-----E--------T-WVL-GPF--M-CEVYGMAGSLF-GCVSIWTMVMIAFDRYNVIV----RGM-----------------SA--DP--L---T-------TK-KA--AIQILFVWGWSAVWTLAP-F--F--G-W---------N------------R-YVPE-GNMT-SCTIDYLS--KDM--NSASYTILYGIAVY--FMPLFALIYNYFFI-------VQSVAK-------H-----------E----E------E---LR-EQARKM-NVSS-L-R----------------------ANA--------------D----------------------------------------QQ-----KQSAECRLAK---------VALMTVGL------------------WFIAWTPYLSIAWSGVF--SS----------------------------------------------------------------------------------------------
>Lven_LWS_TR12417|c0_g2_i1|ORF2
-------------------------------------------------PA--------------------------------------------------APL--M-CEIYGMAGSLF-GCVSIWSMVMISFDRYNVIV----KGM-----------------AA--EP--L---T-------SK-KA--AMQIFMVWLWSAVWTSLP-F--F--G-W---------N------------R-YVPE-GNMT-SCTIDYLT--KDW--NSSSYVVIYALAVY--FTPLVTLIYNYFFI-------VRSVAN-------H-----------E----E------E---LR-EQARKM-NVSS-L-R----------------------ANA--------------D----------------------------------------QQ-----KQSAECKLAK---------IALMTVGL------------------WFIAWTPYLSIAWSGVF--AT--GK------------------------------------------------R-LTP-LATIWGAVF---------------------------
>MFor_LWS_TR3630|c0_g1_i2|ORF3
LEFRRV-L--FR--SVI-LGIVS-VLGNGMVVYLMST-TKS-LK---T-PTNMLITNLAFSDFCMMAFMM-PTMAANC-FA-----E--------T-WTL-GPL--M-CEIYGMAGSLF-GCVSIWTMVMIAFDRYNVIV----KGM-----------------SA--EP--L---T-------SK-KA--AIQILLVWAWSLLWTLLP-F--F--G-W---------N------------R-YVPE-GNMT-SCTIDYLT--KDW--SSSSYVIFYGIAVY--F--------------------------------------------------------------------------------------------------------------------------------------------------------------------------------------------------------------------------------------------------------------------------------------------------------------------------------------
>LMS.ixoSca
PLWHSL-L-GFA--MVI-LGVIS-VVGNSMVIYIMTT-SKS-LR---S-PTNMLVVNLAFSDWCMMAFMM-PTMAANC-FA-----E--------T-WIL-GPF--M-CEVYGMVGSLF-GCGSIWSMVMITLDRYNVIV----RGV-----------------AA--AP--L---T-------HK-RA--ALMIFFVWFWALTWTLLP-F--F--G-W---------S------------R-YVPE-GNMT-SCTIDYLT--KAL--WSASYVVAYAGGVY--WTPLFINIYCYSKI-------VRAVAQ-------H-----------E----K------Q---LR-LQARKM-NVAS-L-R----------------------ANA--------------E----------------------------------------QT-----KTSAEARLAK---------IALMTVGL------------------WFMAWTPYLTIAWAGIF--SD--GS------------------------------------------------K-LTP-LATIWGSVFAKANACYNPIVYGISHPKYRAALARRF
>Cvib_LWS_TR40608|c0_g1_i1|ORF15
-----------------------------------------------------------------------------------------------------------------------------------AFDRYSVTV----RGM-----------------FA--EP--L---T-------SK-KA--ALQIFLVWSWAKLWTMLP-F--F--G-W---------N------------R-YVPE-GNMT-SCTVDYLT--KDW--GSSSYVIIYSSFVY--FTPLVTLIYNYTYI-------VKSVAN-------H-----------E----K------Q---LR-EQARKM-NVSS-L-R----------------------ANT--------------D----------------------------------------QQ-----KQSAECRLAK---------VAMMTVGL------------------WFIAWTPYLTIAWSGVF--SS--GK------------------------------------------------H-LTP-LATIWGAVFAKAVALYNPIVYGISHPKYRAALHQGF
>Mesobuthus_martensii_con340288
PLWHSL-L-GIA--MII-LGIIS-VVGNGMVIYLMMS-TKS-LR---T-PTNLLIVNLAFSDFSMMAFMM-PTMAANC-FA-----E--------T-WIL-GAF--M-CEIYGMAGSLF-GCVSIWTMVMITLDRYNVIV----RGM-----------------SA--AP--L---T-------HK-KA--VVLILFVWLWSIAWTIAP-M--F--G-WNRYVKICYTN------------R-YVPE-GNMT-SCTVDYLT--KEI--TYMSYVIVYGCAVY--MTPLITMIYSYFFI-------VRAVAT-------H-----------E----K------T---LR-EQAKKM-NVAS-L-R----------------------ANA--------------D----------------------------------------QQ-----KQSAECRLAK---------VCLI--------------------------------------F--Q-----------------------------------------------------------------------------------------------
>AIT75832.Limpol8
PLWFQI-L-GVA--MIF-LGILC-ICGNGVVIYIFLT-TKS-MR---T-ASNVLIVNLAFSDFMMMGTMM-PMMATNC-FA-----E--------K-WAL-GPF--M-CEVYGMLGSLF-GCASIWSMVMITYDRYHIIG----KGF-----------------SV--SP--M---T-------HS-KA--ALMNIFVWAWSIGWTLAP-F--F--G-W---------N------------R-YVPE-GNMT-SCTFDYLT--KDT--HSRSYVVIYATAVY--FLPLFITIYCYFFI-------VRAVAD-------H-----------E----R------S---LR-EQAKKM-NVTS-L-R----------------------ANG--------------D----------------------------------------QQ-----GARAEIRLAK---------IAMFNVGL------------------WFVAWTPYLIIAFNGIF--SD--GT------------------------------------------------K-LTP-LATIWGSVFAKANSVYNPIVYGISHPKYRVALKAKL
>TtOps8_C_term
-----------------------------------------------------------------------------------------------------------------------------------------------------------------------------------------------------------------------------------------------------------------------------------------------------------------------------------------------------------R-EQAKKM-NATS-L-R----------------------ANA--------------D----------------------------------------QQ-----DTRAEIRLAK---------IAMFNVGL------------------WFVAWTPYLIISFNGIF--SD--GA------------------------------------------------K-LTP-LATIWGSVFAKANSVYNPIVYGISHPKYRVVLKAKL
>CrOps8long
PLWFQI-L-GVA--MVL-LGILC-ICGNVIIIYIFLT-TKS-MQ---T-ASNVVIVNLAFSDF-------------NC-FA-----E--------K-WAL-GPF--M-CEV-----SLF-GCASIWSMVMIIYDSYRIIS----KDF-----------------SV--ST--M---T-------HN-KA--ALMSIFVWAWSIGWT--------------------------------------VPE-GNMT-SCIFDYLT--KDA--YSQSYVVIYATAVY--YLFLFITIYCYFFV-------VRAVTD-------H-----------E----R------S---LR-EQAKKM-NVAS-L-R----------------------ANA--------------D----------------------------------------QQ-----GTRAEIRLAK---------IAMFNVGL------------------WFVAWTPYLIISFNGIF--SD--GA------------------------------------------------K-LTP-LATSWGPVFAKANSVYNPIVYGISHPKYRVGLKAKL
>Aeme_LWS_TR10378|c0_g1_i1|ORF5
TVWHYV-L-GLT--IIL-LGIIS-LSGNGVVLYLMAT-VKS-LR---S-PNNLLVMNLAFSDLCMMGFMM-PTMASNC-FG-----E--------T-WIL-GPL--M-CEIYGMFGSLF-GCGSIWSMVMITLDRYNVIV----RGM-----------------AA--AP--L---T-------RV-RA--VLFILFVWTWSIGWTIAP-F--Y--G-W---------S------------R-YVPE-GSMT-GCTVDYIS--TEP--NPLSYLMAYAAAVY--FLPLLTFIYCYTFI-------VMQVAA-------H-----------E----K------T---LR-EQAKKM-NIAS-L-R----------------------ANT--------------D----------------------------------------SQ-----KTSAEFRLAK---------VALMTVVL------------------WFMAWTPYLTLALAGVF--TD--RK------------------------------------------------H-ITP-MSTIWGSVFAKASACYNPIVYGISHPKYKAALYQKF
>Cupsal.CCO61973.RH1
AAWHYI-L-GVT--IML-LGIIS-VCGNGIVLYLMAT-CKN-LR---S-PNNLLVMNLAFSDFCMMAFMM-PTMAANC-FA-----E--------T-WIL-GPF--M-CEIYGMFGSLF-GCGSIWSMVMITLDRYNVIV----RGM-----------------AA--KP--L---T-------RT-RA--VMNILFVWVYAVGWTITP-M--Y--G-W---------S------------R-YVPE-GAMT-GCTVDYIS--TEP--NPLSYLIAYAVAVY--FVPLCTMIYCYTFI-------VMQVAS-------H-----------E----K------Q---LR-DQAKKM-NIAS-L-R----------------------ANS--------------D----------------------------------------NQ-----KTSAEIRLAK---------VALMTVIL------------------WFMAWTPYLTLAFAGVF--TD--RF------------------------------------------------H-VTP-MSTIWGSVFAKASACYNPIVYGISHPKYRAALNQKF
>Dlon_LWS_TR10154|c0_g1_i1|ORF20
------------------------------------------------------------SDFCMMAFMM-PTMAANC-FG-----E--------T-WIL-GPL--M-CEIYGMVGSLV-GCGSVWSMVMITLDRYNVIV----RGM-----------------AA--KP--L---T-------RL-RA--VLSILFVWAWAIAWTIAP-M--Y--G-W---------S------------R-YVPE-GTMT-GCTVDYLS--TDT--NRFSYIITYAVAVY--FIPLFTMIFCYTFI-------VKQVAS-------H-----------E----K------Q---LR-EQAKKM-NIAS-L-R----------------------ANA--------------D----------------------------------------NQ-----KTSAEFKLAK---------VAFMTVIL------------------WFIAWTPYLTLAWAGVL--TD--RR------------------------------------------------H-ITP-MASIWGAVFAKGSSCYNPIVYGISHPKYKAALRETF
>MFor_LWS_TR5116|c0_g2_i2|ORF2
PFWHYV-L-GVV--IMT-LGVIS-VTGNGVVLYLMAT-FKS-LR---S-PNNLLVMNLAFSDFCMMAFMM-PTMASNC-FG-----E--------T-WIL-GPF--M-CELYGMLGSLF-GCGSIWSNVMITVDRYNVIV----RGM-----------------AA--KP--L---T-------TC-RS--LMYILFIWVYSLGWT---------------------------------------------------------------------------------------------------------------------------------------------------------------------------------------------------------------------------------------------------------------------------------------------------------------------------------------------------------------------------------------------------------------------
>KFM62776.Stemim
SMWHYI-L-GVV--III-YGLIS-LPGNGMVLYLMAS-VKS-LR---T-PANLIVMNLAFSDFCMIAFMM-PVMAPNC-FG-----E--------T-WIL-GPL--M-CEIYGMVGSLF-GCGSIWSMVMITLDRYNVIV----RGM-----------------SA--PP--L---T-------RL-RA--FGNIVFIWFWSLLWTAAP-F--L--G-W---------S------------R-YVPE-GAMT-GCTVDYLS--TEP--NPMSYLILYALAVY--FAPLIIMIFCYSSI-------VYQVAS-------H-----------E----K------Q---LR-DQAKKM-NIAS-L-R----------------------ANT--------------D----------------------------------------SQ-----KKSAEFRLAK---------VALMTVIL------------------WFIAWTPYLTLSFAGIF--SD--RK------------------------------------------------Y-VTP-MTSMWGAVFAKGSACYNPIVYGISHPKYKAALQSRF
>XP_015911002.1 ocellar opsin [Parasteatoda tepidariorum]
SIWHIV-L-GLV--III-LGIIS-ISGNGLVLYLMAT-VRS-LR---T-PSNLLVMNLAFSDFCMLAYMM-PAMAPNA-FK-----E--------T-WVT-GYL--H-CQVYGMLGSLF-GCVSVWSLVMITMDRYNVIV----RGM-----------------NA--TP--L---T-------RV-RA--VLKIAFIWTWSIGWTILP-F--Y--G-W---------S------------R-YVPE-GSMT-SCTIDYIS--TDF--NSLSYLIIYATAVY--MIPLFTLIYCYTFI-------VFQVAN-------H-----------E----K------Q---LK-DQAKKM-NVTS-L-R----------------------ANS--------------D----------------------------------------SS-----KTNAEYKLAM---------VALTTVVL------------------WFIAWTPYLMLAIGGVF--TD--RT------------------------------------------------Y-VTP-LTTVWGAVFGKASACYNPIVYGISHPKYKAALYSKF
>BAG14330.Hasada.Ops1
TSMHYI-L-GML--IIV-IGIIS-VSGNGVVMYLMMT-VKN-LR---T-PGNFLVLNLALSDFGMLFFMM-PTMSINC-FA-----E--------T-WVI-GPF--M-CELYGMIGSLF-GSASIWSLVMITLDRYNVIV----KGM-----------------AG--KP--L---T-------KV-GA--LLRMLFVWIWSLGWTIAP-M--Y--G-W---------S------------R-YVPE-GSMT-SCTIDYID--TAI--NPMSYLIAYAIFVY--FVPLFIIIYCYAFI-------VMQVAA-------H-----------E----K------S---LR-EQAKKM-NIKS-L-R----------------------SNE--------------D----------------------------------------NK-----KASAEFRLAK---------VAFMTICC------------------WFMAWTPYLTLSFLGIF--SD--RT------------------------------------------------W-LTP-MTSVWGAIFAKASACYNPIVYGISHPKYRAALHDKF
>BAG14333.Plepay.Ops1
STMHYL-L-GIT--IIL-IGIIS-VSGNSIVIYLMLS-VKS-LR---T-PANFLVTSLAVSDGGMLAFMA-PTMPINC-FA-----Q--------T-WVL-GPF--M-CELYGMVGSLF-GSASIWNMVMITLDRYNVIV----RGM-----------------SG--KP--L---T-------KV-GA--LLRIIFVWVWSLGWTIAP-M--Y--G-W---------S------------S-YAPE-GSMT-GCTVDYLH--TDI--STMSYLIVYAIFVY--FVPLFIIIYCYTYI-------VMQVAA-------H-----------E----K------S---LR-EQAKKM-NIKS-L-R----------------------SNE--------------D----------------------------------------NK-----KASAEFRLAK---------VALMTICL------------------WFMAWTPYLILSLLGIF--SD--RE------------------------------------------------W-LTP-LTSIWGAVFAKAASAYNPIVYGISHPKYRAALHEKF
>Hust_LWS_TR4009|c0_g1_i1|ORF41
PTFHYI-L-GFV--IVV-IGIIS-VAGNGIVIYLMVS-VKS-LR---T-PGNFLVTNLAISDFGMLAYMM-PSMAPNC-FA-----Q--------T-WIM-GPL--M-CEIYGMIGSLF-GSASIWSMVMITLDRYNVIV----RGM-----------------SG--KP--L---T-------KV-GA--LLRILFIWVWSLAWTISP-I--Y--G-W---------S------------R-YVPE-GAMT-GCTIDYVS--TEI--GPMSYLIVYAIFVY--FVPLFTIIYCYTFI-------VMQVAA-------H-----------E----R------S---LR-EQAKKM-NIKS-L-R----------------------SNE--------------D----------------------------------------NK-----KASAEFRLAK---------IALMTIFL------------------WFSAWTPYLVLAMLGIF--SD--RS------------------------------------------------W-LTP-KISSAGAVFAKFAACYNPIVYGISHPKYRAALHEKF
>AEG78683.G.bimaculatus
PLWHAI-L-GFM--IGC-LGFVS-WMGNGVVIYIFST-TKG-LR---T-PSNLLVVNLAFSDFLMMVVMS-PPMVVNC-FY-----E--------T-WVL-GEL--M-CQIYGMCGSLF-GCASIWTMTMIAMDRYNVIV----KGL-----------------AG--KP--L---T-------IK-TA--LLRIIVVWLFALAWTIAP-L--F--G-W---------N------------R-YVPE-GNMT-ACGTDYLN--KDW--FSRSYILVYSVFVY--YLPLFTIIYSYYFI-------VKAVAA-------H-----------E----K------A---MR-EQAKKM-NVAS-L-R----------------------SA---------------E----------------------------------------NA-----NTSAECKLAK---------VALMTISL------------------WFMAWTPYLVINYMGVF--QG--AN--------------------------------------------------ISP-LATIWGSLFAKANAVYNPIVYGISHPKYRAALKEKL
>AEG78684.G.bimaculatus
PLWHGL-L-GFV--IGV-LGVIS-VLGNGMVVYIFCS-TKG-LR---T-PSNLLVVNLAFSDFLMMLAMS-PAMVINC-YY-----E--------T-WVL-GPL--M-CELYGMAGSLF-GCGSIWTMTMIALDRYNVIV----KGL-----------------SA--KP--M---T-------NK-TA--ALRILFVWVTSIAWTIMP-F--F--G-W---------N------------R-YVPE-GNMT-ACGTDYLT--KTW--QSRSYILVYSFFVY--FAPLFTIIYSYFFI-------VQAVAA-------H-----------E----K------A---MR-EQAKKM-NVAS-L-R----------------------SA---------------D----------------------------------------NA-----NTSAECKLAK---------VALMTISL------------------WFFAWTPYLVINYTGIF--DG--AK--------------------------------------------------ISP-LATIWSSLFAKANAVYNPIVYGISHPKYRAALQKKF
>LMS.schGre
PLWHGL-L-GFV--IGV-LGVIS-VIGNGMVIYIFST-TKS-LR---T-PSNLLVVNLAFSDFLMMFTMS-APMGINC-YY-----E--------T-WVL-GPF--M-CELYALFGSLF-GCGSIWTMTMIALDRYNVIV----KGL-----------------SA--KP--M---T-------NK-TA--MLRILFIWAFSVAWTIMP-L--F--G-W---------N------------R-YVPE-GNMT-ACGTDYLT--KDW--VSRSYILVYSFFVY--LLPLGTIIYSYFFI-------LQAVSA-------H-----------E----K------Q---MR-EQRKKM-NVAS-L-R----------------------SA---------------E----------------------------------------AS-----QTSAECKLAK---------VALMTISL------------------WFFGWTPYLIINFTGIF--ET--MK--------------------------------------------------ISP-LLTIWGSLFAKANAVFNPIVYGISHPKYRAALEKKF
>LWS.Sphodro
PLWHGL-L-GFV--IGC-LGFVS-VVGNGMVIYIFST-TKG-LR---T-PSNLLVVNLAFSDFLMMLSMS-PPMVINC-YY-----E--------T-WVL-GPF--M-CELYALLGSLF-GCGSIWTMVMIALDRYNVIV----KGL-----------------AA--KP--M---T-------NK-TA--MLRILGIWAMSIAWTVFP-L--F--G-W---------N------------R-YVPE-GNMT-ACGTDYLN--KEW--VSRSYILVYSVFVY--FLPLATIIYSYWFI-------VQAVSA-------H-----------E----K------Q---MR-EQAKKM-NVAS-L-R----------------------SA---------------E----------------------------------------NA-----NTSAECKLAK---------VALMTISL------------------WFFAWTPYLVTDFSGIF--EW--GK--------------------------------------------------ISP-LATIWCSLFAKANAVYNPIVYGISHPKYRAALNKKF
>Rpro_LW1_GL561503.1
PLWHGI-L-GFV--IGV-LGIIS-IVGNGMVIFIFSS-TKT-LR---T-PSNLLVVNLAFSDFLMMFTMS-PPMVINC-YN-----E--------T-WVL-GPL--M-CELYGMLGSLF-GCASIWTMTMIALDRYNVIV----KGI-----------------SA--KP--M---T-------NK-TA--MLRILLVWAFSIMWTVFP-F--F--G-W---------N------------R-YVPE-GNMT-ACGTDYLT--KNW--VSRSYILVYSVFVY--FLPLFTIIYSYFFI-------LQ--VS-------H-----------E----K------Q---MR-EQAKKM-NVAS-L-R----------------------SA---------------E----------------------------------------AA-----NTSAEAKLAK---------VALMTISL------------------WFMAWTPYLVINYSGIF--ET--IS--------------------------------------------------ISP-LFTIWGSLFAKANAVYNPIVYAISHPKYKQALEKKF
>Tcas_LWS
PLWHGI-L-GFV--IGV-LGFVS-IVGNGMVIYIFSS-TKA-LR---T-PSNLLVVNLAFSDFLMMLCMS-PAMVINC-YN-----E--------T-WVL-GPL--V-CELYGMSGSLF-GCASIWTMTFIALDRYNVIV----KGL-----------------SA--QP--L---T-------KK-GA--MLRILIIWVFSTLWTIAP-F--F--G-W---------N------------R-YVPE-GNMT-ACGTDYLT--KDW--VSRSYILVYAVWVY--FVPLFTIIYSYWFI-------VQAVAA-------H-----------E----K------S---MR-EQAKKM-NVAS-L-R----------------------SS---------------E----------------------------------------AA-----QTSAECKLAK---------IALMTITL------------------WFFAWTPYLVTNFTGIF--EG--AK--------------------------------------------------ISP-LATIWCSLFAKANAVYNPIVYGISHPKYRQALQKKF
>LMS.manSex
PLWHAL-L-GFT--IGV-LGFVS-ISGNGMVIYIFMS-TKS-LK---T-PSNLLVVNLAFSDFLMMCAMS-PAMVVNC-YY-----E--------T-WVW-GPF--A-CELYACAGSLF-GCASIWTMTMIAFDRYNVIV----KGI-----------------AA--KP--M---T-------SN-GA--LLRILGIWVFSLAWTLLP-F--F--G-W---------N------------R-YVPE-GNMT-ACGTDYLS--KSW--VSRSYILIYSVFVY--FLPLLLIIYSYFFI-------VQAVAA-------H-----------E----K------A---MR-EQAKKM-NVAS-L-R----------------------SS---------------E----------------------------------------AA-----NTSAECKLAK---------VALMTISL------------------WFMAWTPYLVINYTGVF--ES--AP--------------------------------------------------ISP-LATIWGSLFAKANAVYNPIVYGISHPKYQAALYAKF
>Q95YI3.Ceropsin
PLWHAL-L-GFT--IGV-LGFIS-MMGNGMVIYIFMT-TKN-LK---T-PSNLLVVNLAFSDFLMMCAMS-PAMVINC-YN-----E--------T-WVF-GPF--A-CELYGCAGSLF-GCASIWTMTMIAFDRYNVIV----KGI-----------------AA--KP--M---T-------NN-GA--LLRILGIWAFSLAWTVAP-F--F--G-W---------N------------R-YVPE-GNMT-ACGTDYLT--KDW--FSRSYIVVYSVFVY--FAPLLLIVYSYYYI-------VQAVSA-------H-----------E----K------A---MR-EQAKKM-NVAS-L-R----------------------SS---------------E----------------------------------------AA-----NTSTECKLAK---------VALMTISL------------------WFMAWTPYLVINYTGIL--ES--AP--------------------------------------------------ISP-LATIWGSLFAKANAVYNPIVYGISHPKYQAALYKRF
>LMS.papXut
PMWHGL-L-GFT--IGV-LGFIS-ITGNGMVVYIFTS-TKS-LK---T-PSNLLVVNLAFSDFLMMLCMA-PPMLINC-YY-----E--------T-WVF-GPL--A-CELYACAGSLF-GSISIWTMTMIAFDRYNVIV----KGI-----------------AA--KP--M---T-------IN-GA--LLRILGIWLFSLAWTIAP-M--L--G-W---------N------------R-YVPE-GNMT-ACGTDYLS--KSW--LSRSYILVYSIFVY--YTPLLLIIYSYFFI-------VQAVAA-------H-----------E----K------A---MR-EQAKKM-NVAS-L-R----------------------SS---------------E----------------------------------------AA-----NTSAECKLAK---------VALMTISL------------------WFMAWTPYLVINYTGVF--ET--AP--------------------------------------------------ISP-LATIWGSVFAKANAVYNPIVYGISHPKYRAALYQKF
>LWS.Dryiul
PLWHGL-L-GFV--IGV-LGFIS-VTGNGMVVYIFTT-TKS-LK---T-PSNILVVNLAFSDFLMMAMMA-PPMVINC-YN-----E--------T-WVF-GPL--A-CQLYACAGSLY-GCVSIWTMTMIAFDRYNVIV----KGI-----------------AA--KP--M---T-------IN-GA--LLRVFGIWAFSLAWTVAP-L--F--G-W---------G------------R-YVPE-GNMT-ACGTDYFD--KSM--SNISYIVLYSVACY--YAPLLLIIYSYFFI-------VQAVAA-------H-----------E----K------A---MR-EQAKKM-NVAS-L-R----------------------SS---------------D----------------------------------------AA-----NTSAECKLAK---------VALMTISL------------------WFMAWTPYLVINYAGIF--ET--MT--------------------------------------------------ISP-------------------------------------
>LWS.Helpac
PLWHGL-L-GFV--IGV-LGFIS-VTGNGMVVYIFTT-TKS-LK---T-PSNILVVNLAFSDFLMMFMMA-PPMVINC-YN-----E--------T-WVF-GPL--A-CQLYACAGSLY-GCVSIWTMTMIAFDRYNVIV----KGI-----------------AA--KP--M---T-------IN-GA--LLRVFFIWAFSLAWTVAP-L--F--G-W---------G------------R-YVPE-GNMT-ACGTDYFD--QSI--SNMTYILLYSIACY--YAPLFLIIYSYFFI-------VQAVAA-------H-----------E----K------A---MR-EQAKKM-NVAS-L-R----------------------SS---------------D----------------------------------------QA-----NTSAECKLAK---------VALMTISL------------------WFMAWTPYLVINYAGIF--KT--MT------------------------------------------------------------------------------------------
>LWS.Vancar
PLWHGL-L-GFV--IGI-LGFIS-ITGNGMVIYIFTT-TKS-LK---T-PSNILVVNLAFSDFLMMCVMS-PPMVVNC-YT-----E--------T-WVF-GPL--A-CQLYACAGSLF-GCASIWTMTMIAFDRYNVIV----KGI-----------------AA--KP--L---T-------IN-GA--MLRVLGIWVFSLAWTVAP-L--F--G-W---------G------------R-YVPE-GNMT-ACGTDYLD--KSW--FNRSYILIYSIFCY--FSPLFLIIYSYFFI-------VQAVAA-------H-----------E----K------A---MR-EQAKKM-NVAS-L-R----------------------SS---------------D----------------------------------------AA-----NTSAECKLAK---------VALMTISL------------------WFMAWTPYLVINYAGIF--ET--AT--------------------------------------------------ITP-LATIWGSVFAKANAVYNPIVYGISHPKYRAALYARF
>LWS.Athros
PLWHGI-L-GFV--IAV-LGFVS-VVGNGMVVYIFCS-TKS-LR---T-PSNLLVVNLAFSDFLMMFTMS-PPMVINC-YY-----E--------T-WVF-GPL--M-CEVYAMLGSLF-GCGSIWTMTAIAFDRYNVIV----KGL-----------------AA--KP--M---N-------IK-GA--LLRILGIWLFAGIWTVAP-M--L--G-W---------N------------R-YVPE-GNMT-ACGTDYLT--KDW--VSRSYIVVYSFFVY--YMPLFLIIYSYFFI-------IQAVSA-------H-----------E----K------S---MR-EQAKKM-NVAS-L-R----------------------SS---------------D----------------------------------------NA-----NTSAECKLAK---------IALMTISL------------------WFMAWTPYLVINYAGVF--ET--AK--------------------------------------------------ITP-LFTIWGSLFAKANAVYNPIVYGISHPKYRAALFQKF
>LWS.Panara
PLWHGL-L-GFT--IGV-LGVIS-VMGNGMVVYIFTS-TKP-LR---T-PSNLLVVNLAFSDFLMMFTMA-PPMVVNC-YN-----E--------T-WVF-GPF--M-CEVYAMCGSLF-GCISIWTMTLIAFDRYNVIV----KGL-----------------AA--KP--M---S-------SN-GA--LLRIFAVWAFALMWTLFP-M--F--G-W---------N------------R-YVPE-GNMT-ACGTDYLT--QEW--FSKSYILVYSVFVY--YAPLFLIIYSYFFI-------IQAVSA-------H-----------E----K------S---MR-EQAKKM-NVAS-L-R----------------------SS---------------E----------------------------------------AA-----NTSAECKLAK---------VALMTISL------------------WFFAWTPYLVINYAGIF--QS--IS--------------------------------------------------ISP-LATIWGSL----------------------------
>LWS.Panpry
PLWHGL-L-GFT--IGV-LGVIS-IIGNGMVVYIFTS-TKP-LR---T-PSNLLVVNLAFSDFLMMFTMA-PPMVINC-YY-----E--------T-WVF-GPF--M-CEVYAMCGSLF-GCISIWTMTLIAFDRYNVIV----KGL-----------------AA--KP--M---T-------SN-GA--LLRIFGVWAFSLMWTLFP-M--F--G-W---------N------------R-YVPE-GNMT-ACGTDYLN--QEW--LSKSYILVYSIFVY--YSPLFMIIYSYFFI-------IQAVS--------H-----------E----K------S---MR-EQAKKM-DVAS-L-R----------------------SS---------------E----------------------------------------AA-----NTSAECKLAK---------VALMTISL------------------WFFAWTPYLVINYAGIF--QS--IS--------------------------------------------------VSP-LATIWGSL----------------------------
>LWS.Themar
PLWHGL-L-GFA--IGV-LGFMS-IVGNGMVVYIFSG-TKS-LK---T-PSNMLVVNLAFSDFLMMLCMA-PPMVVNC-YY-----E--------T-WVF-GPF--M-CELYGMLGSLF-GCISIWTMTMIAVDRYNVIV----KGL-----------------SA--RP--L---T-------KK-GA--SIQILGIWANSLMWTLFP-F--F--G-W---------N------------R-YVPE-GNMT-ACGTDYLT--KEW--FSRSYILVYSVFVY--FLPLFVIIYSYFFI-------VQAVAA-------H-----------E----K------Q---MR-EQAKKM-NVAT-L-R----------------------TG---------------E----------------------------------------AA-----QTSAECKLAK---------IALMTISL------------------WFFAWTPYLIINYTGIF--EG--KN--------------------------------------------------ISP-LATIWGSLFAKANAVYNPIVYGISHPKYRAELFKKF
>LMSb.apiMel
PMWHGI-L-GFV--IGM-LGFVS-VMGNGMVVYIFLS-TKS-LR---T-PSNLFVINLAISDFLMMFCMS-PPMVINC-YY-----E--------T-WVL-GPL--F-CQIYAMLGSLF-GCGSIWTMTMIAFDRYNVIV----KGL-----------------SG--KP--L---S-------IN-GA--LIRIIAIWLFSLGWTIAP-M--F--G-W---------N------------R-YVPE-GNMT-ACGTDYFN--RGL--LSASYLVCYGIWVY--FVPLFLIIYSYWFI-------IQAVAA-------H-----------E----K------N---MR-EQAKKM-NVAS-L-R----------------------SS---------------E----------------------------------------NQ-----NTSAECKLAK---------VALMTISL------------------WFMAWTPYLVINFSGIF--NL--VK--------------------------------------------------ISP-LFTIWGSLFAKANAVYNPIVYGISHPKYRAALFAKF
>LWS.Apicer
PMWHGI-L-GFV--IGM-LGFIS-VMGNGMVVYIFLS-TKS-LR---T-PSNLFVINLAISDFLMMFCMS-PPMVINC-YY-----E--------T-WVL-GPL--F-CQIYAMLGSLF-GCGSIWTMTMIAFDRYNVIV----KGL-----------------SG--KP--L---S-------IN-GA--LIRIIAIWLFSLGWTIAP-M--F--G-W---------N------------R-YVPE-GNMT-ACGTDYFN--RGL--LSASYLVCYGIWVY--FVPLFLIIYSYWFI-------IQAVAA-------H-----------E----K------N---MR-EQAKKM-NVAS-L-R----------------------SS---------------E----------------------------------------NQ-----NTSAECKLAK---------VALMTISL------------------WFMAWTPYLVINFSGIF--NL--VK--------------------------------------------------ISP-LFTIWGSLFAKANAVYNPIVYGISHPKYRAALFAKF
>LMS.homCoa
PLWHSL-L-GFA--MVV-LGFIA-VTGNGMVVYIFSC-TKA-LR---T-PSNLLVVNLAFSDFLMMFTMA-PPMVLNC-YY-----E--------T-WVL-GPF--M-CELYAMFGSIL-GCTSIWTMVMIANDRYNVIV----KGL-----------------SA--KP--M---T-------IK-SA--LARILFCWAHSLIWCLAP-F--L--G-W---------G------------R-YVPE-GNMT-ACGTDYLT--PDW--ISKSYILVYSLFCY--FMPLFLIIYSYWFI-------VQAVSA-------H-----------E----K------A---MR-EQAKKM-NVAS-L-R----------------------SS---------------D----------------------------------------AA-----NTSAEHKLAK---------VALMTISL------------------WFCAWTPYLVINYAGIF--QA--LT--------------------------------------------------ISP-LFTIWGSVFAKANACYNPIVYAISHPKYRAALNKKF
>Phum_GPRop1_LW_XP_002427337.1
SLWHGI-L-GFV--IGV-LGAVS-LIGNGVVIYIFTT-TKN-LR---T-PSNLLVVNLAFSDFFMMFCMS-PIMVVNC-YN-----E--------T-WIM-GPF--M-CEIYGLLGSLF-GNASIWTMTMIALDRYNVIV----KGL-----------------SA--KP--M---T-------IK-MA--LLNILFVWIQALLWTILP-L--F--G-W---------N------------R-YVPE-GNMT-ACGTDYLT--KDW--FSRSYILVYSIFVY--FLPLFIIIYSYIFI-------IQAVID-------H-----------E----N------N---MR-MQAKKM-EVAS-L-R----------------------SQ---------------D----------------------------------------DK-----KKSVEIKLAK---------IALMTIAL------------------WFFAWTPYLVINYAGIF--ET--LT--------------------------------------------------ISP-LFTIWGSVFAKANAVYNPIVYGISHPKYRAALKKKF
>LMS.acyPis
SMWYKW-L-GVT--IFF-LGILS-VVGNGMVIYIFTC-TKN-LR---T-PSNLLIVNLAFSDFCLMFTMC-PAMVWNC-FY-----E--------T-WMF-GPF--A-CELYAMFGSLF-GVTSIWTMVFIALDRYNVIV----KGL-----------------SA--KP--M---T-------TK-LA--LLQIFCIYLHGLFWTLTP-F--F--G-W---------S------------R-YVPE-ANMT-ACGTDYLT--LAW--HSRSYVLVYAIFAY--YLPLLVIIYAYYFI-------VKAVAS-------H-----------E----K------S---MR-EQAKKM-NVSS-L-R----------------------SG---------------D----------------------------------------QS-----NTSAEFKLAK---------VALMTISL------------------WFMAWTPYMVINFAGIF--QL--MT--------------------------------------------------IDP-LFTIWGSVFAKANAVYNPIVYAISHPKYRLALDKKF
>LWS.Minabi
--------------------IIA-TVGNGMVIYIFTC-TKN-LR---T-PSNLLVVNLAFSDFCLMGFMC-PPMVWSC-LK-----E--------T-WVF-GPF--A-CELYAMIGSLF-GVTSIWTMVFIALDRYNVIV----KGL-----------------SA--KP--M---T-------TK-SA--LFQIFCIYMHGLFWTLAP-M--F--G-W---------S------------R-YVPE-ANMT-ACGTDYLT--LTW--HSRSYIVVYATFAY--MFPLLIIIYAYYFI-------VKAVAS-------H-----------E----K------S---MR-EQAKKM-NVSS-L-R----------------------SG---------------D----------------------------------------QS-----NTSAEFKLAK---------VALMTISL------------------WFMAWTPYLVINFSGIF--QL--LT--------------------------------------------------MD--------------------------------------
>LWS.Eulril
----------VT--IFF-LGILS-VTGNGIVIYIFTC-TKN-LR---T-PSNLLVVNLAFSDFCLMFFMC-PPMVWNC-LH-----E--------T-WEF-GAF--G-CELYASIGSLF-GVVSIWTMVFIALDRYNVIV----KGL-----------------SA--KP--M---T-------TK-LA--LLQIFVIYVHGILWTLAP-L--L--G-W---------G------------R-YAPE-GNMT-ACGTDYFT--LTI--SNRSYLILYGMFSY--FLPLLVIIYAYYFI-------VKAVAS-------H-----------E----R------S---MR-EQAKKM-NVTS-L-R----------------------SG---------------D----------------------------------------QS-----NTSAEFKLAK---------VALMTISL------------------WFMAWTPYLVINWAGIF--QL--LT--------------------------------------------------LNP-VLTI--------------------------------
>LMS.anoGam
PLWHSI-I-GFV--IFV-LGVVS-IIGNGMVIYIFST-AKS-LR---T-PSNLFIVNLALSDFLMMGTNA-FTMVYNC-WF-----E--------T-WSL-GLL--M-CDLYAFFGSLF-GCCSIWTMTMIALDRHNVIV----HGL-----------------SG--KP--L---T-------NT-GA--ILRILLCWLIGVVWGILP-M--L--G-W---------N------------R-YVPE-GNMT-ACGTDYLT--DDW--FHKSYILVYSVFVY--YTPLFTIIYAYFFI-------IKAVSA-------H-----------E----K------N---MR-EQAKRM-NVQS-L-R----------------------SS---------------D----------------------------------------DG-----K-STEMKLAK---------VALVTISL------------------WFMAWTPYTVINYTGVF--KT--AS--------------------------------------------------ITP-LATIWGSVFAKANAVYNPIVYGISHPKYRAALLRRF
>LWS.Pulirr
PMWHST-L-GFV--MGL-LGIIS-FIG-GMVIFIFTS-TKQ-LR---T-PSNLLVINLAVSDFLMMFWMS-PPMVINC-YY-----E--------T-WIL-GPL--M-CELNGLFGSLC-GCVCIWTMAMIAFDRYNVIV----KGL-----------------AA--KP--L---T-------NK-GA--ILRILFVWTVSALWSIAP-L--F--G-W---------N------------R-YVPE-GNMT--CGTDYLT--KNW--FSRSYIIVYSIFVY--YLPLFSIIYAYFFI-------VRTVAE-------H-----------E----K------N---MR-EQAKKM-KVAS-L-R----------------------SSGSG----------AGG----------------------------------------AG-----DKSAE-KLAK---------VALMTIAL------------------WFFAWTPYLVINYTGIF--ET--FT--------------------------------------------------LSP-LATVWGSV----------------------------
>Dmel_Rh6
PMWFGI-I-GFV--IAI-LGTMS-LAGNFIVMYIFTS-SKG-LR---T-PSNMFVVNLAFSDFMMMFTMF-PPVVLNG-FY-----G--------T-WIM-GPF--L-CELYGMFGSLF-GCVSIWSMTLIAYDRYCVIV----KGM-----------------AR--KP--L---T-------AT-AA--VLRLMVVWTICGAWALMP-L--F--G-W---------N------------R-YVPE-GNMT-ACGTDYFA--KDW--WNRSYIIVYSLWVY--LTPLLTIIFSYWHI-------MKAVAA-------H-----------E----K------A---MR-EQAKKM-NVAS-L-R----------------------NSE--------------A----------------------------------------DK-----SKAIEIKLAK---------VALTTISL------------------WFFAWTPYTIINYAGIF--ES--MH--------------------------------------------------LSP-LSTICGSVFAKANAVCNPIVYGLSHPKYKQVLREKM
>DIP.Bacdor
PIWAKI-L-TAY--MIC-IGMIS-WCGNGVVIYIFST-TKS-LR---T-PANLLVINLALSDFGIMITNT-PMMGINL-YF-----E--------T-WVL-GPA--M-CDLYGGLGSAF-GCSSIWSMCMISLDRYQVIV----KGV-----------------AG--RP--M---T-------IK-LA--LMKIAFIWAMGSIWTLAP-V--F--G-W---------S------------R-YVPE-GNLT-SCGIDYLE--RDW--NPRSYLIFYSIFVY--YVPLFLICYSYWFI-------IAAVSA-------H-----------E----K------A---MR-EQAKKM-NVKS-L-R----------------------SS---------------E----------------------------------------DA-----EKSAEGKLAK---------VALVTISL------------------WFMAWTPYLVINCMGLF--KF--EG--------------------------------------------------LTP-LNTIWGACFAKSAACYNPIVYGISHPKYRLALKEKC
>Dmel_Rh1
PIWAKI-L-TAY--MIM-IGMIS-WCGNGVVIYIFAT-TKS-LR---T-PANLLVINLAISDFGIMITNT-PMMGINL-YF-----E--------T-WVL-GPM--M-CDIYAGLGSAF-GCSSIWSMCMISLDRYQVIV----KGM-----------------AG--RP--M---T-------IP-LA--LGKIAYIWFMSSIWCLAP-A--F--G-W---------S------------R-YVPE-GNLT-SCGIDYLE--RDW--NPRSYLIFYSIFVY--YIPLFLICYSYWFI-------IAAVSA-------H-----------E----K------A---MR-EQAKKM-NVKS-L-R----------------------SS---------------E----------------------------------------DA-----EKSAEGKLAK---------VALVTITL------------------WFMAWTPYLVINCMGLF--KF--EG--------------------------------------------------LTP-LNTIWGACFAKSAACYNPIVYGISHPKYRLALKEKC
>DIP.Cery
PKWAKF-L-AAY--MVL-IATIS-WCGNGVVIYIFST-TKS-LR---T-PANLLVINLAISDFGIMITNT-PMMGINL-FY-----E--------T-WVL-GPL--M-CDIYGGLGSAF-GCSSILSMCMISLDRYNVIV----KGM-----------------AG--QP--M---T-------IK-LA--IMKIALIWFMASIWTLAP-V--F--G-W---------S------------R-YVPE-GNLT-SCGIDYLE--RDW--NPRSYLIFYSIFVY--YLPLFLICYSYWFI-------IAAVSA-------H-----------E----K------A---MR-EQAKKM-NVKS-L-R----------------------SS---------------E----------------------------------------DA-----DKSAEGKLAK---------VALVTISL------------------WFMAWTPYTIINTLGLF--KY--EG--------------------------------------------------LTP-LNTIWGACFAKSAACYNPIVYGISHPKYGIALKEKC
>Dmel_Rh2
PMMSKI-L-GLF--TLA-IMIIS-CCGNGVVVYIFGG-TKS-LR---T-PANLLVLNLAFSDFCMMASQS-PVMIINF-YY-----E--------T-WVL-GPL--W-CDIYAGCGSLF-GCVSIWSMCMIAFDRYNVIV----KGI-----------------NG--TP--M---T-------IK-TS--IMKILFIWMMAVFWTVMP-L--I--G-W---------S------------A-YVPE-GNLT-ACSIDYMT--RMW--NPRSYLITYSLFVY--YTPLFLICYSYWFI-------IAAVAA-------H-----------E----K------A---MR-EQAKKM-NVKS-L-R----------------------SS---------------E----------------------------------------DC-----DKSAEGKLAK---------VALTTISL------------------WFMAWTPYLVICYFGLF--KI--DG--------------------------------------------------LTP-LTTIWGATFAKTSAVYNPIVYGISHPKYRIVLKEKC
>ACI32555.N.ingens
----------------------------LIVIWIFMN-TKS-LR---S-PANLLVVNLATTDFVMMLVMA-FPMIVSC-YY-----G--------T-WAW-SAF--A-CEMYGFAGSLF-GDIAIWTLVFVTMDRYNVIV----KGI-----------------NG--TP--L---T-------NA-SA--IIRIGAVWVVTLIWCIFP-F--V--G-W---------N------------R-YVPE-GNMT-ACGTDYLT--DTQ--LSKSYLYVYSTWAF--FIPLIIIAGSYVFI-------IKAVAA-------H-----------E----R------G---MR-EQAKKM-GVKS-L-R----------------------NE---------------E----------------------------------------AQ-----KTSAECRLAK---------VALITVTL------------------WFMAWTPYCIINYMGMH--NK--SK--------------------------------------------------ITP-LFTIWGSLSAKTAACYNPLVYAISHPKYRAAMEKKL
>ACI32557.N.ingens
----------------------------LCVIWIFMN-TKT-LR---S-PANLLVVNLAITDFLMMFCMA-WPMIINC-YY-----G--------T-WAF-SAL--S-CELYGFLGSLY-GCVSIWTLVFVTFDRYNVIV----KGI-----------------KG--TP--L---T-------NT-GV--LVRISFAWIASITWGIFP-F--F--G-W---------N------------R-YVPE-GNMT-ACGTDYLN--EDM--FSQSYLYVYSGWSY--FTPLLTIIFSYTFI-------IKAVAA-------H-----------E----K------G---MR-EQAKKM-GVKS-L-R----------------------NE---------------E----------------------------------------AE-----KTSAECRLAK---------VALITVSL------------------WFMAWTPYLVINYTGMT--NK--TQ--------------------------------------------------ITP-LFTIWGSVFAKASAVYNPLVYAISHPKYRAALETKL
>CRUST.Archgreb
PLWYGL-L-GFV--IFC-LGILS-VCGNAVVIWVFMN-TKS-LR---S-PANLLVVNLAFSDFLMMLNMF-PPMVHSC-YH-----G--------T-WML-GAF--F-CEFYGFTGSLF-GCISIWTMVFITMDRYNVIV----KGV-----------------AA--EP--L---T-------SK-GA--SIRILFVWTVAFAWTILP-F--F--G-W---------N------------R-YVPE-GNLT-ACGTDYLT--EDS--TSHLYLYMYASWAY--YTPLLYIIYAYTFI-------VQAVSA-------H-----------E----K------G---MR-EQAKKM-GVKS-L-R----------------------NE---------------E----------------------------------------AQ-----KTSAECRLAK---------VALMTVSL------------------WIMAWTPYMIINFTGMN--DR--TK--------------------------------------------------LTP-LCTIWGSL----------------------------
>CRUST.Eupsup
PLWYGL-L-GFV--IFC-LGCLS-VFGNSVVIWVFTS-TKT-LR---S-PANMLVVNLALSDFLMMANMS-PPMVHSC-YH-----G--------T-WML-GPT--Y-CEYYALVGSLS-GCISIWTMVWITLDRYNVIV----KGV-----------------AA--TP--L---T-------NI-GA--FARNIFSWLSALIWCVSP-L--Y--G-W---------N------------R-YVPE-GNMT-ACGTDYLT--DDW--LSHSYLYAYTFWVY--LFPFFIIVYCYTYI-------VSAVFA-------H-----------E----K------G---MR-DQAKKM-GVKS-L-R----------------------NE---------------E----------------------------------------AQ-----KTSAECRLAK---------VALVTVSL------------------WFIAWTPYCVINVTGMW--DK--TK--------------------------------------------------ITP-LFTIWGSL----------------------------
>CRUST.Neoame
PLWYSL-V-GFW--MVI-MGVLS-VVGNFVVLWVFMT-TKS-LR---T-PANLLVVNLALSDFLMVFTMF-PPMVISC-YW-----Q--------T-WTL-GAF--F-CEVYAFLGSLF-GCVSIWSMVWITLDRYNVIV----KGV-----------------SG--EP--L---A-------NS-GA--MTRIAGTWVTAFAWCLPP-F--F--G-W---------N------------R-YVPE-GNMT-ACGTDYLT--DDK--FSHSYLYIYSVWVY--IFPLFLNIYLYTFI-------IKAVAN-------H-----------E----K------Q---MR-EQAKKM-GVKS-L-R----------------------SE---------------E----------------------------------------SQ-----KTSAECRLAK---------VALMTVSL------------------WFMAWTPYFIINWAGML--SK--SN--------------------------------------------------VTP-LFSIWGSV----------------------------
>LWS.Camllud
PMMYPL-L-LVF--MLI-TGILC-LAGNFVTIWVFMN-TKS-LR---T-PANLLVVNLAMSDFLMMFTMF-PPMMITC-YY-----H--------T-WTL-GAT--F-CEVYAFLGNLC-GCASIWTMVFITFDRYNVIV----KGV-----------------AG--EP--L---S-------TK-KA--SLWILTVWVLSFTWCVAP-F--F--G-W---------N------------R-YVPE-GNLT-GCGTDYLS--EDI--LSRSYLYIYSTWVY--FLPLAITIYCYVFI-------IKAVAA-------H-----------E----K------G---MR-DQAKKM-GIKS-L-R----------------------NE---------------E----------------------------------------AQ-----KTSAECRLAK---------IAMTTVAL------------------WFIAWTPYLLINWVGMF--AR--SY--------------------------------------------------LSP-VYTIWGYVFAKANAVYNPIVYAIS------------
>LWS.Procla
PMMYPL-L-LIF--MLF-TGILC-LAGNFVTIWVFMN-TKS-LR---T-PANLLVVNLAMSDFLMMFTMF-PPMMVTC-YY-----H--------T-WTL-GPT--F-CQVYAFLGNLC-GCASIWTMVFITFDRYNVIV----KGV-----------------AG--EP--L---S-------TK-KA--SLWILTIWVLSITWCIAP-F--F--G-W---------N------------R-YVPE-GNLT-GCGTDYLS--EDI--LSRSYLYDYSTWVY--YLPL-LPIYCYVSI-------IKAVAA-------H-----------E----K------G---MR-DQAKKM-GIKS-L-R----------------------NE---------------E----------------------------------------AQ-----KTSAECRLAK---------IAMTTVAL------------------WFIAWTPYLLINWVGMF--AR--SY--------------------------------------------------LSP-VYTIWGYVFAKANAVYNPIVYAISHPKYRAAMEKKL
>CRUST.NeooerRh3
PMWYGI-L-AFV--VTV-VGLCS-ICGNFVVIWVIMN-TKA-LR---S-PANTLVVSLAVSDYIMMTCMF-PPLVLNC-YW-----G--------T-WIF-GPL--F-CEVYAFIGNTV-GCASIGNMIFITFDRYNVIV----KGV-----------------SG--KP--L---S-------QK-NA--TLQVLFVWICSIMWCVFP-F--F--G-W---------N------------R-YVPE-GNMT-ACGTDYLT--EDE--FSRSYLYIYSVWVY--IGPLALIIYCYFHI-------VSAVAT-------H-----------E----K------Q---MR-DQAKKM-GVKS-L-R----------------------TE---------------E----------------------------------------AK-----KTSAGCRLAK---------VALTTVSL------------------WFMAWTPYLIINWAGMF--YP--SV--------------------------------------------------VSP-LFSIWGSVFAKSNAVYNPIVYAISHPKYRAALYKKL
>CRUST.Homgam
PLWYGL-L-ALW--MFV-MGTLS-VCGNSIVIWVFMT-TKA-LR---T-PANLLVVSLAISDFLMMFCMC-PPLLINC-YY-----Q--------T-WVW-GAF--A-CEVYGCIGSTV-GTCSIFCMVFITMDRYNVIV----KGV-----------------SA--TP--L---T-------TN-GA--MLRNLFSWVTSIGWCLPP-F--F--G-F---------N------------A-YVPE-GNLI-ACGTDYLK--ESV--PYHVYLYLYSVWCY--FLPLVIIVYCYTYI-------VAAVSA-------H-----------E----R------Q---MR-EQAKKM-GVKS-L-R----------------------SE---------------E----------------------------------------SK-----KTSNECRLAK---------VALTTVSL------------------WFIAWTPYLIINWAGMI--NK--PS--------------------------------------------------VSP-LLTI--------------------------------
>CRUST.Hemano
-----------V--IGV-LGCLS-FIGNSIVIIVFIT-TKS-LR---S-PSNLLIVNLAFSDLLMMTSMC-PPMLMSC-IY-----K--------T-WFL-GPA--Y-CSWYGFMGSLC-GCLSIWTMVWITLERYNVIV----KGV-----------------SA--KP--L---S-------VK-GA--ICRIIFTWVMSVMWCSFP-L--I--G-W---------N------------R-YVPE-GNLT-ACGTDYLT--DDL--FSMSYIYIYSANCY--FIPLGITLYCYTFI-------VHAVAA-------H-----------E----K------S---MK-EQAKKM-GVRS-L-R----------------------NE---------------E----------------------------------------TT-----RTSTEFRLAK---------IAMMTVSL------------------WFIAWTPYLVINYTGMI--DK--QK------------------------------------------------------------------------------------------
>CRUST.Katwar
---------GMT--IFV-LAILS-LIGNLIVIFVFIN-TKN-LR---S-PSNLLIVNLAFSDFLMMSNMC-PAMMIAC-IN-----Q--------T-WLM-GPT--Y-CEWYAFSGSLC-GCLSIWTMVFVTLERYNVIV----KGI-----------------SA--KP--L---S-------FN-GA--IRRIVFVWTLALIWCSFP-L--L--G-W---------S------------R-YVPE-GNLT-ACGTDYLT--EDP--ISQAYIYTYAIICY--GIPLAITLYCYSYI-------VQAVAN-------H-----------E----R------S---MK-EQAKKM-GVKS-L-R----------------------NE---------------E----------------------------------------TH-----RASAEFRLAK---------IAFMTVSL------------------WFIAWTPYLVINIMGMV--AK--QY------------------------------------------------------------------------------------------
>Cisr_r-opsin_5prime_Frag_TRINITY_DN99957_c0_g1_i1_lcl|ORF1
PLWHSL-L-GIA--MII-LGIIS-VLGNFIVMYLMMT-TKT-LR---T-PTNLLVVNLAFSDFSMMAFMM-PTMAANC-FA-----E--------T-WIL-GPF--M-CEIYGM-----------------------------------------------------------------------------------------------------------------------------------------------------------------------------------------------------------------------------------------------------------------------------------------------------------------------------------------------------------------------------------------------------------------------------------------------------------------------------------------------------------------
>AIT75830.Limpol6
PEWFFA-L-GIC--ITA-LGLIS-LTGNSVVIYIFLT-TKS-LR---T-PSNLLVVNLAFSDFMMMFTMM-PMMSVCC-FS-----Q--------S-WIF-GPL--A-CGIYGAFGSGF-GSISIISMMAIAIDRYRVIV----KGL-----------------SG--ER--L---T-------YR-EA--VLWICIIWIFVGLWTAAP-F--F--G-W---------N------------S-YVPE-GNLT-SCSIDMVS--HDW--NSRSYVIAYGTSVY--LLPLLFLSYTYFYI-------VKTVVE-------H-----------E----Y------L---LR-KQARRM-NVDR-L-K----------------------PK--------------------------------------------------------QP-----GISVEAKISL---------VALMTVVL------------------WFVAWTPYAALAILGSL--TN--GK------------------------------------------------L-VTP-LISIWGAVFAKAGSCYNPIVYAISHPKYQEALRKRL
>CrOps6
PEWFFA-L-GVC--MIV-LGLIS-LTGNSVVIYIFIT-TKS-LR---T-PSNLLVVNLAFSDFMMMFTMM-PMMSICC-FS-----Q--------S-WIL-GPL--A-CGVYGAFGSGF-GSISIMSMMAIAIDRYRVIV----KGL-----------------SG--ER--L---T-------YR-EA--FLWICVIWIFVGLWTAAP-F--F--G-W---------N------------S-YVPE-GNLT-SCSIDMVS--HDW--SSRSYVIAYGTCVY--LLPLLFLSYAYFYI-------VKTVVE-------H-----------E----Y------L---LR-KQARRM-NVDR-L-K----------------------PK--------------------------------------------------------QP-----GISVEAKISL---------VALMTVVL------------------WFVAWTPYAALAFLGSL--TN--VK------------------------------------------------L-VTP-LISIWGAVFAKAGSCYNPIVYAISHPKYQEAFRERI
>TtOps6
PEWFFA-L-GVC--MIV-LGLIS-LTGNSVVIYIFIT-TKS-LR---T-PSNLLVVNLAFSDFMMMFTMM-PMMSICC-FS-----Q--------S-WIL-GPL--A-CGVYGAFGSGF-GSISIISMMAIAIDRYRVIV----KGL-----------------SG--ER--L---T-------YR-EA--FLWICLIWIFVGLWTAAP-F--F--G-W---------N------------S-YVPE-GNLT-SCSIDMVS--HDW--SSRSYVIAYGTCVY--LLPLLFLSYTYFYI-------VKTVVE-------H-----------E----Y------L---LR-KQARRM-NVDR-L-K----------------------PK--------------------------------------------------------QP-----GISVEAKISL---------VALMTVVL------------------WFVAWTPYAALAFLGSL--TN--GK------------------------------------------------L-VTP-LISIWGAVFAKAGSCYNPIVYAISHPKYQEAFRERL
>AIT75831.Limpol7
SEWYFA-I-GVI--MLI-LELIG-LTGNFSVIYIFLT-TKY-LR---R-PSNMFIVNLAFSDFMMMFTIM-PMMVVSC-FK-----Q--------K-WIF-GPL--M-CEIYGACGSGF-GSVSIISMVAIAMNRYRVVV----KGL-----------------SS--EK--L---T-------YK-QA--ILWICLIWIYVGLWTSAP-F--F--G-W---------S------------S-YILE-GNFI-NCSLDSVS--HNW--NSRSYVIGYSIGVY--FLPLFFLTYTYYYV-------AKTVIQ-------Q-----------E----S------A---LR-KYSRCM-SVDQ-L-K----------------------PR--------------------------------------------------------QS-----KITVEAKLSM---------VALITVVM------------------WFVAWTPYIIFIFLGSF--TS--GK------------------------------------------------F-FTP-LLSLLGAVLAKCASFCDPIVYGVSHPKYREALRERM
>CrOps7
SKWYFA-T-GVI--ISI-LGLIG-LLGNFLVIYVFLT-TKY-LR---R-PSNMFIINLAFSDFMMMFIIM-PMMVVSC-FK-----K--------K-WIF-GPL--M-CEIYGACGSGF-GSVSIISMVAIAMNRYRVVV----KGL-----------------SS--EK--L---T-------YE-QA--ILWICLIWIYVGLWTSAP-F--F--G-W---------S------------S-YVLE-GNFI-NCSLDSVS--HNW--NSRSYVIGYCIGMY--FLPLCFLTYTYYHI-------VKTVTK-------Q-----------E----S------V---LR-KNSRFM-NIDQ-L-E----------------------PR--------------------------------------------------------HS-----KITVEAKFSM---------VALITVVL------------------WFVVWTPYTILILLGSF--TS--GK------------------------------------------------L-VTP-LLSILIAVFAKCASFCDPIVYGISHPKYREALRERM
>TtOps7_
------------------------------------------LR---R-PSNMFIVNLAFSDFMMMFIIM-PMMVVSC-FK-----Q--------K-WIL-GPL--M-CEIYGACGSGF-GSVSIISMIAIAMNRYRVVV----KGL-----------------SN--EK--L---T-------YE-QA--ILWICLIWIYVGLWISAP-F--F--G-W---------S------------S-YVLD-GNFI-NCSLDSVS--HNW--NSRSYVIGYCIGMY--FLPLCFLTYTYYHI-------VKTVTK-------Q-----------E----S------V---LR-KNS-------------------------------------------------------------------------------------------------------------------------------------------------------------------------------------------------------------------------------------------------------------------
>ACO05013.Limpol5
PMWHYL-L-GLI--YIV-LGIAS-LTGQSVVLYLFAK-TKP-LR---T-PANMLIVNLAFSDFMMMITQF-PVFIINC-LG----GG--------A-WQL-GPL--L-CEITGFAGGLF-GYGSIVTLAVISIDRYNVIV----RGF-----------------SA--SP--L---T-------HA-RS--AVFILVIWAWTLGWALPP-F--F--G-W---------G------------R-YVPE-GILN-SCSFDYLT--RDW--ATVSYIMGCWICEY--ALPLMVIIYCYIFI-------VKAVCD-------H-----------E----R------H---LR-EQAKKM-NVAS-L-R----------------------SNV--------------D----------------------------------------TQ-----KASAEMRIAK---------VALVNVLL------------------WVVSWTPYAAIAMIGIA--GD--QM------------------------------------------------L-ITP-LRSALPALAGKAASVYNPIVYAISHPKFRLAMQKEI
>CrOps5
PMWHYL-L-GLI--YVV-LGIAS-LTGQSVVLYLFGK-TKS-LR---T-PANMLIVNLAFSDFMMMITQF-PVFVINC-FI----GG--------A-WQL-GPL--L-CELTGFAGGLF-GYGSIVTLAVVSIDRYNVIV----RGF-----------------SA--SP--L---T-------HV-RA--AIFIILIWAWTLGWALPP-F--F--G-W---------G------------R-YVPE-GILN-SCSFDYLT--RDW--ATISYIMGCWTCEY--ALPLMVIIYCYIFI-------VKAVCD-------H-----------E----R------H---LR-EQAKKM-NVAS-L-R----------------------SNV--------------D----------------------------------------TQ-----KASAEMRIAK---------VALVNVLL------------------WVVSWTPYAAVAMIGIV--GD--QM------------------------------------------------L-ITP-LRSALPALAGKAASVYNPIVYAISHPKFRLAMQKEI
>TtOps5
PMWHYL-L-GLI--YVV-LGIAS-LTGQSVVLYLFGK-TKS-LR---T-PANMLIVNLAFSDFMMMITQF-PVFVINC-FI----GG--------A-WQL-GPL--L-CELTGFAGGLF-GYGSIVTLAVVSIDRYNVIV----RGF-----------------SA--SP--L---T-------HV-RA--AIFIILIWAWTLGWALPP-F--F--G-W---------G------------R-YVPE-GILN-SCSFDYLT--RDW--ATISYIMGCWTCEY--ALPLTVIIYCYIFI-------VKAVCD-------H-----------E----R------H---LR-EQAKKM-NVAS-L-R----------------------SNV--------------D----------------------------------------TQ-----KASAEMRIAK---------VALVNVLL------------------WVVSWTPYAAVAMIGIV--GD--QM------------------------------------------------L-ITP-LRSALPALAGKAASVYNPIVYAISHPKFRLAMQKEI
>Aste_MWS_TR2831|c0_g1_i1|ORF11
--------------------------------------------------------------------------------------------------------------------------------------RYNVIV----RGF-----------------AA--SP--F---T-------HL-KA--AFFVLFIWAWSLLWSLPP-F--F--G-W---------G------------R-YVPE-GILN-SCSFDYLT--RDA--ETVSYILCCWACEF--AMPLTTIIICYVFI-------VRAVWD-------H-----------E----K------Q---LR-EQAKKM-NVAS-L-R----------------------ATT--------------T----------------------------------------DK-----KMSSEMQIAK---------VALVNVFL------------------WICSWTPYATVAMIGIF--GD--QM------------------------------------------------L-ITP-LRSAL-------------------------------
>BCR.triGra
PMWHYL-L-GMV--YII-LGTVS-IAGNSLVISLFTK-TKE-LR---T-PANMFVVNLAFSDLCMMITQF-PMFVYNC-FN----GG--------M-WLF-GPF--L-CELYAATGAVF-GLCSICTLACIAFDRYNLIV----KGM-----------------SG--PK--M---T-------SK-RA--TILIAFCWAYAIGWSLPP-F--F--G-W---------G------------R-YIPE-GILD-SCSFDYLT--RDS--STKSFGLCLFFFDY--VTPLSIIVFAYFHI-------VRAIFE-------H-----------E----K------I---LR-EQAKKM-NVTS-L-R----------------------SNA--------------D----------------------------------------QN-----AQSAEIRIAK---------VALINISL------------------WVAMWTPYATIVLQGLL--GN--QE------------------------------------------------N-ITP-LVSILPALIAKSASIYNPVIYAISHPRYRVALQQKL
>BCR2.triLon
PMWHYL-L-GLV--YIV-LGTVS-IAGNSLVISLFTK-TKE-LR---T-PANMFVVNLAFSDLCMMITQF-PMFVYNC-FN----GG--------M-WLF-GPF--L-CELYAATGAVF-GLCSICTLACIAYDRYNLIV----KGM-----------------SG--PK--M---T-------SK-RA--TILIAFCWSYAIGWSLPP-F--F--G-W---------G------------R-YIPE-GILD-SCSFDYLT--RDS--STKSFGLCLFFFDY--ITPLSIIVFAYFHI-------VRAIFE-------H-----------E----K------I---LR-EQAKKM-NVTS-L-R----------------------SNA--------------D----------------------------------------QN-----AQSAEIRIAK---------VALINISL------------------WVAMWTPYATIVLQGLL--GN--QE------------------------------------------------N-ITP-LVSILPALIAKSASIYNPVIYAISHPRYRIALQQKL
>EFX63568.DAPPUDRAFT_307031
PMWHYL-L-GVA--YFF-LGITS-ITGNSLVLHLFLK-TKE-LK---T-PANMFVVNLAVSDLGMMITQF-PMFFFNC-FS----GG--------V-WIF-GPF--M-CELYACTGSIF-GLCSICTMAAISYDRYNVIV----HGM-----------------KG--TP--M---T-------YG-RA--ASLILFCWFYAIGWSIPP-F--A--G-W---------G------------K-YIPE-GILD-SCSFDYLT--RDS--ATVSYTCCLFVSNY--CTPLLIITFCYYHI-------VKAIMH-------H-----------E----E------A---LR-EQAKKM-NVTS-L-R----------------------SNA--------------D----------------------------------------QN-----AQSAEIRVAK---------VAMMNITL------------------WIGMWTPYAAIVLRGAF--GD--QE------------------------------------------------K-ITP-LVTILPALICKCASIANPIIYAISHPKYRVALQKEI
>EFX63569.DAPPUDRAFT_307030
PMWHYL-L-GLI--YIV-LGITS-ITGNSLVLHLFMK-TKD-LR---T-PANMFVVNLAFSDVCMMITQF-PMFVLNC-FN----GG--------V-WLF-GPL--F-CELYACTGSIF-GLCSICTMAAISYDRYNVIV----NGM-----------------NG--TR--M---T-------FG-RA--ALFILFCWVYAIGWSIPP-F--V--G-W---------G------------K-YIPE-GILD-SCSFDYLT--RDT--ATISFTCCLFVFDY--CFPLIIIVYCYYHI-------VGAIVH-------H-----------E----K------A---LR-EQAKKM-NVSS-L-R----------------------SNS--------------D----------------------------------------QT-----AQSAEIRVAK---------IAMMNISL------------------WVAAWTPYAAICLQGAV--GN--QD------------------------------------------------T-ITP-LVTILPALIAKSASIFNPIIYAISHPKYRLALQKTV
>EFX63131.DAPPUDRAFT_346967
PMWHYL-L-GTI--YIF-LGVVS-LIGNGVVIRLFTK-TKG-LR---S-TANMFVVNLAFSDFCMMISQF-PMFVHNS-FN----GG--------I-WLF-GPA--A-CELYACLGGVF-GATSICTMAVIAYDRYNVIV----KGM-----------------AG--TK--M---T-------SK-RA--ATLIACCWIYATGWSITP-Y--F--G-F---------G------------R-YIPE-GILD-SCSFDYLT--RDE--QTKAFVLCLFIFLY--CIPLVFITYCYYFI-------VKTIFD-------H-----------E----K------T---LR-DQAKKM-NVTS-L-R----------------------SNA--------------D----------------------------------------SN-----AASAEIKIAK---------VALCNIAL------------------WAAMWTPYAAIVLKGIL--GD--QS------------------------------------------------T-ITP-LVTILPSLITKSASICNPVVYAISHPKFRLALQEKY
>ACT31580.U.vomeris
PMWHYL-L-GVI--YLF-LGFVS-IVGNGLVIYLYMK-SPS-LK---T-PANMLVVNLALSDLIMLTTNF-PPFTYNC-FS----GG--------R-WMF-SAT--Y-CQVYAALGAVT-GVCSIWTLCMISFDRYNIIC----NGF-----------------NG--PK--L---T-------QG-KA--TTMCAVAWIMAIGWCLPP-F--F--G-W---------G------------A-YTLE-GILD-SCSYDYLT--QDW--NTISYNVCIFVFDF--FLPAAIIVFSYVFI-------VKAIFA-------H-----------E----A------A---MR-AQAKKM-NVTN-L-R----------------------SN---------------E----------------------------------------AE-----NQRAEIRIAK---------TAIANVSL------------------WLICWTPYAAITIQGVL--GN--HE------------------------------------------------G-ITP-LITTLPALLAKSCSCYNPFVYAISHPKFRLAITQHL
>BCRa.hemSan
PMWHYL-L-GVV--YLF-LGVIS-IAGNGLVIYLYMK-SQA-LK---T-PANMLIVNLALSDLIMLTTNF-PPFCYNC-FS----GG--------R-WMF-SGT--Y-CEIYAALGAIT-GVCSIWTLCMISFDRYNIIC----NGF-----------------NG--PK--L---T-------QG-KA--TFMCGLAWVISVGWSLPP-F--F--G-W---------G------------S-YTLE-GILD-SCSYDYFT--RDM--NTITYNICIFIFDF--FLPASVIVFSYVFI-------VKAIFA-------H-----------E----A------A---MR-AQAKKM-NVTN-L-R----------------------SN---------------E----------------------------------------AE-----TQRAEIRIAK---------TALVNVSL------------------WFICWTPYAAITIQGLL--GN--AE------------------------------------------------G-ITP-LLTTLPALLAKSCSCYNPFVYAISHPKFRLAITQHL
>ACT31581.U.vomeris
PMWHYL-L-GCI--YLF-LCIIS-IIGNGMVIYLFKK-SKP-LR---T-PANILVVNLALSDLIMMTTNV-PFFTYNC-FS----GG--------I-WMF-SPQ--Y-CEIYACLGAIT-GVCSIWLLCFISFDRYNIIC----NGF-----------------NG--PK--L---T-------TG-KA--LLGCLVSWIIAVGCAIPP-F--F--G-W---------G------------R-YVLE-GILD-SCSYDYLT--QDF--NVYTYNLFIFVFDY--WLPAVVIIFSYAFI-------VKAIFA-------H-----------E----A------A---MR-AQAKKM-NVST-L-R----------------------SN---------------E----------------------------------------AD-----SQRAEIRIAK---------TALVNVSL------------------WFICWTPYAIISLQGVM--GD--TS------------------------------------------------G-ITP-LLSTLPALLAKSASCYNPFVYAISHPKYRLAITQYI
>AEL33282.C.japonica
PMWHYL-L-GVI--YLF-LGFLS-IIGNGLVIYLFAK-SQA-LR---T-PANILVVNLALSDLIMLTTNV-PFFTYNC-FS----GG--------I-WMF-SAT--Y-CEIYACLGAVT-GVCSIWLLCMISFDRYNIIC----NGF-----------------NG--PK--L---T-------TG-KA--VFCALISWIIAVGCALPP-F--F--G-W---------G------------K-YILE-GILD-SCSYDYLT--QDF--NTRSYNMFIFTFDF--FLPATIIIFSYAFI-------VKAIFA-------H-----------E----A------A---MR-AQAKKM-NVTT-L-R----------------------SG---------------E----------------------------------------AE-----SQRAEIRIAK---------TALVNVSL------------------WFICWTPYAAISMQGVM--GN--TS------------------------------------------------G-ITP-LVTTLPALLAKSASCYNPFVYAISHPKYRLAITQYM
>BCRb.hemSan
PMWHYL-L-GVI--YLF-LGTVS-IFGNGLVIYLFNK-SAA-LR---T-PANILVVNLALSDLIMLTTNV-PFFTYNC-FS----GG--------V-WMF-SPQ--Y-CEIYACLGAIT-GVCSIWLLCMISFDRYNIIC----NGF-----------------NG--PK--L---T-------TG-KA--VVFALISWVIAIGCALPP-F--F--G-W---------G------------N-YILE-GILD-SCSYDYLT--QDF--NTFSYNIFIFVFDY--FLPAAIIVFSYVFI-------VKAIFA-------H-----------E----A------A---MR-AQAKKM-NVST-L-R----------------------SN---------------E----------------------------------------AD-----AQRAEIRIAK---------TALVNVSL------------------WFICWTPYALISLKGVM--GD--TS------------------------------------------------G-ITP-LVSTLPALLAKSCSCYNPFVYAISHPKYRLAITQHL
>BCR1.triGra
PAIYYL-F-GLV--YLV-LGVTS-VGGNYLVLRIFTK-FQE-LR---R-PSNVLVINLALSDMLLMLTLF-PECVYNF-LS----GG--------P-WRF-GDL--G-CQIHAFCGALF-GYNQITTLVFISYDRFNVIV----RGM-----------------GG--TP--L---T-------YA-RV--SAMVAFSWLWATGWSVAP-L--V--G-W---------G------------G-YALD-GMLG-TCSFDYVT--RTW--NNRSHILAATAFMW--VIPVLIIAGCYWFI-------VQAVFK-------H-----------E----A------E---LK-AQAKKM-NVAS-L-R----------------------SNA--------------D----------------------------------------QQ-----QVSAEIRIAK---------VAITNVVL------------------WLSAWTPFMVISNLGIW--AD--PQ------------------------------------------------Q-VTP-LVSSLPVLLSKTSCSYNPLVYAISHPKYRECLKTLV
>CRUST.Brakug.Rhb
PMWYYV-M-GLY--YLV-MGSIA-LFGNIMVLKIFGK-YPA-LR---T-PANVYVMNLAFSDFTLMLTLL-PECIWNF-FL----GG--------P-WRF-GEY--G-CYIHAFCGALC-GYNQIFTLVLISLDRYNVIV----KGF-----------------SG--AP--L---T-------FN-KA--VSMVAFSWIWALGWSITP-L--F--G-W---------G------------A-YAMD-GILG-TCSYDYVT--RDF--MNRSHITAAFTFNW--VFPLLTIMFCYWFI-------VQAVFK-------H-----------E----E------E---LR-TQAKKM-NVTS-L-R----------------------SNQ--------------D----------------------------------------QN-----SQSAEIRIAK---------VSIMNVSL------------------WLAAWTPFAAIS-------------------------------------------------------------------------------------------------------
>EFX72332.DAPPUDRAFT_346981
PAWYYF-L-GLM--YLI-IGTCA-VAGNAVVLKIFSR-FPA-LR---T-PANLLVMNLAVSDFLLMLALF-PECVYNF-FL----GG--------P-WRF-GEM--G-CQIHAFLGACF-GYNQIFTLTMISYDRYNVIV----KGF-----------------SG--TP--L---T-------FN-RA--VSIITVSWIWALGWSICP-L--V--G-W---------G------------A-YAMD-GIMG-TCSYDYVS--QNM--NNKSHILAATFANF--ILPIIVIAGCYYFI-------VHAVFK-------H-----------E----E------E---LR-AQAKKM-NVAS-L-R----------------------SNT--------------D----------------------------------------QQ-----QVSAEIRIAK---------VSIMNVSM------------------WLTAWTPFAVICIVGTW--GD--VS------------------------------------------------K-ITP-LVSAIPVILAKTSCAYNPLIYAISHPKYRECLKQMF
>EFX77537.DAPPUDRAFT_346974
PAWYYF-L-GLM--YLV-IGTCA-VAGNAVVLKIFSR-FPA-LR---T-PANLLVMNLAVSDFLLMLALF-PECVYNF-FL----GG--------P-WRF-GDM--G-CQIHAFLGACF-GYNQIFTLTMISYDRYNVIV----KGF-----------------SG--TP--L---T-------FN-RA--VSIITLSWIWALGWSICP-L--V--G-W---------G------------A-YAMD-GIMG-TCSYDYVS--QNM--NNKSHILAATFANF--ILPIIVIAGCYYFI-------VHAVFR-------H-----------E----E------E---LR-AQAKKM-NVAS-L-R----------------------SNN--------------D----------------------------------------QQ-----QVSAEIRIAK---------VSIMNVSM------------------WLTAWTPFAVICIMGTW--GD--VS------------------------------------------------K-ITP-LVSAIPVILAKTSCAYNPLIYAISHPKYRECLKQMF
>EFX77470.DAPPUDRAFT_305771
PMLYYF-F-GLY--YLV-MGSIA-ICGNIIVLRIFSN-NQN-LR---T-PANMLVMNLAMSDLLLMVTLI-PECVYNF-FL----GG--------P-WQF-GEL--G-CQIHSFCGALM-GYNQIMTLTLISWDRYNVIV----KGF-----------------NG--TP--L---T-------FS-RA--IILIIFSWVWALGWSIAP-L--V--G-W---------G------------L-YAMD-GMLG-TCSFDAVT--TTM--NNKSYLMAAFFSNY--VLTVSSIIICYYFI-------VQAVFH-------H-----------E----D------E---LR-QQAKKM-NVTS-L-R----------------------SNA--------------D----------------------------------------QQ-----AVSAEIRIAK---------IAILNVTL------------------WLISWTPFAVICLLGTW--GD--TS------------------------------------------------K-ITP-LVSELPIILSKTSCAYNPVIYALSHPKYREALKELY
>EFX77472.DAPPUDRAFT_305803
PMMYYF-F-GII--YLV-IGTVA-IGGNWMVLRILGS-FPA-LR---T-PANMLVMNLAVSDFLLMITLI-PECVYNF-FL----GG--------P-WQF-GDL--G-CQIHAFCGAIC-GYSQITTLVIISYDRYNVIV----KGF-----------------NG--AP--L---T-------FS-KA--VMLITFTWIWAFGWSVSP-L--V--G-W---------G------------Y-YAMD-GMLG-TCSFDGVT--TNM--NNKSHILATTIFLF--MIPVFIIIGCYYFI-------VRAVFH-------H-----------E----D------E---LR-QQAKKM-NVTS-L-R----------------------SNS--------------E----------------------------------------QQ-----AVSAEIRIAK---------VAIINVTL------------------WIMAWSPFAIVCLIGTW--GD--VS------------------------------------------------R-ITP-LVCELPVILAKTSCAYNPVIYALSHPKYRECLKELY
>EFX77475.DAPPUDRAFT_321382
PLWAYF-F-GLY--YLV-MGSMA-ICGNVMVLKIFSH-FKC-LR---T-PANMLVINLAVSDLMLMLSLI-PESVYNF-FL----GG--------P-WQF-GHI--G-CQIHSFCGAFF-GYSQITTLTIISWDRYNVIV----KGF-----------------SG--KP--L---T-------YA-KV--SLLILFNWLWAFGWALAP-L--V--G-W---------G------------L-YALD-GMLG-TCSFDSYT--TTM--NHKSYILASCFFQF--AGPIIVIVGCYFFI-------VKAVFN-------H-----------E----E------E---LR-GQAKKM-NVTS-L-R----------------------SVN--------------K----------------------------------------EQE---LAVSAEIRAAK---------VAVVNILL------------------WIFAWAPFTTVAMVGTW--YD--AS------------------------------------------------F-VTP-LMSELPIICAKTSALYNPVIYALSHPKYRECLKELY
>BCR1.triLon
PRIHYL-L-GML--YFF-LGIAA-CVGNVLVLHIFGK-HKN-LR---S-PTNTLLMNLAFCDLMIFIGLY-PEMLGNI-FM---NDG--------T-WMW-GDI--A-CRLHAWFGLVF-GFGQMQTLMYMSIDRYNVIV----KGL-----------------SA--QP--L---T-------YK-KV--TQWLAQVWIVSLFWGTAP-F--F--G-F---------G------------N-FALD-GILN-TCSFDYFT--RDM--PAMSYIVGACVSAY--VIPLIVIIVCYTFI-------VRAVFE-------H-----------E----E------T---LR-QQAAKM-NVTS-L-R----------------------SSA--------------S----------------------------------------AE-----DTSAEFRIAK---------IAMINVCL------------------WLWAWSPFTIVSFIGIF--GN--QA------------------------------------------------I-ITP-YLSSLPVILAKTSSVYNPIVYALSHPKYQAALKEEF
>BCR2.triGra
PRIHYL-L-GML--YFF-LGIAA-CMGNVLVLHIFGK-HKN-LR---S-PTNTLLMNLAFCDLMIFIGLY-PEMLGNI-FM---NDG--------T-WMW-GDV--A-CRIHAWFGLVF-GFGQMQTLMYMSIDRYNVIV----KGL-----------------SA--QP--L---T-------YK-KV--TQWLAQVWIVSLFWGTAP-F--F--G-F---------G------------N-FALD-GILN-TCSFDYFS--RDM--LSMSYIVSACVWAY--VIPLIVIIFCYTFI-------VRAVFE-------H-----------E----E------T---LR-QQAAKM-NVTS-L-R----------------------SSA--------------N----------------------------------------SE-----DTSAEFRIAK---------IAMINVCL------------------WLWAWSPFTIVSFIGIF--GN--QA------------------------------------------------I-ITP-YLSSLPVILAKTSSVYNPIVYALSHPRYQAALKEEF
>BCR3.triGra
PRVHTA-L-GAL--YLI-MGVMS-AVGNVLVLYIFGK-YKS-LR---S-PTNVLVMNLAFCDLGLFVGLY-PELLGNI-FI---NNG--------P-WMW-GDV--A-CKIHAWCGLAF-GFGQMQTLMFVSMDRYYVIV----KGL-----------------KA--PP--L---T-------YW-KV--SVWLAMVWIVSIFWATSP-F--F--G-F---------G------------N-LSVD-GLLN-TCSYDYYT--RDL--PTVAYIVGSCVHAY--VLPLAVIIFCYSYI-------VQAVFH-------H-----------E----R------Q---LR-EQAAKM-NVAS-L-R----------------------SSG-------------GK----------------------------------------QD-----EMSAEFRIAK---------IALINCCL------------------WLWAWTPFTVISFMGVL-HDD--QS------------------------------------------------I-INP-YVSSLPVLLAKTSAVYNPIVYGLSHPKFQQCLREEF
>ADZ45236.V.tsujii
PLYLYT-M-AFF--WFF-LWILN-FFGNGTVMYLFLK-TRY-LR---T-PSNMFIVNLAFVDFIMMSSQT-PPFMHTV-LG----TG--------Y-WEM-GAF--G-CEFIGMIATLC-GCIAIYTNVMIAYDRYNVIV----KGF-----------------NG--VK--I---T-------SS-MV--LVILGVMWTWVLVWNILP-L--M--RIW---------G------------S-FMPE-GLLA-SCGMDYLA--RDL--NNRSYCASLFLVAY--ILPMIALIFFYSQI-------VKAVWD-------H-----------E----D------A---MR-EQAKKM-NVES-L-R----------------------SE---------------D----------------------------------------NK-----KMSAECRIAK---------VAMTNVFL------------------WICIWAPYSVVTMIGVF--GN--QA------------------------------------------------T-ITP-LVSQIPSLVAKTASCFNPLVYAISHPKYRQALQESM
>ADZ45237.T.californicus
PLIPHF-F-GIM--FFF-LWIVS-FMGNSCVIFIFLK-VKS-LR---T-PTNMFVINLALSDLIMMTTMG-PPVTINV-FM----QR--------Y-WAW-GAF--G-CKLYGFLGAVC-GVVSILSMVVIGYDRYNVIV----KGF-----------------NG--VK--I---T-------SG-KA--LAILLAIWGYSIGISLPP-L--L--DVW---------G------------G-YSTE-GMLF-TCSYDYLN--QDC--NHKSYVLFGFFFCY--LIPMTMIFFFYSSI-------VKAVWA-------H-----------E----H------T---LR-EQAKKM-NVES-L-R----------------------SNT--------------N----------------------------------------QN-----AETAEVRIAK---------VAVTNVSL------------------WAGIWSPYAFVVLMAVI--GS--KG------------------------------------------------S-ITP-LVSQIPAFCAKTASCFNPIIYAMSHPKYREALTREL
>BCR2.braKug
----YL-F-GVI--YFF-LWIVN-HIGNGLVIWIFLK-TKS-LR---T-PSNMLIVNLAIADFFMMLTQS-PLYIISA-FT-----S--------RWWIW-GHF--W-CRFYGYTGGIT-GIAAIFTMVFIGYDRYNVIV----KGM-----------------NG--TK--I---T-------KG-MA--FIMILWTWIYANAFCLPA-M--L--EVW---------G------------N-FSPE-GLLS-TCSFDYLN--DNK-FHGYFYTMYIFTGAY--CVPMLLLMFFYSQI-------VKAVWA-------H-----------E----A------S---SR-AQAKKM-NVES-L-R----------------------SNA--------------D----------------------------------------AN-----AESAEMRIAK---------VALTNVLL------------------WVCIWTPYAFVAVTGAF--GN--RQ------------------------------------------------I-LTP-LVAQLPSLICKMASCLNPLVYAISHPKYRQVLQKEL
>BCR3.braKug
PAWNYL-F-ACL--YFF-LWVIN-HIGNGLVIKIFLK-TKS-LR---T-PSNMLIVNLAIADFFMMLTQS-PLFIISA-FS-----S--------RWWIW-GHF--W-CRFYGYTGGIT-GIAAIFTLVFIGYDRYNVIV----KGM-----------------SG--KR--I---S-------KG-MA--FGMIVWTWVYANVFCLPP-M--L--QVW---------G------------D-FSPE-GMLS-TCSFDYLN--ENR-LHGPIFTGYIFFGAY--CVPMFLLFFFYSQI-------VKAVWA-------H-----------E----A------A---LK-AQAKKM-NVES-L-R----------------------SNA--------------D----------------------------------------AN-----AESAEVRIAK---------VALTNVLL------------------WICIWTPYAFVAVTGAF--GN--RQ------------------------------------------------I-LTP-LVAQLPSLICKCASSLNPIVYAISHPKFRQVIQKDY
>AFM43710.ONYPt
DLMHFI-F-GLS--VCV-LGIFS-VIGNFSVMWVFSG-IKG-LR---T-PSNLFIINLAFSDFMMMATNF-PIYVYNS-YK-----T--------Q-WSF-GSL--V-CEIYGFCGAFF-GTLSIVTMAVISVDRYYVIV----KPF-----------------VV--MR-KM---N-------HT-RA--SGIIAGVWIYVLAWCLPP-F--L--G-W---------N------------A-YVVE-GFLT-TCSFDYLS--QDL--FNRAFVFGLFIGAY--AFPLSVIVYCYFYI-------VKEVAK-------H-----------E----A------E---FK-KKAKEM-NVAS-L-R----------------------GNE--------------E----------------------------------------FM-----KKRREIKTAK---------IALSIIFL------------------WVFAWTPYAAVALMGVF--TD--QS------------------------------------------------K-ITP-LLSQLPAVFAKTASVYNPLVYAISHPKFRAGLRKKL
>AFM75824.ONYEr
DLMHFI-F-GLS--ICV-LGIFS-VIGNFSVMWVFSG-IKG-LR---T-PSNLFIINLAFSDFMMMATNF-PIYVYNS-YQ-----T--------Q-WAF-GSL--V-CEIYGFCGAFF-GTLSIVTMAVISVDRYYVIV----KPF-----------------VV--MR-KM---N-------HT-RA--SGIIAGVWIYVLAWCIPP-F--L--G-W---------N------------A-YVVE-GFLT-TCSFDYLS--QDI--FNRAFVFGLFIGAY--AFPLAVIVYCYFYI-------VKEVAK-------H-----------E----A------E---FK-KKAKEM-NVAS-L-R----------------------GNE--------------E----------------------------------------FM-----KKRREIKTAK---------IALSIIFL------------------WVFAWTPYAAVALMGVF--TD--QS------------------------------------------------K-ITP-LLSQLPAVFAKTASVYNPLVYAISHPKFRAGLRKKL
>Eupkan.403
DLMHFI-F-GLS--ICV-LGIFS-VIGNFSVMWVFSG-IKA-LR---T-PSNLFIINLAFSDFMMMATNF-PIYVYNS-YK-----T--------Q-WAF-GSL--V-CEIYGFCGAFF-GTLSIVTMAVISVDRYYVIV----KPF-----------------VV--MR-KM---N-------HT-RA--SGIIAGVWIYVLAWCIPP-F--L--G-W---------N------------A-YVVE-GFLT-TCSFDYLS--QDI--FNRAFVFGLFIGAY--AFPLSVIVYCYFYI-------VKEVAK-------H-----------E----A------E---FK-KKAKEM-NVAS-L-R----------------------GNE--------------E----------------------------------------FM-----KKRREIKTAK---------IALSIIFL------------------WIFAWTPYAAVALMGVF--TD--QS------------------------------------------------K-ITP-LLSQLPAVFAKTASVYNPLVYAISHPKFRAGLRKKL
>AFM43712.ONYOh
DLMHFI-F-GLS--ICV-LGLFS-VIGNFAVMWVFSG-IKG-LR---T-PSNLFIINLAFSDFMMMATNF-PIYVYNS-YR-----T--------Q-WSF-GSL--V-CEIYGFCGAFF-GTLSIMTMAVISIDRYYVIV----KPF-----------------VV--MR-KM---N-------HT-RA--SGIIAGVWIYVLAWCLPP-F--I--G-W---------N------------A-YVVE-GFLT-TCSFDYLS--QDL--FNRAFVFGLFIGAY--AFPLAVIVYCYFYI-------VKEVAK-------H-----------E----A------E---FK-KKAKEM-NVAS-L-R----------------------GNE--------------E----------------------------------------FM-----KKRREIKTAK---------IALSIIFL------------------WVFAWTPYAAVALMGVF--TD--QS------------------------------------------------K-ITP-LLSQLPAVFAKTASVYNPLVYAISHPKFRAGLRKKI
>AFM43711.ONYE
ELMHFI-F-GLC--ICF-LGILS-VVGNFFVMWIFAG-TKS-LR---T-PSNIFVINLAFSDFMMMATNF-PIYVYNS-YF-----K--------Y-WAL-GPF--V-CEIYGFCGAFF-GTLSIVTMAVISVDRYYVIV----KPF-----------------IV--MR-KM---N-------RN-RA--IAIIASVWIYVLAWCLPP-F--F--G-W---------N------------A-YVPE-GFLT-TCSFDSLS--EGF--YNRAFVFGLFMGAY--VLPLTIILYCYFYI-------FKEVAK-------H-----------E----A------E---FK-KKAKEM-NVAS-L-R----------------------GNE--------------E----------------------------------------FM-----KKRREIKTAK---------IALTIIFL------------------WIFAWTPYAVVALMGIF--TD--HS------------------------------------------------K-ITP-LVSNLPAVFAKTASVYNPIVYAISHPKFRSALRKKF
>AFM75825.ONYEi
ELMHFI-F-GLS--ICF-LGILS-VIGNFLVMWIFGG-TKG-LR---T-PSNIFVINLAFSDFMMMATNF-PVYVYNS-YY-----Q--------H-WAL-GSF--I-CEIYGFCGAFF-GTLSIVTMAVISIDRYYVIV----KPF-----------------VV--MR-KM---N-------HT-KA--TFIVAGVWIYVLAWCLPP-F--F--G-W---------N------------A-YVPE-GFLT-TCSFDSLS--DGF--YNKAFVFGLFLGAY--ALPLSIILYCYFYI-------FKEVAK-------H-----------E----A------E---FK-RKAKEM-NVAS-L-R----------------------GNE--------------E----------------------------------------FM-----KKRREIKTAK---------IAFSIIFL------------------WIFAWTPYAVVALMGVF--TD--HS------------------------------------------------K-ITP-LVSNLPAVFAKTAAVYNPIVYAISHPKFRSALRKKL
>Hduja.Rops
---HLT-L-AVI--ILI-LGVIS-ISGNAAVIYIFCS-TRG-LR---N-PSNALIVNLAISDFAMMITMC-PMYFLSS-LQ-----E--------K-WIF-GRE--A-CRFYGFCGALF-GTVSIITIAAIAVDRYLVIC----KPF-----------------LL--MRSTM---T-------RE-RA--KFAIAFVRLYSLGWAAPP-L--C--G-V---------S------------N-YVLE-GFLT-TCSFDYLD--PSS--ESRIFIFTMFIGAY--VAPLSIIIISYLLI-------VYEVYA-------H-----------S----K------K---FK-KAASKM-KGKG-A-A--------------------QKQND--------------E----------------------------------------LA-----KKKKEIQTAK---------IA-------------------------------------------------------------------------------------------------------------------------------------------
>Eupkan.405
KEAHAI-V-GYI--MIF-IGVIG-SLGNALVIWIFGS-SRL-LR---T-PANLFIINLAFSDFLMSTTNF-PLVVISS-FK-----G--------I-WYF-GKI--G-CDIYGFMGGVF-GLMSIVTLAAIAMDRNRVIS----RPF-----------------DV--LQ-KM---T-------TS-RT--AKIICFIWIYCLILASPP-L--F--G-W---------S------------Q-YVPE-GFLT-SCSFEYLD--RNL--LTRSFILYLFILGF--ALPCLVILFCYIFI-------IKSIYN-------H-----------E----K------M---MA-KTLANS-PLKFPQDRI---------------------KKR--------------S----------------------------------------NK-----KLNNDIQAAK---------IAFVIIIL------------------FCLSWIPYAIITLIGQF--GN--KT------------------------------------------------L-ITP-WVSTLPAVFAKASTMYNPLVYAISNPYFRKALIKQL
>CEPH.Acusub
AAVYYS-L-GIF--IAI-CGIIG-CAGNGIVIYLFTK-TKS-LQ---T-PANMFIINLAFSDFTFSLVNGFPMMTISC-FL-----K--------H-WVF-GQA--A-CKVYGLIGGIF-GLTSIMTMTMISIDRYNVIR----RPM-----------------SA--SK-KM---S-------HR-KA--FIMIVFVWIWSTIWAIGP-I--F--G-W---------G------------A-YQLE-GVLC-NCSFDYIT--RDA--STRSNIVCMYIFAF--MFPIVVIFFCYFNI-------VMSVSN-------H-----------E----K------E---MA-AMAKRL-NAKE-L-R----------------------KA--------------------------------------------------------QA-----GASAEMKLAK---------ISIVIVTQ------------------SLLSWSPYAIVALLAQF--GP--IE------------------------------------------------W-VTP-YAAQLPVMFAKASAIHNPMIYSVSHPKFREAIASNF
>CEPH.Lolfor
AAVYYS-L-GIF--IAI-CGIIG-CVGNGVVIYLFTK-TKS-LQ---T-PANMFIINLAFSDFTFSLVNGFPLMTISC-FM-----K--------Y-WVF-GNA--A-CKVYGLIGGIF-GLMSIMTMTMISIDRYNVIG----RPM-----------------SA--SK-KM---S-------HR-KA--FIMIIFVWIWSTIWAIGP-I--F--G-W---------G------------A-YTLE-GVLC-NCSFDYIT--RDT--TTRSNILCMYIFAF--MCPIVVIFFCYFNI-------VMSVSN-------H-----------E----K------E---MA-AMAKRL-NAKE-L-R----------------------KA--------------------------------------------------------QA-----GANAEMKLAK---------ISIVIVTQ------------------FLLSWSPYAVVALLAQF--GP--IE------------------------------------------------W-VTP-YAAQLPVMFAKASAIHNPMIYSVSHPKFRERIASNF
>CEPH.Lolpea
AAVYYS-L-GIF--IGI-CGIIG-CVGNGIVIYLFTK-TKS-LQ---T-PANMFIINLAFSDFTFSLVNGFPLMTISC-FL-----K--------Y-WVF-GNA--A-CKVYGLIGGIF-GLMSIMTMTMISIDRYNVIG----RPM-----------------SA--SK-KM---S-------HR-KA--FIMIIFVWIWSTTWAIGP-I--F--G-W---------G------------A-YSLE-GVLC-NCSFDYIS--RDS--STRSNIVCMYLFAF--MCPIIVIFFCYFNI-------VMSVAN-------H----------------K------E---MA-AMAKRL-NGKE-L-R----------------------RA--------------------------------------------------------QA-----GASAEMKLGK---------ISVVIVTQ------------------FLLSGSPYAMVALLAQF--GP--LE------------------------------------------------W-VTR-YAAQLPVMFAKASAIHNPMIYSVSHPKFREAIASNF
>CEPH.Eupsco1
DAVYYG-L-GIF--IGI-CG-IG-CGGNGIVIYLFTK-TKS-LQ---T-PANMFIINLAFSDFTFSLVNGFPLMTISC-FL-----K--------K-WVF-GHA--A-CKVYGFIGGIF-GLMSIMTMAMISIDRYNVIG----RPM-----------------AA--SK-HM---S-------HR-RA--FIMIIFVWLWSVLWAIGP-I--F--G-W---------G------------A-YTLE-GVLC-NCSFDYIT--RDY--ATRSNIICMYVFAF--CFPITIILFCYFNI-------VMSVSN-------H-----------E----K------E---MA-AMAKRL-NAKE-L-R----------------------KA--------------------------------------------------------QA-----GASAEMKLAK---------ISIVIVTQ------------------FLLSWSPYAIVALLAQF--GP--LE------------------------------------------------W-VTP-YAAQLPVMFAKASAIHNPMIYSVSHPKFREAISNTF
>CEPH.Eupsco2
DAVYYG-L-GIF--IGI-CGIIG-CGGNGIVIYLFTK-TKS-LQ---T-PANMFIINLAFSDFTFSLVNGFPLMTISC-FL-----K--------K-WVF-GHA--A-CKVYGFIGGIF-GLMSIMTMAMISIDRYNVIG----RPM-----------------AA--SK-HM---S-------HR-RA--FIMIIFVWLWSVLWAIGP-I--F--G-W---------G------------A-YTLE-GVLC-NCSFDYIT--RDY--ATRSNIICMYVFAF--CFPIIIILFCYFNI-------VMSVSN-------H-----------E----K------E---MA-AMAKRL-NAKE-L-R----------------------KA--------------------------------------------------------QA-----GASAEMKLAK---------ISIVIVTQ------------------FLLSWSPYAIVALLAQF--GP--LE------------------------------------------------W-VTP-YAAQLPVMFAKASAIHNPMIYSVSHPKFREAISNTF
>MEL1.sepOff
DAVYYS-L-GIF--IGI-CGIIG-CTGNGIVIYLFTK-TKS-LQ---T-PANMFIINLAFSDFTFSLVNGFPLMTISC-FI-----K--------K-WVF-GMA--A-CKVYGFIGGIF-GLMSIMTMSMISIDRYNVIG----RPM-----------------AA--SK-KM---S-------HR-RA--FLMIIFVWMWSTLWSIGP-I--F--G-W---------G------------A-YVLE-GVLC-NCSFDYIT--RDS--ATRSNIVCMYIFAF--CFPILIIFFCYFNI-------VMAVSN-------H-----------E----K------E---MA-AMAKRL-NAKE-L-R----------------------KA--------------------------------------------------------QA-----GASAEMKLAK---------ISIVIVTQ------------------FLLSWSPYAVVALLAQF--GP--IE------------------------------------------------W-VTP-YAAQLPVMFAKASAIHNPLIYSVSHPKFREAIAENF
>LWS.todPac
DAVYYS-L-GIF--IGI-CGIIG-CGGNGIVIYLFTK-TKS-LQ---T-PANMFIINLAFSDFTFSLVNGFPLMTISC-FL-----K--------K-WIF-GFA--A-CKVYGFIGGIF-GFMSIMTMAMISIDRYNVIG----RPM-----------------AA--SK-KM---S-------HR-RA--FIMIIFVWLWSVLWAIGP-I--F--G-W---------G------------A-YTLE-GVLC-NCSFDYIS--RDS--TTRSNILCMFILGF--FGPILIIFFCYFNI-------VMSVSN-------H-----------E----K------E---MA-AMAKRL-NAKE-L-R----------------------KA--------------------------------------------------------QA-----GANAEMRLAK---------ISIVIVSQ------------------FLLSWSPYAVVALLAQF--GP--LE------------------------------------------------W-VTP-YAAQLPVMFAKASAIHNPMIYSVSHPKFREAISQTF
>CEPH.Octdof
DAVYYS-V-GIF--IGV-VGIIG-ILGNGVVIYLFSK-TKS-LQ---T-PANMFIINLAMSDLSFSAINGFPLKTISA-FM-----K--------K-WIF-GKV--A-CQLYGLLGGIF-GFMSINTMAMISIDRYNVIG----RPM-----------------AA--SK-KM---S-------HR-RA--FLMIIFVWMWSIVWSVGP-V--F--N-W---------G------------A-YVPE-GILT-SCSFDYLS--TDP--STRSFILCMYFCGF--MLPIIIIAFCYFNI-------VMSVSN-------H-----------E----K------E---MA-AMAKRL-NAKE-L-R----------------------KA--------------------------------------------------------QA-----GASAEMKLAK---------ISMVIITQ------------------FMLSWSPYAIIALLAQF--GP--AE------------------------------------------------W-VTP-YAAELPVLFAKASAIHNPIVYSVSHPKFREAIQTTF
>Nautilus_BAR90770
DAAHYI-V-GIF--ITV-VGICG-VMGNGVVIYIFSR-TKS-LR---T-PANMFIINLALSDLTFSAVNGFPLLSISS-FQ-----K--------K-WIF-GQT--A-CELYGLAGGIF-GLMSINTMAMISIDRYNVIA----RPM-----------------AV--SK-RM---S-------HK-KA--FIMIISVWIWAAVWTLPP-L--F--G-W---------G------------A-YIPE-GFQT-SCTFDYLT--RNN--YFRSYVLCLYLFGF--ITPVTIIAICYFFI-------FKAVAD-------H-----------E----K------E---MA-KMAKKM-NAKE-I-R----------------------AG--------------------------------------------------------AS-----EQRAEMKIAK---------ISMIIITQ------------------FLLSWTPYAVVAMLGQF--GP--PE------------------------------------------------W-VTP-YASEVPVMFAKASAMHNPIVYALSHPKFREAINERF
>MEL1.lotGig
AAWHNF-I-GIF--ITF-VGITG-VIGNFVVIYTFSR-TKS-LR---T-ASNMFVVNLALSDLTFSAVNGFPLFSLSS-FS-----H--------K-WIF-GRV--A-CELYGLIGGIF-GLMSINTMAMISIDRYLVIT----SPF-----------------TA--MR-NM---T-------HK-RA--FLMIVGVWIWSILWAIPP-I--F--G-W---------G------------A-YIPE-GFQT-SCTFDYLT--RGD--NRRSYIMCLYICGF--VVPLGVIIFCYVFI-------IKSVMN-------H-----------E----K------E---MA-KMADKL-DAKD-V-R----------------------ST--------------------------------------------------------KE-----KAKAEIKIAK---------VSMTIILL------------------YLMSWTPYAIVALIAQW--GP--AL------------------------------------------------V-VTP-YVSEIPVLFAKASAMHNPVIYALSHPKFRDAVSKLM
>MEL1.patYes
EEWHYI-I-GVY--ITI-VGLLG-IMGNTTVVYIFSN-TKS-LR---S-PSNLFVVNLAVSDLIFSAVNGFPLLTVSS-FH-----Q--------K-WIF-GSL--F-CQLYGFVGGVF-GLMSINTLTAISIDRYVVIT----KPL-----------------QA--SQ-TM---T-------RR-KV--HLMIVIVWVLSILLSIPP-F--F--G-W---------G------------A-YIPE-GFQT-SCTFDYLT--KTA--RTRTYIVVLYLFGF--LIPLIIIGVCYVLI-------IRGVRR-------H-----------D----Q------K---ML-TITRSM-KTED-A-R----------------------AN--------------------------------------------------------NK-----RARSELRISK---------IAMTVTCL------------------FIISWSPYAIIALIAQF--GP--AH------------------------------------------------W-ITP-LVSELPMMLAKSSSMHNPVVYALSHPKFRKALYQRV
>MEL1.schMan
PLYYYL-V-GIY--IGI-VGILA-VMGNSLVITLFLL-CKQ-LR---T-PPNMLIVSLAISDFSFALINGFPLKTIAA-FN-----H--------R-WGW-GKL--A-CELYGFAGSIF-GFISLTTMAFIALDRYLVIV----QPF-----------------ET--FS-RI---T-------YG-KV--IVMIFITWIWSALWSIPP-F--F--G-Y---------G------------S-YIPE-GFHT-SCTFDYLS--TDL--PNLIFNAGLYILGF--LCPVFIIIFSYYQI-------VKTVRL-------N-----------E----L------E---LM-KMAQSL-DLQN-P-S----------------------AMK--------------T----------------------------------------GG-----DKKADIEAAK---------TSIILVLL------------------YLMSWSPYAIVCLMTLI--GS--RD------------------------------------------------S-LTP-FHSELPVLFAKTSAVYNPIVYAVKHPKFRMEIEKRF
>MEL1.schMede
-VYHYL-V-GVY--ISI-VGISG-VLGNLLVLYIFAR-AKS-LR---T-PPNMFIMSLAIGDLTFSAVNGFPLLTISS-FN-----T--------R-WAW-GKL--T-CEIYGFIGGLF-GFISINTMALISLDRYFVIA----QPF-----------------QT--MK-SL---T-------IK-RA--IIMLVFVWLYSLIWSTPP-F--F--G-Y---------G------------N-YVPE-GFQT-SCTFDYLT--QSK--GNIIFNIGMYIGNF--IIPVGIIIFCYYQI-------VKAVRV-------H-----------E----L------E---ML-KMAQKM-NASH-P-T----------------------SMK-------------------------------------------------------TG-----AKKADVQAAK---------ISVIIVFL------------------YMLSWTPYAIIALMALT--GR--RD------------------------------------------------H-LNP-YTAELPVLFAKTSAMYNPFIYAINHPKFRIQLEKKF
>MELL.Dugjap
--------------------------------------------------------------------------------------------------------------------------------------------------------------------------------------------------------------TPP-F--F--G-F---------G------------N-YVPE-GFQT-SCTFDYLT--QSK--GNVIFNIGMYIGNF--VIPVGIIIFCYYQI-------VKAVRV-------H-----------E----L------E---ML-KMAQKM-NASH-P-T----------------------SMK-------------------------------------------------------TG-----AKKADVQAAK---------ISIIIV---------------------------------------------------------------------------------------------------------------------------------------
>Pdumerilii_AGL94564
DIIHWV-I-GVY--IAI-VGMIG-VIGNFLVIFFFST-TRS-LR---T-PSNLFVINLAISDLGFSAVNGFPLMTISS-FM-----R--------K-WYF-GNI--A-CTLYGFLGGIF-GFNSIGSLMFISLDRYYVIA----KPL-----------------EA--MR-KA---T-------KK-RA--FLQIIVIWIWALIWSGPP-L--I--G-F---------G------------S-YIPE-GLQT-SCSFDYLT--RSP--TNIAFNMGLFGMGF--CFPLLIIIACYVQI-------IAAVSR-------Q-----------A----R------E---MQ-KTAEKM-GAKT-A-S---------------------------------------D----------------------------------------DR-----KKQQEIQLAK---------VAAGTISL------------------FCISWIPYALVAQFGIW--GL--RQ------------------------------------------------F-VNP-ITCVVPVLFAKASAMWNPILYALSHPRFRAVLDDKM
>capitella_1
PLIYYG-L-GLY--MAV-VGIVG-TLGNLVVITLFIK-TRS-LR---T-PPNMFIINLALSDMGFCATNGFPLMTVAS-FQ-----K--------L-WRW-GPV--A-CELYALAGSIT-GFNSIATLALISMDRYMVIA----KPF-----------------YA--MK-HV---S-------HK-RS--LIQIILAWTWAFIWSAPP-L--LRMG-Y---------G------------R-YIPE-GFQV-SCTFDYLS--RDL--KNLIFVWCLFVFGF--FIPVLAIACSYVGI-------IRAVGA-------Q-----------S----K------E---MR-KTAEKM-GAKT-G-K---------------------------------------S----------------------------------------DK-----EKKQDIAMAK---------VAAGTIGL------------------FLMSWTPYAAVSMIGIA--GN--RS------------------------------------------------W-ITP-YVSQIPVMFAKASAMWNPILYALSHPKFRAALEDHM
>Pdumerilii_AKS48308
DSVHYI-L-GIY--ITF-VGFAG-VIGNAIVIFVFTA-TKS-LR---T-PSNMFIVNLAMSDLGFSLVNGFPLMSVSS-FM-----R--------K-WYF-GRV--G-CILYGTLSGVF-GLTSINTLALIAFDRFYVIQ----FPL-----------------RA--IR-TV---T-------RT-RS--FVQICLVWIWATFWSCPP-L--F--G-W---------G------------R-YIPE-GLQT-SCGFDFLS--QDP--LNRAFNYCIFSCGF--VLPVTFAICSYCGI-------LATVSM-------Q-----------A----K------H---ME-KIKQTK-GGQL-N-D------------------------D--------------K----------------------------------------EK-----EKKQQIRLAK---------IAAGTISL------------------FIISWMPYALLVILSTS--GY--RH------------------------------------------------I-MTP-YVCQIPSVFAKASAIWNPFVYSISHPKYRQALQERF
>Pdumerilii_CAC86665
DSWHYA-V-AAW--MTF-FGILG-VSGNLLVVWTFLK-TKS-LR---T-APNMLLVNLAIGDMAFSAINGFPLLTISS-IN-----K--------R-WVW-GKL--W-RELYAFVGGIF-GLMSINTLAWIAIDRFYVIT----NPL-----------------GA--AQ-TM---T-------KK-RA--FIILTIIWANASLWALAP-F--F--G-W---------G------------A-YIPE-GFQT-SCTYDYLT--QDM--NNYTYVLGMYLFGF--IFPVAIIFFCYLGI-------VRAIFA-------H-----------H----A------E---MM-ATAKRM-GANT-G-K---------------------------------------A----------------------------------------DA-----DKKSEIQIAK---------VAAMTIGT------------------FMLSWTPYAVVGVFGMI--KP--HS----------------------------------------------EMF-IHP-LLAEIPVMMAKASARYNPIIYALSHPKFRAEIDKHF
>MEL2.schMan
PYYQYA-I-GLF--IAV-VGITG-MCLNLLVIVFFTM-FKS-LR---T-PSNILVVNLAISDFGFSAVIGFPLKTMAA-FN-----N--------F-WPW-GKL--A-CDLYGLAGGLF-GFVSLSTIAAVALDRYLVIA----TPF-----------------ES--VF-QT---T-------PR-RT--LLLMLFLWMWSLMWTIPP-L--F--G-F---------G------------R-YVTE-GYQT-SCTMDYIS--TDL--NNRLFNIGLFGFGF--LCPLFLSLFCYARI-------ILIVRS-------R-----------G----K------D---FI-EMAASS-KGTN-Q-K--------------------E-KSA--------------N----------------------------------------VS-----SSKSDTFVSK---------SSAILLGV------------------YLICWTPYSFVCLMALI--GY--AD------------------------------------------------Y-ITP-LMVEIPCLCAKTA---NPCIYAFRYPKFRSLLQQRF
>MEL3.schMan
PIYNYL-V-AIF--VAL-IGIFG-TITNLLVIFVFLT-PKS-SI---S-LQCALIINLAISDFGFSAVIGFPLKTIAA-FN-----Q--------Y-WPW-GSV--A-CQLYGFISATF-GFLSLTTIAAISFDRYLVIV----KDH-----------------KT----------T------NFR-VI--CTVIGFLWIWSIIWTIPP-F--F--G-F---------G------------R-YVLE-GYQT-SCTFDYIS--NDM--PSLLFSGGMYIFGF--MFPVLLCIYCYVNL-------LKIVRN-------N-----------E----R------V---VL-ISLSND-GASK-Q-R----------------------ESV-------------------------------------------------------RN-----RKRLDIEATK---------SVILSLLF------------------YLMSWTPYAMVCLISIL--GQ--SY------------------------------------------------F-LTP-TIAEMPHIFAKMAAIYNPILYAFTNRKFKNAL----
>MEL1.Xenlae
--VHYV-V-GAV--ILA-VGITG-MLGNFLVIYAFCR-SRS-LR---S-PANMFIINLAITDFLMSVTQA-PVFFATS-LH-----K--------R-WIF-GEK--G-CELYAFCGALF-GITSMITLMVIAVDRYFVIT----RPL-----------------TS--IG-VM---S-------KK-RA--VLILSGVWLYSLAWSLPP-F--F--G-W---------S------------A-YVPE-GLLT-SCTWDYMT--FTP--SVRAYTMLLFCFVF--FIPLFIIIYCYIFI-------FKAIKN-------T-----------N----R------A---VQ-KIGTDN-NKES-H--------------------------K--------------Q----------------------------------------YQ-----KMKNEWKMAK---------IALIVILL------------------YVVSWSPYSTVALLAFA--GY--AS------------------------------------------------I-LTP-YMNSVPAVIAKASAIHNPIIYAITHPKYRMAIAKYI
>MEL1.danRer
DHAHYT-I-GAV--ILT-VGITG-MLGNFLVIYAFSR-SRT-LR---T-PANLFIINLAITDFLMCATQA-PIFFTTS-MH-----K--------R-WIF-GEK--G-CELYAFCGALF-GICSMITLMVIAVDRYFVIT----RPL-----------------AS--IG-VL---S-------QK-RA--LLILLVAWVYSLGWSLPP-F--F--G-W---------S------------A-YVPE-GLLT-SCTWDYMT--FTP--SVRAYTMLLFIFVF--FIPLIVIIYCYFFI-------FRSIRT-------T-----------N----E------A---VG-KINGDN-KRDS-M--------------------------K--------------R----------------------------------------FQ-----RLKNEWKMAK---------IALIVILM------------------YVISWSPYSTVALTAFA--GY--SD------------------------------------------------F-LTP-YMNSVPAVIAKASAIHNPIIYAITHPKYRLAIAKYI
>MEL1.galGal
DHAHYT-I-GTV--ILI-VGITG-TLGNFLVIYAFCR-SRT-LQ---K-PANIFIINLAVSDFLMSITQS-PVFFTNS-LH-----K--------R-WIF-GEK--G-CELYAFCGALF-GITSMITLMVIALDRYFVIT----KPL-----------------AS--VR-VM---S-------KK-KA--LIILVGVWLYSLAWSLPP-F--F--G-W---------S------------A-YVPE-GLLT-SCSWDYMT--FTP--SVRAYTMLLFCFVF--FIPLIAIIYSYVFI-------FEAIKK-------A-----------N----K------S---VQ-TFGCKHGNREL-Q--------------------------K--------------Q----------------------------------------YH-----RMKNEWKLAK---------IALIVILL------------------YVISWSPYSVVALVAFA--GY--SH------------------------------------------------V-LTP-FMNSVPAVIAKASAIHNPIIYAITHPKYRTAIATYV
>MEL1.taeGut
DHAHYT-I-GVV--ILI-VGITG-TLGNFLVFYAFCR-SRS-LQ---T-PANILIINLAISDFLMSITQS-PVFFTSS-LY-----K--------H-WIF-GEK--G-CELYAFCGALF-GITSMITLMVIALDRYFVIT----KPL-----------------AS--VG-VT---S-------KK-KA--LIILVGVWLYSLAWSLPP-F--F--G-W---------S------------A-YVPE-GLLT-SCSWDYMT--FTP--SVRAYTMLLFCFVF--FIPLIAIIYSYVSI-------FEAIKK-------A-----------N----K------S---IQ-TFGCKRGNREF-Q--------------------------K--------------Q----------------------------------------YQ-----RMKNEWKMAK---------IALIVILF------------------FVISWSPYSVVALVAFA--GY--SH------------------------------------------------V-LTP-FMNSIPAVIAKASVIHNPIIYAITHPKYRKAIATYV
>MEL1.anoCar
THAHYT-I-GAV--ILV-VGITG-TLGNLLVIYVFFR-IRG-LR---T-PANMFVINLAVSDFL------------------------------------------G-CELYAFCGALF-GIASMITLTVIALDRYFVIT----RPL-----------------AS--IG-AM---S-------TK-KA--LLILSGVWLYSLAWSLPP-F--F--G-W---------S------------A-YVPE-GLLT-SCSWDYIT--FTP--SVRAYTMLLFCFVF--FIPLIAIIYSYVFI-------FIAIKN-------S-----------N----R------A---VQ-RTNSDN-SKEG-Q--------------------------K--------------L----------------------------------------YQ-----KLKNEWKMAK---------VALIVILL-------------------VISWSPYSVVALVAFA--GY--SH------------------------------------------------L-LTP-YMNSVPAVIAKASVIHNPIIYAIVHPKYRMAIAKFL
>MEL1.petMar
DHAHYT-I-GSV--ILA-IGITG-IIGNVLVIYAFSK-SKS-LR---S-PANIFIINLAFADFFMSITQT-PIFFVTS-LH-----K--------R-WIF-GEK--G-CELYAFCGALF-GIASMVTLMVIATDRYLVLT----RPL-----------------AS--IG-AM---S-------KR-RA--MYITAAVWFYSLAWSLPP-F--F--G-W---------S------------A-YVPE-GLMT-SCTWDYVT--FTP--AVRSYTMLLFCFVF--FIPLIVIIFCYVRI-------FAAIKN-------T-----------N----R------A---VK-TLGDAHDSKES-Q--------------------------K--------------Q----------------------------------------QQ-----RMNAEWKLAK---------IALIVILL------------------YVVSWSPYSCVALVAWA--GY--AD------------------------------------------------M-LTP-YMNSVPAIIAKASAIHNPIVYAITHPKYR-------
>MEL1.bosTau
DHAHYT-L-GTV--ILL-VGLTG-MLGNLTVIYTFCR-SRG-LR---T-PANMFIINLAVSDFLMSFTQA-PVFFASS-LY-----K--------Q-WLF-GEA--G-CEFYAFCGALF-GITSMITLTAIALDRYLVIT----RPL-----------------AT--VG-MV---S-------KR-RA--ALVLLGVWLYALAWSLPP-F--F--G-W---------S------------A-YVPE-GLLT-SCSWDYVS--FTP--SVRAYTMLLFCFVF--FLPLLIIIYCYIFI-------FKAIRE-------T-----------G----Q------A---LQ-TFGTCEGGSEC-P--------------------------R--------------Q----------------------------------------RQ-----RLQNEWKMAK---------IELLVILL------------------FVLSWAPYSTVALMGFA--GY--AH------------------------------------------------I-LTP-YMNSVPAVIAKASAIYNPIIYAITHPKYRLAIAQHL
>MEL1.canFam
DHAHYI-L-GTV--ILL-VGLTG-MLGNLMVIYTFCR-TRG-LR---T-PSNMFIINLAVSDFFMSFTQA-PVFFASS-LH-----K--------R-WLF-GEA--G-CEFYAFCGALF-GITSMITLTAIALDRYLVIT----HPL-----------------AA--VG-VV---S-------KR-RA--ALVLLGVWLYALAWSLPP-F--F--G-W---------S------------A-YVPE-GLLT-SCSWDYMS--FTP--SVRAYTMLLFCFVF--FLPLLVIVYCYVFI-------FRAIRE-------T-----------G----Q------A---LQ-TFRACEGGARS-P--------------------------R--------------Q----------------------------------------RQ-----RLQREWKMAK---------MELLVILL------------------FVLSWAPYSAVALTAFA--GY--SH------------------------------------------------V-LTP-YMNSVPAVIAKASAIHNPIIYAITHPKYRMAIAQHL
>MEL1.homSap
DHAHYT-L-GTV--ILL-VGLTG-MLGNLTVIYTFCR-SRS-LR---T-PANMFIINLAVSDFLMSFTQA-PVFFTSS-LY-----K--------Q-WLF-GET--G-CEFYAFCGALF-GISSMITLTAIALDRYLVIT----RPL-----------------AT--FG-VA---S-------KR-RA--AFVLLGVWLYALAWSLPP-F--F--G-W---------S------------A-YVPE-GLLT-SCSWDYMS--FTP--AVRAYTMLLCCFVF--FLPLLIIIYCYIFI-------FRAIRE-------T-----------G----R------A---LQ-TFGACKGNGES-L--------------------------W--------------Q----------------------------------------RQ-----RLQSECKMAK---------IMLLVILL------------------FVLSWAPYSAVALVAFA--GY--AH------------------------------------------------V-LTP-YMSSVPAVIAKASAIHNPIIYAITHPKYRVAIAQHL
>MEL1.panTro
DHAHYT-L-GTV--ILL-VGLTG-MLGNLTVIYTFCR-SRS-LR---T-PANMFIINLAVSDFLMSFTQA-PVFFTSS-LY-----K--------Q-WLF-GET--G-CEFYAFCGALF-GISSMITLTAIALDRYLVIT----RPL-----------------AT--FG-VA---S-------KR-RA--AFVLLGVWLYALAWSLPP-F--F--G-W---------S------------A-YVPE-GLLT-SCSWDYMS--FTP--AVRAYTMLLCCFVF--FLPLLIIIYCYIFI-------FRAIRE-------T-----------G----R------A---LQ-TFGACKGNGES-L--------------------------W--------------Q----------------------------------------RQ-----RLQSECKMAK---------IMLLVILL------------------FVLSWAPYSAVALVAFA--GY--AH------------------------------------------------V-LTP-YMSSVPAVIAKASAIHNPIIYAITHPKYRVAIAQHL
>MEL1.ratNor
DHAHYT-L-GTV--ILL-VGLTG-MLGNLTVIYTFCR-NRG-LR---T-PANMLIINLAVSDFLMSFTQA-PVFFASS-LY-----K--------K-WLF-GET--G-CKFYAFCGAVF-GIVSMITLTAIAMDRYLVIT----RPL-----------------AT--IG-MR---S-------KR-RT--ALVLLGVWLYALAWSLPP-F--F--G-W---------S------------A-YVPE-GLLT-SCSWDYVT--FTP--LVRAYTMLLFCFVF--FLPLLIIIFCYIFI-------FRAIRE-------T-----------G----R------A----------CEGCGES-PLR-----------------------RR--------------Q----------------------------------------WQ-----RLQSEWKMAK---------VALIVILL------------------FVLSWAPYSTVALVGFA--GY--SH------------------------------------------------I-LTP-YMSSVPAVIAKASAIHNPIIYAITHPKYRAAIAQHL
>Mmus_melanopsin
DHAHYT-L-GTV--ILL-VGLTG-MLGNLTVIYTFCR-NRG-LR---T-PANMFIINLAVSDFLMSVTQA-PVFFASS-LY-----K--------K-WLF-GET--G-CEFYAFCGAVF-GITSMITLTAIAMDRYLVIT----RPL-----------------AT--IG-RG---S-------KR-RT--ALVLLGVWLYALAWSLPP-F--F--G-W---------S------------A-YVPE-GLLT-SCSWDYMT--FTP--QVRAYTMLLFCFVF--FLPLLIIIFCYIFI-------FRAIRE-------T-----------G----R------A----------CEGCGES-PLR----------------------QRR--------------Q----------------------------------------WQ-----RLQSEWKMAK---------VALIVILL------------------FVLSWAPYSTVALVAFA--GY--SH------------------------------------------------I-LTP-YMSSVPAVIAKASAIHNPIIYAITHPKYRVAIAQHL
>MEL2.anoCar
DHVLYT-V-GSC--VLV-IGCIG-ITGNLLVLYAFYS-NKR-LR---T-PPNYFIMNLAVSDFLMSATQA-PICFLNS-MH-----K--------E-WVL-GDI--G-CNLYAFCGALF-GITSMITLLAISVDRYCVIT----KPL-----------------QS--IK-RT---S-------KK-RT--CIIIVFVWLYSLGWSVCP-L--F--G-W---------S------------S-YIPE-GLMI-SCTWDYVT--YSP--ANRSYTMMLCCCVF--FIPLVIIFHCYIFM-------FLAIRS-------T-----------G----R--------------------RKSS-I----------------------------------------------------------------------------------SH-----SIKSEWKLAK---------IAFVAIVV------------------FVLSWSPYACVTLISWA--GY--AR------------------------------------------------T-LTP-YSKSVPAVIAKASAIYNPIIYAIIHPRYRRTIRSAV
>MEL2.galGal
DHVLYT-V-GTC--VLV-IGSIG-IIGNLLVLYAFYS-NKK-LR---T-PQNFFIMNLAVSDFLMSASQA-PICFVNS-LH-----R--------E-WIL-GDI--G-CDLYAFCGALF-GITSMMTLLAISVDRYLVIT----KPL-----------------RS--IQ-WT---S-------KK-RT--IQIIAAVWLYSLGWSVAP-L--L--G-W---------S------------S-YVPE-GLMI-SCTWDYVT--YSP--ANRSYTMILCCCVF--FIPLIIILHCYLFM-------FLAIRS-------T-----------G----R------D---VQ-KLGSCS-RKSF-L----------------------------------------------------------------------------------SQ-----SMKNEWKLAK---------IAFVVIIV------------------YVLSWSPYACVTLIAWA--GR--GN------------------------------------------------T-LTP-YSKSVPAVIAKASAIYNPIIYAIIHPRYRKTIHNAV
>MEL2.xenLae
DQVLYT-I-GSF--ILI-IGSVG-IIGNMLVLYAFYR-NKK-LR---T-APNYFIINLAISDFLMSATQA-PVCFLSS-LH-----R--------E-WIL-GDI--G-CNVYAFCGALF-GITSMMTLLAISINRYIVIT----KPL-----------------QS--IQ-WS---S-------KK-RT--SQIIVLVWMYSLMWSLAP-L--L--G-W---------S------------S-YVPE-GLRI-SCTWDYVT--STM--SNRSYTMMLCCCVF--FIPLIVISHCYLFM-------FLAIRS-------T-----------G----R------N---VQ-KLGSYG-RQSF-L----------------------------------------------------------------------------------SQ-----SMKNEWKMAK---------IAFVIIIV------------------FVLSWSPYACVTLIAWA--GH--GK------------------------------------------------S-LTP-YSKTVPAVIAKASAIYNPIIYGIIHPKYRETIHKTV
>MEL2.danRer
DHVHYI-I-AFL--ILI-IGTLG-VSGNALVMFAFYR-NKK-LR---S-LPNYFIMNLAVSDFLMAITQS-PIFFINC-LY-----K--------E-WMF-GEL--G-CKIYAFCGALF-GITSMINLLAISIDRYLVIT----KPL-----------------QT--IQ-WN---S-------KR-RT--GLAILCIWLYSLAWSLAP-L--I--G-W---------G------------S-YIPE-GLMT-SCTWDYVS--PSP--ANKSYTMMLCCFVF--FIPLSIILYCYLFM-------FLSVRQ-------A-----------S----R--------------------QKSS-F--------------------------V--------------K----------------------------------------QQ-----SMRSEWKLAK---------IAAVVIVV------------------YVLSWAPYACVTLVAWA--GH--QD------------------------------------------------V-LTP-YSKTLPAVLAKSSAIYNPFIYAIIHNKYRRTLAEKV
>MEL2.gasAcu
DHAHYI-V-AVF--VVV-IGTLG-ITGNALVMLAVYS-NKK-LR---N-LPNYFIMNLAVSDFLMAFTQS-PIFFINC-LY-----K--------E-WAF-GET--G-CKIYAFCGALF-GIASMINLLAISIDRYLVIT----KPL-----------------QA--IH-WG---S-------KR-RT--TLAILLVWLYSLAWSLAP-L--V--G-W---------G------------S-YIPE-GLMT-SCTWDYVT--YTL--ANRSYTMMLCCFVF--FIPLGIILYCYLFM-------FLAIRK-------T-----------S----R--------------------RKST-L--------------------------I--------------K----------------------------------------QK-----SMKSEWKLAK---------IAFVVIVV------------------YVLSWSPYACVTLISWA--GH--AD------------------------------------------------I-LSP-YSKAVPAIIAKASAIYNPFIYAIIHNKYRMTLAAKF
>MELmop.braBel
PLAHYI-V-GTA--VFC-IGCCG-MFGNAVVVYSFIK-SKG-LR---T-PANFFIINLALSDFLMNLTNM-PIFAVNS-AF-----Q--------R-WLL-SDF--A-CELYGFAGGLF-GCLSINTLMAISMDRYLVIT----KPF-----------------LV--MR-IV---T-------KQ-RV--MFAILLLWIWSLVWALPP-L--F--G-W---------S------------A-YVSE-GFGT-SCTFDYMT--PKL--SYHIFTYIIFFTMY--FIPGGVMIYCYYNI-------FATVKS-------G-----------D----K------Q---FG-KAVKEM-AHED-V-K----------------------NKA-------------QQ----------------------------------------ER-----QRKNEIKTAK---------IAFIVISL------------------FMSAWTPYAVVSALGTL--GY--QD------------------------------------------------L-VTP-YLQSIPAMFAKSSAVYSPIVYAITYPKFREAVKKHI
>Pdumerilii_AGL94565
YSTHLA-I-GIT--MSI-MGFVA-ITTNTFVMFVFLR-FRS-LR---T-PGNLLVVNLAFSDSMLALLGF-PLYAASS-FI-----G--------H-WSF-GKI--G-CNFYGFSGASF-GLMSINTMAAIAVDRYLVIV----RPY-----------------MS--IR-RI---S-------YS-QA--YIMLGIVWVNAIGWSVPP-L--V--G-W---------S------------R-YILE-GLGT-TCTFDYLS--RDP--VTRTYLVSLYVGGF--VIPVLLIVYCYTYI-------FLRVRQ-------H-----------E----K------A---FA-RTSKRM-KTRY-I-R----------------------GA---------------K----------------------------------------EA-----TRRADVKTAR---------TGFLAVIV------------------FCIAWSPYAVMALVGQF--GD--QD------------------------------------------------L-LTP-IVSAIPGILAKSSTIYNPMIFAVSHPRFRRKLRYLY
>Pdumerilii_AKS48309
HEIHIT-I-GFA--MAT-IGVLA-VAGNTFVIFVFLR-FRS-LR---T-PGNLLMINLAVSDLLMAVTGF-PLYSISS-FY-----G--------R-WVL-PDA--V-CLFYGACGATF-GLLSINSLAAIAVDRYLVIA----HSY-----------------AV--TK-RT---N-------RR-QA--IVMIVLSWINSLCWAIPP-L--L--G-W---------N------------R-YLLE-GFGT-TCTFDYLS--RTK--SDRLFVMLMFCCGF--CLPLLLIIGSYAYI-------YSVVHR-------H-----------E----R------M---FR-NMSQNL-NARI-M-H----------------------GG---------------K----------------------------------------EA-----TQRTEMKTAR---------TVILAVLF------------------YCISWVPYATIALIGIY--GN--YQ------------------------------------------------L-LTP-LVTAVPGILAKMSTIYNPLLYTFSHPRFHKKVMLLL
>CCP46951.Cupsal.ARTH
HIAHYF-V-GVL--LIG-ICSLS-ITGNLLVIVIFSR-YRR-LR---S-PANTLIINLATSDMLNGLLH--PAAAYSS-FK-----E--------R-WMF-GRL--G-CEVYAGLCGLF-GLISIVTLTAIAIERCLVIS---VKPW-----------------YG--GI-LF---T-------QA-KA--KVSIIIIWLYCFVIILPP-L--F--G-W---------G------------A-FVPE-GFLT-SCSFDYIS--RTD--SNRSYFIYIFILGF--FLPVTIIIVCYAFI-------TRTIFQ-------N-----------E----K------D---MK-KN-----NVKK-V-Y---------------------------------------N----------------------------------------KP-----RKRNDYKAAE---------MIMFVIAM------------------FLISWIPYSLIAFIGQF--GN--RA------------------------------------------------V-LTP-WVSVLPSLFAKMSTIYNPAIYGLSHRHFRATLRKI-
>XP_015907951.1 rhodopsin, GQ-coupled [Parasteatoda tepidariorum]
STAHYT-V-GIL--LVI-ICILS-VAGNLLVVIVFSK-YRR-LR---S-PANTLIVNLAVSDMLNGFLH--PMAAYSA-FK-----E--------T-WMF-GKA--G-CEMYAACCGLF-GLVSIISLTTIAIERCTVIS---IKPL-----------------YG--GN-LF---S-------NN-KA--KMSILLIWIYCLLLMLPP-L--L--G-W---------G------------A-FVPE-GFLT-SCSFDYLS--RGA--SNRSYFFYLFTLGF--FLPVTVIGICYSFI-------MRTILE-------N-----------E----K------E---MK-RN----------------------------------------------------K----------------------------------------VK-----KKRYDYKAAE---------MIMIAIAM------------------FMLSWTPYSLVACIGQF--GN--EK------------------------------------------------L-LTP-WVSVLPSLFAKMSTIYNPAIYGLSHRHFRATLKRIF
>CrArthops1
SGVHFV-V-GSF--LLL-IGVAG-IVGNGLVILVLTR-YRR-LR---T-PANRLLGNLAVSDLLMSCLH--PMASFSS-FR-----H--------S-WQF-GKL--G-CELYGSMCGLF-GLVSITTLSVISLERCLVIA---MKPW-----------------CS--GL-HI---N-------NG-KL--CKIVAFIWLYSTVCVAPP-L--F--G-W---------G------------S-YVPE-GFLT-SCSFDYLT--RTL--VNRAYFVFLYILGF--FVPLLVILTSYFTI-------WKAVFQ-------H-----------E----Q------E---MS-QI-----RVNR-A-T----------------------SK---------------Y----------------------------------------V-------RRSDCKSAE---------MILYVIGL------------------FLLSWSPYAIVATIGQF--WD--TN------------------------------------------------I-ITP-WVSAMPAFFAKMSTIYNPIIYGFSHRQFCACTRHL-
>TtArthops1
SGVHFV-V-GSF--LLL-IGVAG-IAGNGLVILVLT-------R---T-PANRLLGNLAVSDLLMSCLH--PMASFSS-FR-----H--------S-WQF-GKL--G-CELYGSMCGLF-GLVSITTLSVISLERCFVIA---IKPW-----------------CS--GL-HI---N-------NG-KL--CKIVAFIWLYSTVCVAPP-L--F--G-W---------G------------S-YVPE-GFLT-SCSFDYLT--RTL--VNRAYFVFLYILGF--FVPLLVILTSYFTI-------WKAVLQ-------H-----------E----Q------E---MS-QI-----RVNS-E-T----------------------SR---------------Y----------------------------------------V-------RRSDCKSAE---------MILCVIGL------------------FLLS---------------------------------------------------------------------------------------------------------------
>LpArthOps1
SEIHFV-V-GSF--LLL-IGVAG-IAGNGLVILVLTR-YRR-LR---T-PANRLLGNLAVSDLLMSCLH--PMASFSS-FR-----H--------S-WQF-GKL--G-CEFYGSMCGLF-GLISITTLSAIALERCLVIA---IKPW-----------------YS--GL-HI---N-------NS-KL--CKIVAFIWLYSSVCVAPP-L--F--G-W---------G------------N-YIPE-GFLT-SCSFDYLT--RTP--VNRAYFVFLYILGF--FLPLLXILTSYFII-------WKAVFQ-------H-----------E----Q------E---MS-QI-----HVNR-A-T----------------------SR---------------Y----------------------------------------IT-----RRRSDCKSAE---------MILCIIGL------------------FLLSWTPYAIVATIGQF--WD--TN------------------------------------------------V-VTP-WVSAIPSFFAKMSTVYNPIIYGFSHREFCACTRHL-
>CrArthops2
------------------------------------R-YRR-LR---T-PANRLIVNLAVSDLMMSFLH--FMASYSS-FR-----K--------S-WQF-GKLGLG-CEFYGSLCGLF-GLVSIVTLSAIALERCLIIA---IKPW-----------------YC--SF-SI---T-------NR-KL--AKIVAFIWLYCFVCVTPP-F--L--G-W---------G------------S-YVPE-GFLT-SCSFDYLT--RTP--TNRAYFFFLFILGF--ILPLFVIATSYCVI-------WKTVLQ-------H-----------E----R------E---ML-QA-----NVST-V-S----------------------PR---------------F----------------------------------------MT-----RKRSDLKSAV---------MILCIIGL------------------FLLSWSPYAAIATIGQF--FN--SS------------------------------------------------Y-ITP-WVSAMPALFAKMSTMYNPIIYGISHRRFCSCIRLL-
>TtArthops2
------------------------------------R-YRR-LR---T-PANRLIVNLAVSDLMMSFLH--FMASYSS-FR-----K--------S-WQF-GKI-LG-CEFYGSLCGLF-GLVSIVTLSAIALERCLVIA---IKPW-----------------YC--SF-FI---T-------NR-KL--AKIVAFIWLYCFVCVTPP-F--L--G-W---------G------------S-YVPE-GFLT-SCSFDYLT--RTP--TNRAYFFFLFILGF--ILPLFVIATSYSVI-------WKTVLQ-------H-----------E----R------E---ML-QA-----SIST-V-S----------------------PR---------------F----------------------------------------MT-----RKRSDLKSAV---------MILCIIGL------------------FLLSWSPYAAIATIGQF--CN--SS------------------------------------------------Y-ITP-WVSAMPALFAKMSTMYNPIIYGISHRRFCSCIRLL-
>LpArthrop2
TSAHYF-V-GIL--LIL-VGIAG-IGGNGLVVLVFTR-YRR-LR---T-PANRLIVNLAVSDLMMSFLH--FMASYSS-FR-----K--------S-WQF-GKI--G-CEFYGSLCGLF-GLVSIVTLSAIALERCLVIA---IKPW-----------------YC--GY-PI---T-------KR-KL--GRVVAFIWLYCFVCVTPP-F--L--G-W---------G------------S-YVPE-GFLT-SCSFDYLT--RTP--TNRSYFFFLFILGF--ILPLSVIATSYCVI-------WKTVVQ-------H-----------E----R------E---MS-QA-----SISS-I-S----------------------PR---------------F----------------------------------------MT-----RKRSDFKSAI---------MILCVIGL------------------FLLSWSPYAAIATIGQF--CN--SS------------------------------------------------Y-ITP-WVSAMPALFAKMSTMYNPIIYGISHRRFCSCIRLL-
>Hrobusta_AID66633
MAFYYF-L-GTF--FAV-VGFLG-VFGNIIVVWVFSS-TPS-LR---T-PSNVLVINLAICDILFSALIGFPMSALSC-FQ-----R--------H-WIW-GDF--G-CQFYSFVAGIT-GLASINCLAVIAVDRYLVVG----QPL-----------------AM--LN-QS---H-------FR-RS--FYHVLIIWTWACVWSAMP-L--I--G-W---------G------------E-YILE-GFGV-SCTFDYLT--RTT--WNISFNVCLFTFCF--GMPVSVIILSYIGI-------IRSIAK-------N-----------R----K------E---FS-SLTAE-------------------------------------------------N----------------------------------------SS-----RARQEIKIAK---------VFAVCMTA------------------FILCWVPYATVAQLGIY--GY--DQ------------------------------------------------M-VSP-YTAELPVMLAKTSALWNPVIYAFSHPKYR-------
>MEL1.helRob
MAFYYF-L-GTF--FAV-VGFLG-VFGNIIVVWVFSR-TPS-LR---T-PSNVLVINLAICDILFSALIGFPMSALSC-FQ-----R--------H-WIW-GNF--Y-CQFYSFVAGIT-GLASINCLAVIAVDRYLVVG----QPL-----------------AM--LN-QS---H-------FR-RS--FYHVLIIWTWACVWSAMP-L--I--G-W---------G------------E-YILE-GFGV-SCTFDYLT--RTT--WNISFNVCLFTFCF--GMPVSVIILSYIGI-------IRSIAK-------N-----------R----K------E---FS-SLTAE-------------------------------------------------N----------------------------------------SS-----RARQEIKIAK---------VFAVCMTA------------------FILCWVPYATVAQLGIY--GY--DQ------------------------------------------------M-VSP-YTAELPVMLAKTSALWNPIIYAFSHPKYRKCLKELP
>Hrobusta_AID66634
GGFMII-L-GIY--ITI-VAFIG-TIGNMIVLWIFTT-TPS-LK---T-PSNMLAINLATCDLMFSAIIGFPMMALAC-FK-----K--------Y-WIW-GFV--G-CQWYAFVAGVS-GLVSINTLTAISIDRYMVIA----KPL-----------------YM--MQ-AA---S-------KS-RS--LQQIIFVWCYAIGWVLPP-W--F--G-W---------G------------A-FMPE-GFGF-SCTWDYLT--RTT--NNISFNMCFVTFQF--ILPVSLVLICYVGI-------VNAVAQ-------N-----------R----K------E---MG-RMSKD-------------------------------------------------T----------------------------------------AN-----QTKQEIQIAK---------VVAVNVLF------------------FIVTWLPYVTVAMLGVA--GH--SH------------------------------------------------L-VTP-YTTEIPVMLAKASGAWNPIIYALSHPRYRDALRKSK
>Hrobusta_AID66635
------------------------------------R-TPI-LR---T-HANVLIINLALCDLIFSSLIGFPMTALSC-FK-----R--------H-WIW-GDL--G-CDFYGFVAGWT-GLGSITCLAFISIDRYMAIV----HPF-----------------YM--LNKKS---S-------SV-LT--LLQIGAVWSWALIWSVMP-L--F--G-W---------G------------R-FIPE-AFGV-SCTFDYLT--RTW--SNICFNYVLITCGF--FLPVVIIVTSYIGI-------VIEVTK-------S-----------S----R------K---RRVVMGEHG-EFGS-G-RGRWNEGSYGCSKRTNREVGNTQSNEIFMLKSRNNEIINHNCILYNNDHCITYSNDRRDGSSVTTPTTKPRFPHYGNARQPGS-----RTRQELKTAK---------VLACCFGA------------------FLVCWTPYAIVAQLGIN--GF--AH------------------------------------------------L-VTP-FTSEVPVLFAKTSSIWNPLIYALSHPRYRRAVVLEV
>MEL2.helRob
--------------------------------------TPI-LR---T-HANVLIINLALCDLIFSSLIGFPMTALSC-FK-----R--------H-WIW-GDL--G-CDFYGFVAGWT-GLGSITCLAFISIDRYMAIV----HPF-----------------YM--LNKKS---S-------SV-LT--LLQIGAVWSWALIWSVMP-L--F--G-W---------G------------R-FIPE-AFGV-SCTFDYLT--RTW--SNICFNYVLITCGF--FLPVVIIVTSYIGI-------VIEVTK-------S-----------V----E------E---DG--MKDHM-DAQN-A-R----------------------------------------CYVF-------------------------------------V-----AVLSMLKTAK---------VLACCFGA------------------FLICWTPYAIVAQLGIN--GF--AH------------------------------------------------L-VTP-FTSEVPVLFAKTSSIWNPLIYALSHPRYRRAV----
>ADW20311.H.armigera
ASAHTA-L-ALL--YIF-FTAAA-LVGNGLVIFIFST-TKS-LR---T-SSNLLILQLAILDFIMMAKA--PIFIYNS-AM-----R--------G-FAT-GTF--G-CQLFALMGAYS-GIGAGMTNACIAYDRHSTIT----RPL-----------------DG-----RL---S-------RG-KV--LLMIAFVWIYSTPWALLP-L--F--KIW---------G------------R-YVPE-GYLT-SCTFDYLT--NTF--DTKLFVACIFACSY--VFPMSMIIYFYSGI-------VKQVFA-------H-----------E----A------A---LR-EQAKKM-NVES-L-R----------------------ANQ--------------N----------------------------------------AG-----AESAEIRIAK---------AALTVCFL------------------FVASWTPYGVMALIGAF--GN--QQ------------------------------------------------L-LTP-GVTMIPAVACKAVACIDPWVYAISHPKYRQELQRRM
>SWS.LycrubUV
ASAHTA-L-ALL--YIF-FTAAA-LIGNGLVIFIFAT-TKS-LR---T-SSNLLILQLAILDFIMMAKA--PLFIYNS-AM-----R--------G-FAT-GVL--G-CQIFALMGSYS-GIGAGMTNACIAYDRHSTIT----RPL-----------------DG-----RL---S-------RG-KV--ILMIACIWIYATPWSLLP-L--F--KVW---------G------------R-YVPE-GYLT-SCTFDYLT--DTF--DTKLFVACIFVCSY--VFPMSMIIYFYSGI-------VKQVFA-------H-----------E----A------A---LR-EQAKKM-NVDS-L-R----------------------SNQ--------------N----------------------------------------AA-----AESAEIRIAK---------AALTVCFL------------------FVASWTPYGVMALIGAF--GD--QR------------------------------------------------L-LTP-GVTMIPAVACKAVACIDPWVYAISHPKYRQELQRRM
>SWS.VancarUV
ASAHTA-L-ALL--YCF-FTAAA-LIGNGLVVFIFAT-TKS-LR---T-SSNLLILNLAIFDFIMMAKA--PLFIYNS-AM-----R--------G-FAT-GAL--G-CQIFAVMGSYS-GIGAGMTNACIAYDRHSTIT----RPL-----------------DG-----RL---S-------RG-KA--LLMIALVWIYATPWSLMP-L--F--KVW---------G------------R-FVPE-GYLT-SCTFDYLS--NTF--DTKLFVACIFVCSY--VFPMSFIIYFYSGI-------VKQVFA-------H-----------E----A------A---LR-EQAKKM-NVES-L-R----------------------SNQ--------------N----------------------------------------AS-----AESAEIRIAK---------AALTVCFL------------------FVASWTPYGVMSLIGAF--GD--QQ------------------------------------------------L-LTP-GVTMIPAVTCKLVACIDPWVYAISHPKYRQELQRRM
>SWS.DanplexUV
ASAHTA-L-ALL--YCF-FTAAA-LIGNGMVIFIFLT-TKS-LR---T-SSNLLILNLAISDFIMMAKA--PIFIYNS-AL-----R--------G-FAA-GPV--G-CQIFSVMGAYS-GIGASMTNACIAYDRHSTIT----RPL-----------------DG-----RL---S-------QG-KA--LLMIAFVWIYATPWSLLP-L--F--KVW---------G------------R-FVPE-GYLT-SCTFDYLS--NTF--DTKLFVACIFTCSY--VFPMTMIIYFYSGI-------VKQVFA-------H-----------E----A------A---LR-EQAKKM-NVES-L-R----------------------SNQ--------------N----------------------------------------AS-----AESAEIRIAK---------AALTVCFL------------------FVASWTPYGVMALIGAF--GD--QR------------------------------------------------L-LTP-GVTMIPAVACKTVACIDPWVYAISHPKYRQELQRRM
>SWS.ApomorUV
ASAHTA-L-ALL--YSF-FTVAA-LVGNGLVIFIFAT-TKS-LR---T-SSNLLILQLAILDFIMMLKA--PIFIYNS-AM-----R--------G-FAT-G-I--G-CQIFGVMGSYS-GIGAGMTNACIAYDRHSTIT----RPL-----------------DG-----RL---S-------RG-KV--IMMIAFIWIYATPWSLLP-L--F--KVW---------G------------R-YVPE-GYLT-SCTFDYLT--NTF--DTKLFVACIFVCSY--VFPMSFIIYFYSGI-------VKQVFA-------H-----------E----A------A---LR-EQAKKM-NVES-L-R----------------------SNQ--------------N----------------------------------------AG-----AESAEIRIAK---------AALTVCFL------------------FVSSWTPYGVMALIGAF--GD--QN------------------------------------------------L-LTP-GVTMIPAVTCKAVACIDPWVYAISHPKYRQELQKRM
>UV5.manSex
ASAHTA-L-ALL--YIF-FTFAA-LVGNGMVIFIFST-TKS-LR---T-SSNFLVLNLAILDFIMMAKA--PIFIYNS-AM-----R--------G-FAV-GTV--G-CQIFALMGAYS-GIGAGMTNACIAYDRHSTIT----RPL-----------------DG-----RL---S-------EG-KV--LLMVAFVWIYSTPWALLP-L--L--KIW---------G------------R-YVPE-GYLT-SCSFDYLT--NTF--DTKLFVACIFTCSY--VFPMSLIIYFYSGI-------VKQVFA-------H-----------E----A------A---LR-EQAKKM-NVES-L-R----------------------ANQ--------------G----------------------------------------GS-----SESAEIRIAK---------AALTVCFL------------------FVASWTPYGVMALIGAF--GN--QQ------------------------------------------------L-LTP-GVTMIPAVACKAVACISPWVYAIRHPMYRQELQRRM
>SWS.BicanyUV
ASAHTA-L-ALL--YCF-FTAAA-LIGNGLVIFIFST-TKS-LR---T-SSNLLILNLAILDFLMMAKA--PIFIYNS-AN-----R--------G-FAS-GVL--G-CQIFALIGSYS-GIGAGMTNACIAYDRHSTIT----RPL-----------------DG-----RL---S-------RG-KA--LLMIACIWIYATPWSILP-L--L--KIW---------G------------R-FVPE-GYLT-SCSFDYLT--NSF--DTKLFVGCIFVCSY--CFPMFFILYFYSGI-------VKQVFA-------H-----------E----A------A---LR-EQAKKM-NVES-L-R----------------------SNQ--------------N----------------------------------------AA-----AESAEIRIAK---------AALTVCFL------------------FVASWTPYGVMALIGAY--GD--QN------------------------------------------------L-LTP-GVTMIPAVTCKAVACIDPWVYAISHPKYRQELQRRM
>UV5.papXut
ASAHTM-L-ALV--YVF-FTAAA-LIGNGLVIFIFSA-SKS-LR---T-PSNLLVVQLAVLDFLMMLKA--PIFIYNS-IK-----R--------G-FAS-GVI--G-CQIFAFMGSVS-GTAAGLTNACIAYDRHSTIT----RPL-----------------DG-----RL---S-------RG-KV--LLMMVCVWLYTAPWAILP-Q--L--QIW---------G------------R-YVPE-GFLT-SCTFDYLT--TTF--DNKLFVASMFVCVY--IFPMIAILYFYSGI-------VKQVFA-------H-----------E----A------A---LR-EQAKKM-NVDS-L-R----------------------SNQ--------------N----------------------------------------AA-----AESAEIRIAK---------AALTVCFL------------------YVASWTPYGVMSLIGAF--GD--QN------------------------------------------------L-LTP-GVTMIPALACKGVACIDPWVYAISHPKYRQELQKRM
>AEG78686.G.bimaculatus
AFSHYL-L-GML--YVA-FCAIA-LVGNGLVIWVFSS-AKS-LR---T-PSNVFVINLAICDFIMMLKT--PIFIYNS-FN-----L--------G-FAM-GQL--G-CQIFGFMGSIS-GIGAATTNACIAYDRYRVIA----RPF-----------------DS-----KM---S-------IK-GA--TMLVLLLWTYTLPWAIMP-L--L--EVW---------G------------R-FAPE-GYLS-SCSFDYLT--DTP--ENNMFVLCIFICSY--VIPMSLIIYFYSQI-------VSHVVN-------H-----------E----K------S---LK-EQAKKM-NVDS-L-R----------------------SNQ--------------Q----------------------------------------QN-----QTSAEIRIAK---------VAIGICFL------------------FVASWTPYAVLALIGAF--GN--KT------------------------------------------------L-LTP-GVTMIPACTCKAVACLDPYVYAISHPRYRVELQKRL
>UV5.diaNig
AFSYYI-L-GML--YVA-FCFIA-LIGNGLVIWVFSS-AKT-LR---T-PSNIFVINLALYDFIMMLKT--PIFIYNS-FN-----L--------G-FGL-GQL--G-CQIFAFMGSVS-GIGAAATNACIAYDRYRVIA----RPF-----------------DS-----KM---S-------IK-GA--TLLVLLVWMWALPWAILP-L--L--EIW---------G------------R-YAPE-GYLT-SCSFDYLT--DTP--ENHMFVLCIFICSY--VIPMSLIIYFYSQI-------VSHVVN-------H-----------E----K------A---LK-EQAKKM-NVDS-L-R----------------------SNQ--------------Q----------------------------------------QN-----QTSAEIRIAK---------VAIGICFL------------------FVASWTPYAVLALIGAF--GN--KA------------------------------------------------L-LTP-GVTMIPACTCKAVACLDPYVYAISHPRYRAELQKRL
>EFN72691.C.floridanus
PSLHYL-L-AIV--YIL-FTFVA-LFGNGLVIWIFCS-AKS-LR---T-PSNLFVVNLAFCDFMMMLKA--PIFIYNS-FH-----T--------G-FAT-GHL--G-CQIFACMGSLS-GIGAGMTNAAIAYDRYSTIA----RPL-----------------DG-----KL---S-------RG-QV--LLLIMLIWTYTIPWALMP-L--M--QVW---------G------------R-FVPE-GFLT-SCSFDYLT--DSQ--EIRYFVATIFTFSY--CVPMLLIIYYYSQI-------VGHVVS-------H-----------E----K------A---LR-EQAKKM-NVES-L-R----------------------SNV--------------N----------------------------------------TN-----AQSAEIRIAK---------AAITICFL------------------FVLSWTPYGALAMIGAF--GN--RA------------------------------------------------L-LTP-GITMIPACACKFVACLDP-----------LELQKRL
>SWS.CamabdUV
PSLHYL-L-AIV--YIL-FTFVA-LFGNGLVIWIFCS-AKS-LR---T-PSNLFVVNLAFCDFMMMLKA--PIFIYNS-FH-----T--------G-FAT-GHL--G-CQIFACMGSLS-GIGAGMTNAAIAYDRYSTIA----RPL-----------------DG-----KL---S-------RG-QV--LLLIMLIWTYTIPWALMP-L--M--QVW---------G------------R-FVPE-GFLT-SCSFDYLT--DSQ--EIRYFVPTIFTFSY--CVPMLLIIYYYSQI-------VGHVVS-------H-----------E----K------A---LR-EQAKKM-NVES-L-R----------------------SNV--------------N----------------------------------------TN-----AQSAEIRIAK---------AAITICFL------------------FVLSWTPYGALAMIGAF--GN--RA------------------------------------------------L-LTP-GITMIPACACKFVACLDPYVYAISHPRYRLELQKRL
>EFN88089.H.saltator
PSLHYL-L-AIL--YTL-FTFVA-LLGNGLVIWIFCS-AKS-LR---T-PSNLFVVNLAFCDFIMMLKA--PIFIYNS-FN-----T--------G-FAT-GHV--G-CQIFAFMGSLS-GIGAGMTNAAIAYDRYSTIA----RPL-----------------DG-----KL---S-------RG-QV--ILFIVLIWTYTIPWALMP-L--M--HVW---------G------------R-FVPE-GFLT-SCTFDYLT--DKQ--EIRYFVATIFTFSY--CIPMSLIIYYYSQI-------VSHVID-------H-----------E----K------A---LR-EQAKKM-NVES-L-R----------------------SNA--------------N----------------------------------------TN-----AQSAEIRIAK---------AAITICFL------------------FVLSWTPYGVLAMIGAF--GD--KA------------------------------------------------L-LTP-GITMIPACTCKFVACLDPYVYAISHPRYRLELQKRL
>SWS.CatbomUV
PSLHYL-L-AIL--YTL-FTFVA-LLGNGLVIWIFIS-AKS-LR---T-PSNMFVVNLAFCDFIMMLKA--PIFIYNS-FN-----T--------G-FAT-GHL--G-CQIFACMGALS-GIGASMTNAAIAYDRYSTIA----RPL-----------------DG-----KL---S-------RG-QV--ILLIALIWTYTIPWALMP-L--M--HVW---------G------------R-FVPE-GFLT-SCTFDYLT--DTP--EIRYFVATIFTFSY--CIPMSLIIYYYSQI-------VSHVVN-------H-----------E----K------A---LR-EQAKKM-NVES-L-R----------------------SNT--------------N----------------------------------------TN-----AQSAEIRIAK---------AAITICFL------------------FVLSWTPYGTLAMIGAF--GN--KA------------------------------------------------L-LTP-GVTMIPACTCKFVACLDPYVYAISHPRYRLELQKRL
>SWS.ApicerUV
PSLHYL-L-ALL--YIL-FTFLA-LLGNGLVIWIFCA-AKS-LR---T-PSNMFVVNLAICDFFMMIKT--PIFIYNS-FN-----T--------G-FAL-GNL--G-CQIFAVIGSLT-GIGAAITNAAIAYDRYSTIA----RPL-----------------DG-----KL---S-------RG-QV--ILFIVLIWTYTIPWALMP-V--M--GVW---------G------------R-FVPE-GFLT-SCSFDYLT--DTN--EIRIFVATIFTFSY--CIPMILIIYYYSQI-------VSHVIN-------H-----------E----K------A---LR-EQAKKM-NVDS-L-R----------------------SNA--------------N----------------------------------------TS-----SQSAEIRIAK---------AAITICFL------------------YVLSWTPYGVMSMIGAF--GN--KA------------------------------------------------L-LTP-GVTMIPACTCKAVACLDPYVYAISHPKYRLELQKRL
>UV5.apiMel
PSLHYL-L-ALL--YIL-FTFLA-LLGNGLVIWIFCA-AKS-LR---T-PSNMFVVNLAICDFFMMIKT--PIFIYNS-FN-----T--------G-FAL-GNL--G-CQIFAVIGSLT-GIGAAITNAAIAYDRYSTIA----RPL-----------------DG-----KL---S-------RG-QV--ILFIVLIWTYTIPWALMP-V--M--GVW---------G------------R-FVPE-GFLT-SCSFDYLT--DTN--EIRIFVATIFTFSY--CIPMILIIYYYSQI-------VSHVVN-------H-----------E----K------A---LR-EQAKKM-NVDS-L-R----------------------SNA--------------N----------------------------------------TS-----SQSAEIRIAK---------AAITICFL------------------YVLSWTPYGVMSMIGAF--GN--KA------------------------------------------------L-LTP-GVTMIPACTCKAVACLDPYVYAISHPKYRLELQKRL
>SWS.BomimpUV
PSLHYL-L-ALL--YIL-FTFLA-LLGNGLVIWIFCA-AKS-LR---T-PSNMFVVNLAICDFFMMIKT--PIFIYNS-FN-----T--------G-FAL-GHL--G-CQIFAVIGSLS-GIGAAITNAAIAYDRYSTIA----RPL-----------------DG-----KL---S-------RG-QV--ILFIVLIWTYTIPWALMP-V--M--GVW---------G------------R-FVPE-GFLT-SCSFDYLT--DTN--EIRTFVAVIFTFSY--CIPMMLIIYYYSQI-------VSHVVN-------H-----------E----K------A---LR-EQAKKM-NVDS-L-R----------------------SNA--------------N----------------------------------------TN-----SQSAEIRIAK---------AAITICFL------------------FVLSWTPYGVMAMIGAF--GN--KA------------------------------------------------L-LTP-GVTMIPACTCKGVACLDPYVYAISHPRYRLELQKRL
>UV5.nasVit
PALHYL-L-ALL--YIL-FTFVA-LLGNGLVIWIFCA-AKS-LR---T-PSNMFVVNLAICDFMMMLKT--PIFIYNS-FH-----T--------G-FAL-GNL--G-CQIFSFIGSLS-GIGASITNAAIAYDRYSTIA----RPL-----------------DG-----KL---S-------RG-QV--MMLIVLIWMYTIPWALMP-S--M--GVW---------G------------R-FVP--------------------------------------------------------------------------------------------------------------------------------------------------------------------------------------------------------------------------------VALTICFL------------------FVAAWTPYGVMSLIGAF--GN--KL------------------------------------------------------------------------------------ELQKRM
>SWS.AedaegUV2
ASLHYL-L-GLL--YIA-FTIFA-LVGNGLVIWVFSS-AKS-LR---T-PSNVFVVNLAICDFLMMVKT--PIFIYNS-FT-----K--------G-FTT-GFL--G-CQVFAFIGSLS-GIGAGATNACIAYDRYNTIA----RPF-----------------EG-----KL---T-------HT-KA--IFITCMVWTYTFPWAVLP-L--M--ELW---------G------------R-FVPE-GYLT-SCTFDYLT--NTF--DNRMFVGTIFTFSY--VLPMSLIIYYYSQI-------VSHVVN-------H-----------E----K------A---LR-EQAKKM-NVDS-L-R----------------------SNQ--------------N----------------------------------------QA-----NTSVEVRIAK---------AAITVCFL------------------FVASWTPYAVLALIGAF--GD--KT------------------------------------------------L-LTP-GVTMFPACACKFVACLDPYVYAISHPRYRVELQKRL
>SWS.CulquiUV
ASLHYL-L-GLL--YIA-FTIFA-LVGNGLVIWIFSS-AKS-LR---T-PSNVFIVNLAICDFLMMVKT--PIFIYNS-FT-----R--------G-FTT-GYL--G-CQIFAFIGSLS-GIGAGATNACIAYDRYNTIA----RPF-----------------EG-----KL---T-------HT-KA--IFITCLVWAYTIPWGLLP-L--M--EIW---------G------------R-FVPE-GYLT-SCTFDYLT--NTF--DNRMFVGTIFTFSY--VLPMSLIIYYYSQI-------VSHVVN-------H-----------E----K------A---LR-EQAKKM-NVDS-L-R----------------------SNQ--------------N----------------------------------------QA-----NSSVEVRIAK---------AAITVCFL------------------FVASWTPYAVLALIGAF--GD--KS------------------------------------------------L-LTP-GVTMFPACACKFVACLDPYVYAISHPRYRVELQKRL
>UV5.anoGam
ASLHYL-L-GLL--YIA-FTIFS-LVGNGLVIWIFIA-AKS-LR---T-PSNVFVINLAICDFFMMAKT--PIFIYNS-FT-----K--------G-FTL-GNL--G-CQIFGFVGSLT-GIGAGATNALIAYDRYNTIT----RPF-----------------EG-----RL---T-------QT-KA--IIFICLIWAYTIPWGVLP-L--L--EIW---------G------------R-YVPE-GFLT-SCTFDYLS--GTF--DTRLFVASIFTFSY--VLPMSLIIYYYSQI-------VSHVVN-------H-----------E----K------S---LR-EQAKKM-NVES-L-R----------------------SNQ--------------N----------------------------------------QK-----DASVEIRIAK---------AAITVCFL------------------FVASWTPYAVLALIGAF--GD--KS------------------------------------------------L-LTP-GVTMFPACACKFVACLDPYVYAISHPRYRIELQKRL
>SWS.ThemarUVI
ASIHYL-L-AII--YIG-FFIFS-LVGNGLVMWVFSS-AKS-LQ---T-PSNIFIVNLAFCDFVMMAKT--PIFIYNS-FS-----R--------G-FAA-GHI--G-CQVFSFAGSLS-GIGASMTNACIAYDRYTTIA----RPF-----------------DG-----KL---T-------RT-KA--LVMVACIWTYTIPWAILP-L--L--EIW---------G------------K-FVPE-GFLT-ACTFDYLT--DTF--DNHMFVAVIFTFSY--CIPMSLIIYYYSQI-------VSHVVA-------H-----------E----K------A---LK-EQAKKM-NVES-L-R----------------------SNQ--------------N----------------------------------------QQ-----TTSVEIRIAK---------AAITVCFL------------------FVLSWTPYAVMALIGAF--GD--KS------------------------------------------------L-LTP-GVTMIPALTCKLVACIDPYVYAISHPRYRIELNKRL
>SWS.ThemarUVII
ASLHYL-L-SII--YIG-FFIAS-MIGNGLVIWVFST-AKP-LQ---T-PSNIFVVNLAIFDFIMMAKA--PIFIYNS-FN-----R--------G-FEL-GFI--G-CQIFAFVGTLS-GIGAGMTNACIAYDRYNTIA----RPF-----------------DG-----KL---S-------RT-KA--VIMVVFIWIYTIPWAILP-A--M--EVW---------G------------K-FAPE-GYLT-ACTVDFFT--ITF--DNRLFVTAMFVFSY--CIPMIMIIYYYSQI-------VSHVFA-------H-----------E----K------A---LK-EQAKKM-NVES-L-R----------------------SNQ--------------N----------------------------------------QN-----SQSVEIRIAK---------AAITVCFL------------------FVTSWTPYAVAAMIGIY--GD--QN------------------------------------------------L-LTP-GVTMIPALNAKMVACIDPYVYAISHPKYRIELNRRL
>Tcas_UV
ASMHFL-L-ALI--YIG-FFIMA-TIGNGLVIWIFST-SKS-LR---T-ASNMFVVNLAICDFAMMIKT--PIFIYNS-FY-----R--------G-FAL-GHL--G-CQIFAFIGSLS-GIGAGMTNACIAYDRYTTIT----RPF-----------------DG-----KI---T-------RT-KA--LVMIIFVWGYTIPWAVMP-L--L--EIW---------G------------R-FAPE-GFLT-ACSFDYLT--DTF--DNHMFVTSIFICSY--VIPMSMIIYFYSQI-------VSKVFS-------H-----------E----K------A---LR-EQAKKM-NVES-L-R----------------------SNQ--------------S----------------------------------------QQA----SQSAELRIAK---------AAIAICSL------------------FVASWTPYAVLALIGAF--GD--QS------------------------------------------------L-LTP-GVTMVPACACKFVACLDPYVYAISHPKYRLELQKRL
>UV5.lucCru
ASIHYL-L-GIV--YIF-ICFMG-IVGNGLVLWIFST-SKS-LK---T-ASNMFVVNLAFCDFIMMMKM--PIFVYNS-FN-----R--------G-YAL-GHI--G-CQIFGFVGSLS-GIGAGMTNAFIAYDRYATIS----NPL-----------------EG-----KL---T-------RT-KA--LIMIFIIWGYTFPWAVLP-M--F--EVW---------C------------R-FVPE-GFLT-SCTFDYLT--DTF--DNDMFVAVIFICSY--VIPMSMIIYFYSQI-------VKHVMH-------H-----------E----K------A---LR-DQAKKM-NVES-L-R----------------------SNQ--------------S----------------------------------------LQ-----SQSIEIKIAK---------VAIMVCFL------------------FVASWTPYAVLALIGGF--GD--QS------------------------------------------------L-LTP-GVTMVPALACKFVACLDPYVYALSHPRYRMELQKRL
>UV5.rhoPro
PILNYA-L-GVL--YIF-FMLIA-LIGNGLVIWIFST-AKT-LR---T-PSNIFVVNLAICDFLMMSKT--PIFIYNS-FK-----L--------G-YAL-GHR--A-CQIFALLGSFS-GIGASATNAVIAYDRYRVIA----TPF-----------------AP-----KL---S-------RT-KA--VLYLALVWAYVTPWALLP-L--F--EQW---------S------------R-FVPE-GFLT-SCTFDYLT--PTS--EIRNFVTVMFFICY--VFPMSLIIYFYSQI-------VSHVII-------H-----------E----H------N---LR-EQAKKM-NVES-L-R----------------------SNA--------------N----------------------------------------MH-----TQSAEIRIAK---------AAITICFL------------------FVASWTPYAVLALIGAY--GN--QD------------------------------------------------L-LTP-AVTMIPACACKAVACVDPYVYAISHPRYRQELSKKF
>DIP.Dropse
ESMNYL-L-GTL--YIF-FTVIS-MIGNGLVMWVFSA-AKS-LR---T-PSNILVINLAFCDFMMMIKT--PIFIYNS-FH-----Q--------G-YAL-GHL--G-CQIFGVIGSYT-GIAAGATNAFIAYDRYNVIT----RPM-----------------EG-----KM---T-------HG-KA--IAMIIFIYLYATPWVVAC-Y--T--ESW---------G------------R-FVPE-GYLT-SCTFDYLT--DNF--DTRLFVACIFFFSF--VCPTTMITYYYSQI-------VGHVFS-------H-----------E----K------A---LR-DQAKKM-NVDS-L-R----------------------SNV--------------D----------------------------------------KS-----KEAAEIRIAK---------AAITICFL------------------FFASWTPYGVMSLIGAF--GD--KT------------------------------------------------L-LTP-GATMIPACTCKMVACIDPFVYAISHPRYRMELQKRC
>Dmel_Rh3
ESMNYL-L-GTL--YIF-FTLMS-MLGNGLVIWVFSA-AKS-LR---T-PSNILVINLAFCDFMMMVKT--PIFIYNS-FH-----Q--------G-YAL-GHL--G-CQIFGIIGSYT-GIAAGATNAFIAYDRFNVIT----RPM-----------------EG-----KM---T-------HG-KA--IAMIIFIYMYATPWVVAC-Y--T--ETW---------G------------R-FVPE-GYLT-SCTFDYLT--DNF--DTRLFVACIFFFSF--VCPTTMITYYYSQI-------VGHVFS-------H-----------E----K------A---LR-DQAKKM-NVES-L-R----------------------SNV--------------D----------------------------------------KN-----KETAEIRIAK---------AAITICFL------------------FFCSWTPYGVMSLIGAF--GD--KT------------------------------------------------L-LTP-GATMIPACACKMVACIDPFVYAISHPRYRMELQKRC
>Dmel_Rh4
ASMHYM-L-GVF--YIF-LFCAS-TVGNGMVIWIFST-SKS-LR---T-PSNMFVLNLAVFDLIMCLKA--PIFIYNS-FH-----R--------G-FAL-GNT--W-CQIFASIGSYS-GIGAGMTNAAIGYDRYNVIT----KPM-----------------NR-----NM---T-------FT-KA--VIMNIIIWLYCTPWVVLP-L--T--QFW---------D------------R-FVPE-GYLT-SCSFDYLS--DNF--DTRLFVGTIFFFSF--VCPTLMILYYYSQI-------VGHVFS-------H-----------E----K------A---LR-EQAKKM-NVES-L-R----------------------SNV--------------D----------------------------------------KS-----KETAEIRIAK---------AAITICFL------------------FFVSWTPYGVMSLIGAF--GD--KS------------------------------------------------L-LTP-GATMIPACTCKLVACIDPFVYAISHPRYRLELQKRC
>UV5.braKug
PFLHYM-L-GVF--YII-FMFCS-LIGNGVVIWVFAS-AKS-LR---T-PSNLFVINLAVLDFLMMLKT--PVFIVNS-FN-----E--------G-PIW-GKT--G-CDFFALLGSYA-GIGGATTNAAIAFDRYRTIA----HPF-----------------DG-----KL---S-------RG-QA--ITLCMLCWLYATPFSLMP-F--F--GIW---------G------------R-FVPE-GFLT-TCSFDYIT--EDS--STRAFVGTIFFTSY--VLPMILIIYFYSQI-------VGHVRQ-------H-----------E----E------T---LR-AQAKKM-NVAT-L-R----------------------SGK--------------D----------------------------------------DQ-----EQSAEVRIAK---------VCIGLFSM------------------FVISWTPYAAVALLCAF--GN--RA------------------------------------------------A-VTP-LVSMIPALTCKAVACIDPWIYAINHPRYRLELQKRL
>UV5.triGra
PFLHYL-L-GVL--YIG-FMFCA-LVGNGVVIWIFSS-AKS-LR---T-PSNMFVINLAVLDFIMMMKT--PVFIVNS-FN-----E--------G-PIW-GKF--G-CDMFALMGSYS-GIGGAMTNAAIAFDRYRTIA----RPF-----------------DG-----KL---S-------RG-KV--LTICAGIWLWATPFSLMP-L--F--GIW---------G------------R-FVPE-GFLT-TCSFDYMT--ETS--SIRWFVGCVFTYSY--IIPLGLIVYYYSKI-------VGHVQE-------H-----------E----R------I---LR-EQARKM-NVES-L-R----------------------SGR--------------D----------------------------------------HQ-----EKSAEIRIAK---------VAIGLSLM------------------FVVAWTPYALVALIAAF--GN--RA------------------------------------------------V-LTP-LVSMIPACCCKAVACIDPWIYAINHPRYRLELQKRM
>UV5.triLon
PFLHYL-L-GVL--YIG-FMFCA-LVGNGVVIWIFSS-AKS-LR---T-PSNMFVINLAVLDFIMMMKT--PVFIVNS-FN-----E--------G-PIW-GKF--G-CDLFALMGSYS-GIGGAMTNAAIAFDRYRTIA----RPF-----------------DG-----KL---S-------RG-KV--LTICAGIWLWATPFSLMP-L--F--GIW---------G------------R-FVPE-GFLT-TCSFDYMT--ETS--SIRWFVGCIFTYSY--IIPLGLIIYYYSKI-------VGHVQE-------H-----------E----R------I---LR-EQARKM-NVES-L-R----------------------SGK--------------D----------------------------------------QQ-----EKSAEIRIAK---------VAIGLSLM------------------FVVAWTPYALVALIAAF--GN--RA------------------------------------------------V-LTP-LVSMIPACCCKAVACIDPWIYAINHPRYRLELQKRM
>UVB.megVic
SLYHYI-L-AFS--YTI-LFCIG-VIGNGLVLWIFCV-SKP-LR---T-PSNLFVLNLALCDFSMVLVL--PILIYDS-ID-----H--------K-YP--GHL--Q-CQIFALCGSIS-GIGAGATNAAIAYDRYSTIA----KPF-----------------EG-----RM---T-------YG-KA--LILIICIWIYVLPWCLLP-L--T--EKW---------N------------R-FVPE-GFLT-SCSFDYLT--PTE--ETKAFVGTMFVICY--VIPMSFIIYFYSQI-------VCHVFN-------H-----------E----K------A---LR-EQAKKM-NVES-L-R----------------------SNQ--------------D----------------------------------------AN-----AQSAEVRIAK---------AAITICFL------------------FVAAWTPYAVVAMIGAF--GD--QS------------------------------------------------L-LTP-IASMLPAVFAKTVACFDPYVYAISHPKYRLELSKRV
>Phum_UV_XP_002422743
PLSNYL-L-GFL--YFI-FFVIS-CTGNGIVIWIFTT-SKN-LR---T-ASNVFVVNLAIFDFIMMAKT--PIMIYNS-MN-----L--------G-FEC-GFV--W-CQIFASAGALS-GIGASITNTCIAYDRCETIT----NPL-----------------Q------KS---G-------KK-KA--FLLAAFTWIYALPWAVLP-F--L--EIW---------G------------K-FAPE-GYLT-TCTVDYLT--DTS--QTRMFIVTIFFAAY--VLPLSLIIYFYTKI-------VLHVIN-------H-----------E----K------S---LK-AQAKKM-NVES-L-R----------------------SDG-------------------------------------------------------NK-----NYAVEIRITK---------VAIAMCFL------------------FVISWTPYAVVALIGCF--GN--KH------------------------------------------------L-ITP-LVSMIPACACKAVACIDPYIYAISHPRFRVEVNKRF
>AEG78685.Gbimaculatus
KFWHFG-F-AFM--YFC-IMVMS-CLGNGIVLWIFGT-TKS-LR---T-PSNMFVVNQALLDMLMMIEM--PLFVLNSLFY-----Q--------R-PIG-WEV--G-CDIYALLGSVS-GIGSAINNAAIAYDRYRTIA----FPL-----------------DG-----RL---Q-------FG-HA--MAFILGTWVWAMPFSLLP-L--L--RVW---------G------------R-YVPE-GFLT-TCSFDYLT--DDE--DTRVFTASIFVWSY--AFPLCLIIFFYCKL-------FNQVRF-------H-----------E----K------M---LK-DQARKM-NVKS-L-Q----------------------TNQ--------------D----------------------------------------AE-----QKSVEIRIAK---------VAFTIFFL------------------FLCSWTPYATVAMIGAF--GN--RA------------------------------------------------L-LTP-MSTMIPALTAKIVSCIDPWIYAINHPRFRGELLRRA
>LWS.Schgre.Lo2
KYWHFG-L-AFV--YFM-LMCMS-SLGNGIVLWIYAT-TKS-IR---T-PSNMFIVNLALFDVLMLLEM--PMLVVSSLFY-----Q--------R-PVG-WEL--G-CDIYAALGSVA-GIGSAINNAAIAFDRYRTIS----CPI-----------------DG-----RL---T-------QG-QV--LALIAGTWVWTLPFTLMP-L--L--RIW---------S------------R-FTAE-GFLT-TCSFDYLT--DDE--DTKVFVGCIFAWSY--AFPLCLICCFYYRL-------IGAVRE-------H-----------E----K------M---LR-DQAKKM-NVKS-L-Q----------------------SNA--------------D----------------------------------------TE-----AQSAEIRIAK---------VALTIFFL------------------FLCSWTPYAVVAMIGAF--GN--RA------------------------------------------------A-LTP-LSTMIPAVTAKIVSCIDPWVYAINHPRFRAEVQKRM
>EFN60384.C.floridanus
RLWHVA-L-ALI--YLL-LLMLS-LVGNGIVIWIFST-SKS-LR---T-PSNIFILNLAVFDLLMATEM--PMLIINS-FL-----E--------R-TIG-WET--G-CDVYALLGAIS-GMGQAITNAAIAFDRYRTIS----CPI-----------------DG-----RL---N-------GK-QA--MVLALFTWFWALPFSILP-M--T--GLW---------G------------R-YVAE-GFLT-TCSFDYLT--DNE--DTRTFVITIFFWAY--VLPMLLIIYFYSQL-------LKSIRT-------H-----------E----K------M---LR-DQAKKM-NVKS-L-V----------------------SN---------------Q----------------------------------------DK-----ERSVEMKIAK---------AAFTIFFL------------------FVLAWTPYAVVALTGAY--GN--RE------------------------------------------------V-LTP-LATMLPAIFAKTVSCIDPWIYAINHPRYRQELDKRC
>EFN81524.H.saltator
RLWHIA-L-ALI--YFL-LLMLS-LVGNGIVIWIFST-SKS-LR---T-PSNIFVLNLAVFDLLMATEM--PMLIINS-FL-----E--------R-TIG-WET--G-CEVYAVLGAIS-GMGQAITNAAIAFDRYRTIS----CPI-----------------DG-----RL---N-------VK-QA--IVMVLLTWFWALPFSILP-M--T--GLW---------G------------R-YVAE-GFLT-TCSFDYLT--DDE--DTRTFVITIFFWAY--VLPMLLIVYFYSQL-------LKSIRN-------H-----------E----K------M---LR-DQAKKM-NVKS-L-V----------------------SN---------------Q----------------------------------------DK-----ERSVEMRIAK---------AAFTIFFL------------------FVLAWTPYAVVALTGAY--GN--RE------------------------------------------------A-LTP-LSTMLPAIFAKTVSCVDPWIYAINHPRYRQELEKRC
>SWS.Apicer
KHFHIG-L-ALI--YSM-LLVMS-LVGNCCVIWIFST-SKS-LR---T-PSNMFIVSLAIFDIIMAFEM--PMLVINS-FI-----E--------R-MIG-WEI--G-CDVYSVFGSIS-GMGQAITNAAIAFDRYRTIS----CPI-----------------DG-----RL---N-------SK-QA--AIIIAFTWFWVTPFTVLP-L--L--KVW---------G------------R-YTTE-GFLT-TCSFDFLT--DDE--DTKVFVTCIFIWSY--VIPLIFIILFYSRL-------LNSIRN-------H-----------E----K------M---LR-EQAKKM-NVKS-L-V----------------------SN---------------Q----------------------------------------DK-----ERSAEVRIAK---------VAFTIFFL------------------FLLAWTPYATVALIGVY--GN--RE------------------------------------------------L-LTP-VSTMLPAVFAKTVSCIDPWIYAINHPRYRQELQKRC
>UVB.nasVit
KYWHIG-L-ALI--YFM-LLVLS-FVGNGCVVWIFST-SKV-LR---T-PSNLFIINLALFDLVMALEI--PMLIINS-FI-----E--------R-MIG-WGL--G-CDIYAALGSVS-GIGSAITNAAIAYDRYRTIS----CPI-----------------DG-----RL---N-------GK-QA--AVMVAFTWFWTMPFTILP-F--A--KIW---------G------------R-YTTE-GFLT-TCSFDFLS--DDQ--DTKVFVAAIFSWSY--CFPMVLIIYFYSQL-------IKSVRR-------H-----------E----K------M---LR-EQAKKM-NVKS-L-S----------------------A----------------Q----------------------------------------DK-----ERSVEMRIAK---------VAFTIFFL------------------FVCSWTPYAVVTMIAAF--GN--RE------------------------------------------------L-VTP-FSSMLPAVFAKTVSCIDPWVYAINHPRYRQELTKRC
>SWS.AedaegUV1
YYMHLL-L-AML--YFV-LMSVS-LIGNGIVVWIFST-SKS-LR---N-GSNMFVVNLAIFDLLMMCEM--PMFLVNS-FA-----G--------Y-LVG-YET--S-CAVYAALGSLS-GIGGSITNAVIAYDRYRTIS----NPL-----------------DG-----RL---N-------RV-QS--GILIFITWLWAMPFTILP-V--F--KIW---------G------------R-YIPE-GFLT-TCSFDYLT--DDS--DTRVFVGCIFAWAY--AIPMVLICYYYGRL-------FGHVSK-------H-----------E----L------M---LK-NQARKM-NVES-L-A----------------------SNR--------------N----------------------------------------EK-----AQSVEIRIAR---------AAFTIFFL------------------FVCAWTPYAIVAMIGAY--GD--RT------------------------------------------------L-LTP-FFTMIPAVCCKIVSCLDPWVYAISHPKYRQELERRL
>UVB.anoGam
YYMHLM-L-AMI--YFV-LMNTS-LIGNGIVLWIFGT-SKS-LR---N-GSNMFIINLAIFDLLMMCEM--PMFLVNS-FS-----E--------R-LVG-YGV--G-CSVYAALGSMS-GIGGAISNAVIAFDRYRTIS----NPL-----------------DG-----RL---S-------RV-QA--GLLICLTWLWTMPFTLLP-L--F--EIW---------G------------R-YIPE-GYLT-TCSFDYLT--DDP--DTRVFVGCIFTWAY--VIPMIFICYFYARL-------FGHVRQ-------H-----------E----M------M---LK-NQARKM-NVES-L-T----------------------ANR--------------S----------------------------------------EK-----AQAVEMRIAK---------AAFTIFFL------------------FVCAWTPYAIVTMIGAF--GD--RT------------------------------------------------M-LTP-FVTMVPAVCCKIVSCLDPWVYAISHPKYRQELERRL
>SWS.ApomorB
KYWHYG-L-ACI--YAL-LWLAS-VTGNGIVIWIFST-SKS-LR---S-PSNMFVINLALFDTMMALEM--PMLVVNS-FH-----Q--------R-MVG-YET--G-CIIYGVLGSLS-GIGGAMTNAVIAFDRYKTIS----CPL-----------------DG-----RI---N-------KV-QA--ILLCVFTWLWAIPFTFLP-A--L--DVW---------G------------R-FVPE-GFLT-TCSFDYLT--DDT--DIKVFVICIFIWSY--VIPMLFLCTFYSKL-------F-AVRL-------H-----------E----N------M---LK-EQAKKM-NVKS-L-A----------------------SNK--------------E----------------------------------------DA-----GKSVEIRIAK---------VAFTIFFL------------------FVCSWTPYAFVTMNGAF--GD--RS------------------------------------------------I-LTP-VATMVPAVCAKIVSCIDPWVYAINHPRYRAELEKRI
>SWS.BicanyB
KYWHFG-L-ALI--YTV-LMFAS-ISGNGIVIWIFST-SKS-LR---S-ASNMFVINLAIFDLMMMIEM--PLLVINS-FH-----Q--------R-LVG-YQL--G-CDIYAVLGSLS-GIGGAITNVIIAYDRYKTIS----SPL-----------------DG-----RL---T-------RV-QA--SLLILFTWLWALPFTFLP-A--F--RIW---------G------------K-FVPE-GFLT-TCSFDYFT--EDT--DTKLFVMCIFIWSY--AIPMLSICFFYSKL-------FSAVRL-------H-----------E----R------M---LK-EQAKKM-NVKS-L-A----------------------AGK--------------E----------------------------------------DA-----GKSVEIRIAK---------VAFTIFFL------------------FVCSWTPYAFVAMIGAF--G---RS------------------------------------------------I-LTP-VATMVPAVCAKIVSCIDPWVYAINHPRYRAELEKRV
>SWS.Helera
KYAHFV-L-ALI--YTC-LILAS-LSGNGIVIWIFST-SKS-LR---S-ASNMFVINLAVFDMMMMLEM--PLLVLNS-FY-----Q--------R-LVG-YQL--G-CDIYGVLGSLS-GIGGAITNAVIAYDRYKTIS----SPL-----------------DG-----RL---N-------RV-QA--SLLILFTWLWALPFTILP-A--F--RIW---------G------------R-FVPE-GFLT-TCSFDYFT--EDQ--DTKVFVMCIFTWSY--CIPM-LLCYFYSKL-------FGAVRL-------H-----------E----R------M---LK-EQAKKM-NVKS-L-A----------------------ANK--------------E----------------------------------------DA-----GKSVEIRIAK---------VAFTIFFL------------------FVCSWTPYAFVTMTGAF--GD--RS------------------------------------------------I-LTP-VATMIPAVCAKIVSCIDPWVYAINHPRYRAELQKRL
>SWS.HelmelB
KYAHFV-L-ALI--YSF-LILAS-VSGNGIVIWIFST-SKS-LR---T-ASNMFVINLAVFDMMMMIEM--PMLVLNS-FY-----Q--------R-LVG-YQL--G-CDIFAVLGSLS-GIGGAITNAVIAYDRYKTIS----SPL-----------------DG-----RL---N-------RV-QA--SLLILFTWLWALPFTIMP-A--F--RIW---------G------------R-FVPE-GFLT-TCSFDYFT--EDQ--DTKVFVMCIFAWSY--CIPMLLLCYFYSKL-------FGAVRL-------H-----------E----R------M---LK-EQAKKM-NVKS-L-A----------------------ANK--------------E----------------------------------------DA-----GKSIEIRIAK---------VAFTIFFL------------------FVCSWTPYAFVAMVGAF--GD--RS------------------------------------------------I-LTP-VTTMIPAVCAKIVSCIDPWVYAINHPRYRAELQKRL
>SWS.PapxutB
KYYHFI-L-ALI--YTM-LMVTS-LVGNGIVIWIFST-SKS-LR---S-ASSMFVINLAVFDLMMMIEM--PLLIANS-FY-----Q--------H-PIG-FQL--G-CDVYAVLGSIS-GIGGAITNAVIAFDRYKTIS----CPL-----------------DG-----RI---N-------KV-QA--SLLIAFTWFWSMPFTILP-A--L--KVW---------G------------R-FVPE-GFLT-TCSFDYFT--DDQ--DTKVFVACIFVWSY--AIPMALICYFYSQL-------FGAVRL-------H-----------E----R------M---LQ-EQAKKM-NVKS-L-A----------------------SNK--------------E----------------------------------------DA-----SKSVEIRIAK---------VAFTIFFM------------------FVCGWTPYAFVTMTGAY--GD--RS------------------------------------------------L-LTP-VATMIPAVCCKIVSCIDPWVYAINHPRYRAELQKRL
>UVB.manSex
KYWHYV-L-ALI--YTM-LMVTS-LTGNGIVIWIFST-SKS-LR---S-ASNMFVINLAVFDLMMMLEM--PLLIMNS-FY-----Q--------R-LVG-YQL--G-CDVYAVLGSLS-GIGGAITNAVIAFDRYKTIS----SPL-----------------DG-----RI---N-------TV-QA--GLLIAFTWFWALPFTILP-A--F--RIW---------G------------R-FVPE-GFLT-TCSFDYFT--EDQ--DTEVFVACIFVWSY--CIPMALICYFYSQL-------FGAVRL-------H-----------E----R------M---LQ-EQAKKM-NVKS-L-A----------------------SNK--------------E----------------------------------------DN-----SRSVEIRIAK---------VAFTIFFL------------------FICAWTPYAFVTMTGAF--GD--RT------------------------------------------------L-LTP-IATMIPAVCCKVVSCIDPWVYAINHPRYRAELQKRL
>SWS.LimartB
KYWHIC-L-ALI--YTI-LMVAS-ISGNGIVIWIFST-SKS-LR---S-ASNMFVINLAIFDMMMMLEM--PMLVINS-FY-----Q--------R-LVG-YQL--G-CDIYAVLGSLS-GIGGAMTNAVIAFDRYKTIS----SPL-----------------DG-----RL---N-------RV-QA--ALLIAFTWFWALPFTILP-A--F--KVW---------G------------R-YVPE-GFLT-T-SFDYFT--EDQ--DTKVFVMCIFVWSY--VVPMLFICFFYSKL-------FGAVRL-------H-----------E----R------M---LK-EQAKKM-NVKS-L-A----------------------AGK--------------E----------------------------------------DA-----GKSVEIRIAK---------VAFTIFFL------------------FVCSWTPYAFVTMTGAF---D--RS------------------------------------------------I-LTP-LTTMVPAVCAKIVSCIDPWVYAINHPRYRVELQKRL
>SWS.NymantB
KYWHYG-L-AFI--YTI-LML-S-LSGNGIVIWIFST-SKS-LR---S-ASNMFVINLAVFDLMMMLEM--PLLVTNS-FY-----Q--------R-LLG-YQL--G-CDIYAVLGSLS-GIGGAMTNAIIAFDRYKTIS----SPL-----------------DG-----RL---N-------RV-QA--SLLILFSWLWALPFTFLP-A--F--KVW---------G------------R-FVPE-GFLT-TCSFDYIT--DDQ--DTKIFVICIFIWSY--VIPMVFICFFYSKL-------FGAVRL-------H-----------E----R------M---LK-EQAKKM-NVKS-L-A----------------------AGK--------------E----------------------------------------DA-----GKSVEIRIAK---------VAFTIFFL------------------FLCSWTPYAFVTMTGAF--GD--RG------------------------------------------------L-LTP-VATMVPAVCAKIVSCIDPWVYAINHPRYRAELQKRL
>SWS.VancarB
KYWHYG-L-AFI--YTI-LMLAS-VSGNGIVIWIFST-SKS-LR---S-ASNMFVINLAVFDLMMMLEM--PMLVVNS-FY-----Q--------R-LLG-YQL--G-CDIYAVLGSLS-GIGGAMTNAIIAFDRYKTIS----SPL-----------------DG-----RL---N-------RV-QA--SLLILFSWLWALPFTFLP-A--F--RVW---------G------------R-YVPE-GFLT-TCSFDYMT--DDQ--DTKIFVMCIFVWSY--VIPMTFICCFYSKL-------FGAVRL-------H-----------E----R------M---LK-EQAKKM-NVKS-L-A----------------------ANK--------------E----------------------------------------DS-----GKSIEIRIAK---------VAFTIFFL------------------FLYSWTPYAFVTMTGAF--GD--RG------------------------------------------------L-LTP-VATMVPAVCAKIVSCIDPWVYAINHPRYRAELQKRL
>SWS.Danple
KYWHFG-L-AFI--YTL-LMLAS-MTGNGIVIWIFST-SKS-LR---S-PSNMFVINLAIFDFMMMLEM--PLLVLNS-FH-----Q--------R-LLG-YQL--G-CDIYAVLGSLS-GIGGAITNAVIAFDRYKTIS----SPL-----------------DG-----RL---N-------HT-QA--ALLILFTWVWATPFSFLP-A--F--RVW---------G------------K-YVPE-GFLT-TCSFDFLT--EDE--DTRVFVMCIFVWSY--VIPMCCICYFYSKL-------FSAVRL-------H-----------E----R------M---LK-EQAKKM-NVKS-L-A----------------------ANK--------------D----------------------------------------DS-----GKSVEIRIAK---------VAFTIFFL------------------FVCAWTPYAFVAMTGAF--GD--RS------------------------------------------------I-LTP-VATMIPAVCAKVVSCLDPWVYAINHPRYRAELQKRV
>SWS.LycrubB1
KYWHYG-L-AFI--YTL-LMCAS-CLGNGIVIWIFST-SKS-LR---S-PSNMFVINLALFDTLMMFEM--PLLIVNS-FY-----Q--------K-MLG-YQL--S-CDIYASFGAMS-GIGGAMTNAIIAFDRYKTIS----CPL-----------------DG-----RI---T-------KV-QA--LILIAFSWVWSIPFTFLP-A--F--KVW---------G------------R-FIPE-GFLT-TCSFDYLT--DDP--DTKLFVMCIFCWSY--MIPMIFLCFFYSKL-------FSAVRM-------H-----------E----K------M---LR-EQAKKM-NVKS-L-A----------------------SNK--------------D----------------------------------------DA-----GKSVEIRIAK---------VAFTIFFL------------------FVCSWTPYAFVTMTGAF--GD--RN------------------------------------------------I-LTP-VATMVPAVCAKIVSCIDPWVYAINHPRYRAELEKRV
>SWS.SatbehB1
KYWHYG-L-AFI--YTI-LMCAS-CLGNGIVIWIFST-SKS-LR---S-PSNMFVINLAIFDTLMMFEM--PMLIANS-FY-----Q--------K-MLG-YQL--S-CDIYASFGALS-GIGGAMTNAIIAFDRYKTIS----CPL-----------------DG-----RI---T-------KV-QA--LILIAFSWVWSLPFTLLP-A--F--RVW---------G------------R-FIPE-GFLT-TCSFDYLT--DHP--DTKLFVMCIFCWSY--VIPIIFLCFFYSKL-------FSAVRM-------H-----------E----K------M---LR-EQAKKM-NVKS-L-A----------------------SNK--------------D----------------------------------------DA-----GKSVEIRIAK---------VAFTIFFL------------------FVCSWTPYAFVTMTGAF--GD--RN------------------------------------------------M-LSP-VATMVPAVCAKIVSCLDPWVYAINHPRYRAELEKRV
>SWS.PleglaB1
KWWHYG-L-AFI--YTI-LMFCS-CLGNGIVIWIFST-SKS-LR---S-PSNFFVINLAIFDTLMMFEM--PMLIVNS-FY-----Q--------T-MLG-YQL--S-CDIYAAFGAMS-GIGGAMQNAIIAFD-YKTIS----SPL-----------------DG-----RI---T-------NV-QA--MILIVFTWIWTLPFTFLP-A--F--RIW---------G------------R-FIPE-GFLT-TCSFDYLT--EDT--DTKVFVMCIFLWSY--ATPMIFLCFFYSKL-------FNAVRA-------H-----------E----R------M---LR-EQAKKM-NVKS-L-A----------------------SNK--------------D----------------------------------------EA-----GTSVEIRIAK---------VAFTIFFL------------------FVCSWTPYAFVTMTGAF--GD--KG------------------------------------------------I-LTP-VATMVPAVAAKIVSCIDPWVYAINHPRYRAELEKRV
>SWS.PolicaB1
KWWHYG-L-AFI--YTI-LMFCS-CLGNGIVIWIFST-SKS-LR---S-PSNFFVINLAIFDTLMMFEM--PMLIVNS-FY-----Q--------T-MLG-YQL--S-CDIYAAFGAMS-GIGGAMQNAIIAFDRYKTIS----SPL-----------------DG-----RI---T-------NV-QA--MILIVFTWIWTLPFTFLP-F--F--RVW---------G------------R-FIPE-GFLT-TCSFDYLT--EDT--DTKVFVMCIFLWSY--VTPMTFLCFFYSKL-------FNAVRA-------H-----------E----R------M---LR-EQAKKM-NVKS-L-A----------------------SNK--------------D----------------------------------------EA-----GTSVEIRIAK---------VAFTIFFL------------------FVCSWTPYAFVTMTGAF--GD--KG------------------------------------------------I-LTP-VATMVPAVAAKIVSCIDPWVYAINHPRYRAELEKRV
>SWS.LycrubB2
KYWHYG-L-AFI--YTM-LFLAS-VTGNGIVIWIFST-SKA-LR---S-PSNMFVINLAVFDVMMMLEM--PIFILNS-FH-----H--------R-IVG-YQT--V-CDIYATLGSIS-GFGGAITNAVIAYDRYKTIS----CPL-----------------DG-----RV---T-------KT-QA--LLLILFTWVWALPFTILP-A--F--KLW---------S------------K-FVPE-GFLT-TCSFDYLT--EDS--DTKVFVMSCCVWSY--FIPVIILCYYYFQL-------FGAVRT-------H-----------E----K------M---LR-EQAKKM-NVKS-L-A----------------------SNK--------------E----------------------------------------DG-----GKSVEIRIAK---------VAFTIFFL------------------FICAWTPYAFVTLVGAF--GD--RS------------------------------------------------I-LSP-VATMVPAVCAKTVSCIDPWVYAINHPRYRAELTKRL
>SWS.SatbehB2
KYWHYG-L-AFI--YTM-LFLAS-ITGNGIVIWIFST-SKS-LR---S-PSNMFVINLAVFDVMMMIEM--PIFVLNS-FH-----Q--------H-IIG-YQA--V-CNVYATLGSIS-GFGGAITNAVIAYDRYKTIS----CPL-----------------DG-----RV---T-------KT-QA--LLLILFTWVWALPFTVLP-A--F--QLW---------S------------K-FVPE-GFLT-TCSFDYLT--DDN--DTKIFVLSCCVWSY--FIPITILCYYYFQL-------FGAVRN-------H-----------E----K------M---LR-EQAKKM-NVKS-L-S----------------------SNK--------------E----------------------------------------DG-----GKSVEIRIAK---------VAFTIFFL------------------FICAWTPYAFVTLVGAF--GD--RS------------------------------------------------I-LTP-VATMIPAVCAKTVSCIDPWVYAINHPRYRAELTKRL
>SWS.PleglaB2
KYWHYS-L-ALI--YTM-LFIAS-ITGNGIVIWIFST-SKA-LR---S-PSNMFVINLAVFDVMMMLEM--PIFVLNS-YH-----H--------H-IVG-YQV--V-CNVYATLGSIS-GFGGAITNAVIAYDRYKTIS----CPL-----------------DG-----RV---T-------KS-QA--LALIMMTWMWSLPFTILP-A--F--RVW---------G------------K-FVPE-GFLT-TCSFDYLT--EDS--ATRMFVLVCCIWDY--FLPIFILCYYYSRL-------FGAVRT-------H-----------E----K------M---LR-EQAKKM-NVKS-L------------------------SNK--------------D----------------------------------------DG-----GASVEIRIAK---------VAFTIFFL------------------FVCAWTPYAFVTLVGAF--GD--RS------------------------------------------------I-LTP-VATMVPAVCAKTVSCIDPWVYAINHPKYRAELTKRL
>SWS.PolicaB2
KYWHYS-L-ALI--YTM-LFIAS-ITGNGIVIWIFST-SKA-LR---S-PSNMFVINLAVFDVMMMLEM--PIFVLNS-YH-----H--------H-IIG-YQA--V-CNVYATLGSIS-GFGGAITNAVIAYDRYKTIS----CPL-----------------DG-----RV---T-------KS-QA--LALIVMTWVWSLPFTILP-A--I--QVW---------G------------K-FVPE-GFLT-TCSFDYLT--EDY--ATRMFVLVCCIWNY--FLPVFILCYYYALL-------FGAVRT-------H-----------E----K------M---LR-EQAKKM-NVKS-L------------------------SNK--------------D----------------------------------------DG-----GASVEIRIAK---------VAFTIFFM------------------FVCAWTPYAFVTLVGAF--GD--RS------------------------------------------------I-LTP-VATMVPAVCAKTVSCIDPWVYAINHPKYRAELTKRL
>SWS.ColphiV
RSSHYL-L-ALI--YTI-LTISS-VTGNGLVIWIFST-SKS-LR---T-PSNMFVINLALFDLAMMGEM--PHLILNS-FY-----Q--------R-MLG-YEL--G-CDIYAVLGSLS-GIGGAMTNAVIAYDRYKTIS----SPI-----------------DG-----RI---N-------RA-QA--TLLVIFTWLYAMPFTVFP-L--T--KTW---------G------------R-FVTE-GFLT-TCSFDFLS--D----DVRTFVLCISIWSY--VIPMTLICTFYLKL-------FGAVRH-------H-----------E----K------M---LK-EQAKKM-NVKS-L-A----------------------SNK--------------E----------------------------------------DA-----GKSVEIRIAK---------VAFTIFFL------------------FICSWTPYGIVAMIGAF--GD--RS------------------------------------------------L-LTP-VVTMIPAVF-KAVSCLDPWVYAINHPRFRVELEKRV
>SWS.Pierap
KFSHYL-L-ALI--YFI-LMIFS-VTGNSLVIWIFST-SKS-LR---S-ASNMFIVNLAIFDLTMMLEM--PHLIVNS-FY-----Q--------T-IIG-NQM--G-CDIYAVFGALS-GIGGAITNAVIAYDRYKTIS----CPI-----------------DG-----RI---N-------KV-QA--SILIAVTWMWALPFTILP-W--T--RVW---------G------------Q-YTTE-GFLT-TCSFDFLS--EDQ--DTKAFVACIFCWSY--VIPMTLICTFYSKL-------FVAVRH-------H-----------E----R------M---LK-EQAKKM-NVKS-L-A----------------------SNK--------------E----------------------------------------DA-----GKSVEIRIAK---------VAFTIFFL------------------FICSWTPYGVVTMIGAF--GD--RS------------------------------------------------L-LTP-VVTMIPAVFCKAVSCIDPWVYAINHPRFRAELERRV
>Dmel_Rh5
IYYHAG-F-YIA--FIV-LMLSS-IFGNGLVIWIFST-SKS-LR---T-PSNLLILNLAIFDLFMCTNM--PHYLINA-TV-----G--------Y-IVG-GDL--G-CDIYALNGGIS-GMGASITNAFIAFDRYKTIS----NPI-----------------DG-----RL---S-------YG-QI--VLLILFTWLWATPFSVLP-L--F--QIW---------G------------R-YQPE-GFLT-TCSFDYLT--NTD--ENRLFVRTIFVWSY--VIPMTMILVSYYKL-------FTHVRV-------H-----------E----K------M---LA-EQAKKM-NVKS-L-S----------------------ANA--------------N----------------------------------------AD-----NMSVELRIAK---------AALIIYML------------------FILAWTPYSVVALIGCF--GE--QQ------------------------------------------------L-ITP-FVSMLPCLACKSVSCLDPWVYATSHPKYRLELERRL
>UV5B.droMel
IYYHAG-F-YIA--FIV-LMLSS-IFGNGLVIWIFST-SKS-LR---T-PSNLLILNLAIFDLFMCTNM--PHYLINA-TV-----G--------Y-IVG-GDL--G-CDIYALNGGIS-GMGASITNAFIAFDRYKTIS----NPI-----------------DG-----RL---S-------YG-QI--VLLILFTWLWATPFSVLP-L--F--QIW---------G------------R-YQPE-GFLT-TCSFDYLT--NTD--ENRLFVRTIFVWSY--VIPMTMILVSYYKL-------FTHVRV-------H-----------E----K------M---LA-EQAKKM-NVKS-L-S----------------------ANA--------------N----------------------------------------AD-----NMSVELRIAK---------AALIIYML------------------FILAWTPYSVVALIGCF--GE--QQ------------------------------------------------L-ITP-FVSMLPCLACKSVSCLDPWVYATSHPKYRLELERRL
>AEL29244.LpUVops1
PFMHYL-L-GIL--YTG-LMIVA-CIGNGIVIYVFSM-SKT-LR---T-PANLFVVALAVTDFLMMLKT--PVFIYNS-FH-----A--------G-PVY-GNI--G-CIIYGTVGAYS-GLMSAFCNAVISYDRYRVIA----CPF-----------------SS--SK--L---T-------NK-KA--VAMLLGIVLYVSPFALLP-A--F--EIW---------N------------R-YVPE-GYLT-SCTADYFQ--HDL--NGRSFIFCIWFFAW--FIPVIIIFCCYFRI-------YAAVRD-------H-----------E----N------Q---LR-EQAKKM-NVEN-L-R----------------------TNQ--------------N----------------------------------------QK-----DTRGEIRIAK---------VAFGIIML------------------FLFSWVPYILVAFIGAF--ST--KE----------------------------------------------RQL-ITP-LMSMVPALTLKASACFDPFIYAINHPKYRLELQKKI
>CrUvOps1
PFMHYL-L-GIL--YTG-LMIVA-CTGNGIVIYVFSR-CKT-LR---T-PANLFVVALAVTDFLMMLKT--PVFIYNS-FH-----A--------G-PVY-GNL--G-CIIYGTIGAYS-GLMSAFCNAVISYDRYRVIA----CPF-----------------SS--SK--L---T-------NK-KA--LAMLLGIVLYVSPFALLP-A--F--EIW---------N------------R-YVPE-GYLT-SCTADYLQ--HDL--NGRSFIFCIWFCAW--LIPVIIIFGCYFRI-------YAAVRD-------H-----------E----K------Q---LH-EQAKKM-NVEN-L-R----------------------TNQ--------------N----------------------------------------QK-----DTRGEIRIAK---------VAFGIIML------------------FLFSWVPYILVAFIGAF--SP--KE----------------------------------------------RKL-ITP-LMSMVPALTLKASACFDPFIYAINHPKYRLELQKKL
>TtUvOps1
PFMHYL-L-GIL--YTG-LMIVA-C------LFIFFR-SKT-LR---T-PANLFVVALAVTDFLMMLKT--PVFIYNS-FH-----A--------G-PVY-GNL--G-CIIYGTIGAYS-GLMSAFCNAVISYDRYRVIA----CPF-----------------SS--SK--L---T-------SK-KA--LAMLLGIVLYVSPFALLP-A--F--EIW---------N------------R-YVPE-GYLT-SCTADYLQ--HDL--NGRSFIFCIWFCAW--LIPVIIIFGCYFRI-------YAAVRD-------H-----------E----K------Q---LR-EQAKKM-NVEN-I-R----------------------TNQ--------------N----------------------------------------QK-----DTRGEIQIAK---------VAFGIIML------------------FLFSWVPYILVAFIGAF--SP--KE----------------------------------------------RKL-ITP-LMSMVPALTLKASACFDPFIYAINHPKYRLELQKKL
>Aivi_SWS_TR3076|c0_g1_i1|ORF13+ORF1
PAMHYF-L-GVI--YIG-LMLVS-CIGNGMVMYIFCA-SKK-LR---T-PANMFVVGLAFTDFLMMAKT--PVFIYNS-FH-----K--------G-PVF-GNL--G-CTIYGVVGAYS-GICSAFCNAFIAYDRYRVIA----CPF-----------------SR--SP--M---T-------KA-KA--AICIFLLYLYVTPFALLP-A--F--QLW---------N------------R-YVPE-GYLT-SCTTDYFQ--HDV--NGRSYIVSIWFFGW--FLPICIIIACYFRI-------FISVRE-------H-----------E----K------Q---LA-EQAKKM-NVDS-F-R----------------------TNM--------------S----------------------------------------SS-----ETKAEIRIAK---------AAFMIIVL------------------FLFSWVPYIIVNFVAAF--SN--PS----------------------------------------------RRL-ITP-LMSMVPALTIKASACFDPFVYAISHPKYRQELQKRM
>Aste_SWS_TR805|c0_g1_i1|ORF2
PAMHYL-L-GII--YIG-LMIVS-CMGNGMVMYIFCA-SKK-LR---T-PANMFVIGLALTDFLMMAKT--PVFIYNS-FH-----Q--------G-PVF-GNL--G-CAIYGVVGAYS-GICSAFCNAFIAYDRYRVIA----CPF-----------------SR--SP--M---T-------KA-KA--ALCILLVYIYVSPFALLP-A--F--GIW---------N------------K-FVPE-GYLT-SCTTDYFQ--HDI--NGRSYIVSIWFFGW--FVPICIIIACYFRI-------FLAVRD-------H-----------E----K------Q---LS-EQAKKM-NVSS-L-R----------------------SNK--------------S----------------------------------------SS-----ETSAEIRIAK---------AAFLIIVL------------------FLFSWVPYIIVNFVAAF--SD--PS----------------------------------------------RRL-ITP-LMSMIPALTMKASSCFDPFVYAISHPKYRQELQKRM
>Aeme_SWS_TR594|c0_g1_i1|ORF23
PYLHYL-L-GIL--YIA-LMVIS-CIGNGMVIYIFLV-AKN-LR---T-PANMFVVGLALSDLLMMAKT--PVFIYNS-FQ-----L--------G-PVF-GNL--G-CTIYGVVGAYS-GLGSAFCNAIISYDRFRVIV----HPF-----------------SK--SG--M---S-------MT-KA--ISMLVLIYLYITPFALLP-A--F--HIW---------S------------R-FVPE-GFLT-SCAADFFM--HDF--NGRSYIVGTWFFGW--FIPISIVLFCYFKI-------FLTVRN-------H-----------E----Q------Q---IK-EQARKM-NVDS-I-R----------------------SNA--------------A----------------------------------------VN-----NSSAEVRIAK---------TAFCVILL------------------FLFSWVPYITVAFMAGF--SD--PK----------------------------------------------LRR-ITP-ILSMIPALTLKASACFDPFFYAINHPRYRLELQQRM
>Cupsal.CCO61975.RH3
PYLHYL-L-GIL--YIA-LMVIS-CVGNGMVIYIFLV-AKN-LR---T-PANMFVVGLAMSDLLMMAKT--PVFIYNS-FQ-----L--------G-PVF-GNL--G-CTLYGVVGAYS-GLGSAFCNAIIAYDRFRVIV----HPF-----------------SK--SG--M---T-------MT-KA--IAMLVLIYLYITPFALLP-A--F--HVW---------S------------R-FVPE-GFLT-SCAADFFM--HDF--NGRSYIVGTWFFGW--FIPISTVLFCYARI-------FLAVRN-------H-----------E----N------Q---IK-EQARKM-NVDS-F-R----------------------SNA--------------A----------------------------------------IK-----SSSAEVRIAK---------TAFCLIVL------------------FLFSWVPYITVAFMAGF--SD--PS----------------------------------------------LRR-ITP-VLSMIPALTLKASACFDPFVYAISHPRYRQELQNRM
>KFM67509.Stemim.UV
PYLHYL-L-GIL--YIG-LTFVS-CVGNGMVIYIFLV-SKT-LR---T-PANMFVVGLAFSDMFMMSKT--PIFIYNC-FH-----L--------G-PVF-GNL--G-CTLYGVVGAYS-GLGSAFCNAIISYDRYRVIV----HPF-----------------SK--SG--M---T-------MT-KA--VLMLVLMYVYITPFALLP-A--F--HIW---------S------------R-FVPE-GFLT-SCAADFFL--HDF--NGRSYIVGTWFFGW--FIPISIVLYCYTRI-------FISVRD-------H-----------E----K------K---IR-EQARKM-NVDS-I-R----------------------SNA--------------A----------------------------------------VN-----NSSAEVRIAK---------TAFCLIVL------------------FLFSWVPYITVAFIAGF--SD--PK----------------------------------------------ERR-ITP-VISMIPALTLKASACFDPFFYAISHPRYRLELQKRM
>Lven_LWS_TR8682|c0_g2_i1|ORF1
PYLHYL-L-GIL--YIG-LMSVS-LIGNGMVIYIFSV-ARS-LR---T-PANMFVVGLALADLLMMAKT--PVFIFNS-FQ-----L--------G-PVF-GNI--G-CTIYGVVGAYS-GLGSAFCNAIISYDRYRVIV----HPF-----------------SK--TN--M---T-------VT-KA--ICILLLIYLYITPFALLP-A--F--HIW---------S------------R-FVPE-GFLT-SCAADFFM--HDF--NGRSYIVGTWFFGW--FIPILIVLYCYFRI-------FLAVRN-------H-----------E----K------Q---IS-EQARKM-NVDS-I-R----------------------SNQ--------------A----------------------------------------VN-----NSSAEVRIAK---------TAFCVIVM------------------FLFSWIPYISVAFIAGF--SD--PA----------------------------------------------SRK-ITP-VISMIPAMTLKASACFDPFFYAISHPRYRMELQKRL
>XP_015906103.1 opsin, ultraviolet-sensitive [Parasteatoda tepidariorum]
PYLHYL-L-GIL--YVV-LMVVS-CIGNGIVIYIFLV-ARN-LR---T-PANMFVIGLALSDLLMMAKT--PVFIYNS-FQ-----L--------G-PVF-GSL--G-CTIYGVVGAYS-GIGSAFCN-------------------------------------------------------------------------------------------------------------------------------------------------------------------------------------------------------------------------------ARKM-NVDS-I-R----------------------SNA--------------A----------------------------------------MN-----NSSAEVRIAK---------TAFCVIIL------------------FLFSWVPYISVAFLAGF--SD--PS----------------------------------------------ERK-ITP-IISMIPALTLKASACFDPFFYAISHPRYRLELQKRL
>BAG14332.Hasada.Ops3UV
PYLHYI-L-GCL--YIC-LMSVA-LIGNAIVIYIFSV-SKS-LR---T-PTNMFVIGLAMADLLMMSKT--PVFIYNC-FH-----L--------G-PVF-GQL--G-CDIYAIVGTYS-GIGSAFCNAVIAYDRYRVIV----HPF-----------------SK--SG--M---T-------MT-KA--IAILVIVYLYITPFAILP-A--L--KIW---------S------------R-FVPE-GFLT-SCSSDFYM--QDF--NGRSYIVGTWFFGW--FIPVAAIIFFYAQI-------FLAVKD-------H-----------E----E------K---IK-EQARKM-NVDS-F-R----------------------SNE--------------A----------------------------------------LK-----NSSAEVRIAK---------TAMCVVLL------------------FLTSWVPYILVAFIAGF--SD--PK----------------------------------------------LKR-VTP-VISMIPAMTIKGSACFDPFFYALSHPRYRLELQNKL
>BAO73879.1
PYLHYI-L-GIL--YIC-LMSVA-LIGNAIVMYIFSV-SKS-LR---T-PTNMFVIGLALADLLMMSKT--PVFIYNC-FH-----L--------G-PVF-GQL--G-CDIYGVVGTYS-GIGSAFCNAVIAYDRYRVIV----HPF-----------------SK--SG--M---T-------KT-KA--IAILIIVYLYITPFAILP-A--L--QIW---------S------------R-FVPE-GFLT-SCAADFFM--QDF--NGRSYVVGTWFFGW--FIPVVAIVFFYVQI-------FLAVKD-------H-----------E----E------K---IK-EQARKM-NVDS-F-R----------------------SNE--------------A----------------------------------------LK-----NSSAEVRIAK---------TAMCVVLL------------------FLTSWIPYILVAFITSF--SD--QK----------------------------------------------LKR-ITP-IISMIPAMTIKGSACFDPFFYALSHPRYRLELQNKL
>BAG14335.Plepay.Ops3UV
PYLHYM-L-GFF--YIC-LMSIA-VVGNAIVMYIFFS-AKT-LR---T-PTNMFVIGLAMADLLMMSKT--PVFIYNC-FH-----L--------G-PVF-GQI--G-CDIYGIVGTYS-GIGSAFCNAIIAYDRYRVIV----HPF-----------------SK--SG--M---S-------IT-KA--IAFLVIIYLYITPFAILP-A--L--KIW---------S------------R-YVPE-GFLT-SCSADFFM--QDF--NGRSYIVGTWFFGW--FIPVAAIVFFYVQI-------FLAVKD-------H-----------E----E------K---IK-EQARKM-NVDS-I-R----------------------SNE--------------A----------------------------------------VK-----NSSAEVRIAK---------TAMCVFLM------------------FLSSWAPYILVAFITGF--SD--PK----------------------------------------------LKR-ITP-VISMVPAMTIKASACFDPFFYALSHPRYRLELQNRM
>EFX83617.arthropsin1
RRIHVA-L-GVL--LSF-IVLFG-FAANSTILYVFSR-FKR-LR---T-PANVFIINLTICDFFACCLH--PLVVYSA-FR-----G--------R-WSL-GQT--G-CNLYGMGVAFF-GLNSIVTLSAIACERYIVITSSSCRPA-----------------VA--KW-RI---T-------RQ-QA--QKACAGIWLHCAALVTPPWM--L--G-W---------S------------S-YEPE-GVLV-TCSWDYTT--RTL--SNRLYYLYLLLLGF--VLPVSVLTFCYAAI-------FRFIFH-------S-----------S----K------E---MT-RLVMAS-HVKSPFST--------------------NSTSF--------------R----------------------------------------KR-----RRQTDVRTAL---------IILSLAML------------------CYTAWTPYAIVSLIGQF--GP--VDEDG------------------------------------------QPKK-LSP-MATAIPAFLAKTAIVFDPLVYGFSSPQFRSSVRQIL
>EFX83618.arthropsin2
REVHIT-L-GVL--LAL-IVLFG-VAANSTILYVFSR-FKR-LR---T-PANVFIINLTICDFFACCLH--PLAVYSA-FR-----G--------R-WSF-GQT--G-CNLYGMGVAFF-GLNSIVTLSAIACERYIVITSSSCRPV-----------------VA--KW-RI---T-------RR-QA--QRACVAIWIHCAALVSPPLL--F--G-W---------S------------T-YLPE-GVLV-TCSWDYTS--RTT--SNRLYYFYLLFFGF--VLPVSVLTFCYVAI-------FRFIVR-------S-----------S----R------E---MT-RLIMTS-DGRASFSK--------------------TTVSF--------------R----------------------------------------KR-----RRQTDVRTAL---------IILSLAML------------------CYTAWTPYAIVSLIGQF--GP--VDEDG------------------------------------------QPKK-LSP-MATAIPAFLAKTAIVFDPLVYGFSHPQFRSSVRQIL
>EFX83831.arthropsin5
PEVHIT-L-GVF--LTL-IVLFG-VAANSSIFYVFAR-FKR-LR---T-PANVFIINLTICDFFACCLH--PLAVYSA-FR-----G--------R-WSF-GQT--G-CNLYGMGVAFF-GLNSIMTLSAIACERYIVITSSSCRPA-----------------VA--NW-RI---T-------RR-QA--QKICAGIWFHCAALVTPPWL--F--G-W---------S------------S-YMPE-GVLV-TCSWDYTS--RTL--SNRLYYIYLLLLGF--VLPISVLTFCYTSI-------FRFIVR-------S-----------S----R------E---MT-RLIMTS-DGRMSFSK--------------------TTVSF--------------R----------------------------------------KR-----RRQTDVRTAL---------IILSLAML------------------CYTAWTPYAIVSLIGQF--GP--VDEDG------------------------------------------QPIK-LSP-MATAIPAFLAKTAIVFDPLVYGFSSPQFRNSVRQFL
>EFX83830.arthropsin4
RQVHVA-L-GVL--LSF-IVLFG-FAANSTILYVFSR-FKR-LR---T-PANVFIINLTICDFLACCLH--PLAVYSA-FR-----G--------R-WSF-GQT--G-CNWYGMGVAFF-GLNSIVTLSAIACERYIVITSSSCRPV-----------------VA--KW-RI---T-------RR-QA--QKVCAGIWLHCAALVSPPLL--F--G-W---------S------------S-YLPE-GVLV-TCSWDYTS--RTL--SNRLYYFYLLFFGF--FLPVSVLTFCYAAI-------FRFILR-------S-----------S----K------E---IT-RLIMTS-DGTTSFSK--------------------STVSF--------------R----------------------------------------KR-----RRQTDVRTAL---------IILSLAIL------------------CFTAWTPYTIVSLIGQF--GP--VDEDG------------------------------------------E-LK-LSP-MVTSIPAFLAKTAIVFDPLVYGFSSPQFRNSVRQIL
>EFX83619.arthropsin3
REVYVT-M-SIV--LTL-IVVFG-LIANATILYVFSR-FKR-LR---T-PANVLVMNLTACDFISCLIH--PMAIYSA-YR-----G--------R-WSF-GKT--G-CNLYATCIGFL-GLNSIVTLSAIACERYIVITSSSCRPA-----------------VA--KW-RI---T-------RC-QA--QKACVAIWLHCAALVAPPWM--L--G-W---------S------------S-YEPE-GVLV-TCSWDYTT--RTL--SNRLYYIYLLFFGF--VLPVSVLTYCYAAI-------FRFIVR-------S-----------S----R------E---MT-RLVMAS-HVKSPFST--------------------TTTSF--------------R----------------------------------------KR-----RRQTDVRTAM---------ILLSLAVL------------------CFTAWTPYAIVSLIGQF--GP--VDEEE------------------------------------------GRFE-LSP-LATSIPAFLAKTAIVFDPLLYGFSHPQFRSSIRQIL
>EFX84031.arthropsin7
ANAFVV-M-GLI--VSI-IGIFG-LVANGMVLFIFSR-FKR-LR---SPPANTFIINLAFSDMSASILH--SMAAYSN-FN-----G--------R-WAF-GRL--G-CELYAMGVGFF-GFVSILTFSAIACERCLVIA----GPATRSAV--------GLA-DG--HW-KV---S-------RT-QA--QKVCAFIWLHCAILVSMP-F--F--G-W---------S------------S-YVPE-GMLT-SCSWDYTT--KTA--ANRAYYILLLTTGF--LLPLMLICASYGRI-------MASVVW-------H-----------A----R------Q---MV-CINSQN-------------------------------SAF--------------R----------------------------------------KL-----RRQTEIRTAQ---------IVVTLILV------------------YLTAWTPYAIVTLIGQF--GS--ED-----------------------------------------------SH-LSP-MATAIPAYFAKTAVVLDPLVYGFSHPHFRNSLRHFM
>EFX84032.arthropsin8
ANAFVV-M-GLI--VSI-IGIFG-LVANGMVLFIFSR-FKR-LR---SPPANTFIINLAFSDMSASILH--SMAAYSN-FN-----G--------R-WAF-GRL--G-CKLYAMGITCF-GLVSILTFSAIACERCLVIG----VAS------------------S--RF-KV---S-------RS-QA--KKACCFIWLHCAVLVSMP-L--F--G-W---------S------------S-YVPE-GLLT-TCSWDYKT--RTV--SNRAYYVLLLSAGF--FLPLLVIFVSYGRI-------MSSVMS-------Q-----------A----R------Q---MI-CINSQN-------------------------------SVL--------------R----------------------------------------KL-----RRQTEIRTAQ---------IVVTLILV------------------YLTAWTPYAIVTLIGQF--GS--KD-----------------------------------------------YQ-LSP-MATAVPAYFAKTAVVLDPLVYGFSHPHFRTSLKNYL
>EFX84250.arthropsin6
RNAFLI-M-GLI--VST-IGIFG-LAANGTVLFIFSR-FKR-LR---SPPANTFIINLAFSDMSASILH--SMAAYSN-FN-----G--------R-WAF-GRL--G-CKLYAMGITCF-GLVSILTFSAIACERCLVIG----LVD------------------S--RW-RV---S-------RL-QA--KKACGFIWLHCAILVSLP-L--F--G-W---------S------------S-YVPE-GLLT-TCSWDYKT--RTM--SNRAYYVLLLSAGF--FLPVLLIFVSYGRI-------LISLVS-------Q-----------A----R------Q---TI-CANSPN-------------------------------NVL--------------L----------------------------------------KL-----RRQTEIRTAK---------IVVSLIFV------------------YLAAWTPYAIVTLIGQF--GP--ED-----------------------------------------------FE-ISP-VATAFPAYFAKTAVVIDPLVFGFSHRHFRNSLKNYM
>CrOps10
DSSHYI-L-GTV--YFV-VMMTG-ILGNGTIVWLFCT-VKA-LR---T-PSVFLVFNLAISDLAMCLMI--PSFVYNS-FS-----L--------G-PAT-GIV--G-CKMYGVIGGLS-GTSAIMTIAAMSMERYYSIS----KPL-----------------GV--SG-QA---N-------WT-LI--VCAIGFIWFYSSVFSFIP-L--F--G-I---------N------------Q-YVPE-GYLN-SCSFDYLS--EDL--ASRRFVLAFFFAAW--CIPVSVICVCYLGI-------GFVVRK-------H-----------Q----I------Y---LR-EQARRM-NVQN-F-A---------------------------------------S----------------------------------------SN-----QRKTRVQLAK---------ITFCLISL------------------WTLAWTPYAIVALLGVF--SR--RD------------------------------------------------L-LHP-TVSMAPALFCKFASVIDPFVYGLTHPRFKKELKKKF
>TtOps10
DSSHYI-L-GTV--YFV-VMMTG-ILGNGTIVWLFCTCVKA-LR---T-PSVFLVFNLAISDLVMCSMI--PSFVYNS-FS-----L--------G-PAT-GIV--G-CKMYGVIGGLS-GTSAIMTIAAMSMERYYSIS----KPL-----------------GV--SG-QA---N-------WT-LI--VCAIAFIWFYSSVFSFIP-L--F--G-I---------N------------Q-YVPE-GYLN-SCSFDYLS--EDL--ASRRFVLAFFFAAW--CIPVSVICVCYLGI-------GFVVRK-------H-----------Q----L------Y---LR-EQARRM-NVQN-F-A---------------------------------------S----------------------------------------SN-----QRKTRVQLAK---------ITFCLISL------------------WTLAWTPYAIVALLGVF--SR--RD------------------------------------------------L-LHP-TVSMAPALFCKFASVIDPFVYGLTHPRFKKELKKKF
>LpOps10
-------------------MVTG-ILGNGTIVWLFCT-VKA-LR---T-PSVFLVFNLAVSDLAICLMI--PSFVYNS-FS-----L--------G-PAT-GIV--G-CKMYGFIGGLS-GTSAIMTITAMSMERYYSIS----KPL-----------------GV--SG-QA---N-------WT-LI--VCTIAFIWIYSSVFSFIP-L--F--G-I---------N------------Q-YVPE-GYLN-SCSFDYLS--EDL--ASRRFVLAYCFAAW--CLPVSIICFCYLGI-------GFVVRK-------H-----------Q----L------Y---LR-EQARRM-NVQN-F-A---------------------------------------S----------------------------------------SK-----QRKTRVQLAK---------ITFCLISL------------------WTLAWTPYAIVALLGVF--SR--KD------------------------------------------------L-LLP-TVSMGPALFCKFASVIDPFVYGLSHPRFKKELKKNF
>CrOps9_2
KEAHQV-L-GAV--YTL-IMVPG-VLGNLLVICLVFS-TKA-LR---T-PSNILVVNLAISDFLMMTEM--PIFIYNS-FY-----Q--------K-PAF-GVW--G-CQLYGFMGGLT-GTSAIMTIAAMAFERYYSIS----RSL-----------------DL--SG-RM---T-------RA-RA--SAIVICVWIYAFIFSVLP-L--F--H-V---------N------------R-YVPE-GYLS-SCSFNYLA--RDL--TSRLFVLIFFIAAW--CIPLAMIWVSYCGI-------IFTVRR-------N-----------Q----L------L---FR-NPGFQT-NHKR-L-Y---------------------------------------I----------------------------------------QK-----HRNTEIKLAK---------IAFTLISL------------------WVISWTPYAMVALFGIS--FN--HE------------------------------------------------L-LTP-TTSMVPALFCKTASVVDPFLYGLSHPRFKSELKKKI
>CrUvOps2
KEAHQT-L-GVI--YTL-IMVPG-VLGNALIIWLVCS-TKT-LK---T-PSNFLVVNLAISDFFMLAKM--PIFIYNS-FR-----Q--------K-PAL-GVW--G-CQLYGFMGGLT-GTSAIMTIAAMAFERYYSIS----RSL-----------------DL--SG-RM---T-------RA-RA--SAIVICVWIYAFIFSVLP-L--F--H-V---------N------------R-YVPE-GYLS-SCSFNYLA--RDL--TSRLFVLIFFIAAW--CIPLAMIWVSYCGI-------IFTVRR-------N-----------Q----L------L---FR-NPGFQT-NHKR-L-Y---------------------------------------I----------------------------------------QK-----HRNTEIKLAK---------IAFTLISL------------------WVISWTPYAMVALFGIS--FN--HE------------------------------------------------L-LTP-TTSMVPALFCKTASVVDPFLYGLSHPRFKSELKKKI
>TtUvOps2
KEAHQT-L-GVL--YTL-IMVPG-VLGNALIIWLVCS-TKT-LR---T-PSNFLVVNLAISDFFMLAKM--PIFIYNS-FH-----Q--------K-PAL-GVW--GKCQLYGFVGGMT-GTSAIMTIAAMAFERYYSIS----RSL-----------------DL--SG-RM---T-------RA-RA--SAIVICVWIYAFIFSVLP-L--F--H-V---------N------------R-YVPE-GYLS-SCSFDYLA--TDL--TSRLFVLIFFIAAW--CVPLAVIWVSYCGI-------IFTVRR-------N-----------K----L------L---FR-NPGFQI-NHKR-L-Y---------------------------------------I----------------------------------------QK-----HRNTEIKLAK---------IAFTLISL------------------WVISWTPYAMVALFGIS--FN--HE------------------------------------------------L-LTP-TTSMVPALFCKTASVVDPFLYGLSHPRFKSELKKKI
>LpUVOps2
EEAHQT-L-GVL--YTL-IMVPG-ILGNALIIWLVCS-TKT-IR---T-PSNFLVVNLAISDFCMLAKM--PIFIYNS-FC-----Q--------K-PAL-GVW--A-CQLYGFLGGIT-GTSAIMTIAAMAFERYYSIS----RPL-----------------DL--SG-XM---T-------RA-RA--STIVICVWIYAFIFSVLP-L--F--H-V---------N------------R-YVPE-GYLS-SCSFDYLA--RDL--TSRLFVLIFFIAAW--CVPLVIICVSYCGI-------ILTVRR-------N-----------Q----Q------L---FR-NTVSQI-NSER-S-Y---------------------------------------I----------------------------------------QK-----HRNTEXKLAK---------ISVSLISL------------------WMISWTPYAVVALFGIS--FN--YQ------------------------------------------------L-LTP-TTSMVPALFCKTASVVDPFLYGLSHPRFKSELKKKI
>LpOps9
IEAHQV-L-GAV--YTL-IMVPG-VLGNVLLIWIVCS-TKA-LR---T-PSHILVVNXAISDFLMMTEI--PLFIYNS-FC-----Q--------K-AAF-GVW--G-CQLYGFIGALT-GTTAIMTIAAMAGERYYSIS----RPL-----------------DP--SR-RM---T-------RA-RA--TVIVVCIWIYSFTFSVMP-L--F--R-I---------N------------Q-YVPE-GYLS-SCSFDYLT--SDL--KSRVYVXVFFIAAW--CVPMVIICLSYFGI-------IFIVRK-------K-----------Q----F------I---YQ-NQEQGI-NLER-F-N---------------------------------------I----------------------------------------QK-----HRKNEIKLSK---------IVFALISF------------------WMISWTPYAMVALLGIS--FN--QK------------------------------------------------L-LTP-TISMVPALFCKTASVIDPFLYGLSHPRFKAALKKKV
>TtOps9_C_term
-------------------------------------------------------------------------------------------------------------------------------------ERYYSIS----RLL-----------------DP--RW-KM---T-------RL-RG--TVIAICIWIYSLTFSVMP-V--F--R-I---------N------------Q-YVPE-GYLS-GCSFDYIA--SDL--KSRIFVLVFFIAAW--CFPVVIICLSYSGI-------IFIVCK-------K-----------Q----F------I---YR-NQEREI-NFNR-F-N---------------------------------------I----------------------------------------QK-----HKKTEIKLAK---------LVFALISF------------------WMISWTPYAVVALLGIS--FN--QQ------------------------------------------------L-LTP-TISVVPALFCKTASVLDPFLYGLSHPRFKAALREKF
>XP_020999836.1 opsin Rh4-like [Parasteatoda tepidariorum]
----------------------------------------------------------------MIHKM--IIFIYNS-FK-----G--------G-PAA-GSA--W-CTYYGLMGGLS-GTSSIMTISMMSVERYLCVS----RPL-----------------DP--NC-RM---T-------KM-KA--LLTVVSIWSYAAFFSCMP-L--F--G-I---------N------------R-YVPE-GYLT-SCSFDYLS--KDV--KSQVFILLFFVAAW--CTPILIICFCYIGI-------LVSVHH-------S-----------E----R------S---FR-DQMSNF-QTPD-V-N---------------------------------------V----------------------------------------EK-----RKKTEIKLAK---------LSFLLISL------------------WTLSWTPYAIVALVGLF--SD--GS------------------------------------------------L-ITP-LASMIPALFCKMASTIDPFVYGFASKQFKAELYRKM
>Mesobuthus_martensii_Con291656
-------------------------------------------------------RNLLIKFF----------------------------------------S--G-CQLYGFIGGLS-GTCAILTISAMALERYKIIS----NPF-----------------DA--NI-KL---T-------KS-KA--FKILIFIWIYALNFCIPP-L--F--G-L---------N------------R-YVPE-GYLT-SCSFDYLD--EKW--LHRGFVIVFFVAAW--CVPITIICWCYIGI-------VIKVRN-------H-----------E----R------T---FT-QQECRM-RIKN---K---------------------------------------I----------------------------------------IK-----KCSSEVKLAK---------IAFCLISL------------------WFLAWTPYAIVALIGTF--FD--RK------------------------------------------------L-LTP-LMSMVPALFCKSASVIDPFVYGLTHPKFKIEVYRLL
>Dmel_Rh7
SSTFLI-M-AAL--YCL-ISVVG-CVGNAFVIFMFAN-RKS-LR---T-PANILVMNLAICDFLMLIKC--PIAIYNN-IK-----E--------G-PAL-GDI--A-CRLYGFVGGLS-GTCAIGTLTAIALDRYNVVV----HPL-----------------QP--LR-RC---S-------RL-RS--YLIILLIWCYSFLFAVMP-A--LDIG-L---------S------------V-YVPE-GFLT-TCSFDYLN--KEM--PARIFMALFFVAAY--CIPLTSIVYSYFYI-------LKVVFT-------A-----------S----R------I---QS-------------------------------------------------------N----------------------------------------KD-----KAKTEQKLAF---------IVAAIIGL------------------WFLAWSPYAIVAMMGVF--GL--ER------------------------------------------------H-ITP-LGSMIPALFCKTAACVDPYLYAATHPRFRVEVRMLF
>UV7.droYak
SSTFLV-M-AAL--YFL-ISVVG-CVGNAFVIFMFAN-RKS-LR---T-PANILVMNLAICDFLMLIKC--PIAIYNN-IK-----E--------G-PAL-GDI--A-CRLYGFVGGLS-GTCAIGTLTAIALDRYNVVV----HPL-----------------QP--LR-RC---S-------RL-RS--YLIILLIWCYSFLFAVMP-A--LDIG-L---------S------------V-YVPE-GFLT-TCSFDYLN--KET--PARIFMALFFVAAY--CIPLTSIVYSYFYI-------LKVVFT-------A-----------S----R------I---QS-------------------------------------------------------N----------------------------------------KD-----KAKTEQKLAF---------IVAAIIGL------------------WFLAWSPYAIVAMMGVF--GL--ER------------------------------------------------H-ITP-LGSMIPALFCKTAACVDPYLYAATHPRFRVEVRMLF
>UV7.droAna
SSTFLA-M-AAL--YCL-ISVVG-CVGNAFVIFMFAN-RKS-LR---T-PANILVMNLAICDFLMLVKC--PIAIYNN-IK-----E--------G-PAL-GDV--A-CRIYGFVGGLS-GTCAIGTLTAIALDRYNVVV----HPL-----------------QP--LR-RC---S-------RL-RS--YLIILLIWCYSFLFAVMP-A--LDIG-L---------S------------V-YVPE-GFLT-TCSFDYLN--KET--PARIFMALFFVAAY--CFPLTAIVYSYFYI-------LKVVFS-------A-----------G----R------I---QS-------------------------------------------------------N----------------------------------------KD-----KAKTEQKLAF---------IVAAIIGL------------------WFLAWSPYAVVAMMGVF--GL--EK------------------------------------------------H-ITP-LGSMIPALFCKTAACVDPYLYAATHPRFRVEVRMLF
>UV7.droPse
SSTFYL-M-AAL--YCL-ISVVG-CVGNAFVIFMFAN-RKS-LR---T-PANILVMNLAICDFLMLVKC--PIAIYNN-IK-----E--------G-PAL-GDA--A-CRIYGFVGGLS-GTCAIGTLTAIALDRYNVVV----HPL-----------------QP--LR-RC---S-------RL-RS--YLIIFLIWSYSFLFAVMP-A--LDIG-L---------S------------V-YVPE-GFLT-TCSFDYLN--KET--PARIFMALFFVAAY--CVPLTTIVYSYFYI-------LKVVFT-------A-----------S----R------I---QS-------------------------------------------------------N----------------------------------------KD-----KAKTEQKLAF---------IVAAIIGL------------------WFLAWSPYAIVAMMGVF--GQ--ER------------------------------------------------H-ITP-LGSMIPALFCKTAACVDPYLYAATHPRFRVEVRMLF
>UV7.droWil
SSTFYI-M-AAL--YCL-ISVVG-CIGNAFVIFMFSN-RKS-LR---T-PANILVMNLAICDFLMLVKC--PIAIYNN-IK-----E--------G-PAL-GDI--A-CRIYGFVGGLS-GTCAIGTLTAIALDRYNVVV----HPL-----------------QP--LR-RC---S-------RL-RS--YLVIVMIWCYSFLFAIMP-A--LDVG-L---------S------------V-YVPE-GYLT-TCSFDYLN--KET--PARIFMALFFVAAY--CVPLTCIMFSYFYI-------LKVVFT-------A-----------N----R------I---QS-------------------------------------------------------N----------------------------------------KD-----KAKTEQKLTF---------IVAAIIGL------------------WFLAWSPYAVVAMMGVF--GL--EQ------------------------------------------------H-ITP-LGSMIPALFCKTAACVDPYLYAATHPRFRVEVRMLI
>UV7.droMoj
TSTFYI-M-AAL--YCL-ISVVG-CVGNAFVIFMFGS-RKS-LR---T-PANILVMNLAICDFLMLVKC--PIAIYNN-IQ-----E--------G-PAL-GDA--A-CRLYGFVGGLS-GTCAIGTLTAIALDRYNVVV----HPL-----------------QP--LR-RY---S-------RL-RS--YLIIFAIWCYSFLFAVMP-A--LDVG-L---------S------------V-YVPE-GFLT-TCSFDYLN--KET--PARIFMALFFVAAY--CIPLASIVYSYFYI-------LKVVFT-------A-----------N----R------I---QS-------------------------------------------------------S----------------------------------------KD-----KAKTEQKLTF---------IVAAIIGL------------------WFIAWSPYAIVAMMGVF--GQ--EQ------------------------------------------------H-ITP-LGSMIPALFCKTAACVDPYLYAATHPRFRVEVRMLM
>UV7.aedAeg
RTAHYI-L-GFI--YFM-MMMFG-LCGNLLVILMFFR-FKS-LR---T-PANYLVINLAIADFIIMLEA--PLFVYNS-YH-----Q--------G-PAT-GNV--W-CTIYALLGAVG-GTVAIVTLTMISIDRYNVVV----YPL-----------------NP--KR-ST---T-------RL-KV--ALMIVFAWIYGLVFSVIP-A--LDIG-L---------S------------R-YTPE-GFLT-ACSFDYLE--RTR--DARLFMFLYFIFAW--VVPIIAITFCYIQI-------LRVVIG-------A-----------N----S------I---QS-------------------------------------------------------S----------------------------------------KN-----KSKTEVKLAG---------VVIGIIGL------------------WFIAWTPYAIVAMMGVF--GY--ES------------------------------------------------L-LSP-LGSMVPAILAKTAACIDPYFYAMNHPRYRQELRKMF
>UV7.culQui
PVAHYA-L-GFV--YFL-MMVWG-LFGNVLVIFMFFK-FKS-LR---T-PANYLVINLAVADFLIMLEA--PIFVYNS-YH-----L--------G-PAF-GNT--L-CTIYSLLGAIG-GTVAIMTLTMISVDRYNVVV----YPL-----------------NP--NR-ST---T-------RL-KV--MLMIVFTWIYALVFSLMP-A--LEIG-L---------S------------R-YTPE-GFLT-ACSFDYLD--RGW--DARVFMFMYFVFAW--VIPFLTISYCYVAI-------LRVVVG-------A-----------G----S------I---QS-------------------------------------------------------S----------------------------------------KN-----KNKQEVKLAG---------VVIGIIGL------------------WFIAWTPYAVVAMLGVF--GY--EH------------------------------------------------L-LTP-LGSMIPAILAKTASCIDPYFYAMNHPRFRQELRKMF
>UV7.anoGam
AGEHYG-L-AVF--YFL-MMLFG-VIGNALVVFMFYR-YRS-LR---T-PANYLVINLAVADFIIMMEA--PMFIYNS-IH-----Q--------G-PAL-GSI--G-CTVYALMGAVG-GTVAIATLTVISIDRYNVVV----YPL-----------------NP--NR-ST---T-------KL-KC--YFLIAFTWAYGLLFASFP-A--LEIG-L---------S------------R-YTAE-GYLT-ACSFDYLD--RTY--KARVFMFVYFVFAW--LIPFAIISYCYARI-------LIAVIN-------A-----------N----A------I---QS-------------------------------------------------------S----------------------------------------KS-----KNKTEVKLAG---------VVVGIIGL------------------WFAAWTPYAVVAMMGVF--GY--EQ------------------------------------------------Y-LTP-LNSMIPAVFAKIAASIDPYFYAMNHPRYRQMLERMF
>Phum_GPRop3_Rh7_XP_002432663
-------------------MVVG-VFGNFLIIYLFLR-KRS-LR---T-PSNVFIFNLAVSDSLLLLKM--PVFIINS-FY-----L--------G-PAL-GNL--G-CSAYGFVGGLT-GTVSIMTLAAIAFDRYQVIV----HPL-----------------ER------K---T-------KA-AV--YFQILLIWIYAIFFSIIP-L--LDVG-L---------N------------K-YVPE-GYLT-SCSFDYLT--QDT--ASRLTIFVFFVAAW--IVPLSIILGSYMAL-------YKVVLK-------A-----------R----G------T---HF-NTVMTR-------------------------------HCK--------------D----------------------------------------IE-----IQRPELKAAV---------TVICIVCL------------------WTLSWTPYAVVALLGIT--GN--EK------------------------------------------------Y-ISP-MSSMIPALFCKTASCIDPFVYAATNRRFRNELKRKY
>Rpro_putative_Rh7_GL563049.1
KQIHYI-F-AAV--YFL-VMLVG-VSGNLLVIFMILS-FRT-LR---T-SSNILILNLAVSDFLMVAKM--PVFIYNS-FY-----F--------G-PVL-GEM--G-CHFYGFIGGLS-GTASILTLAAIAMDRYLGIA----HPL-----------------NF--NQ-GR---A-------KK-RT--IVWITFIWVYSITFASIP-LSHI--G-V---------K------------T-YVPE-GFLT-SCSFDYLS--TDI--QNRCFIFIYFVAAW--CLPLLVIITSYVGI-------CREVLR-------V-----------S----L----------IR--------------------------------------KGQ--------------E----------------------------------------RE-----QRKREAKLSA---------ILALATFL------------------WFLSWTPYAAVALLGIF--GY--KN------------------------------------------------H-ITQ-LASMIPALFCKTAACVNPFIYGLNHPRLRQQLLKLC
>EFX70796.DAPPUDRAFT_346935
LVNHLL-L-VCI--FVF-ILLTG-CLCNIIVIYIFAS-SRH-LR---T-PANIIIMNLAISDFFMLIKM--PIFLYNS-LL-----Q--------G-PAL-GIK--G-CQIYGFMSGLT-GTTSIMSLATVAVDRYLVIS----QPL-----------------NV--NR-KS---T-------RT-RA--YLTTCFIWLYSAIFASLP-L--F--G-I---------G------------K-YVPE-GYLT-SCSFDYLS--NNV--KTRSFILAFFLAAW--LFPFCIITTCYTAI-------VWYVRK-------A-----------R----I------E---LN-HQQAAITNCKR-------------------------------------------G----------------------------------------WR-----QCNIEVVIAK---------IVVVLVAM------------------WMISWTPYAFVALLGIS--GT--QT------------------------------------------------R-LTP-GMTMFPALFAKFSACVNPIIYTLTHPKIKKEILRRW
>EFX70801.DAPPUDRAFT_346930
PSSHFM-L-AII--YSV-VFVIG-FVSNTAIVYILLS-SKK-LL---T-PANILLVNLAISDLLIISMI--PIFLYNS-FL-----Q--------G-PAI-GGL--G-CKVYGFLSGFS-GTSTILTLAAIAIDRYLVIS----RPL-----------------DL--AK-KP---T-------RT-WA--YATIAITWLYSATFASLP-F--L--G-A---------G------------K-YVPE-GYLT-SCSFDYLS--EDT--GTRVFIFIFFVAAW--VCPLTIITFCYAAI-------VRAVYR-------V-----------R----Q------N---VT-RVPSQPIDNKH-L-H---------------------------------------QC---------------------------------------IN-----QPNVEIAIPK---------IVAGLVLS------------------WIIAWTPYSLISLLGIS--GH--TD------------------------------------------------L-LTP-LSSMLPALFAKTAACVDPFIYSLNHPKIRQEIIFRL
>spider_mite
-CTNLL-L-AIL--YFL-IFVFG-CGGNGLVIVLYLK-NKK-LR---S-PSNLLLFNLAIADFFMIFKT--PVFIYNS-VK-----C--------G-PAL-GSL--G-CDVYGFLGGLT-GCGAIFSVAIASIDRYNVIS----NPL-----------------NP--RR--L---T-------TV-TS--TLAVLFIWAYSAFFATLP-L--L--QIF---------N------------R-YTYE-GFLT-SCTVDYLA--EET--SVRAFVFCYFAAAW--CVPVTIIVCSYYGI-------YKAVGA-------S-----------E----K------S---LR-KIEDTT-GGTS-G------------------------KDK--------------G----------------------------------------KN-----SQKEEIKIAK---------TAAVLISL------------------WLVSWTPYAAIALTGAT--GN--GA------------------------------------------------L-LNP-GWSMIPALTAKIAATVDPFVYSLSHPKFKKEIEAMF
>XP_002408319.Ixosca
MTTHEI-T-AM---------------------------GRI-LRRGNT-LRSKILSLLAV------------------------------------------------CRAEG-----D-AEFSRGSIAALSLERYLALG----RPR-----------------DP--FA-RL---T-------RS-RA--FALSLSSWIYALCFSAWP-L--L--G-V---------T------------SPYVPE-GFLT-SCSFHFLS--DAT--SDRCFVWIFFVAAW--CVPLVFVTTCYSGI-------LVTVIR-------S-----------R----K------A---LA-Q-----------------------------------------------------------------------------------------------E-----SRRSELRVAK---------VSLALVLL------------------WTVAWTPYAIVALLGIT--GR--RN------------------------------------------------L-LTP-WGSMAPAMFCKSAAVLDPFVYGLSHPSFRRELAIML
>MEL1.aplCal
EGVHLS-V-GVF--ITL-VGVLA-VCGNSLVIITCIR-FKD-LR---T-RSNILIINLAVGDLLMCLIDF-PLLAAAS-FY-----G--------E-WPY-GRQ--V-CQMYAFLTAIA-GLVTINTLAVIAADRYWAVV----RRP-----------------TP--GQ-KL---P-------KC-VT--SIAVASVWAYSISWALCP-I--L--G-W---------G------------A-YVLD-GIRT-TCTFDFLT--RTW--ENRSFVIGMMIGNF--VLPFALMVFSYFRI-------WVAVRK-------V-----------K----SGNVF-CA---IR-HNYNLA-LGST-L--F---------------------VKQ--------------H----------------------------------------RY-----RLHCEQKTVK---------IIMFLLIA------------------FTVSWSPYLAVSIIGLF--GD--RS------------------------------------------------Q-LTY-QNTLTASLIAKTSMVFNPILYSISHPKVRKRIANLA
>MEL2.aplCal
----------------------------------------S-LR---T-SSNLLVVNLTVADLVMSSLDF-PILAISS-YK-----G--------C-WVM-GFL--G-CQVYGVSSGVA-GLVTINTLAAISVDRFVVVV----HRL-----------------SP--MH-QM---G-------KS-TT--GVIIIAIWALSVIWAVLP-I--T--G-V---------S------------S-YRLE-GMGT-SCTFDYAS--RTS--SNRWFFIALVIFNF--FIPLALIIFSYWRI-------YASVRA-------V-----------K----R------E---LK-LLQSAR-------------------------------TSI---L---------RK----------------------------------------RF-----EVQAEIKTAI---------TALVIISI------------------FCLAWTPYVIIAFVGLY--GP--TT------------------------------------------------A-IDP-LVSMFPNILAKISTVSNPILYSIGHPEVRKKMKKLF
>MEL2.lotGig
TACQYT-I-GIF--IST-VAVIA-VIGNSIVIWAHVR-IKS-LS---T-TSNMLILNLCVGCLIMCIVDF-PLYATSS-FL-----Q--------K-WIF-GHK--V-CEIYATITGTA-GLLIMNSYSAIAFDRFITVT----RYN-----------------NP--NY-PR---S-------KS-AT--MCISGFVWIYSLSWSMAP-V--V--G-W---------S------------R-YQLD-GSGT-TCTFDYLS--TTW--TNRSFILSIAFFNF--VLPLCFILFAYSRI-------LHLISS-------H-----------S----R------E---MK-SYRSAV-IISK-G-K----------------------ASI-------------------------------------------------------PK-----RFRSERKTAI---------TLLITVVV------------------FCLSWVPYVIIALIGQF--GN--QS------------------------------------------------F-ITP-QISVIPQLVAKLSTVTNPILYSLSHPVVRNKLFLR-
>AGJ70280.Ttransversa
EVAHIL-F-GTY--ISI-IGLLA-VFGNGLILGVFKR-CKA-LRL--R-PSSVLTISLLASDMAFSAVNGFPILTFTS-YY-----K--------K-WIF-GST--G-CQLYAFLGSLF-GITSINTMALMAIERYLTIK----TNL-----------------YL--MH-SG---T-------FK-RN--LVFVAIAWLWALLIALMP-V--L--G-W---------G------------R-YVLE-GFQT-TCSFDYLT--KSA--NNLSYIMFLMILGF--CTPLACITTSYAAI-------FKKVFS-------N-----------Y----K------V---LT-QAATSN-GCGAGL-R----------------------SGREI------------E----------------------------------------EK-----AYRTELKIIK---------TAFVVTLA------------------FLLSWLPYTIVAMLGLT--RY--DY------------------------------------------------L-ISP-YVSQIPVMVAKTSAIYNPIIHVFLYPKLRKALMKTF
>Cap_ELU16813
RESHSL-I-GAC--LII-LFVLA-MVGNGLIIFAFLR-FQD-LR---I-QCYILIVNLAVADFLMTTLGL-PLTIYSA-FS-----P--------R-WPF-SNS--V-CQLYGFSGGLF-GLTSINTQAAIAIDRCLVLI----RSQ-----------------KA--QPVRR---S-------HR-QT--AFVVAIPWLYAFLWSVPP-L--Y--G-W---------N------------G-YRLD-ELQT-ICSFDIVA--ESF--SSRVFVVCVGVFGF--LLPLCIIIFCYSFI-------FVAINK-------Y-----------K----K------G---FY-EISESL-RFSV-Y-I----------------------GSA--------------V----------------------------------------VP-----HPKRDYKTAQ---------IGLTCVIF------------------FCLAWMPYAVVGWISVA--GY--YN------------------------------------------------K-VGP-HVLLMTTLFAKTSTIYNPTIYAACLPRFRRRVQYLF
>NEUR.strPur
YEGDIW-A-GVY--LMF-ISLIA-FIGNISVIVISLR-KRE-KL---K-PIDLLTINLAIADFLICVVSY-PLPMISA-FR-----H--------R-WSF-GKF--G-CVWYGFTSFLF-AVGSMATLMVIALLRYAKLC----REN-----------------VD--QY--Q---S-------RP-FV--IKVIVAIWGFAFFTTAPP-L--F--G-W---------S------------S-YVPE-PYHL-SCTIDFAD--TSP--SGLSYTYFTTIVVF--FMPLMIIVLCYVAI-------ARKMIH-------H-----------N----R------R---IN--------------------------------------VGH--------------N----------------------------------------AG-----RMLLEIRLLK---------TACMITMA------------------YTISWTPYAVIAMWVTY--IP--VN------------------------------------------------Q-IPD-AFRILPAFCAKTSSVYNPIIYCIFNKSFRQDLSSLI
>FAA00389.Nv
SVAYGM-I-SLF--YSF-LAVTA-LTSNGVLVYLFLK-YEQ-LR---K-TDKMLFLSIAVSDMIAAVATF-PLGAIAS-AH-----E--------R-FRL-RGV--T-CTYYAFASTTL-GFNAMLHFTALSIQKYTSFS----RPL-----------------RA--DT------K-------KR-HL--LIVITILWLFSALWGLFP-L--L--G-W---------S------------S-YAPE-TGNI-VCSLNWTS--TSK--SSISYIISIFVLFF--FIPLVVICVSYSLI-------FKTIRS-------M-----------T----H------N---AA-RTWGSD-------------------------------AQG--------------T----------------------------------------RD-----TFSAQVRSAR---------LAFMMVLA------------------FVFAWTPYAVVSIYSAL--LK--PK--------------------------------------------------LPL-IAGILPPLFAKTSTLYNPLLCFIGSPPIRKCLFKTF
>FAA00390.Nv
-TSYHA-I-TVM--YSL-LAAGA-FVLNGIVLIIFLA-TRS-LR---T-IPNMILLSMAWADWLMACLAD-AVGAYAN-AN-----N--------W-PSM-VGG--L-CVYYGFITTAL-GLTSMIHLTALSVERFVTVT----IPM-----------------TR-----PI---T-------ET-QM--LLVVTFLWAFSFLWAIFP-L--V--G-W---------S------------S-YGPE-PGYA-ACSIAWYR--QDL--NNMSYILCLFMFFF--FLPIVIMIACFSSI-------YFTVRK-------L-----------T----R------D---SM-RRWGAS-------------------------------SDS--------------T----------------------------------------QQ-----TLAAERKTAW---------MSFIMVLA------------------FLFAWVPYAVVSLYASF--GG--VT------------------------------------------------T-IPK-LMSTLPAMLAKTSACYNPIIYFFMYSKFRKAFQRFF
>FAA00392.Nv
RHEANI-V-LGY--YIA-IFVIG-FVTNTIVVITFIF-SKR-LH---T-TPNLILFSMSVCDWLMAAMAK-SVGIYGN-AR-----Y--------W-PTV-GKV--T-CDYYAFATSAI-GYASILHLAALAVEKRMAVA----SPM-----------------TN-----SL---N-------ER-RM--LVIIATLWGFAILWAVFP-L--I--G-W---------S------------S-YGPE-PGYV-SCSITWYT--TDH--NNVSYIICISVLFF--FVPIVTMTFSFASI-------YKAIRN-------I-----------S----H------E---AI-ARWGSH-------------------------------ARA--------------T----------------------------------------QE-----TIKAKAKTAK---------MAFLMVMC------------------FLFAWTPYAVVSLWTTF--GG--TH------------------------------------------------R-NPA-LLGVLPSLFAKLSSCYNPIIYFFMYTKFRRAAKLLF
>FAA00394.Nv
AGSHHG-I-GAV--YIA-LSAIS-LVFNGLAIYILTR-TRF-LR---R-ACSWYILSMAVSDFLMGLVVD-TVGAYAN-FS-----D----------QTL-GQI--P-CQLYGFASTVL-GLVSISHLAATSLDIWRSVV----LQR-----------------RA----------S-------RK-QT--VYIIAVLWGTAFAWGILP-L--V--G-W---------S------------S-YALQ-PGFS-YCALKWYS--RSL--NDLSFTLTILILFF--FFPILICGFCYSRV-------FCVVRV-------T-----------L----R------D---AR-RRWGQE-------------------------------SFT--------------A----------------------------------------RR-----TLRCEHKVAK---------IYLAMTLA------------------FLVAWSPYAITSLYISW--TG--IQ------------------------------------------------T-IPD-IARILPPMFAKAYSCYNPVIYYGMSRKFRRGVRRTL
>NEUR4.anocar
EQGETI-I-GFY--LLA-LGWMS-WFGNSIVIFVLYR-QRA-GL---Q-PTDYLTFNLAVSDASVSVFGY-SRGIIEI-FNVFRDDG--------F-LIT-SIW--T-CQVDGFLTLLF-GLASINTLTVISVTRYIKGC----HPD-----------------RG--KC--I---S-------NS-SI--SVALFLIWIAAFFWSVAP-V--L--G-W---------G------------S-YRDR-MYGT--CEIDWAK--ANFSTIYKSYIVSIFICCF--FLPVSVMVFSYVSI-------INTVKS-------S-----------H----A----------LS-------------G-V----------------------GDP--------------T----------------------------------------ER-----QRRMERSVTRV--------SLVVICTA------------------FITAWSPYAVISMWSAY--GY----------------------------------------------------T-VPN-LTSILASLFAKSASFYNPIIYFGMSSKFR-------
>NEUR4.galGal
EQGETI-I-GFY--LLA-LGWMS-WFGNSVVIFVLYK-QRH-LL---Q-PTDYLTFNLAVSDASISVFGY-SRGIIEI-FNVFRDDG--------F-IIT-SIW--T-CQVDGFLTLLF-GLASINTLTVISVTRYIKGC----HPE-----------------RA--HC--I---S-------NS-SM--TVAMVLIWIAAFFWSAAP-L--L--G-W---------G------------S-YTDR-MYGT--CEIDWAK--ANFSTIYKSYIISIFICCF--FLPVTVMVFSYVSI-------INTVKL-------S-----------H----A----------LT-------------G-L----------------------SDP--------------T----------------------------------------ER-----QRRMERDVTR-----------IVICTA------------------FIIAWSPYAVLLLWSAY--GH----------------------------------------------------P-VPN-LPLYLSSLFAKSASFYNPIIYFGMSSKFR-------
>NEUR4.taeGut
EQGETI-I-GFY--LLA-LGWLS-WFGNSIVIFVLYK-QRH-VL---Q-PTDYLTFNLAVSDASISVFGY-SRGIIEI-FNVFRDDG--------F-IIT-SIW--T-CQVDGFLTLLF-GLASINTLTVISVTRYIKGC----HPE-----------------RG--HC--I---S-------NS-SM--SVALVLIWVAAFFWSAAP-L--L--G-W---------G------------S-YTDR-MYGT--CEIDWAK--ASFSTIYKSYIVSIFICCF--FLPVTVMVFSYVSI-------INTVKL-------S-----------H----T----------VS------------------------------------------------------------------------------------------------------------------------------LCTA------------------FIIAWSPYAVISIWSAY--GH----------------------------------------------------P-VPN-LTSILASLFAKSASFYNPIIYFGMSSKFR-------
>NEUR4.xenTro
EQGETI-I-GIY--LLA-LGWLS-WFGNSIVIFVLYK-QRA-NL---L-PTDYLTFNLAVSDASTSVFGY-SRGIIEI-FNVFRDDG--------F-LIT-SIW--T-CQVDGFLTLLF-GLASINTLTLISVTRYIKGC----HPQ-----------------RA--NC--I---S-------NG-SI--TISLALIWIAALFWSVAP-L--L--G-W---------G------------S-YRDR-MYGT--CEIDWTK--ASFSTIYKSYIISIFICCF--FLPVMVMVFCYVSI-------INTVKS-------S-----------R----A----------LT-------------S-E----------------------GDL--------------S----------------------------------------ER-----QRKMERDVTR---------VSVVICTA------------------FIVAWSPYAVISMWSAC--GY----------------------------------------------------Y-VPS-LTSILAALFAKSASFYNPLIYFGMSSKFR-------
>NEUR4.danRer
DQGETI-I-GVY--LLI-LGWLS-WFGNSIVIFVLFR-QRS-TL---Q-PTDYLTLNLAVSDASISVFGY-SRGILEI-FNIFKDSG--------Y-IIS-SVW--T-CQVDGFFTLVF-GLSSINTLTVISITRFIKGC----HPH-----------------KA--HC--I---T-------NS-TV--AVCVVFIWIGAFFWSAAP-V--L--G-W---------G------------S-YTDR-GYGT--CEIDWVK--ANYSTIHKSYIISIFIFCF--LVPVLLMLFCYISI-------INTVKR-------G-----------N----A----------MN-------------A-D----------------------GDL--------------S----------------------------------------DR-----QRKIERDVTI---------VSIVICTA------------------FILAWSPYAVVSMWSAW--GF----------------------------------------------------H-VPN-LTSIFTRLFAKSASFYNPLIYFGLSSKFR-------
>NEUR4.gasAcu
EQGETF-I-GVY--LLV-LGWLS-WFGNSLVMFVLYR-QRA-SL---Q-STDFLTLNLAISDASISIFGY-SRGILEI-FNIFNDDG--------Y-LIN-WIW--T-CQVDGFFTLLF-GLASINTLTVISVTRYIKGC----HPN-----------------KA--YC--I---S-------TN-TI--AVSLICIWTGAVFWSVAP-L--L--G-W---------G------------S-FTDR-GYGT--CEVDWSK--ANYSTIHKSYIISILIFCF--FIPVMIMLFSYVSI-------INTVKS-------T-----------N----A----------MS-------------A-D----------------------GFL--------------S----------------------------------------TR-----QRKVERDVTRV--------ISIVICTA------------------FITAWSPYAVVSMWSAW--GF----------------------------------------------------H-VPS-TTSIITRLFAKSASFYNPLIYFGMSSKFR-------
>Brachionus.cops_AIT99326
CYKLNI-V-SLF--CTI-LFVCS-FSFNSILLWVFYK-SKE-LR---S-PLNIIMIALTILNLIGTITEL-PT------YF-----T--------R-WIF-GKL--I-CTVTGFVMYFI-GCSSIYLLTAISFERWYVIV----EPF-----------------KQ--RY--F---T-------IK-VT--LVIITGCCLFSSIWCIAP-L--L--G-W---------S------------H-YSLE-LSLV-TCSVEWEE--KSF--NVLSYNLVIFGFVY--LIPLTILIYTNIKL-------IVIIKS-------L-----------N----R------F---LK-SSKQ---------------------------------TYL--------------A----------------------------------------KK-----RIMKERKLTI---------SILFIIIG------------------FMISWTPYAIVCLISSF--FS--DY-----------------------------------------------IR-ITP-LMSLIPSIFAKTSLVWPSILYLFSNNQARLVI----
>Brachionus.mel_AIT99323
-----------------------------------------------------------------------------------------------R-WPF-GKV--G-CHFSGVVMYIV-GTIQIYLMAAISFERFFIIY----KPL-----------------SI--KS--I---S-------TN-VI--LVVVAGCTFMGVLWALFP-Y--F--G-W---------S------------Y-YSLE-GALT-SCSVEWFE--RSF--NVISYNVTMFFVVY--IIPLIIIFFTNIKL-------VLIIRN-------L-----------P----N------M---TK-DSAQ---------------------------------DEK--------------A----------------------------------------KK-----RLKMERDLTI---------IMLFLVVG------------------FVVSWTPYAMVSLYSSF--IG--DD--------------------------------------------------LPP-LAGTLPAMFAKSTLVWSAILYIFSNKQIRVKLTTGL
>Brachionus.mel_AIT99333
-----------------------------------------------------------------------------------------------R-WIF-PKA--F-CAISAFIMYFI-GCTSIYLMVAISFERLHVIS----QPV-----------------NKIGRK--I---T-------KS-FY--ILVVFICMMLGLFWSVMP----F--G-W---------S------------Y-YTFE-GVGT-SCSVEWNN--KAL--NVISYNLAILVFVF--LLPSICLLVNNLKL-------ISLVSR-------M-----------L----K------L---IT-NSK---------------------------------------------------T----------------------------------------RK-----RISFEKNLII---------VTSLLICKKLYILMNLDFYFFYCTAFFILSWLPYGFVSLYASF--WS----------------------------------------------------K-VEP-LAATLPALFAKSSLFWTSFLYIMVNNQ---------
>CUBOP.carRas
ANITEI-L-SGF--LAC-VVFLS-ISLNMIVLITFYR-LRH-KL---A-FKDALMASMAFSDVVQAIVGY-PLEVFTV-VD-----G--------K-WTF-GME--L-CQVAGFFITAL-GQVSIAHLTALALDRYFTVC----RPF-----------------VA--TA--IHG-S-------MR-NA--GMVIFVCWFYASFWAVLP-L--V--G-W---------S------------N-YDVE-GDGM-RCSINWAD--DSP--KSYSYRVCLFVFIY--LIPVLLMVATYVLV-------QGEMKN-------M-----------R----G------R---AA-QLFGSE-------------------------------SEA--------------A----------------------------------------LK-----NIKAEKRHTR---------LVFVMILS------------------FIVAWTPYTFVAMWVSF--FT--KQ----------------------------------------------LGP-IPL-YVDTLAAMLAKSSAMFNPIIYCFLHKQFRRAVLRGV
>Tcys_AGB67492
ANLSEI-L-SGF--LAC-VVFLS-ISLNLVVLITFYR-LRQ-KL---S-FKDALMASMALSDVVQAIIGY-PLEVFTV-VD-----G--------Q-WTF-GME--L-CQVAAFFITAL-GQVSIAHLTALALDRYFTVC----RPF-----------------VA--TA--IHG-S-------MR-NA--GLVIFFCWFYASFWAVLP-L--V--G-W---------S------------N-YDVE-GDGM-RCSINWAD--DSP--KSYSYRVCLFVFLY--LIPVLIMGITYILV-------QGEMKN-------M-----------R----G------R---AA-QLFGSE-------------------------------SEA--------------A----------------------------------------LK-----NIKAEKRHTR---------LVFVMILS------------------FVVAWTPYTFVAMWVSF--FT--KQ----------------------------------------------LGP-IPL-YVDTLAAMLAKSSAMFNPIIYCFLHKQFRRAVLRGV
>Tcys_AGB67496
TAILKA-F-SAI--LIM-IVTAS-LIFNMIVLVTFAC-IKR-RL---T-FREVLFVSIALSDLLQALLGY-TVEIVTT-AD-----G--------Y-WSF-GTL--A-CQLVGFVVTFL-GLVSINHLALLALDRYMTVC----HPR-----------------KT--ER--IH--K-------YRINA--IFFALLGWLYALLWAVPP-I--L--G-W---------S------------N-YALE-SVKV-RCSVNWKD--ESL--AGKGYVICLFVFGF--LTHIITLIFCYYKI-------HKTLVK-------L-----------S----E------S---NP-PLDDTGA------------------------------SPT--------------P----------------------------------------KL-----DPRAERTYSR---------MVFAMIFS------------------FLIAWLPYAILSLWTTF--SP--TF------------------------------------------------Q-API-VVELSSALLAKSSTVFNPIIYVFYYKNFRKELGRL-
>BAD67141.Hv
--MAFVFI-IVF--LSF-LCGFS-VILNVTVVLTILA-KGN-TK---N-TRDVILMSLAICDGVQCTIGY-PVELFGY-AN-----Y--------K-NPSLSEK--F-CKPSGFIVMYL-ALTAIAHLVCLCIYRYLTIV----YPL-----------------KL--QI-FLTK-S-------NW-SA--CGCIAFCWIYGLFWSLSP-L--L--G-W---------N------------E-IVRE-KQDTYRCSINLYP--DNE--IKSSYLYALAIFCY--LIPLIIIIYCSLKV-------RSELRN-------M-----------L----K------M---CK-QISGVE-------------------------------ANI--------------T----------------------------------------KV-----TYRIEKQDFI---------SVSFIIAS------------------FFTVWTPYAVCVFYLTI--GK----------------------------------------------------K-LPP-SFLTYCALFAKSSTILNPIIYCLMYKKFRQTLQSKF
>BAD67142.Hv
----MASV-IIL--LSF-LCGFS-VVLNATVVLAIFL-KRK-SK---G-MRDIILMSLAICDGVQCTLGF-PVELYGF-SN-----L--------N-SPLQNEY--L-CKANGFIVMYL-ALTAISHLVCLCVYRFLSIV----YPL-----------------KI--QK-FFLD-S-------RR-KA--LLFILFCWIYGFFWSVTP-L--L--G-W---------N------------E-IIRE-KEDTHRCSINLNP--EDN--NKRSYLYSLMVFCY--FIPLVIIIFCSLRV-------HFELSK-------M-----------L----K------L---CK-HISGRE-------------------------------ASI--------------T----------------------------------------KE-----TYKLERQDFI---------SISLIVSS------------------FFIVWTPYTICVIFSSL--RS----------------------------------------------------S-LPT-GLLTYSALFAKSSTILNPVIYCLMYKEYRETLQSEY
>CNOPa2_hydMag
---MAAPV-IGL--LSF-LCGLS-VSLNVTVVVTIIS-KKN-TK---D-MRDIIIMSLAICDGVECTLGY-PVELYGY-AN-----I--------D-SPSQNEY--L-CKTNGFIVMYL-ALTALTHLVFLCVHRYLVIV----HPM-----------------KV--QK-FFTD-T-------KT-CA--LYFIIPSWIYGLFWSITP-L--I--G-W---------S------------E-IVRE-KEDTHRCTINMYP--DDL--LKRSYLYALTLFCY--FLPAAIIIYCITKV-------HFELRN-------M-----------L----K------L---CK-QISGED-------------------------------AAI--------------T----------------------------------------RA-----TYKLERQNFL---------SVSLIITS------------------FFLIWTPYTICVCYLIL--GR----------------------------------------------------E-LPV-GILTYSALFAKSSTILNPIIYCIMYKEFRQTVRSKV
>XP_002163358.Hm
--MALVSI-IVL--LSF-FCGLS-FVLNATVIFVVLS-KSS-I----D-ARETILMSLAVCDGLQSIIGF-PNEIYGY-VN-----K--------D-NPFKSES--L-CKTSGFVVMCL-AITAISHLVSLCIYRYAAIV----YPM-----------------ET--QV-FVTS-P-------IK-VT--LYLVLPNWIYGLFWSITP-F--L--G-W---------N------------E-IVRE-KQDTYRCSINLYP--NDQ--IKQSYLYALTIFCY--FLPLSIIIYCIIKV-------HLELRC-------M-----------L----K------L---GK-QISGAD-------------------------------ASI--------------T----------------------------------------KA-----TYKLEKEHFI---------SVFLIVVS------------------FFTVWTPYFICVCFLVY--GR----------------------------------------------------S-LPS-GFLTYCALFAKSSTIINPIVYCIVYKEFRQTAISKV
>BAD67143.Hv
----MISV-IVL--SSI-LCGCS-VVLNLIVILTVSK-KRS--K---D-LRHLILMSLALCEGMSITVWY-LNYVYSY-FH-----K--------H-EPL-TKK--L-CGISGFIVLYL-TITAVSHLVWLCIYRFISIS----HPL-----------------KI--HY-FFVD-T-------KR-RV--LYFILPCWIYGLFWSSAP-L--F--G-W---------I------------K-LGEE-NSSYYRCTVIYYP--DEF--LKRSYLFVFIVFFY--FMPLSAISFFTLKV-------HLELRS-------M-----------L----K------Q---CK-KVSGNN-------------------------------ALI--------------T----------------------------------------KD-----TYKLARQDFI---------NACLIVAS------------------FAVVWSPYALCVFALSL--GY----------------------------------------------------K-KLK-GFLFFCALFSKLSTIFDPIIYCLVYKNFRETLRRDI
>CNID.CropE
----EL-T-GTL--VFL-FLLVG-IILNLLVIATVLK-KKN--R---K-VKDVLIISLACAMISEICFGF-VWEGYGR-YI-----D--------D-T---SLE--L-CKMAGFGSAFS-AFVSILHLIAMALERYISIV----HPL-----------------KA--YQ-HF---E------NHM-LA--MYMVVPAWVIGLAWALFP-F--F--G-W---------G------------V-YLRE-EVHTYRCSAIGFI--KPS--NSQSYSYGLLIFFF--FLPSIIIIYLCVRV-------QMELIK-------T-----------R----K------N---TA-EKFQGA-------------------------------TMM--------------V----------------------------------------AD-----SKKCEKQHFV---------LVCFIIIT------------------YFLTWTPYALSACWYTF--FD----------------------------------------------------S-KPD-HVVSYSAIFAKSGLVTNPIIYVFFYREFRETLITKV
>CNID.CropL
---DAI-T-GIL--VVL-FLTTG-IILNTLVILAVMK-KSS--H---T-FKDVLVISFTCCLLGEICFGI-IWEGYGR-YI-----D--------D-S---SLA--L-CKMAGFGATFT-TLVSIIHLIGMALERYISII----HPM-----------------TA--YQ-YF---K------DHM-LA--MYFLIPSWVFGIAWACFP-F--F--G-W---------G------------A-YMRE-PVHTYRCSVVASS--NSN--DAQSYNYSLLIFFF--FLPIILIIYLCACV-------QIELAK-------T-----------R----K------E---AI-ETLTGD-------------------------------SAM--------------I----------------------------------------DS-----RKKHEKEHFV---------LVCFVIIT------------------YLVTWTPYAISACWFAF--FK----------------------------------------------------S-QSN-EMVGYSALFAKSALVTNPIIYVFFYKEFRETLKTKV
>CNID.CropH
----AV-I-GCL--VSL-YLLAG-VILNLLVIVAVLK-KGN--H---T-FKDVLMISLACSLLSEICFGF-VWEGYGR-FI-----D--------D-S---SLE--L-CKIAGFGATFS-AFVSIIQLMGLVLERYVSII----HPV-----------------TA--QS-HF---R------GHT-VA--MLFVIPSWVFCIVWASLP-F--Y--G-W---------G------------E-YMRE-AVYTYRCSVVGTG--KSY--NARSYNYSMLIFFF--FAPILIITYLLVRA-------QIRLTM-------T-----------R----K------M---AA-ARSTGT-------------------------------TAT--------------T----------------------------------------AR-----IYKYERHHFI---------LTCFVIIM------------------FFLTWTPYAVSGCGYTF--FD----------------------------------------------------S-SPQ-HVVNYSALFAKSGLVTNPIIYVLLNKELRKTLKRTI
>CNID.CropJ
-------A-GLVIGVVI-AIGFS-CFLNLLVVIGMLK-KST-PL---S-LRDILLVSLSVADFCQTGLGY-TTELYGH-LS-----D--------D-YS--PIF--L-CRASGFAVTFT-ALVAITHLMALAVERYLSLV----HAL-----------------KA--HE-FF---S------EPK-RA--LYFIIPAWIWGLFWSGAP-L--L--K-W---------G------------G-YERE-PHAPHRCSVVLAE--KTP--DVLSYSYGLLIACF--AFPVLVITWCCFRV-------QRELKG-------M-----------T----D------R---SK-EIAGQE-------------------------------SAI--------------T----------------------------------------AA-----TQKAEKQHFI---------MICCVVIA------------------FFIAWTPYAGCVVYFTL--VG----------------------------------------------------N-LPA-NLMSTSAFFAKFSVLANPIIYAIFYKDFRRSVK---
>CNID.CropN1
---DEV-G-GPV--ILV-FIVGS-VFLNLLVIVGMLK-KPN--I---A-LRDLILVSLAISDFIETVFGS-LWEAYAK-YI-----D--------S-S---SLF--L-CKMAGFGITFT-ALTSISHLAALAIERYLSMV----HAL-----------------KT--YE-FF---A------DKK-KA--IIFIIPAWTYGTFWGGVP-L--L--G-W---------G------------G-YFRE-PIHTFRCAVLMTS--KSF--LSMSYNYCLLAFCY--LLPISIISICCYKV-------QRELKN-------M-----------T----E------R---SE-AIAGSS-------------------------------SAI--------------T----------------------------------------ES-----TKKAEKQHFL---------MICIVLVA------------------FFIAWTPYAFTACWFAF--FD----------------------------------------------------N-PPD-ELVTYSATFAKFSVVSNPIVYVIFYKDFRQTVKKMF
>CNID.CropK1
LEIESI-M-VSL--FAA-NIVLG-FSMNLVVISALCR-VSG--K---S-VRDILLISLALCGLLETGLGY-AIELYGR-LN-----V--------R-A---SSL--L-CQMAGFSVTFF-ALSSIFHIVGLAIERYLSIV----CAV-----------------NA--RG-YF---S------MKH-RA--LYIIFPAWINGLVWSIAP-F--L--G-W---------G------------A-YKRE-PIDKYRCSVLMSD--VSF--VSWSYTIMLLTFAY--AIPLLVILYCCLKV-------QCTLNA-------M-----------S----K------N---IS-DPENRT--------R----------------------DSG--------------L----------------------------------------EA-----TKQAEKRHYY---------MVCAIIVT------------------FFVAWTPYATSALLFSF--LE----------------------------------------------------N-VPN-TLITYSAFFAKFSVVANPVIYVIFYKDCRKQVKKMV
>CNID.PcopcC
-------F-TAF--LTI-IVALS-ASLNTAIIIALIR-TWN-KL---S-SYDVTLLFLTTVELLQAVIGY-PIELTTN-LR-----E--------------GGP--L-CIIAGYSTTTL-ALTSISILVALSFMRLLSVT----QPL-----------------KA--VE-WI-K-T-------RR-YS--IYLILPSCIYGFMWGIFP-L--I--G-W---------S------------E-YAPELGSNK-RCTIDLHS--EDN--ATRSYLYSLLLFCY--VLPLTTMTINFYKI-------RKKIIE-------Q-----------S---VK----------LS-QN------------R----------------------ERI--------------R----------------------------------------TN-----RIKRERRLAI---------ATFVMTVV------------------FLVAWTPYAVAIFIIGF--QK--RV------------------------------------------------D-EAW-FFMDYSSLLAKSSTFFNPLIYVLMHRKCKTAVVD--
>CNID.CropB1
---------TTY-PVLI-IAFLI-VILNSILLLGFKKKYRR-GF---T-TYDFFLVSFTIANLIQGVFTY-PFVLYTL-VS-----E--QN----K-----NHW--Q-CIIAAVLMLNC-SVSTIWHLIILSFERFFSLK----YPL-----------------FY--AK----H-N-------KS-RLWRGIGVSIPWLSGCFWSFPP-L--F--G-W---------N------------R-YDIEFQGRP-DCNIDLRD--HSK--SGLSYLYSLFVFNY--IVPIMAFAFTFYHL-------RIELKK-------I-----------S----K------M---AR-RAIGVG-------------------------------SKI--------------A----------------------------------------KA-----SMKTEKTQTI---------LIIIMVVS------------------FMVAWTPYSVLVFYRTA-----QEN------------------------------------------------E-IEV-YIYELSAILAKTSCIFNPIIYGLVYKDIRDAILKSI
>CNID.CropM
---------DIS--IIV-IVIFS-TFLNICLILALVQ-KTS-KP---N-FMPCLLLNMALCSLLQGLFAY-PLELNNI-FK-----A------SVT-SDV-TDI--S-CVVSAVMVYGL-SLIVIFTITLLSIERVLAIK----FPY-----------------LY--RK-CERN-H-------KC-FL--VFSIMIIWALGAFWACAP-L--F--G-W---------S------------N-YQKE-TDDSHRCNINFTR--KDA--NNASYLCTLLVSCY--VIPVSIMVSSYTLV-------KNSMRR-------M-----------S----V------Y---AD-QRVGKN-------------------------------ATL--------------S----------------------------------------KN-----SKKSEKQQTL---------LTILMIFA------------------FLYAWTPYTTVVFFLMI--DK----------------------------------------------------R-VSP-TIYTIAALNAKTSSFYCPLLYGFVYKRFRRRLKDVV
>CNID.CropO
---------NIT--IVV-IVALS-VVLNICLIAVLLQ-KTL-RY---T-FMHYFLFNMALCSLFQGLLAY-PLELSSL-LK-----G--------R-KKM--DF--E-CLMGAILVFGL-ALVVIWTIALLSIDRVLAMK----FPY-----------------LY--KR-CIRN-K-------KR-FV--FLSITFTWLIGGFWALTP-L--L--G-W---------S------------S-YQKE-MKPSHRCNINFRS--KDP--VNMSYLCSLMVTCY--VVPVTIMISSLTLV-------KKSLRK-------M-----------S----I------Y---AE-KRVGRR-------------------------------ASL--------------S----------------------------------------LD-----AQRCEKRQTL---------LTLLMIFS------------------FFYAWTPYTIVVTFLML--DK----------------------------------------------------S-VPP-TVYTIAALNAKTSSFYCPLLYGFVYKPLRSTFKSAV
>Tcys_AGB67491
STITTI-I-GVY--LTL-VCLFG-SLLNGVSLLVICR-YKI-FKE-SK-SMKPFLLSGIGLDLVTCLFTY-PLSISSS-FA-----T--------K-WSH-SDQ--A-CTFYGFVNTWA-AINSIFQLTGLAFDRYVTLT----RPF-----------------QK--LS-ML---G-------GR-RP--LIFAVALTFTSLLIAVLP-F--T--G-L---------S------------S-YSKE-GLQV-SCSIDWIR--NST--NDYIYYGVLFILGY--LMPVSVQLICNLRF-------IRVLKV-------M-----------S----H------V---SK-EKYGRR-------------------------------SSL--------------A----------------------------------------IH-----SDRSLRQMTF---------MVFVMSIA------------------FQISWMPYALVTILRLF--KV----------------------------------------------------H-LSP-LLETLPSVFAKASVVLNPLIYCFMSKSFRSVFACCK
>Tcys_AGB67494
LQLCNF-M-GGY--TSV-VVVVG-VIMNMCVIIGILR-FFK-RM---D-PYLMLVLSQGFCDLLSPLVAY-PLSLASS-FA-----C--------T-WLF-GDG--W-CYYYGFVTSFA-GYTSIFNLTAFAVERYVTFK----FPL-----------------KR--ER-VL---S-------KR-NM--IIMISLVWIAGFVWAALP-L--M--G-I---------S------------A-YVKE-GIGT-MCSVRWHS--DDS--SDFYYSLSLIICAY--LLPVFIILMCYKSF-------LGIIYS-------IMPR--------S----R------I---LG-N------------------------------------PEL--------------Q----------------------------------------TE-----NTSVERQQTF---------IVIFMVLW------------------YNIAWLPYALVCFISVI--GY--PN------------------------------------------------L-ISL-QAACIPGVFAKTSNIINPIIYCFICKQFRSTIFGKN
>Tcys_AGB67499
ATFGVC-I-GCF--ILT-ALILA-VLLNGMVIYGLAK-YYK-QL---D-FSGIIVLSLSISDITAPICAY-PLSAYSS-LQ-----A--------V-WKF-GDN--G-CYWYGFVTTLT-GLCSINHLMLLSIERYITLV----LPL-----------------RR--EE-LL---D-------KT-KV--LVAIAFCWIFSFCWAIAP-V--F--G-W---------S------------E-YRLE-GIKT-MCSINWQS--RSS--LDFAYNILLFILCF--LVQEIVIIFCHQRT-------LREVKK-------M-----------T---LR----------AV-GTHGSN-------------------------------SQT--------------Y----------------------------------------LD-----LVKVEKQQFF---------VVLFMVMG------------------FNFAWLPYAITSLMIIM--DL--QH------------------------------------------------L-VSP-IAESLPAMFAKSAVVYNPLIYFVSNKLFRLMLCGRN
>AFZ78084.Apalmata
ALIYSV-F-AII--AAV-ICVLG-VPLNGLVCWVFYN-NRE-LL---N-APNIFIASVAFSDFLYCISCL-PLLVISN-AY-----G--------K-WIY-GPI--G-CKATAFIATWS-GLTSLMNLSVASYERYSTLA----FLC-----------------TK--NR-TF---T-------RR-TA--ACYSAAMCLYALFWSLMP-L--C--G-W---------S------------G-FELE-GIGT-SCSVRWKS--KNK--LDMSYNLCLIIACY--VLPVSVLVTSYYKC-------YREIAK-------S-----------T---WR----------AK-STWGRQ-------------------------------SPF--------------T----------------------------------------KR-----TFVMERKMMV---------LFGVMTVA------------------FLVAWTPYAVVSLISMI--AG--PD------------------------------------------------V-ISD-VTASIPAYFAKSSSCYNPVIYVFLYKRLRRQMRFAV
>Tcys_AGB67489
RETYNA-V-GGF--LIA-VSALG-GILNAFVLVFFFRLYKR-ER---R-LINILMFSTAVSDLAPSLLAY-PVAGVRT-IQ-----R--------APYKS-HSI--S-CKLEGFCVHLT-ALSSVIHLAVMAYERFSVIK-----SG-----------------TS--KV--F---S-------VR-KQ--QGIIFAIWMYALAVSLLP-F--M--G-W---------S------------S-YEPE-GLNT-SCTVHWKS--SNK--EDVSYNIFLMFTNF--IFPLFVIAISYIRL-------YKYVRNNSFSKRWH-----------D----S------R---V------N--------------------------------RDY--------------W----------------------------------------KK-----RIQKNRALAG---------MVFLLISL------------------FVVTWAPYVVISLYNII--GM--PS------------------------------------------------N-VNP-LVETIPAILAKSFTILNPVIYGIKHHKFRAEIKR--
>Tcys_AGB67495
EALGHL-L-MVA--LSL-ITIIG-LPANFVVVFIFRYVYAS-NP---S-SLNMVIISSSICNLLLILVAG-PVHTDVY-IH-----G--------R-WRF-GYD--G-CQFYGFWVHFT-AVSELSHLTIISMHRYYLIA----SKQ-----------------RA--RS--Q---R-------VG-QQ--LALVSAAWIYSALFAVLP-F--L--G-L---------S------------K-YDFE-GLHT-GCAPRWGS--AEI--KDATYNVLLLCFEF--VLPFSVILYCNIKL-------MKTINM-------H-----------N----R------R---MI-DRST---------------------------------IEE--------------V----------------------------------------SK-----RKEAQRSVQT---------MIIIMISA------------------FLFSWLPYTLFCVVGMI--SR--TN------------------------------------------------F-ASG-KIGAIPAVFAKSSVIWNPIIYGFKHNLFRQRLRQIW
>Tcys_AGB67502
EKNYGI-L-IGI--LAS-LTAVG-VHANAVVVFIFYRLYKR-SS---N-TFNVIMISTSLGDLMLIAVAG-PTRVLSY-LK-----G--------V-AKL-GNL--E-CKIYGCWVHLT-SVASLGHLVLLAAERYWVIK----YEK-----------------KQ--DD--R---P-------IW-KK--ILLVFLPWLYATLWTILP-L--L--G-W---------S------------E-YAPE-SQHV-GCAPKWIS--TDP--LDVSYNATIMISEF--FLPLAIIITIYIKI-------FGLIKD-------H-----------M----E------R-----------T-------------------------------GSE--------------A----------------------------------------AR-----EIRVQRNVMM---------LTMLMVAT------------------FVFCWLPYTVCCLWAIS--TS--RN------------------------------------------------L-LPS-GFGALPSIFAKSSVLWNPILYGAKHHKFRREFCRVY
>Tcys_AGB67503
-AAQIV-L-TLI--IGT-ITIIG-VPSNLLVIYIFSKIYRN-SP---T-TINLMIVSITTTDFMLYTFGG-PVHTVSY-IL-----G--------K-WYL-RTL--R-MPVLRIWVHFC-SVASLSHLVVISIERYLVVK----YNV-----------------KK--DQ--R---A-------FW-KQ--LLLVSTAWLYAIFWAILP-F--F--G-W---------S------------S-YELE-GVHT-GCAPKWVS--REI--IDTTYNITLIFTEF--IFPLMVIVWAYWKL-------IRKIKE-------H-----------N----A------H---IS-VTNSS--------------------------------EQA--------------L----------------------------------------IR-----GRMIMKSTTR---------LIVLMVGA------------------YTFSWLPYSAICVWAML--VQ--KR------------------------------------------------D-FPP-LAAAVPALFAKSSVIWNPLIYGMKHAGFRNELAKLW
>Tcys_AGB67501
ETAYNI-V-AGI--MIF-ITTFG-AISNGVVIYAFLKIFKG-CP---S-TFNGLIISVTVSDILMIVISG-TINIASG-FN-----R--------G-FVF-GEA--G-CSFLAFWVHFF-SVSSVAHLTALSIERYRIIS----ERS-----------------VH--HN--F---S-------RT-RT--AVVILICYLYSFAWVIPP-I--V--G-W---------S------------S-YTTE-GMEI-SCSVNWKA--GDW--NSMSYNITILFTVF--IIPFGIILICYRKL-------FRLLKN-------A-----------R----D------VD--VG--------------------------------------SPD--------------L----------------------------------------AK-----RRSVEKSVAS---------LVVIMVVA------------------FLISWSPYVIMSIWAML--PF--TE------------------------------------------------E-VSP-LAATLPALIAKSSTIYNPIIYGMKHRAFRQQISGAW
>Tcys_AGB67490
DGIYNL-I-GLV--LTL-IFILG-IFLNGVVIVIFHFLHEE-TK---R-CADLLILSVSYCNLLH-VSTY-PLNIVSS-FQ-----H--------H-WGY-GTA--L-CQMDGFWIHSL-SIVSVAHLTALSFERYLTVT----GRM-----------------TD----------R------GRK-LK--LSLVLVCWLYGFFWGAMP-L--F--G-W---------S------------D-YRLE-GLLI-TCSITFSS--SDP--GDISFAIVAFLVDF--LLPLALIIGFYIAI-------LFTVRR-------C-----------N----R------S---TE-VENASP-------------------------------SMTVI-----------NG----------------------------------------AL-----VSDLEHKAIS---------MVFTMVAA------------------FILGWMPYAIVCFLTMT--S---EN------------------------------------------------A-LPP-IFATLSAVVAKSSVWFFPIIYGFKHRTVKTGLGYLV
>Tcys_AGB67493
DGVYNL-V-GFV--MLV-VFVVG-LLMNAILIVIFRNIYNK-AS---S-CTNLLILSLSVCNLLH-VTIY-PLNFIAA-FS-----K--------G-WHF-GET--G-CVLDGFWVHWM-AITAICHLTLLAVDRFLVMH----GKQ-----------------VI----------A------LRS-YK--YGSTIGCWLYGLFWSIMP-L--L--G-W---------S------------K-YALE-GIQI-GCSANFDS--HKS--EDFSYHVILFLTNF--ILPLALIAGCYIAV-------FYKLRE-------H-----------N----N------K---VG-DILTTT-------------------------------VVK--------------S----------------------------------------KK-----GSELEKRLIV---------LVSHMILA------------------FVIAWTPYAVTCLLVTI---D--SN------------------------------------------------L-VSI-FLEDLPAIFAKSSVCYLPVVYGLKHTEVRTRFRQFM
>Tcys_AGB67497
GAIYSL-V-GLF--MIL-IFIFG-LVLYGFVILVFHSILRE-SK---T-CTNLLILSLSYCNLFH-VFSY-PLNIVSC-FQ-----R--------G-WGY-GRL--G-CEIDAFWVHWM-AITSVAHLMMLAIDRYLSVK----GRL-----------------SI----------K------GPV-YI--NLTVAFCWLYGLLWSSLP-L--T--G-W---------S------------S-YELE-GMKI-SCSAKFGS--NAA--LDISYYIALFITDY--TLPLVIIVLCYVGI-------YMHIRR-------H-----------N----A------L---VF-N-GTTA-------------------------------VPG--------------Q----------------------------------------DS-----ASSIERKLVN---------IVILMVCS------------------FTVAWTPYAVVCFIMMT---R--QG------------------------------------------------P-LNP-IATTIPAIIAKSSPCYFPIVYGLKHS----------
>CNID.PcopB
-------L-KII--LSS-IVVSS-IILNTATCFILIR--KK-RK---T-KFVILCIHLAISDLLQAVCGY-VPELIIQ-----------------K-NNF-PTL--L-CKASACTVAVM-ALASISLITLISITRIISIK----YPF-----------------TS--VS--T---S-------KV-TV--NILAIISWLYAAFWAICP-L--L--G-W---------S------------Q-YVLE-PTHR-RCSLDWNL--KTA--NSKSYIYAIVLFCY--ILPITIHVISFFMV-------RRTVEN-------H-----------A----R------F---CA-DTYGRR-------------------------------NSA--------------T---------------------------------------------LIVERKKLKSFF---------LSLSMFSI------------------FIVAWTPYTLVGISAQY-------------------------------------------------------VT-VPT-WSMDSAAMLAKSSTLFNPLVYCYRTKFRRKNIFRED
>BAD67144.Hv
DVLISA-Y-SAC--VLA-IIILS-TLLNALLIYIIIY-KIK-VT---K-LPHVFILSISISDVIHTLIGY-TAEVWVL-HE-----V----------YSLKKSF--I-CIGASFLMVFI-TVSNILQTVIISIMKVIAIR----WPF-----------------FY--II-YC-K-T-------IK-MK--ILLLFFCYFYGFLWPFIP-L--F--G-W---------S------------K-YELD-LDKM-RCSFDWKL--IHS--GSLSYLIVLLSFCY--ILPIVALVFAYIAI-------KKTVSD-------R-----------C----T----------VK-R------------------------------------AQL--------------G----------------------------------------KN-----RGIQEMVYLK---------LALWSAIL------------------YFIIWTPYAGASLLSVF--KI----------------------------------------------------K-SPN-VIYTLCALFSKLSAVSNALMNCYFNKYFRNHLKKIK
>BAD67145.Hv
MVLVAL-Y-TTY--IVV-LITLS-MSLNLIICYVIIR-KIK-AI---E-IPHLFILSISISDIVHTVVGL-VSEVCVL-HKV---------------TSLKNSY--V-SVGASFLTYSI-SVSNIMQIVMISAIRVVALK----RPM-----------------FY--FE-NC-D-K-------VK-YK--MASLCCCYFYGILWASFP-L--L--G-W---------S------------K-YEED-LDKK-RCSLDWNL--TKS--NTFSYLMFAFIFCY--KLPTTLLIWALRVK-------HQTVDE-------H-----------R----R----------FR-E------------------------------------NRP--------------N----------------------------------------EQ-----IEILEKAYLK---------VLLCSAIA------------------YFVVWTPYSVVSLLSIF--KV----------------------------------------------------K-IPS-IIFTFCALFAKLSAVLNALVNCYINKSFQAHLHDLR
>XP_004209587.Hm
MVLVAL-Y-TTY--IVV-LITLS-MSLNLIICYVIIR-KIK-AI---E-IPHLFILSISISDIVHTVVGL-VSEVCVL-HKV---------------TSLKNSY--V-SVGASFLTYSI-SVSNIMQIVMISAIRVVALK----RPM-----------------FY--FE-NC-D-K-------VK-YK--MASLCCCYFYGILWASFP-L--L--G-W---------S------------K-YEED-LDKK-RCSLDWNL--TKS--NTFSYLMFAFIFCY--KLPTTLLIWALRVK-------HQTVDE-------H-----------R----R----------FR-E------------------------------------NRP--------------N----------------------------------------EQ-----IEILEKAYLK---------VLLCSAIA------------------YFVVWTPYSVVSLLSIF--KV----------------------------------------------------K-IPS-IIFTFCALFAKLSAVLNALVNCYINKSFQAHLHDLR
>BAD67147.Hv
NKSQIT-S-SIF--LSL-ILIVS-VVLNTTASYIMLF-KVK-KK---E-LMHLFIISLSTTNLLESIVGI-TPQIIFS-------EQ----------SLLRKTP--L-CIFSGFAVFGF-AVTSITHMSAFSLIRTVIVK----YPI-----------------YY--FQ-RY-K-A-------FH-YK--AALILSCYVYGFSWATFP-F--I--G-W---------S------------K-YEVD-LDKK-RCSLDWKL--SQS--ESPSFFLAILIFCN--ILPGTVIALGLYFS-------TKIIHR-------R-----------K----A----------CK------------------------------------TRQDK--------------N----------------------------------------KT-----LDILEMEYLK---------VNFLSAIL------------------YFVIWTPYAIVSILTLL--KI----------------------------------------------------T-VPA-YLVTVSALFSKLSTISNVLINCFINKSFQKHLLNLR
>BAD67148.Hv
----MA-L-NLF--LFT-ILFTS-VILNATACYIILL-KIK-KK---E-ITHLFITSISLTNMLESIVGF-IPQITTS-------EN----------FLLERTP--L-CISSGFAVFGC-AITSITHITALSFMRTIVMK----YPF-----------------FY--YK-TC-K-K-------MW-VK--ATLIAMCYFYGFSWATFP-L--I--G-W---------S------------K-YELD-LDKK-RCSLDWKL--TQS--DSASYFLTILIFCN--LLPAIVISTTLYTS-------RKIISK-------R-----------N----A----------RE------------------------------------DCQNH--------------Q----------------------------------------AS-----LDILENDYLN---------VCLLSTAT------------------FFFIWTPYAVIGVLTIL--KI----------------------------------------------------V-IPT-QLVTAGAMFAKLSTITNVVINCFIVKSFKNQLLELR
>AFZ78086.Apalmata
DRARLG-S-VVY--MSI-VGTCG-IIANSLVIFVFWK-HSK-LR---T-AANLFILNLALCDLMLSILDN-VFSITST-LH-----G--------R-WLF-GRA--G-CVTYGFFHYFL-ICCTVPTLAAISVDRFFFIT----RPS-----------------QA-RTAQMI---T-------PR-KA--VAMLAIIYFYTLMFTFPP-C--I--G-W---------N------------N-FEVEESFYS-GCYINYAD--QRA--SSIAYSIIAPFFLF--LVPLTIMIFCYARI-------FAVVRR-------S-----------T----Q------R---TI-NRPFGA-------------------------------QSL-------------------------------------------------------KR--YPLLKRTHIQTAK---------IIVVVILF------------------SMIVWVPYAVVSFVKAA--NG----------------------------------------------------K-VNP-LLSHITVLVAKSCVIYNVLIYAVLNRKLKASILDVI
>FAA00396.Nv
QTSRQV-S-VAY--LLI-VGILG-TLGNSLVVFVLWK-YPK-LR---T-ATNLFILNLAFCDLVMALLDL-SLSVASA-LS-----N--------R-WLW-GKS--G-CLGYGFLHYFF-ISNSVSTLAAISVDRFFYIT----KPG-----------------QI--KAWRI---T-------RT-RA--GIILIIIYIYVLLFTFPP-I--A--G-W---------S------------S-FTEE-KFYFSGCFIKYSD--QNP--ASMAYSVIASVFLY--LMPLILMICCYSKI-------FMAVRK-------S-----------T----R------R---TM-TNSNAV------------------------------------------------R----------------------------------------KK--FPIMKRTHIQTAK---------MIVVVIFF------------------SMIVWVPYVAVSLIQAF--TA--DS------------------------------------------------I-ITP-TASHITVLVAKSCVIYNVLIYVVLNRKLKAVILNLL
>FAA00401.Nv
-------L-SFY--IGV-VGVLG-VLGNVLVVAAFYR-YRS-LR---T-STNTFILHLGLCNLILASMDL-LFTLPST-AS-----K--------K-WMF-GLL--A-CRFYGLTYHFF-CYVSLNTLAIISLDRYWVIT----KPA-----------------IG--IK--I---T-------IK-RA--LICIAVSYVYTLVFSIPL-F--L--Q-W---------E------------S-FEEK-IFYT-GCYLTTTR--LTV--KSLLYSIVHGVFLF--LFPFGLMIFCYGSI-------FKSVKR-------K-----------G----R------YG--VR-------------L-R----------------------SKK-------------------------------------------------------NKWIFAIQRIPHWRTAR---------MIIVVIFV------------------FLACWLPYVIVSTCMSL--GR--RP------------------------------------------------Q-ISL-LTLEITLLVAKSGVIYNPFIYAALNLRFRTAFFEML
>MEL6.braBel
VTMQLI-F-GSM--MLV-FGLIG-VVGNVVALYAFCR-TRS-LR---R-PKNYVVANLCLTDMFVCLVYC-PIVVSRS-FS-----H--------G-FP--SKE--S-CIVEGFMVGVG-SIASICSLAAIAVERYLSVT----QPL-----------------KS--LT-IL---T-------QR-KL--LVAVLTVWVYSLLLAFPP-L--V--G-W---------G------------R-YVRE-ETYI-SCTFDYLS--TDD--ATRAYVITLVMGAF--GFPLLTIAYCYIRV-------FTTARK-------H-----------A----E------E---RK-------------F-M----------------------SPL--------------K----------------------------------------RP-----ESRTEIKTAV---------TACVITTS------------------FCLCWCPYAVVATLGIS--GV----------------------------------------------------S-VQQ-QTVFSAALLAKLTVIINPIVYVLSIPNFRKALFA--
>AFK83788.Mleidyi
MGLRIS-L-SIA--MGC-VCVGS-VFGNLLVLISLVR-ERP-LP---NPAVQLIFRHLSLANFLLACIGE-PLVVISL-AS-----G--------K-WVW-GES--M-RLFEAFWVTTF-GLLSMMILALISLEQYSRFV----RQK------------------------QL---R-------TV-QV--AVILSGIYLLALIFGVSP-L--L--G-W---------C------------G-YGPE-GYGV-SNSLLWNE--LTD--NSASYIVTVMIVGY--FFPLVIITYCYRSI-------YQLVQA-------Q-----------S----N----------VAIVRTMVSVNVTS-L-A----------------------VNR--------------N----------------------------------------HS-----LIVQERKLAT---------TITFVILS------------------FFFAWTPYVLINLLNMF--TT--WV------------------------------------------------V-KYK-ILATIPALFAKSSTLWWIIIYSMMDKRIKKACRKTC
>Opsin.plePil
------------------------------------------------------------------------------------------------------------------------------------------------------------------------------------------------------YFLAFFFGIAP-L--V--G-W---------C------------E-YGPE-GYGV-SNSLMWNN--LND--NNASYIICAMIIGY--FFPLIIIMFCYRAI-------YRLVQA-------Q-----------L----N----------TSVVKMTVSANVTS-L-S----------------------TNR--------------N----------------------------------------HI-----MLVQERQLAS---------TITFVILS------------------FFFAWTPYVFVNIINMF--ST--LI------------------------------------------------L-KYR-ILATIPALFAKSSTLWWIIVYCLMDVRIKKACRKTC
>Mnemiopsis_opsin2_12
-------M-SSL--LCM-NCIFS-LVGNMLVIYTFLR------------ELRTILCHLAITNLMIAGIGE-PMVVISG-FN-----L--------R-WVF-GEM--G-RKIEAYTVTAS-GLMAMSLLAFVSIERYLRVK----FLI-----------------------------R-------QT-TS--------VRVCTLMWIYLP-F--Y--G-I---------A------------A-WRGE-GIGI-SNSLD------------VAYVMVMMATGY--FIPLAVITFCYNRI-------LHFVKT-------H-----------A-------------------------------------------------------STA--------------G----------------------------------------PG-----VLAAEKKISN---------VVAIIIVS------------------FFISWTPYTIVNLLVTF--DK------------------------------------------------------ASG-INATIPAFLAKTSTV-SPIIYCFMNGEVRNANLRTI
>Pleurobrachia_opsin2
-------L------LAV-NALCS-IAGNALVIYTFLK------------ELRVILTHLAVTNLIIASIGE-PMVVISG-YS-----M--------R-WVF-GEM--G-RGFEAFIVTSC-GLMAMSLLALVSIERYLRVR----FPF-----------------------------T-------EP-TA--------VKCCSFLWVFLP-F--Y--G-I---------A------------A-WEGE-GIGI-SNSIDF------------VYIICMMSTGY--FIPLFIIAFCYNRI-------LFFV--------------------------------------------------------------------------------------------------------------------------------------------------------------------------------------------------------------------------------------------------------------------------------------------------------------
>FAA00384.Nv
---MSVPL-MIY--LGV-VSFAG-SVFNFIVLLVFLS-KRH-FL---Q-VPDVFLISVAISDCLACVIAM-PVTLLAV-SN-----G--------S-WQF-DFE--L-CKMHASLFYTF-GLVSITHLSAMAFEKYLTLF----KST-----------------ST--NGYYL---T-------KG-QA--VKIIAALWGYSLVFSLSP-L--V--G-W---------G------------A-YGLG-PENM-TCTLLWGA--SGA--KDDTYYGAVFLGCF--FVPVGFILFSYYHI-------SKLRRK-------TF---------VQ----L----------SR--------NSVCSA-QM---------------------VMF--------------A----------------------------------------KI-----MKRKHIVFAM---------KLTLLIGA------------------YFFAWLPYSVVSLLMVL--RV----------------------------------------------------E-LQA-NAVIYSSMFAKSSFLLNPVVYSFITKRFWEDFFHFL
>FAA00387.Nv
-------V-VPY--LAF-LSVTG-SFLNLLVCVVLLK-DMR-RM---R-VQDIFLVSISTGDFLASSVAI-PIALKAA-LS-----S--------S-WPF-GLS--G-CQVHAFLIYTL-GLVSITNLAALALEKFLTIV----KCL-----------------YS--DEHFF---T-------RL-QA--ICVVAGLWVYCLLITIPP-L--F--G-W---------A------------R-YGLE-PGNK-TCSLRWDD--DGP--ADDAYYGVMFGGYF--ILPLALMVFSYFRI-------FKIMHH-------V-----------K----A----------MNLQCILQL-------------------------------SHN--------------K----------------------------------------RA-----LLRKHIQSAV---------FFLLLIAG------------------YLMAWTPYTIATLSMVS--GA----------------------------------------------------K-VSD-NGLMIPSLFAKTSFVLNPILYTLVSKRFRRRMAATL
>Brachionus_AIT99322
RKWHFL-I-AFI--YFV-IGVVG-FFTNFMVFYYLIR-IKN-VK---R-PGTYFLINLAIADIGKILACL-PMNAVSS-FN-----A--------K-WSF-GQI--G-CDIYGLAGGLF-GFVSITTMVFMSLERYLMVK----NPL-----------------FA--LK--I---S-------NR-TV--FICILITWIYSSACIFPQ-L--T--L-K---------H------------G-FVLE-GLLT-SCTFDYLD--RDI--YSRLFMMILFVAGF--LVPNEITIMWMCQL-----MSVKRVQN-------Q-----------EVIFLK------QI-PTA-QKILLNNNEFDYI-KTDS-----------------ECSNIYF-----------NS----------------------------------------ST-----FVKRELKVAK---------TVVVIVAM------------------FCIAWLPYAIITLIAQY--IS--PK--------------------------------------------YLTSF-INP-LTTSLPAIFAKTSSIYNPILYTLSNKDCKNYFRKLF
>FAA00398.Nv
EGDQMI-Y-GSV--MFL-ILTIG-LVGNILTIVILLR-KDY-RS---K-LIVPYMLNMAVLDALLILFGY-PVSINAI-LT-----G-------RR-LKP-EDR--T-CKFNAFVNGSI-GISAIITLTYISFLMYRTIT----NTT-----------------TM--PR-QI---S-------AV-YL--FGSLCAIWTYGVLTMLPP-L--V--G-W---------S------------K-FVPG-AAGF-SCAPDWGS--ASA--STLSYNIVLMVLGF--VIPVGVISVCYYKI-------FRFLCF-------N-----------P----V---------PTA-------------F------------------------ASI--------------R----------------------------------------NN-----RRRVNVRITR---------MIMVSIIS------------------FVISWSPYCVVSVMAMV--HR--AP------------------------------------------------S-LPR-GLAEIPELMAKASVIYNPLVFTVMNIEFRRSLFQVM
>FAA00399.Nv
-EGLVA-Y-GVV--MSL-ILTTG-LTANILTIIVLMR-REH-RS---K-VITPFMINVAVLDLIIIALGY-PVAIIAN-FT-----G-------IR-MKE-GDS--Q-CQWTAFINGAT-GIAAIITLTAMSIVMRNTIT----HPI-----------------VK--KR--L---S-------CK-YL--FGSLCAIWTYGILTMLPP-L--V--G-W---------S------------K-FVPG-AAKV-SCGPDWET--QNA--STLSYNIVLLIVGF--VIPVGIISACYLNI-------FRFLRS-------Q-----------P----V---------PPA-------------F------------------------ISI--------------T----------------------------------------SR-----RRRAHLRIAR---------MILVSIIS------------------FVISWSPYCVVSVIAMV--QR--AP------------------------------------------------A-LSQ-GFAEIPELMAKASVVYNPLVFTVMNRGFRRSLCLIV
>FAA00412.Nv
KSGYVM-Y-YMT--MLV-ILIAG-ISGNGITIVICRR-PEH-RK---K-EITPLLINLAVADLIIVTFGY-SLTFTSN-IR-----G--------A-YLVEGDP--L-CYWSAIVNGTV-GIGSIVTMVVVNILICKSTQ----RNI-----------------IF-----KL---S-------PR-TM--AVAFVGIWTYSACVVFPP-L--F--G-W---------N------------R-IVPG-TAHT-SCEPDWSN--QTS--LGLSYNIYMMVFGF--FLPLICISFTFYRI-------RKCLAA-------P-----------T----V----------LQ-------------------------------------------------------N----------------------------------------TF-----KKRAYVELVR---------MMAGVVTA------------------FTLSWSPYAIVCLKSMV--VG--EQ------------------------------------------------K-LAP-FTSEVTALMAKASAVYNPIVYVVLSKRFRSSLVSLV
>FAA00408.Nv
-MTGSV-F-AGF--VAV-VFVFR-IVSQIVTILIFQR-NEN-RH---F-RLAPYFINTAISNLILILSSY-PLAFVAS-LS-----H--------N-LHE-GTF--I-CDFTGYLVSVG-SAGAFVTMAVLTFEIYQHVS----SEA-----------------NI--GQ-AIEEEK-------QW-KT--FKILGAIWIYSCLCLTPP-L--V--G-W---------S------------S-MTLQ-SDKT-NCAPNWVT--QDV--KGLSYLVFLTTSVF--IIPMAVTGVYFYKL-------YRYFHN-------T-----------D---IN----------VT--------SNPS-F----------------------------------------------------------------------------------AY-----KLEHYKVTQK---------MVFAAITI------------------NAICWSPYAIYSLASSI--KG--EE------------------------------------------------L-SQG-AGSLIPSYFGKVSAIFNPIVYWIFNTRFRNTSWKIA
>FAA00409.Nv
GTSYNA-Y-AVG--ILL-ILLTG-VGTNGCLLFFLFR-NKQSRQ---R-VLTPYLVGISAANSTMIETCL-PITFTNA-MS-----H--------R-WLF-NDV--V-CRVEGFIAGTA-AISMMLTLACIVYKVHKGMT----HIL-----------------VR--NR-ALYK-R-------SR-RP--WGLIAGVWLASAVTMLPP-L--T--G-V---------T------------S-MTYE-AGQT-NCAPNWRP--EDT--RDIIYAVSLTTIVF--IVPMSACIFYLVRI-------RVTLSR-------L-----------H---------------VH-Q------------------------------------SRP--------------R----------------------------------------SR-----FALAYKGITK---------MVGVSVAM------------------YVVTWMPYCVCVFVSLC--GG--AS------------------------------------------------LLRSP-SVTFIPHLIAKSSFLWMPIIYFLLYNRFKNFSSTSS
>FAA00413.Nv
PYGYNL-L-AGY--IFF-LILFG-CFLQGITLLILLK-KEN-QQ---K-SLTPYLLNIVAANTFMILGSF-PTTLVSS-FA-----R--------G-WAF-NDA--V-CKFIGFVGGCA-ATSMIASMLCITITIHRTIA----KQN-----------------VT--NH-FLHQPP-------NK-TQ--LKIIIGVWMYSAVIMLPP-V--T--G-L---------T------------E-MKLE-AADT-NCAPNWSP--DTP--GDLAYILILCVTAY--FIPVGASLFYYLQI-------RKALSA-------H-----------M----A----------LA-------------I----------------------PVASI-------------------------------------------------------QA-----QLRRFQNITY---------MTAVAIAA------------------FAITWLPYAVYVLIAAF--GG--SH------------------------------------------------L-FDA-VMSVVPAMVAKMSILYNPFVYALVNPRFRKSIID--
>PER1.aplCal
-FEHAS-V-GAL--YML-FCIVG-VTLNLLTALTFYK-DTK-LT---KGSQPWLHILLALANVGV-VAPS-PFPASSS-FS-----G--------R-WLY-GST--M-CQIYAFEGMFI-GIAAIGAVIALCIERYIACQ----RSG-----------------AN--DT------Q-GW-------FY--GWSITLVLGNALFWAIMP-L--L--G-W---------S------------R-YSVE-HTGT-SCSIDWKN--PDE--SFVSYIMTLEVFSF--GIPMMSAFFCLISA-------SPRPQP-------Q-----------G----G------A---TA-AAGSGQ-EQQG--------------------------EDT--------------A----------------------------------------CK-----GCFSEDQLRL---------LCYVFIGF------------------VLVGWGPFAYLCTLAVF--SD--AR------------------------------------------------G-ISM-LAAAIPPLACKAMVSAYPLAYAVVSPR---------
>PER1.lotGig
SFEHSI-V-GIT--YMV-IGISG-TLLSLLVALTFIR-EKG-LF---KYGRAWLHISLAIANVGV-VGAF-PFSGSSS-FS-----G--------R-WLY-GSG--M-CTFYGFIGMFF-GIAAIGNVFALCVERYLVSK----KKD-----------------SV--DK--V---S-------NQ-FY--WMITALVWINAFFWGIMP-A--L--G-W---------T------------S-YDIE-PSGT-SCTIKWQN--YDS--GYPSFMAMLSLTCF--LIPLPVALICLILS------------G-------T-----------D----K----------IT--------------------------------------EDK--------------E----------------------------------------EK-----TYFREDQLRS---------TCTFLLIL------------------ALIGWGPYCFICIWALF--AD--TT------------------------------------------------Q-VSM-LAAVIPPLAAKTMVLLYPVAYCQGNKR---------
>PER1.todPac
MWEHYF-T-GSI--YLV-LGCVV-FSLCGMCIIFLAR-QSP-KP---R-RKYAILIHVLITAMAVNG-GD-PAHASSS-IV-----G--------R-WLY-GSV--G-CQLMGFWGFFG-GMSHIWMLFAFAMERYMAVC----HRE-----------------FY--QQ--M---P-------SV-YY--SIIVGLMYTFGTFWATMP-L--L--G-W---------A------------S-YGLE-VHGT-SCTINYSV--SDE--SYQSYVFFLAIFSF--IFPMVSGWYAISKA-------WSGLSA-----------------------------------IP------------------------------------DAEKE--------------K----------------------------------------DK-----DILSEEQLTA---------LAGAFILI------------------SLISWSGFGYVAIYSAL--TH-GGA------------------------------------------------Q-LSH-LRGHVPPIMSKTGCALFPLLIFLLTAR---------
>PER1a.sacKol
LQQHYA-A-SVT--LLA-LAVIG-TVLSSVNFRMLLS-NPD-YC---S-KAGNFFLSLAVTDLCVCIFET-PFSAFSH-HA-----G--------F-WIF-GDT--A-CQLYAFFGIFF-GLVNIFMVTFISLDRYWATC----SPV-----------------EV-----EL---K-------SK-YY--TRMTALGWMVALFWAAAP-V--F--G-W---------S------------R-YAME-PSMA-SCSIDYMT--NDF--SYVTYITCLTLTCY--VVPIVVMVYCYVKA-------SKNIKY-------T-----------G----K----------VT-------------------------------------------------------------------------------------------------------EWAHENNATK---------ISRLCVLQ------------------LVFCWSLYGFNCMWTVV--AD-DVE------------------------------------------------T-LPK-MLTVLAPILAKTTPILNSGLYFLHNKKFRGAAVDMF
>RGR.Bostau
ELEVLA-V-GTV--LLV-EALSG-LSLNILTILSFCK-TPE-LR---T-PSHLLVLSLALADSGISL-NA-LVAATSS-LL-----R--------R-WPY-GSE--G-CQAHGFQGFVT-ALASICSSAAVAWGRYHHFC----TR----------------------SR--L---D-------WN-TA--VSLVFFVWLSSAFWAALP-L--L--G-W---------G------------H-YDYE-PLGT-CCTLDYSR--GDR--NFTSFLFTMAFFNF--LLPLFITVVSYRLM-------EQKLGK-------T-----------S----R--------------------------------------------------------------------------------------------------------------------------PPV---------NTVLPART------------------LLLGWGPYALLYLYATI--AD--AT------------------------------------------------S-ISP-KLQMVPALIAKAVPTVNAMNYALGSEMVHRGIWQCL
>RGR.Pantro
ELEVLA-V-GMV--LLV-EALSG-LSLNTLTIFSFCK-TPE-LR---T-PCHLLVLSLALADSGISL-NA-LVAATSS-LL-----R--------R-WPY-GSD--G-CQAHGFQGFVT-ALASICSSAAIAWGRYHHYC----TR----------------------SQ--L---A-------WN-SA--ISLVLFVWLSSAFWAALP-L--L--G-W---------G------------H-YDYE-PLGT-CCTLDYSK--GDR--NFTSFLFTMSFFNF--AIPLFITITSYSLM-------EQKLGK-------S-----------G----H--------------------------------------------------------------------------------------------------------------------------LQ------------------------------------------------------------------------------------------------------------------------------------------GHQ----------
>RGR1.homSap
ELEVLA-V-GMV--LLV-EALSG-LSLNTLTIFSFCK-TPE-LR---T-PCHLLVLSLALADSGISL-NA-LVAATSS-LL-----R--------R-WPY-GSD--G-CQAHGFQGFVT-ALASICSSAAIAWGRYHHYC----TR----------------------SQ--L---A-------WN-SA--VSLVLFVWLSSAFWAALP-L--L--G-W---------G------------H-YDYE-PLGT-CCTLDYSK--GDR--NFTSFLFTMSFFNF--AMPLFITITSYSLM-------EQKLGK-------S-----------G----H--------------------------------------------------------------------------------------------------------------------------LQV---------NTTLPART------------------LLLGWGPYAILYLYAVI--AD--VT------------------------------------------------S-ISP-KLQMVPALIAKMVPTINAINYALGNEMVCRGIWQCL
>RGR.Musmus
ELEVLA-V-GTV--LLM-EALSG-ISLNGLTIFSFCK-TPD-LR---T-PSNLLVLSLALADTGISL-NA-LVAAVSS-LL-----R--------R-WPH-GSE--G-CQVHGFQGFAT-ALASICGSAAVAWGRYHHYC----TR----------------------RQ--L---A-------WD-TA--IPLVLFVWMSSAFWASLP-L--M--G-W---------G------------H-YDYE-PVGT-CCTLDYSR--GDR--NFISFLFTMAFFNF--LVPLFITHTSYRFM-------EQKFSR-------S-----------G----H--------------------------------------------------------------------------------------------------------------------------LPV---------NTTLPGRM------------------LLLGWGPYALLYLYAAI--AD--VS------------------------------------------------F-ISP-KLQMVPALIAKTMPTINAINYALHREMVCRGTWQCL
>RGR.Ratnor
ELEVLA-I-GIV--LLM-EALSG-ISLNGLTIFSFCK-TPD-LR---T-PSNLLVLSLALADTGISL-NA-LVAAVSS-LL-----R--------R-WPH-GSE--G-CRVHGFQGFAT-ALASICGSAAIAWGRYHHYC----TR----------------------RQ--L---A-------WD-TA--IPLVLFVWLSSAFWASLP-L--M--G-W---------G------------H-YDYE-PVGT-CCTLDYSR--GDR--NFISFLFTMAFFNF--LVPLFITHTSYRFM-------EQKLSR-------S-----------G----H--------------------------------------------------------------------------------------------------------------------------LQV---------NTTLPGRM------------------LLLGWGPYALLYLYAAV--AD--VS------------------------------------------------F-ISP-KLQMVPALIAKTMPTINAINYALRSEMVCRGTWQCR
>RGR.Danrer
EFDVFS-L-GSC--LLV-EGLLG-FFLNAVTVIAFLK-IRE-LR---T-PSNFLVFSLAMADMGIST-NA-TVAAFSS-FL-----R--------Y-WPY-GSD--G-CQTHGFQGFMT-ALASIHFIAAIAWDRYHQYC----TR----------------------TK--L---Q-------WS-SA--ITLVLFTWLFTAFWAAMP-L--F--G-W---------G------------E-YDYE-PLRT-CCTLDYSK--GDR--NYVSYLIPMSIFNM--GIQVFVVLSSYQSI-------DKKFKK-------T-----------G----Q--------------------------------------------------------------------------------------------------------------------------AKF---------NCGTPLKT------------------MLFCWGPYGILAFYAAV--EN--AT------------------------------------------------L-VSP-KLRMIAPILAKTSPTFNVFVYALGNENYRGGIWQLL
>RGR1.gasAcu
DFDVFS-L-GSC--LLV-EGLLG-ILLNAVTIAAFLK-VRE-LR---T-PSNFLVFSLAVADIGISM-NA-TIAAFSS-FL-----R--------Y-WPY-GSD--G-CQTHGFQGFVT-ALASIHFIAAIAWDRYHQYC----TR----------------------TK--L---Q-------WS-SA--ITLAVFVWLFTAFWSAMP-L--I--G-W---------G------------E-YDYE-PLRT-CCTLDYTK--GDR--NYVSYLIPMAIFNM--AIQVFVVMSSYQSI-------AQKFKK-------T-----------G----N--------------------------------------------------------------------------------------------------------------------------PRF---------NPNTPLKA------------------MLFCWGPYGILAFYAAV--EN--AT------------------------------------------------L-VST-KLRMMAPILAKTSPTFNVFLYALGNENYRGGIWQLL
>RGR1.galGal
EIEVFA-I-GTA--LLV-EALLG-FCLNGLTIISFRK-IKE-LR---T-PSNLLVLSIALADCGICI-NA-FIAAFSS-FL-----R--------Y-WPY-GSE--G-CQIHGFQGFLT-ALASISSSAAVAWDRYHHYC----TR----------------------SK--L---Q-------WS-TA--ISMMVFAWLFAAFWATMP-L--L--G-W---------G------------E-YDYE-PLRT-CCTLDYSK--GDR--NYITFLFALSIFNF--MIPGFIMMTAYQSI-------HQKFKK-------S-----------G----H--------------------------------------------------------------------------------------------------------------------------YKF---------NTGLPLKT------------------LVICWGPYCLLSFYAAI--EN--VM------------------------------------------------F-ISP-KYRMIPAIIAKTVPTVDSFVYALGNENYRGGIWQFL
>RGR1.xenTro
ETEVFA-I-GTT--LLV-EALLG-LLLNGLTLLSFYK-IRE-LR---T-PSNLFIISLAVADTGLCL-NA-FVAAFSS-FL-----R--------Y-WPY-GSE--G-CQIHGFQGFVA-ALSSIGSCAAIAWDRYHQYC----TR----------------------SK--L---H-------WS-TA--VSVVFFIWGFSAFWSAMP-L--F--G-W---------G------------E-YDYE-PLRT-CCTLDYSK--GDR--NYISYLFTMAFFEF--LVPLFILMTAYQSI-------YQKMKK-------S-----------G----Q--------------------------------------------------------------------------------------------------------------------------IRF---------NTSMPVKS------------------LVFCWGPYCLLCFYAVI--QD--AT------------------------------------------------I-LSP-KLRMIPALLAKTSPAVNAYVYGLGNENYRGGIWQYL
>RGR2.danRer
DFDMFA-F-GSA--LLV-GGLLG-FFLNAISVLAFLR-VRE-MQ---T-PNNFFIFNLAVADLSLNI-NG-LVAAYAC-YL-----R--------H-WPF-GSE--G-CQLHAFQGMVS-ILAAISFLGAVAWDRYHQYC----TK----------------------QK--M---F-------WS-TS--ITISCLIWILAVFWAAMP-LPAI--G-W---------G------------V-FDFE-PLRT-CCTLDYSQ--GDR--GYITYMLTITVLYL--AFPVLVLQSSYSAI-------HAYFKK-------T-----------H----H--------------------------------------------------------------------------------------------------------------------------YRF---------NTGLPLKA------------------LLFCWGPYVVVCSLACF--ED--VS------------------------------------------------V-LSP-RLRMVLPVLAKTSPIFHAVLYAYGNEFYRGGVWQFL
>RGR2.gasAcu
EFDMFT-F-GSA--LLV-GGLIG-FFLNAISIASFLR-VKE-MW---N-PSNFFVFNLAVADICLNV-NG-LTAAYAS-YL-----R--------Y-WPF-GQD--G-CTFHAFQGMIA-VLASISFMGVIAWDRYHQYC----TR----------------------QK--L---F-------WS-TT--LTMSAIIWILSIFWAAVP-L--M--G-W---------G------------V-YDFE-PMRT-CCTLDYTK--GDR--DYVTYMLTLVFLYL--MFPALTMWSCYDAI-------HKHFKK-------I-----------H----L--------------------------------------------------------------------------------------------------------------------------HKF---------NTSTPLRV------------------LLMCWGPYVLMCIYACF--EN--VK------------------------------------------------V-VSP-KLRMLLPVVAKTNPIFNALLYSFGNEFYRGGVWHFL
>AFZ78085.Apalmata
QHIYNM-S-AVF--YGL-LAAGT-VFLNVIVILTFFK-VRA-LL---I-PASFPILSLAMADVFLASAVM-PLGIVSC-AS-----G--------H-WIF-GAV--G-CKWYAFMHTTV-GLSSILHHAVLALERCLTIF----EPM-----------------KK-----HF---D-------RH-TM--TRTLAFLWTLVSLWSLCP-I--L--G-W---------S------------A-YVPE-GTGN-HLFHRMALK-----ELFRCYLCCVYVRAFSVSFPFVFIAVCYTAI-------AFHLRK-------V-----------S----K------T---AK-RTWGKN-------------------------------SQI--------------T----------------------------------------KD-----GVIVKRKAVT---------HGAIMVTT------------------VMITWLPYAMVAFYTLL--GF--EK-----------------------------------------------VK-LSA-LVYTITSIFAKTSTLVNPIICFFWYRRFREGTKKLC
>XP_002112438.TRIADDRAFT_26040
--------------MTF-FAIAA-IAGNILVLLSIKR-KKS-LQ---T-IRNVFVANLAVADLLFAIIGM-SLAAVSS-VT-----V--------R-WIF-GYE--M-CQIQGFANSFF-CIVSLLTLSAVSIDRYYVIL----RPL-----------------DY--HR-KM---S-------PR-TV--TCMVVYIWLHAFVFAALP-F--T--G-W---------S------------T-YRYY-YEES-LCTADWG--------HSLSYTLTTIGAAF--FLPLAIMAYCYYHI-------LRVARA-------Q-----------S----K------I---IA-AEMASL-NLPG------------------------TPSED--------------N----------------------------------------NN-----NSNQEHNQSN------------------------------------------------------GS----------------------------------------------------------------------------------------NFYQLI
>XP_002113363.TRIADDRAFT_3759
---YLI-LQATI--LSI-ITLFM-IVGNFIVIVVVNR-SEQ-LQ---N-ATGIFMANLAVTDLTLGVILM-PITIASS-IL-----G--------R-WIF-SDI--M-CKFCGFLNVML-CSTSALTVMLLSIDRFIAIS----RPM-----------------QY--IK-IM---S-------KK-RA--LVLSTYMWIHSAIVSTFP-L--L--G-W---------A------------K-YEYV-EAEA-VCFA---I-------ESVSYFNFLCASTV--FLAIFLIIITHIYI-------LKVAIK-------Q-----------S----Q------QI--VT--------LTPG-F------------------------EDV-------------TR----------------------------------------ET-----MRQMNRKTAK---------TVLIIVGV------------------YLACWIPYISLTYVQIY--AN----------------------------------------------------Y-VPPPIAITITSGLIFVNSASNPIIYGTFHRRFRNAF----
>XP_002114578.TRIADDRAFT_58557
-------------------------------FLTFYK-HAS-LR---T-TSNLFIINLAITDLLTGGIKD-TLFIYGL-TS-----Y--------N-WPK-SAI--L-CSFVGFINCVC-YVATVYTLTVIAVFRYLAIV----CNL-----------------GR-----KI---K-------RK-HS--ILTIACVWIYSSACCLMP-I--I--G-W---------S------------R-YIYE-PTEC-TCVRSLDK-------KYYSYTIYILVADF--LLPLSVVSFCYGNI-------FAKMKR-------N-----------H----H------H---IK-RDLSDG-------------------------------QKLD------------VA----------------------------------------EK-----LSRREEIVAR---------RMFIILAE------------------HVVCFLPYTIIVTMLAA--NG--VD--------------------------------------------------IEP-VWYFIVGYLLNLNSALNPVTYIVVNP----------
>XP_002114760.TRIADDRAFT_58576
-------IRVAA--YSV-IGVIS-ILGNLLVLIAFYR-EKS-LR---I-PTNYLIINLAITDILNGIFKD-TFIILGT-LT-----N--------L-HIR-YKA--F-CDFDGFMQILL-YLLTIYSLLATAIFRYLVII----HSY-----------------GK-----KI---T-------VR-VV--KITVAIIWTYSLAISLSP-V--L--G-W---------N------------R-YVYQ-RIES-ACLPDWLY----P--AGRSYVMYAFITDS--IIPLSLLGICYLCI-------YIFIRR-------N-----------A----K------R---FM-VNIKKI-QPDS-L-N----------------------RSL--------------L----------------------------------------RK-----SIKKEIEITK---------KMFFVYLV------------------FVICYFPYTIVVFILAP--SG--VA--------------------------------------------------VPP-VAFFIVGFLVNANSAVNPFVYAVIYKSIRKAYYEII
>XP_002114761.TRIADDRAFT_4017
----------FI--YCV-LIAAT-VIGNGIVLFIFYK-RPS-LR---I-PVNFFIINLAITDILTGLTRQ-PIIVIDL-LS-----R--------G-ESF-IHT--I-CGLSGVTLCVC-YVVTIFTLLATALCRYLVIV----RSY-----------------GR-----KL---S-------TK-VV--VIIMSFIWVYGTIDCLLP-I--F--G-W---------N------------R-YVYQ-PEEY-TCLPDWQD----S--KGASYIIYILIIDS--LIPWTVTAVCYTGI-------YLFIKK-------H-----------V----H------H---ML-GHLQA--NTLT-V-H----------------------QQL--------------H----------------------------------------CQ-----ALQREVKITK---------VMFLYFLT------------------FILCYMPYCLTMFILVP--NN--FH--------------------------------------------------ISH-HLVFFVGCLINLNSAINPVLYALSSKKFRKAYNEIF
>XP_002114763.TRIADDRAFT_28157
-------IRSSV--YCL-LFITG-FFGNLIFLVIFAK-CPY-MR---I-PINYFLVNLAIVDITATIFRE-LALIIGY-FN-----C--------Q-WLY-NYH--T-CNLFGFMRNIC-CAVTIFTLLAISVCRYLVIC----QHK-----------------GR-----RM---T-------RH-AV--LCIIAFVWFYTILVCLCP-I--F--G-W---------N------------R-YIYH-QNQY-VCSIDWSY--------QPSYIRYIIIVDV--FLPTIITIICYTFI-------YIVVHR-------H-----------S----R------R---IQ-DILRMSG---S-L------------------------SSA--------------Q----------------------------------------YN-----RIAREKKVTK---------IMFAVYIN------------------FLICYLPFSIITAILIP--SG--IK--------------------------------------------------PPA-ELFFVGTFMIDLNSSINPMLYPFIYRRCKEAYCEVL
>XP_002114830.TRIADDRAFT_58712
SIEFTI-VKGAI--LTT-LGVVA-LLGNLMVVFSILL-PKK-MR---S-PTNYLLFNLAVLDIITVTIRL-PIHLINI-ME-----N--------R-QAI-DDP--L-CHFHAFLTGVC-FIGSVYSMVGIAVFRYIVVC----RSL-----------------SV-----KL---S-------NR-HA--LYAIGLIWLITVFIALWP-F--W--G-W---------S------------K-FVYD-PRER-ACIPSYSE---GI--SGLINGILEIFLDF--GIPLTTIFVCYWKI-------YRYIRA-------T-----------H----Q------R---LAS------------F-R----------------------ESA--------------N----------------------------------------VK-----HEYRKRRVTL---------TMWIVFVA------------------FFILYAPWSIMAFVVFPVTNG--QA------------------------------------------------N-VPD-GVYFMAQALLYSNSAANPIIYGVMMGQFKRQYKKVI
>Brachionus.per_AIT99330
-------------------GIAG-TLINSIILYRNYL-KDS-----NK-YPNSLVSNLCLTNLGIIFFAF-PLSGLAS-FK-----L--------E-WIW-GDE--W-CTYYGCVSLLF-GFNIMITTMMLVLDIFLRFY--------------------------------F---R-------NY-AR--RLMIAWGWIISIFWSLAP-L--F--G-W---------S------------R-ISYE-PTYT-SCTVDLMH--PDK--AYITYIISCFICCY--LLPIGLMFFVRIKP-------NKDYQP-------V-----------S----S------D---IG-KNYQVC-------------------------------SLI--------------E-LLF------------------------------------SN-----KGKKFIYFKK---------RIVIIILL------------------FIIEWSPYATIYMWPIF--LD--PN------------------------------------------------T-IPI-SLAAAAPVFAKFSVVFTPLIFWNEN-----------
>MLT_O88495_no_comment
-------A------MVI-TVVVD-LIGNSMVILAV----KN-KK---L-SGNIFVASLSVADMLVAIYPY-PLMLYAM-SV-----G--------G-WDL-SQL--Q-CQMVGLVTGLS-VVGSIFNITAIAINRYCYIC----HSL-----------------QY--KR-IF---S-------LR-NT--CIYLVVTWVMTVL-AVLPNM-YI--G------------------------T-IEYD-PRTY-TCIFNYV--------NNPAFTVTIVCIHF--VLPLIIVGYCYTKIW---------IRN--------------------------------------------------L------------------------------------------------------------------------------------------------------------TMFVIFLL------------------FAVCWCPVNVLTVLVAV--PG----------------------------------------------------K-IPN-WLYLAAYCIAYFNSCLNAIIYGILNESFRREYWTIF
>XP_002115529.TRIADDRAFT_29696
-------FKTVY--IFT-VFITG-IICNAIVIATIAY-NRQ-LH---S-VTNYFIVSQCCADFLFAALVL-PAYCLQG-LL-----G--------Y-WPF-MPE--W-CAIHACLSISL-VMTSLLNLFAISLDRYLAIC----RPY-----------------QY--HT-WM---T-------TR-FV--IGMLLYIWFQPLLLALIP-V--F--G-W----------------------R-GVQS-TIGS-HCVVDLFL--YIK--QERIYLLIITLINF--YIPATIMFTLYILI-------FKVAIR-------H---------------IH------N---IE-QQRNVQ-RKQHYFGSIQ--------------------DQL--------------N----------------------------------------HR--YLRLAKNDFRLIL---------VFVVVNGA------------------FYLCWTPFMTFGLISLF--HL--GP--------------------------------------------------VTD-NLGIACSLMAFTNCTLNPIIHNFFNREIRSGFFRMV
>AGJ70278.Ttransversa
----ML-V-GGI--LAA-LVFVG-VTENTTAIYFLHQ-MKKNARQ-AR-PFYILLHAMTACDILVLLTAG-MMSSISG-LS-----R--------K-WLF-GDA--G-CKAYAFLSFFF-ALTNENLIVGISLYRYIFVC----KPH-----------------YK--EF--L---S-------TK-NV--YYWIAMSMGYSVFWCSLP-L--L--G-F---------S------------N-YELE-PIGI-VCSANWQS--NEL--DSVSYTCLIMFFCF--ILQAIILGKLYHEI-------VNKTKG-----------------------------------LF-GFAGCN-------------------------------SSI--------------I----------------------------------------TK-----MKKLEKRRNW---------LCLLLVLT------------------FIITWSPYAIISMLRRI--TG----------------------------------------------------P-IDK-WIHAFPILLAKTSPVICPIIYRFAGHDF--------
>AGJ70279.Ttransversa
MEVETC-Y-RIL--YII-IGLSG-TITNAYAIRMFWN-SPM--------KQKWYHILYFICNIGVIL----PSFASSI-LLI---EGW---------WTI-----RV-CNLYGVVAHAF-GFSSIVAVSFVT---KVTLT----QSA-----------------P-----------S--------------KVVVLTTVATCILLAMFP-Y--I--G-L---------C------------R-YVPD-KHHT-NCFIDWHS--NNT--TCHLLLAVIGLLFY--LVPCTGSCLCYTTT------------------------------------------------IT-------------------------------------------------------T-----------------------------------------------DGMFTHAKSK---------LVVSLIAM------------------TIVCWLPFGVISLWEIF--AD--VK------------------------------------------------Y-VTP-MMEATPPIVAKLGVTLTPLLYVLY------------
>Hduja.Neuro
------------------------------------------------------------------------------------------------------------CLAYGFIMLFF-GLIAIWMLLGIANVFHQSIQI--SKNC------------------M--NK------T-----WQQRQRTWTCRFIATSYAVSAMFCVLP-L--L--G-V---------G------------E-YGPA-KHGT-SCTVNWSL--HTV--TSRAYITSLMLAGF--VAPLMGTLFLYAAI-------VKLLSN-------L-----------Q----R------AH--TS--------------------------------------PDF--------------T----------------------------------------RR-----WSALQRKTTS---------MSLAISIC------------------MLICWTPYSVTSTWETF--GD--PS------------------------------------------------T-LPV-TLEAIASFIAKSSTAFVPL-----------------
>OG.TSHR
------------------VSLLA-LLGNVFVLLILLT-SHY-KL---N-VPRFLMCNLAFADFCMGMYLL-LIASVDL-YT---HSEYYNH--AID-WQT-GPG----CNTAGFFTVFA-SELSVYTLTVITLERWYAIT----FAM-----------------RL--DR-KI---R-------LR-HA--CAIMVGGWVCCFLLALLP-L--V--G-I---------S------------S-YAKV------SICLPMDT--ETP--LALAYIVFVLTLN---IVAFVIVCCCYVKI-------YITVRN-------P-----------Q-----------------------------------------------------------------------------------------------------------------YN-----PGDKDTKIAK---------RMAVLIFT------------------DFICMAPISFYALSAIL--NK--PL-----------------------------------------------IT-VSN--SKILLVLFYPLNSCANPFLY---------------
>XP_002107856.TRIADDRAFT_19201
-------L-RIP--EWF-MFIAA-TIGNILVLIVIYG-SPL-KF---T-ITKFLICNLAIADLCMGFYLG-TMATIDAIFA----DNYANF--AIA-WQL--SA--G-CKLAGFIAVFS-TELSVYTLLMITIERYMVVT----NAM-----------------YY--KR-HL---K-------LR-GA--CIAMLIGWIFGLTLATLP-L--L--H-V---------N------------S-YSKT------CICLPSDI--DTL--VGKLYMAVILTLN---GMATILVMGCYLHI-------FYVVHY-------S-----------N----S------A---IT-------------------------------------------------------R----------------------------------------NT-----ANRTDLIIAR---------RMLILIFV------------------DFLCWAPIAVFGLSAVF--GL--KL-----------------------------------------------IS-VSK--AKFLMVFIFPLNSCMNPFLYTFFSKSFHKDCKAYW
>XP_002112613.TRIADDRAFT_24941
LLAHPI-L-RVA--IWI-VGIIA-LIGNTYVALWRLK--RN-IN---T-VNSFLVGQLAIADFLMGVYLI-IIASADAYFR----DNYSEN--ERN-WI--RSI--T-CQIAGFLATLS-SEVSVYILACITTDRLICIV----YPH-----------------SK--SK--I---T-------LR-LA--KIIAACGWILIAIIFAIP-L--F--D-I---------Q----------FFR-YFYS-KSSV-CLPLHIATGQVND--SDRSWLYSIVMITFTNMVGCLYILGAYIAI-------FIKLHQ-------N-----------K----K------V---FS-------------------------------------------------------N----------------------------------------KH-----TNKQDRVVTR---------NMVLIVGT------------------DLCCWIPIIIMTYLTLA--NI----------------------------------------------------P-IDKTIFAWVAVFVLPLNSAVNPIIYTMSLTIFRKQTIQ--
