# Supplementary material for: Systemic paralogy and function of retinal determination network homologs in arachnids
Source: BMC Genomics. 2020 Nov 23;21:811. doi: 10.1186/s12864-020-07149-x (PMC7681978; doi:10.1186/s12864-020-07149-x)
Supplement: Supplementary file 4 — Additional file 4. Dataset S1: Dataset of the orthology analyses. Alignments and sequences of Charinus RDGN genes identified in this study and gene trees in Newick format; alignments of opsins and arrestins. (.zip). Available at: https://datadryad.org/stash/share/xb2VW4o80AmId3mLFZB07Ho7rHxPx-htK9q5J_-2miM; doi:https://doi.org/10.5061/dryad.xgxd254d1 [file 12864_2020_7149_MOESM4_ESM.zip › Additional_file4_Dataset_S1_Orthology_results/Dataset_S1_FS4_dachshund.nwk]

('Centruroides_sculpturatus_i5k_006368_XP_023215703.1':0.32816,(((('Centruroides_sculpturatus_i5k_026955_XP_023236290.1':2.0E-6,'Centruroides_sculpturatus_i5k_026954_XP_023236289.1':3.0E-6):2.0E-6,'Centruroides_sculpturatus_i5k_026953_XP_023236288.1':3.0E-6):0.149699,((((((Charinus_israelensis_071355_TRINITY_DN96313_c0_g1:3.0E-6,Charinus_ioanniticus_038017_TRINITY_DN91669_c0_g1:0.021417):2.0E-6,Charinus_israelensis_071357_TRINITY_DN96313_c0_g1:3.0E-6):0.002005,((Charinus_israelensis_071353_TRINITY_DN96313_c0_g1:3.0E-6,Charinus_israelensis_071356_TRINITY_DN96313_c0_g1:3.0E-6):2.0E-6,Charinus_israelensis_071354_TRINITY_DN96313_c0_g1:2.0E-6):2.0E-6):0.021074,Charinus_ioanniticus_034949_TRINITY_DN7594_c0_g1:2.0E-6):0.023124,Charinus_ioanniticus_034950_TRINITY_DN7594_c0_g1:2.0E-6):0.111035,(((((((('Parasteatoda_tepidariorum_G018234_GXP_015925778.1':0.0,'REF_Ptep_XP_015925778.1_dachshund_homolog_1-like_isoform_X4':0.0):0.0,'REF_Ptep_XP_015925757.1_dachshund_homolog_1-like_isoform_X1':0.0):3.0E-6,('Parasteatoda_tepidariorum_G018247_GXP_015925794.1':3.0E-6,'REF_Ptep_XP_015925794.1_dachshund_homolog_1-like_isoform_X5':3.0E-6):3.0E-6):3.0E-6,('Parasteatoda_tepidariorum_G018226_GXP_015925769.1':3.0E-6,'REF_Ptep_XP_015925769.1_dachshund_homolog_1-like_isoform_X3':3.0E-6):3.0E-6):2.0E-6,'Parasteatoda_tepidariorum_G018219_GXP_015925757.1':3.0E-6):2.0E-6,'REF_Ptep_XP_015925761.1_dachshund_homolog_1-like_isoform_X2':2.0E-6):3.0E-6,'Parasteatoda_tepidariorum_G018221_GXP_015925761.1':3.0E-6):0.0015,('Parasteatoda_tepidariorum_G000030_GNP_001310759.1':2.0E-6,'REF_Ptep_NP_001310759.1_dachshund_homolog_1-like':3.0E-6):2.0E-6):0.261341):0.079247):0.100824,(((((((('Daphnia_magna_014394_KZS09854.1':0.774141,(((((((('Drosophila_melanogaster_G024954_GNP_723968.1':3.0E-6,REF_Dmel_FBpp0080434_dac-PC:3.0E-6):2.0E-6,('Drosophila_melanogaster_G024955_GNP_723969.1':3.0E-6,REF_Dmel_FBpp0080432_dac-PA:2.0E-6):2.0E-6):9.04E-4,REF_Dmel_FBpp0099814_dac-PG:3.0E-6):2.0E-6,'Drosophila_melanogaster_G000030_GNP_001014486.1':3.0E-6):2.0E-6,('Drosophila_melanogaster_G024957_GNP_723971.1':3.0E-6,REF_Dmel_FBpp0080433_dac-PB:3.0E-6):1.0E-6):2.0E-6,'Drosophila_melanogaster_G024956_GNP_723970.1':3.0E-6):1.0E-6,REF_Dmel_FBpp0080435_dac-PD:3.0E-6):2.0E-6,('Drosophila_melanogaster_G000031_GNP_001014487.1':3.0E-6,REF_Dmel_FBpp0099813_dac-PF:3.0E-6):2.0E-6):0.535636):0.069715,(('Tribolium_castaneum_011235_XP_015834662.1':3.0E-6,'Tribolium_castaneum_002213_XP_008191786.1':3.0E-6):2.0E-6,'Tribolium_castaneum_011234_XP_015834661.1':3.0E-6):0.194186):0.258478,Strigamia_maritima_003817_SMAR008594-PA:0.337695):0.193632,('Dinothrombium_tinctorium_017346_RWS16362.1':0.060065,'Tetranychus_urticae_G012636_GXP_015793603.1':0.677388):1.273609):0.144886,Strigamia_maritima_003812_SMAR008591-PA:0.222563):0.130558,Ixodes_scapularis_1_6_006659_ISCW008055-PA:2.223862):0.019816,(Ixodes_scapularis_1_6_006656_ISCW008052-PA:3.0E-6,(Ixodes_scapularis_1_6_006657_ISCW008053-PA:1.0859,Ixodes_scapularis_1_6_014253_ISCW017337-PA:0.756757):1.21215):0.54821):0.223822,(('Tachypleus_tridentatus_2019G_016980_evm.model.Hic_chr_3.1554':0.135569,('Tachypleus_tridentatus_2019G_003226_evm.model.Hic_chr_10.2483':0.173618,'Tachypleus_tridentatus_2019G_023805_evm.model.Hic_chr_6.484':0.095856):0.041698):0.284215,(((('Tachypleus_tridentatus_2019G_004063_evm.model.Hic_chr_10.2480':0.131515,'Tachypleus_tridentatus_2019G_022953_evm.model.Hic_chr_6.489':0.248233):0.019483,'Tachypleus_tridentatus_2019G_018306_evm.model.Hic_chr_3.1548':0.19691):0.02112,('Tachypleus_tridentatus_2019G_017172_evm.model.Hic_chr_3.1549':0.002631,'Tachypleus_tridentatus_2019G_017094_evm.model.Hic_chr_3.1567':0.003729):0.215337):0.358276,'Tachypleus_tridentatus_2019G_032277_evm.model.Hic_chr_9.1491':1.514831):0.072771):0.097368):0.12429):0.086016,((Charinus_israelensis_071358_TRINITY_DN96313_c0_g2:0.003836,Charinus_israelensis_071359_TRINITY_DN96313_c0_g2:3.0E-6):0.304015,(((Charinus_israelensis_069942_TRINITY_DN9185_c3_g1:3.0E-6,(Charinus_israelensis_069939_TRINITY_DN9185_c3_g1:0.040192,(Charinus_israelensis_069941_TRINITY_DN9185_c3_g1:3.0E-6,Charinus_ioanniticus_009847_TRINITY_DN16501_c0_g2:3.0E-6):3.0E-6):2.0E-6):3.0E-6,Charinus_ioanniticus_009848_TRINITY_DN16501_c0_g2:2.0E-6):0.162899,('Parasteatoda_tepidariorum_G017169_GXP_015924520.1':3.0E-6,(('Parasteatoda_tepidariorum_G017166_GXP_015924516.1':3.0E-6,'Parasteatoda_tepidariorum_G017167_GXP_015924517.1':3.0E-6):3.0E-6,'Parasteatoda_tepidariorum_G000029_GNP_001310758.1':3.0E-6):0.001663):0.215679):0.143394):0.08127);
