# Supplementary material for: Systemic paralogy and function of retinal determination network homologs in arachnids
Source: BMC Genomics. 2020 Nov 23;21:811. doi: 10.1186/s12864-020-07149-x (PMC7681978; doi:10.1186/s12864-020-07149-x)
Supplement: Supplementary file 4 — Additional file 4. Dataset S1: Dataset of the orthology analyses. Alignments and sequences of Charinus RDGN genes identified in this study and gene trees in Newick format; alignments of opsins and arrestins. (.zip). Available at: https://datadryad.org/stash/share/xb2VW4o80AmId3mLFZB07Ho7rHxPx-htK9q5J_-2miM; doi:https://doi.org/10.5061/dryad.xgxd254d1 [file 12864_2020_7149_MOESM4_ESM.zip › Additional_file4_Dataset_S1_Orthology_results/Dataset_S1_Charinus_eya_cds.fasta]

>Charinus_israelensis|038740|TRINITY_DN3395_c0_g1_i1|eya
ATGCTGTACAATGTGCCGTACTACAACTGCACCCCGCTTCCCCACTACATCCAGGTAAAG
CGAGCGAGGCGGGAAAACGACACCGATGTGACGACCAGCCAGCAGGCCATCTCTATCAGA
AGTCAGGAGAGCCAGTCCGGTAGTTTATCAAGCCCAGAAACCCAAGGAGACAGCGGTCAA
ACCTCCCCTCATTCATTGGCTTCCGACTCTCCAAGCCTCCCTCCTACACTGGCCACAAAT
GGTGTCTTAGGGTCTATGGCAAGTTCCGGCGACTCTCCATCGTACAGTTCCACACCGACA
TGGGGCATGTGCAGCGCGGATTCTGCAGTGAAAGTGGAGCAGCTGGCTTCGACCAATGAC
AGCGGCCAGGTGGACTCGCCCTACGCCACAACGGATTCCCTCGCCGCGTACACAGGTGAA
CTGAGTCCAGGAAAGGCCTCTACTCTAGACTTCCAGAGTTCCTACCCAACTTCCTACTAT
AACAGCACCATGCAGCCGTATCCACAGCTGGGAGGCCAAAGTCCAGCGTACTCCATGCAA
GCGACCGCCAACTTCTACAGTAACGCCCAGACCGGTCAAGCCACGTACGGAGTCCTCACA
CAGTCCTACGGAGTGTCCGGTTCCAGGCCGCTACCCCAACAGAGTAAAGGCACCAGCGCA
TCCCTATCGCAAGCGGGCTATCTCAACCCGTACGGGACCTTCGCCGGTGGAAATGGAGGC
CAGCCAGCGCAGAACCCCTACGGCTACGGAGGCACGTACCCGACGGCTGGTTTTACCGGA
GCCACGTCAAATTCTCAAGCGTTCTCACCAGCACAGCAGGGTATCGAGTACAGCTCTTAC
GGTGGATACAGCCAAACCGGGTACCCTTACTACACGCAGGGATACGGAGCCTATGTTTCT
CCCGCAAACTCCACCTCCCCTTTGGGTCTGGCGGCCACACCAACGGTGCCGACGTCTGCT
ACGTACCAACTCACGCAGCTACCACCTTGCACAACTTCCACAGACATCTCCCACTACAAT
CTGGACAGCAGCCCAGCCTCCCCCGTCAAGACGGAGACGACTAATGGCCCCGCCAAAAAG
AGTACTCCTTCTGAACTGCTATCTTTGACAAAAAATGTTCCAATCTTTAGAAATGGACAA
CCAAACTGTACTGGTAGCACCAAGTCCGGCAAAGGGAGAGGAAGGAGGCAGAACAACCCG
AGTCCTGACCCCGAGAACAATTTAGAAAGGGTCTTCATCTGGGACTTGGATGAAACAATA
ATAATCTTCCACTCCCTTCTGACGGGAACCTACGCCTCCCGGTACGGAAAGGACGCTCCG
GCCTCGGTGTCCTTGGGTTTGAGGATTGAGGAGATGATCTTTAACCTCGCCGACACGCAC
TTTTTCTTCAACGACCTGGAGGAGTGTGACCAGGTTCACATTGACGATGTCTCATCTGAC
GACAACGGCCAAGACCTGAGCAACTACAACTTCCAGGCGGATGGGTTCCATGCAGCCGCC
AGCAATGCAAGCCTTTGCCTCGCCACAGGGGTCAGAGGAGGAGTTGACTGGATGAGGAAG
TTGGCGTTTCGTTACCGGCGTATCAAAGAAATCTACAGCCAGTATAGGAACAACGTCGGA
GGTCTGTTAGGGCCAGTGAAGAGGGAACAGTGGCTGCAGCTGAGAACAGAAAGTGAAACG
TTGACAGACAGTTGGCTCACCCTCGCCCTCAAGTGTCTCTCCATCATCCATTCCAGGTCG
AACTGTGTCAACGTCTTGGTCACCACCTCTCAGCTCGTGCCTGCCCTCGCCAAAGTTCTG
TTGTACGGGCTGTCAGGGGTGTTCCCTATTGAAAACATCTACAGTGCAACGAAAACAGGG
AAGGAGAGCTGCTTCGAGCGGATCGTCTCCAGGTTCGGCCGGAAGTGTACATACGTGGTG
GTTGGAGACGGCAGGGATGAGGAGACAGCCGCTAAACAGCTGAACTTCCCGTTCTGGAGA
GTCAGCAGCCACTCCGACCTTGCAGCCCTTCATCACGCTTTGGAACTGGGTCACCTGTGA
>Charinus_israelensis|038741|TRINITY_DN3395_c0_g1_i3|eya
ATGCACTTTCTTTCCGCAGGAGGCACGTACCCGACGGCTGGTTTTACCGGAGCCACGTCA
AATTCTCAAGCGTTCTCACCAGCACAGCAGGGTATCGAGTACAGCTCTTACGGTGGATAC
AGCCAAACCGGGTACCCTTACTACACGCAGGGATACGGAGCCTATGTTTCTCCCGCAAAC
TCCACCTCCCCTTTGGGTCTGGCGGCCACACCAACGGTGCCGACGTCTGCTACGTACCAA
CTCACGCAGCTACCACCTTGCACAACTTCCACAGACATCTCCCACTACAATCTGGACAGC
AGCCCAGCCTCCCCCGTCAAGACGGAGACGACTAATGGCCCCGCCAAAAAGAGTAGCACC
AAGTCCGGCAAAGGGAGAGGAAGGAGGCAGAACAACCCGAGTCCTGACCCCGAGAACAAT
TTAGAAAGGGTCTTCATCTGGGACTTGGATGAAACAATAATAATCTTCCACTCCCTTCTG
ACGGGAACCTACGCCTCCCGGTACGGAAAGGACGCTCCGGCCTCGGTGTCCTTGGGTTTG
AGGATTGAGGAGATGATCTTTAACCTCGCCGACACGCACTTTTTCTTCAACGACCTGGAG
GAGTGTGACCAGGTTCACATTGACGATGTCTCATCTGACGACAACGGCCAAGACCTGAGC
AACTACAACTTCCAGGCGGATGGGTTCCATGCAGCCGCCAGCAATGCAAGCCTTTGCCTC
GCCACAGGGGTCAGAGGAGGAGTTGACTGGATGAGGAAGTTGGCGTTTCGTTACCGGCGT
ATCAAAGAAATCTACAGCCAGTATAGGAACAACGTCGGAGGTCTGTTAGGGCCAGTGAAG
AGGGAACAGTGGCTGCAGCTGAGAACAGAAAGTGAAACGTTGACAGACAGTTGGCTCACC
CTCGCCCTCAAGTGTCTCTCCATCATCCATTCCAGGTCGAACTGTGTCAACGTCTTGGTC
ACCACCTCTCAGCTCGTGCCTGCCCTCGCCAAAGTTCTGTTGTACGGGCTGTCAGGGGTG
TTCCCTATTGAAAACATCTACAGTGCAACGAAAACAGGGAAGGAGAGCTGCTTCGAGCGG
ATCGTCTCCAGGTTCGGCCGGAAGTGTACATACGTGGTGGTTGGAGACGGCAGGGATGAG
GAGACAGCCGCTAAACAGCTGAACTTCCCGTTCTGGAGAGTCAGCAGCCACTCCGACCTT
GCAGCCCTTCATCACGCTTTGGAACTGGGTCACCTGTGA
>Charinus_israelensis|038742|TRINITY_DN3395_c0_g1_i4|eya
ATGCTGTACAATGTGCCGTACTACAACTGCACCCCGCTTCCCCACTACATCCAGGTAAAG
CGAGCGAGGCGGGAAAACGACACCGATGTGACGACCAGCCAGCAGGCCATCTCTATCAGA
AGTCAGGAGAGCCAGTCCGGTAGTTTATCAAGCCCAGAAACCCAAGGAGACAGCGGTCAA
ACCTCCCCTCATTCATTGGCTTCCGACTCTCCAAGCCTCCCTCCTACACTGGCCACAAAT
GGTGTCTTAGGGTCTATGGCAAGTTCCGGCGACTCTCCATCGTACAGTTCCACACCGACA
TGGGGCATGTGCAGCGCGGATTCTGCAGTGAAAGTGGAGCAGCTGGCTTCGACCAATGAC
AGCGGCCAGGTGGACTCGCCCTACGCCACAACGGATTCCCTCGCCGCGTACACAGGTGAA
CTGAGTCCAGGAAAGGCCTCTACTCTAGACTTCCAGAGTTCCTACCCAACTTCCTACTAT
AACAGCACCATGCAGCCGTATCCACAGCTGGGAGGCCAAAGTCCAGCGTACTCCATGCAA
GCGACCGCCAACTTCTACAGTAACGCCCAGACCGGTCAAGCCACGTACGGAGTCCTCACA
CAGTCCTACGGAGTGTCCGGTTCCAGGCCGCTACCCCAACAGAGTAAAGGCACCAGCGCA
TCCCTATCGCAAGCGGGCTATCTCAACCCGTACGGGACCTTCGCCGGTGGAAATGGAGGC
CAGCCAGCGCAGAACCCCTACGGCTACGGAGGCACGTACCCGACGGCTGGTTTTACCGGA
GCCACGTCAAATTCTCAAGCGTTCTCACCAGCACAGCAGGGTATCGAGTACAGCTCTTAC
GGTGGATACAGCCAAACCGGGTACCCTTACTACACGCAGGGATACGGAGCCTATGTTTCT
CCCGCAAACTCCACCTCCCCTTTGGGTCTGGCGGCCACACCAACGGTGCCGACGTCTGCT
ACGTACCAACTCACGCAGCTACCACCTTGCACAACTTCCACAGACATCTCCCACTACAAT
CTGGACAGCAGCCCAGCCTCCCCCGTCAAGACGGAGACGACTAATGGCCCCGCCAAAAAG
AGTAGCACCAAGTCCGGCAAAGGGAGAGGAAGGAGGCAGAACAACCCGAGTCCTGACCCC
GAGAACAATTTAGAAAGGGTCTTCATCTGGGACTTGGATGAAACAATAATAATCTTCCAC
TCCCTTCTGACGGGAACCTACGCCTCCCGGTACGGAAAGGACGCTCCGGCCTCGGTGTCC
TTGGGTTTGAGGATTGAGGAGATGATCTTTAACCTCGCCGACACGCACTTTTTCTTCAAC
GACCTGGAGGAGTGTGACCAGGTTCACATTGACGATGTCTCATCTGACGACAACGGCCAA
GACCTGAGCAACTACAACTTCCAGGCGGATGGGTTCCATGCAGCCGCCAGCAATGCAAGC
CTTTGCCTCGCCACAGGGGTCAGAGGAGGAGTTGACTGGATGAGGAAGTTGGCGTTTCGT
TACCGGCGTATCAAAGAAATCTACAGCCAGTATAGGAACAACGTCGGAGGTCTGTTAGGG
CCAGTGAAGAGGGAACAGTGGCTGCAGCTGAGAACAGAAAGTGAAACGTTGACAGACAGT
TGGCTCACCCTCGCCCTCAAGTGTCTCTCCATCATCCATTCCAGGTCGAACTGTGTCAAC
GTCTTGGTCACCACCTCTCAGCTCGTGCCTGCCCTCGCCAAAGTTCTGTTGTACGGGCTG
TCAGGGGTGTTCCCTATTGAAAACATCTACAGTGCAACGAAAACAGGGAAGGAGAGCTGC
TTCGAGCGGATCGTCTCCAGGTTCGGCCGGAAGTGTACATACGTGGTGGTTGGAGACGGC
AGGGATGAGGAGACAGCCGCTAAACAGCTGAACTTCCCGTTCTGGAGAGTCAGCAGCCAC
TCCGACCTTGCAGCCCTTCATCACGCTTTGGAACTGGGTCACCTGTGA
>Charinus_israelensis|038743|TRINITY_DN3395_c0_g1_i5|eya
ACCAAGTCCGGCAAAGGGAGAGGAAGGAGGCAGAACAACCCGAGTCCTGACCCCGAGAAC
AATTTAGAAAGGGTCTTCATCTGGGACTTGGATGAAACAATAATAATCTTCCACTCCCTT
CTGACGGGAACCTACGCCTCCCGGTACGGAAAGGACGCTCCGGCCTCGGTGTCCTTGGGT
TTGAGGATTGAGGAGATGATCTTTAACCTCGCCGACACGCACTTTTTCTTCAACGACCTG
GAGGAGTGTGACCAGGTTCACATTGACGATGTCTCATCTGACGACAACGGCCAAGACCTG
AGCAACTACAACTTCCAGGCGGATGGGTTCCATGCAGCCGCCAGCAATGCAAGCCTTTGC
CTCGCCACAGGGGTCAGAGGAGGAGTTGACTGGATGAGGAAGTTGGCGTTTCGTTACCGG
CGTATCAAAGAAATCTACAGCCAGTATAGGAACAACGTCGGAGGTCTGTTAGGGCCAGTG
AAGAGGGAACAGTGGCTGCAGCTGAGAACAGAAAGTGAAACGTTGACAGACAGTTGGCTC
ACCCTCGCCCTCAAGTGTCTCTCCATCATCCATTCCAGGTCGAACTGTGTCAACGTCTTG
GTCACCACCTCTCAGCTCGTGCCTGCCCTCGCCAAAGTTCTGTTGTACGGGCTGTCAGGG
GTGTTCCCTATTGAAAACATCTACAGTGCAACGAAAACAGGGAAGGAGAGCTGCTTCGAG
CGGATCGTCTCCAGGTTCGGCCGGAAGTGTACATACGTGGTGGTTGGAGACGGCAGGGAT
GAGGAGACAGCCGCTAAACAGCTGAACTTCCCGTTCTGGAGAGTCAGCAGCCACTCCGAC
CTTGCAGCCCTTCATCACGCTTTGGAACTGGGTCACCTGTGA
>Charinus_ioanniticus|003107|TRINITY_DN11772_c0_g1_i1|eya
ATGCTGTACAATGTGCCGTACTACAACTGCACCCCGCTTCCCCACTACATCCAGGTAAAG
CGAGCGAGGCGGGAAAACGACACCGATGTGACGACCAGCCAGCAGGCCATCTCTATCAGA
AGTCAGGAGAGCCAGTCCGGTAGTTTATCAAGCCCAGAAACCCAAGGAGACAGCGGTCAA
ACCTCCCCTCATTCATTGGCTTCCGACTCTCCAAGCCTCCCTCCTACACTGGCCACAAAT
GGTGTCTTAGGGTCTATGGCAAGTTCCGGCGACTCTCCATCGTACAGTTCCACACCGACA
TGGGGCATGTGCAGCGCGGATTCTGCAGTGAAAGTGGAGCAGCTGGCTTCGACCAATGAC
AGCGGCCAGGTGGACTCGCCCTACGCCACAACGGATTCCCTCGCCGCGTACACAGGTGAA
CTGAGTCCAGGAAAGGCCTCTACTCTAGACTTCCAGAGTTCCTATCCAACTTCCTACTAT
AACAGCACCATGCAGCCGTATCCACAGCTGGGAGGCCAAAGTCCAGCGTACTCCATGCAA
GCGACCGCCAACTTCTACAGTAACGCCCAGACCGGTCAAGCCACGTACGGAGTCCTCACA
CAGTCCTACGGAGTGTCCGGTTCCAGGCCGCTACCCCAACAGAGTAAAGGCACCAGCGCA
TCCCTATCGCAAGCGGGCTATCTCAACCCGTACGGGACCTTCGCCGGTGGAAATGGAGGC
CAGCCAGCGCAGAACCCCTACGGCTATGGAGGCACGTACCCGACGGCTGGTTTTACCGGA
GCCACGTCAAATTCTCAAGCGTTCTCACCAGCACAGCAGGGTATCGAGTACAGCTCTTAC
GGTGGATACAGCCAAACCGGGTACCCTTACTACACGCAGGGATACGGAGCCTATGTTTCT
CCCGCAAACTCCACCTCCCCTTTGGGTCTGGCGGCCACACCAACGGTGCCGACGTCTGCT
ACGTACCAACTCACGCAGCTACCACCTTGCACAACTTCCACAGACGTCTCCCACTACAAT
CTGGACAGCAGCCCAGCCTCCCCCGTCAAGACGGAGACGACTAATGGCCCCGCCAAAAAG
AGTAGCACCAAGTCCGGCAAAGGGAGAGGAAGGAGGCAGAACAACCCGAGTCCTGACCCC
GAGAACAATTTAGAAAGGGTCTTCATCTGGGACTTAGATGAAACAATAATAATCTTCCAC
TCCCTTCTGACGGGAACCTACGCCTCCCGGTACGGAAAGGACGCTCCGGCCTCGGTGTCC
TTGGGTTTGAGGATTGAGGAGATGATCTTTAACCTCGCCGACACGCACTTTTTCTTCAAC
GACCTGGAGGAGTGTGACCAGGTTCACATTGACGATGTCTCATCTGACGACAACGGCCAA
GACCTGAGCAACTACAACTTCCAGGCGGATGGGTTCCATGCAGCCGCCAGCAATGCAAGC
CTTTGCCTCGCCACAGGGGTCAGAGGAGGAGTGGACTGGATGAGGAAGTTGGCGTTTCGT
TACCGCCGTATCAAAGAAATCTACAGCCAGTATAGGAACAACGTCGGCGGTCTGTTAGGG
CCAGTTAAGAGGGAACAGTGGCTGCAGCTGAGAACAGAAAGTGAAACCTTGACAGACAGT
TGGCTCACCCTCGCCCTCAAGTGTCTCTCCATCATCCATTCCAGGTCGAACTGTGTCAAC
GTCTTGGTCACCACCTCTCAGCTCGTGCCTGCCCTCGCCAAAGTTCTGTTGTACGGGCTG
TCAGGGGTGTTCCCTATTGAAAACATCTACAGTGCAACGAAAACAGGGAAGGAGAGCTGC
TTCGAGCGGATCGTCTCCAGGTTCGGCCGGAAGTGTACATACGTGGTGGTTGGAGACGGC
AGGGATGAGGAGACAGCCGCTAAACAGCTGAACTTCCCGTTCTGGAGAGTCAGCAGCCAC
TCCGACCTTGCAGCCCTTCATCACGCTTTGGAACTGGGTCACCTGTGA
>Charinus_ioanniticus|003108|TRINITY_DN11772_c0_g1_i2|eya
TCCTCCTCCGGGACAGTCCGGCTGGGCGGAACACCACTCGGCGCGGCACAGGTAAAGCGA
GCGAGGCGGGAAAACGACACCGATGTGACGACCAGCCAGCAGGCCATCTCTATCAGAAGT
CAGGAGAGCCAGTCCGGTAGTTTATCAAGCCCAGAAACCCAAGGAGACAGCGGTCAAACC
TCCCCTCATTCATTGGCTTCCGACTCTCCAAGCCTCCCTCCTACACTGGCCACAAATGGT
GTCTTAGGGTCTATGGCAAGTTCCGGCGACTCTCCATCGTACAGTTCCACACCGACATGG
GGCATGTGCAGCGCGGATTCTGCAGTGAAAGTGGAGCAGCTGGCTTCGACCAATGACAGC
GGCCAGGTGGACTCGCCCTACGCCACAACGGATTCCCTCGCCGCGTACACAGGTGAACTG
AGTCCAGGAAAGGCCTCTACTCTAGACTTCCAGAGTTCCTATCCAACTTCCTACTATAAC
AGCACCATGCAGCCGTATCCACAGCTGGGAGGCCAAAGTCCAGCGTACTCCATGCAAGCG
ACCGCCAACTTCTACAGTAACGCCCAGACCGGTCAAGCCACGTACGGAGTCCTCACACAG
TCCTACGGAGTGTCCGGTTCCAGGCCGCTACCCCAACAGAGTAAAGGCACCAGCGCATCC
CTATCGCAAGCGGGCTATCTCAACCCGTACGGGACCTTCGCCGGTGGAAATGGAGGCCAG
CCAGCGCAGAACCCCTACGGCTATGGAGGCACGTACCCGACGGCTGGTTTTACCGGAGCC
ACGTCAAATTCTCAAGCGTTCTCACCAGCACAGCAGGGTATCGAGTACAGCTCTTACGGT
GGATACAGCCAAACCGGGTACCCTTACTACACGCAGGGATACGGAGCCTATGTTTCTCCC
GCAAACTCCACCTCCCCTTTGGGTCTGGCGGCCACACCAACGGTGCCGACGTCTGCTACG
TACCAACTCACGCAGCTACCACCTTGCACAACTTCCACAGACGTCTCCCACTACAATCTG
GACAGCAGCCCAGCCTCCCCCGTCAAGACGGAGACGACTAATGGCCCCGCCAAAAAGAGT
AGCACCAAGTCCGGCAAAGGGAGAGGAAGGAGGCAGAACAACCCGAGTCCTGACCCCGAG
AACAATTTAGAAAGGGTCTTCATCTGGGACTTAGATGAAACAATAATAATCTTCCACTCC
CTTCTGACGGGAACCTACGCCTCCCGGTACGGAAAGGACGCTCCGGCCTCGGTGTCCTTG
GGTTTGAGGATTGAGGAGATGATCTTTAACCTCGCCGACACGCACTTTTTCTTCAACGAC
CTGGAGGAGTGTGACCAGGTTCACATTGACGATGTCTCATCTGACGACAACGGCCAAGAC
CTGAGCAACTACAACTTCCAGGCGGATGGGTTCCATGCAGCCGCCAGCAATGCAAGCCTT
TGCCTCGCCACAGGGGTCAGAGGAGGAGTGGACTGGATGAGGAAGTTGGCGTTTCGTTAC
CGCCGTATCAAAGAAATCTACAGCCAGTATAGGAACAACGTCGGCGGTCTGTTAGGGCCA
GTTAAGAGGGAACAGTGGCTGCAGCTGAGAACAGAAAGTGAAACCTTGACAGACAGTTGG
CTCACCCTCGCCCTCAAGTGTCTCTCCATCATCCATTCCAGGTCGAACTGTGTCAACGTC
TTGGTCACCACCTCTCAGCTCGTGCCTGCCCTCGCCAAAGTTCTGTTGTACGGGCTGTCA
GGGGTGTTCCCTATTGAAAACATCTACAGTGCAACGAAAACAGGGAAGGAGAGCTGCTTC
GAGCGGATCGTCTCCAGGTTCGGCCGGAAGTGTACATACGTGGTGGTTGGAGACGGCAGG
GATGAGGAGACAGCCGCTAAACAGCTGAACTTCCCGTTCTGGAGAGTCAGCAGCCACTCC
GACCTTGCAGCCCTTCATCACGCTTTGGAACTGGGTCACCTGTGA
>Charinus_ioanniticus|003109|TRINITY_DN11772_c0_g1_i3|eya
ATGTGCAGCGCGGATTCTGCAGTGAAAGTGGAGCAGCTGGCTTCGACCAATGACAGCGGC
CAGGTGGACTCGCCCTACGCCACAACGGATTCCCTCGCCGCGTACACAGGTGAACTGAGT
CCAGGAAAGGCCTCTACTCTAGACTTCCAGAGTTCCTATCCAACTTCCTACTATAACAGC
ACCATGCAGCCGTATCCACAGCTGGGAGGCCAAAGTCCAGCGTACTCCATGCAAGCGACC
GCCAACTTCTACAGTAACGCCCAGACCGGTCAAGCCACGTACGGAGTCCTCACACAGTCC
TACGGAGTGTCCGGTTCCAGGCCGCTACCCCAACAGAGTAAAGGCACCAGCGCATCCCTA
TCGCAAGCGGGCTATCTCAACCCGTACGGGACCTTCGCCGGTGGAAATGGAGGCCAGCCA
GCGCAGAACCCCTACGGCTATGGAGGCACGTACCCGACGGCTGGTTTTACCGGAGCCACG
TCAAATTCTCAAGCGTTCTCACCAGCACAGCAGGGTATCGAGTACAGCTCTTACGGTGGA
TACAGCCAAACCGGGTACCCTTACTACACGCAGGGATACGGAGCCTATGTTTCTCCCGCA
AACTCCACCTCCCCTTTGGGTCTGGCGGCCACACCAACGGTGCCGACGTCTGCTACGTAC
CAACTCACGCAGCTACCACCTTGCACAACTTCCACAGACGTCTCCCACTACAATCTGGAC
AGCAGCCCAGCCTCCCCCGTCAAGACGGAGACGACTAATGGCCCCGCCAAAAAGAGTACT
CCTTCTGAACTGCTATCTTTGACAAAAAATGTTCCAATCTTTAGAAATGGACAACCAAAC
TGTACTGGTAGCACCAAGTCCGGCAAAGGGAGAGGAAGGAGGCAGAACAACCCGAGTCCT
GACCCCGAGAACAATTTAGAAAGGGTCTTCATCTGGGACTTAGATGAAACAATAATAATC
TTCCACTCCCTTCTGACGGGAACCTACGCCTCCCGGTACGGAAAGGACGCTCCGGCCTCG
GTGTCCTTGGGTTTGAGGATTGAGGAGATGATCTTTAACCTCGCCGACACGCACTTTTTC
TTCAACGACCTGGAGGAGTGTGACCAGGTTCACATTGACGATGTCTCATCTGACGACAAC
GGCCAAGACCTGAGCAACTACAACTTCCAGGCGGATGGGTTCCATGCAGCCGCCAGCAAT
GCAAGCCTTTGCCTCGCCACAGGGGTCAGAGGAGGAGTGGACTGGATGAGGAAGTTGGCG
TTTCGTTACCGCCGTATCAAAGAAATCTACAGCCAGTATAGGAACAACGTCGGCGGTCTG
TTAGGGCCAGTTAAGAGGGAACAGTGGCTGCAGCTGAGAACAGAAAGTGAAACCTTGACA
GACAGTTGGCTCACCCTCGCCCTCAAGTGTCTCTCCATCATCCATTCCAGGTCGAACTGT
GTCAACGTCTTGGTCACCACCTCTCAGCTCGTGCCTGCCCTCGCCAAAGTTCTGTTGTAC
GGGCTGTCAGGGGTGTTCCCTATTGAAAACATCTACAGTGCAACGAAAACAGGGAAGGAG
AGCTGCTTCGAGCGGATCGTCTCCAGGTTCGGCCGGAAGTGTACATACGTGGTGGTTGGA
GACGGCAGGGATGAGGAGACAGCCGCTAAACAGCTGAACTTCCCGTTCTGGAGAGTCAGC
AGCCACTCCGACCTTGCAGCCCTTCATCACGCTTTGGAACTGGGTCACCTGTGA
>Charinus_ioanniticus|003110|TRINITY_DN11772_c0_g1_i5|eya
GCTACACCGGCCAGTCCGACGGACGCACAGAGCCCATCCCTCACCAACCTCTTCCCCCTC
CAGTGGCAGTTTCGCTGCAAGTGGAACGCCCGGGGCAGGGCGGACTTCCCCTCCACGGCT
CGGCGTGGGCTGGCCCGCAGGAGCGCCACGGAGCAGTGGGCTGCGAACTTTAGTGCCGAC
CTGATCGCCAGGCCAGAGCCGCGATCCGATGAGGAACGCCAGGCGATAGCAGTGTGCTCG
GATACTCCGTCGCCAGGCTCCATGTTGTGCGTCGAAACGACGATGGTGGACTTGGAGGAC
AAGCCGTTCGAACCGCAGGTAAAGCGAGCGAGGCGGGAAAACGACACCGATGTGACGACC
AGCCAGCAGGCCATCTCTATCAGAAGTCAGGAGAGCCAGTCCGGTAGTTTATCAAGCCCA
GAAACCCAAGGAGACAGCGGTCAAACCTCCCCTCATTCATTGGCTTCCGACTCTCCAAGC
CTCCCTCCTACACTGGCCACAAATGGTGTCTTAGGGTCTATGGCAAGTTCCGGCGACTCT
CCATCGTACAGTTCCACACCGACATGGGGCATGTGCAGCGCGGATTCTGCAGTGAAAGTG
GAGCAGCTGGCTTCGACCAATGACAGCGGCCAGGTGGACTCGCCCTACGCCACAACGGAT
TCCCTCGCCGCGTACACAGGTGAACTGAGTCCAGGAAAGGCCTCTACTCTAGACTTCCAG
AGTTCCTATCCAACTTCCTACTATAACAGCACCATGCAGCCGTATCCACAGCTGGGAGGC
CAAAGTCCAGCGTACTCCATGCAAGCGACCGCCAACTTCTACAGTAACGCCCAGACCGGT
CAAGCCACGTACGGAGTCCTCACACAGTCCTACGGAGTGTCCGGTTCCAGGCCGCTACCC
CAACAGAGTAAAGGCACCAGCGCATCCCTATCGCAAGCGGGCTATCTCAACCCGTACGGG
ACCTTCGCCGGTGGAAATGGAGGCCAGCCAGCGCAGAACCCCTACGGCTATGGAGGCACG
TACCCGACGGCTGGTTTTACCGGAGCCACGTCAAATTCTCAAGCGTTCTCACCAGCACAG
CAGGGTATCGAGTACAGCTCTTACGGTGGATACAGCCAAACCGGGTACCCTTACTACACG
CAGGGATACGGAGCCTATGTTTCTCCCGCAAACTCCACCTCCCCTTTGGGTCTGGCGGCC
ACACCAACGGTGCCGACGTCTGCTACGTACCAACTCACGCAGCTACCACCTTGCACAACT
TCCACAGACGTCTCCCACTACAATCTGGACAGCAGCCCAGCCTCCCCCGTCAAGACGGAG
ACGACTAATGGCCCCGCCAAAAAGAGTAGCACCAAGTCCGGCAAAGGGAGAGGAAGGAGG
CAGAACAACCCGAGTCCTGACCCCGAGAACAATTTAGAAAGGGTCTTCATCTGGGACTTA
GATGAAACAATAATAATCTTCCACTCCCTTCTGACGGGAACCTACGCCTCCCGGTACGGA
AAGGACGCTCCGGCCTCGGTGTCCTTGGGTTTGAGGATTGAGGAGATGATCTTTAACCTC
GCCGACACGCACTTTTTCTTCAACGACCTGGAGGAGTGTGACCAGGTTCACATTGACGAT
GTCTCATCTGACGACAACGGCCAAGACCTGAGCAACTACAACTTCCAGGCGGATGGGTTC
CATGCAGCCGCCAGCAATGCAAGCCTTTGCCTCGCCACAGGGGTCAGAGGAGGAGTGGAC
TGGATGAGGAAGTTGGCGTTTCGTTACCGCCGTATCAAAGAAATCTACAGCCAGTATAGG
AACAACGTCGGCGGTCTGTTAGGGCCAGTTAAGAGGGAACAGTGGCTGCAGCTGAGAACA
GAAAGTGAAACCTTGACAGACAGTTGGCTCACCCTCGCCCTCAAGTGTCTCTCCATCATC
CATTCCAGGTCGAACTGTGTCAACGTCTTGGTCACCACCTCTCAGCTCGTGCCTGCCCTC
GCCAAAGTTCTGTTGTACGGGCTGTCAGGGGTGTTCCCTATTGAAAACATCTACAGTGCA
ACGAAAACAGGGAAGGAGAGCTGCTTCGAGCGGATCGTCTCCAGGTTCGGCCGGAAGTGT
ACATACGTGGTGGTTGGAGACGGCAGGGATGAGGAGACAGCCGCTAAACAGCTGAACTTC
CCGTTCTGGAGAGTCAGCAGCCACTCCGACCTTGCAGCCCTTCATCACGCTTTGGAACTG
GGTCACCTGTGA
