# Supplementary material for: Systemic paralogy and function of retinal determination network homologs in arachnids
Source: BMC Genomics. 2020 Nov 23;21:811. doi: 10.1186/s12864-020-07149-x (PMC7681978; doi:10.1186/s12864-020-07149-x)
Supplement: Supplementary file 4 — Additional file 4. Dataset S1: Dataset of the orthology analyses. Alignments and sequences of Charinus RDGN genes identified in this study and gene trees in Newick format; alignments of opsins and arrestins. (.zip). Available at: https://datadryad.org/stash/share/xb2VW4o80AmId3mLFZB07Ho7rHxPx-htK9q5J_-2miM; doi:https://doi.org/10.5061/dryad.xgxd254d1 [file 12864_2020_7149_MOESM4_ESM.zip › Additional_file4_Dataset_S1_Orthology_results/Dataset_S1_Charinus_dacA.fasta]

>Charinus_ioanniticus|034949|TRINITY_DN7594_c0_g1_i1|dac-A
GATCCCGCGCAGAGCGCGTCCTCCATGGAAACCCTGCTGCGCAACATCCAGGGACTCCTG
AAGGTGGCCGCAGACAATGCCAGGCAGCAGGAACGGCAAATCAACCTTGAGAAAGCCGAA
TTGAAGATGGAGATTATCCGGGAGCGAGAAGTCCGGGAAGGATTGGAGAAGCAGTTGATG
GAGGAGCAAAGGACACGAATTCTGTACCAGAAGAGGTTGAAGAAAGAGAAAAGATCACGC
CGCAGGGTCCAGGAACAGCTGGAGTCCGAAGTCAAAAAGCGGGCCCAGTACGAAGAGGCC
CTCCGTAACAGCTCGGCGGAAACACTTCGCTTGTTAAACGAATCTCTGGCGCAAGAACTG
GAGCGAGAACGTAACGCACGAGCCGAAGCAGAGCACAAAATGCAAGCGGTGCGGGAGTGG
AACAGTTGA
>Charinus_ioanniticus|034950|TRINITY_DN7594_c0_g1_i3|dac-A
GATCCCGCGCAGAGCGCGTCCTCCATGGAAACCCTGCTGCGCAACATCCAGGGACTCCTG
AAGGTGGCCGCAGACAATGCCAGGCAGCAGGAACGGCAAATCAACCTTGAGAAAGCCGAA
TTGAAGATGGAGATTATCCGGGAGCGAGAAGTCCGGGAAGGATTGGAGAAGCAGTTGATG
GAGGAGCAAAGGACACGAATTCTGTACCAGAAGAGGTTGAAGAAAGAGAAAAGATCACGC
CGCAGGGTCCAGGAACAGCTGGAGTCCGAAGTCAAAAAGCGGGCCCAGTACGAAGAGGCC
CTCCGTAACAGCTCGGCGGAAACACTTCGCTTGTTAAACGAATCTCTGGCGCAAGAACTG
GAGCGAGAACGTAACGCACGAGCCGAAGCAGAGCACAAAATGCAAGACTGCCCGATGTCG
GTGTAG
>Charinus_ioanniticus|038017|TRINITY_DN91669_c0_g1_i1|dac-A
ATGCAACGTGCATTATACACCAGTGACATGCCCGGGAGACCTCCGAAAAGAGCGACCATG
GTCGGAATGAACCACGCCAGTCCCAACCATTCCATGCTCCTGAAGAAGTCCAGGCTAGAC
GGTGACTACTCCGGGTATGAAAATGGGCACATAGCCGGTGAGCGGCTGGACAAAGCACAC
ATGCTCCCGAATGGTTACAGCCATCACGCAGCAGCACAGGCCGCCATGGCTGCTGCAGCG
GCGAGCGGGGCACCCCCTCACATAAACCCCCTTCCATTCATGGCCTTGAACCACGCCGCG
GCTCACCACAACTCCATGACCCCCAGCAACGTGTCCTTGCCTCTCTCGGCCACTAGTCAC
GGACATGGCCACAGTCTGGCCGCCCGATCCGAGAACTCCGTCATCAAGGAAAGGCCGCCC
CACGGAAGCGACCTCATGAACTCCTCCAGATTAAGGGATGACAGACCGGAGGTTGCAGAG
TCCAAGGACCGCTTGTATGGCTTTGACAGTCACCGGATGAAGGACCAGGCTTTTCTGAAT
GGCTACTTCTGGCTTCTTGCAGGAGCTTCGGCCAATGGGCACAGCCCGGTTCTCAACCTG
TCGCAACACAGCAGCCGGGCGGGAGCGAGTAACGGGGCCGGCGACCAGAGCGGCAGCGAG
ACGGCCTACAATGAGTGCCCGGATGATGACGACAACGACAGCGAAGACGACGAGGAAGAT
GACAGGGAACAAGACCTCAGTGACAACCCTGACGTCAGTAGTACGGCGAACACAGACCGA
CTGCCCTCCAGTCAACCTCTAGCCTATCCGAATGTCGCAGGCGACACTAACGCCCTCGCC
GCGCAGAGCGCGTCCTCCATGGAA
>Charinus_israelensis|071353|TRINITY_DN96313_c0_g1_i1|dac-A
CCGCCCATGTCGACGGCTCCGACGGGCGGACTAAGCAGCGGGTGCCCGAAGCACGAGCCG
AGCAGTGGACACAACCCCCACGTGTCCTCGCAGCACGTGAACCCAATGGGACTAATCAGC
AATAACATCCGAAACGGAGGAGCCCCCTCTCACCCCGCGGTGAGTGTCGGAGGTTACGGG
CTCGGTGCGCCGAGGCTAGAGCGGCCGGTTCATCCTATATCACCCCCCGGGATCCCGACG
GACGCCACGGCCAACGACTGTCGTCTTATTGACTACCGGGGGGCCAAAGTGGCGGCCTTC
TACGTGAACGGGGACTACCTGCTCTGCCTCCCCCAGGCGTTCGAGTTATTTCTAAAGCAC
CTGGTCGGGGGCCTGCACACGGTGTACACGAAACTGAAGCGCCTGGACATCACCCCCATC
GTCTGCAACGTCGAGCAAGTCCGCATCCTGCGAGGGCTGGGTGCCATCCAGCCCGGGGTC
AACCGCTGCAAACTGCTCTCGTGCAAGGACTTTGACATCCTCTACAAGGACTGCACCACC
GCCAGTTTCAGGCCCGGGAGACCTCCGAAAAGAGCGACCATGGTCGGAATGAACCACGCC
AGTCCCAACCATTCCATGCTCCTGAAGAAGTCCAGGCTAGACGGTGACTACTCCGGGTAT
GAAAATGGGCACATAGCCGGTGAGCGGCTGGACAAAGCACACATGCTCCCGAATGGTTAC
AGCCATCACGCAGCAGCACAGGCCGCCATGGCTGCTGCAGCGGCGAGCGGGGCACCCCCT
CACATAAACCCCCTTCCATTCATGGCCTTGAACCACGCCGCGGCTCACCACAACTCCATG
ACCCCCAGCAACGTGTCCTTGCCTCTCTCGGCCACTAGTCACGGACATGGCCACAGTCTG
GCCGCCCGATCCGAGAACTCCGTCATCAAGGAAAGGCCGCCCCACGGAAGCGACCTCATG
AACTCCTCCAGATTAAGGGATGACAGACCGGAGGTTGCAGAGTCCAAGGACCGCTTGTAT
GGCTTTGACAGTCACCGGATGAAGGACCAGGCTTTTCTGAATGGCTACTTCTGGCTTCTT
GCAGGAGCTTCGGCCAATGGGCACAGCCCGGTTCTCAACCTGTCGCAACACAGCAGCCGG
GCGGGAGCGAGTAACGGGGCCGGCGACCAGAGCGGCAGCGAGACGGCCTACAATGAGTGC
CCGGATGATGACGACAACGACAGCGAAGACGACGAGGAAGATGACAGGGAACAAGACCTC
AGTGACAACCCTGACGTCAGTAGTACGGCGAACACAGACCGACTGCCCTCCAGTCAACCT
CTAGCCTATCCGAATGTCGCAGGCGACACTAACGCCCTCGCCGCGCAGAGCGCGTCCTCC
ATGGAAACCCTGCTGCGCAACATCCAGGGACTCCTGAAGGTGGCCGCAGACAATGCCAGG
CAGCAGGAACGGCAAATCAACCTTGAGAAAGCCGAACTGAAGATGGAGATTATCCGGGAG
CGAGAAGTCCGGGAAGGATTGGAGAAGCAGTTGATGGAGGAGCAAAGGACACGAATTCTG
TACCAGAAGAGGTTGAAGAAAGAGAAAAGATCACGCCGCAGGGTCCAGGAACAGCTGGAG
TCCGAAGTCAAAAAGCGGGCCCAGTACGAAGAGGCCCTCCGTAACAGCTCGGCGGAAACA
CTTCGCTTGTTAAACGAATCTCTGGCGCAAGAACTGGAGCGAGAACGTAACGCACGAGCC
GAAGCAGAGCACAAAATGCAAGCGGTGCGGGAGTGGAACAGTTGA
>Charinus_israelensis|071354|TRINITY_DN96313_c0_g1_i10|dac-A
CCGCCCATGTCGACGGCTCCGACGGGCGGACTAAGCAGCGGGTGCCCGAAGCACGAGCCG
AGCAGTGGACACAACCCCCACGTGTCCTCGCAGCACGTGAACCCAATGGGACTAATCAGC
AATAACATCCGAAACGGAGGAGCCCCCTCTCACCCCGCGGTGAGTGTCGGAGGTTACGGG
CTCGGTGCGCCGAGGCTAGAGCGGCCGGTTCATCCTATATCACCCCCCGGGATCCCGACG
GACGCCACGGCCAACGACTGTCGTCTTATTGACTACCGGGGGGCCAAAGTGGCGGCCTTC
TACGTGAACGGGGACTACCTGCTCTGCCTCCCCCAGGCGTTCGAGTTATTTCTAAAGCAC
CTGGTCGGGGGCCTGCACACGGTGTACACGAAACTGAAGCGCCTGGACATCACCCCCATC
GTCTGCAACGTCGAGCAAGTCCGCATCCTGCGAGGGCTGGGTGCCATCCAGCCCGGGGTC
AACCGCTGCAAACTGCTCTCGTGCAAGGACTTTGACATCCTCTACAAGGACTGCACCACC
GCCAGGCCCGGGAGACCTCCGAAAAGAGCGACCATGGTCGGAATGAACCACGCCAGTCCC
AACCATTCCATGCTCCTGAAGAAGTCCAGGCTAGACGGTGACTACTCCGGGTATGAAAAT
GGGCACATAGCCGGTGAGCGGCTGGACAAAGCACACATGCTCCCGAATGGTTACAGCCAT
CACGCAGCAGCACAGGCCGCCATGGCTGCTGCAGCGGCGAGCGGGGCACCCCCTCACATA
AACCCCCTTCCATTCATGGCCTTGAACCACGCCGCGGCTCACCACAACTCCATGACCCCC
AGCAACGTGTCCTTGCCTCTCTCGGCCACTAGTCACGGACATGGCCACAGTCTGGCCGCC
CGATCCGAGAACTCCGTCATCAAGGAAAGGCCGCCCCACGGAAGCGACCTCATGAACTCC
TCCAGATTAAGGGATGACAGACCGGAGGTTGCAGAGTCCAAGGACCGCTTGTATGGCTTT
GACAGTCACCGGATGAAGGACCAGGCTTTTCTGAATGGCTACTTCTGGCTTCTTGCAGGA
GCTTCGGCCAATGGGCACAGCCCGGTTCTCAACCTGTCGCAACACAGCAGCCGGGCGGGA
GCGAGTAACGGGGCCGGCGACCAGAGCGGCAGCGAGACGGCCTACAATGAGTGCCCGGAT
GATGACGACAACGACAGCGAAGACGACGAGGAAGATGACAGGGAACAAGACCTCAGTGAC
AACCCTGACGTCAGTAGTACGGCGAACACAGACCGACTGCCCTCCAGTCAACCTCTAGCC
TATCCGAATGTCGCAGGCGACACTAACGCCCTCGCCGCGCAGAGCGCGTCCTCCATGGAA
ACCCTGCTGCGCAACATCCAGGGACTCCTGAAGGTGGCCGCAGACAATGCCAGGCAGCAG
GAACGGCAAATCAACCTTGAGAAAGCCGAACTGAAGATGGAGATTATCCGGGAGCGAGAA
GTCCGGGAAGGATTGGAGAAGCAGTTGATGGAGGAGCAAAGGACACGAATTCTGTACCAG
AAGAGGTTGAAGAAAGAGAAAAGATCACGCCGCAGGGTCCAGGAACAGCTGGAGTCCGAA
GTCAAAAAGCGGGCCCAGTACGAAGAGGCCCTCCGTAACAGCTCGGCGGAAACACTTCGC
TTGTTAAACGAATCTCTGGCGCAAGAACTGGAGCGAGAACGTAACGCACGAGCCGAAGCA
GAGCACAAAATGCAAGCGGTGCGGGAGTGGAACAGTTGA
>Charinus_israelensis|071355|TRINITY_DN96313_c0_g1_i6|dac-A
CCGCCCATGTCGACGGCTCCGACGGGCGGACTAAGCAGCGGGTGCCCGAAGCACGAGCCG
AGCAGTGGACACAACCCCCACGTGTCCTCGCAGCACGTGAACCCAATGGGACTAATCAGC
AATAACATCCGAAACGGAGGAGCCCCCTCTCACCCCGCGGTGAGTGTCGGAGGTTACGGG
CTCGGTGCGCCGAGGCTAGAGCGGCCGGTTCATCCTATATCACCCCCCGGGATCCCGACG
GACGCCACGGCCAACGACTGTCGTCTTATTGACTACCGGGGGGCCAAAGTGGCGGCCTTC
TACGTGAACGGGGACTACCTGCTCTGCCTCCCCCAGGCGTTCGAGTTATTTCTAAAGCAC
CTGGTCGGGGGCCTGCACACGGTGTACACGAAACTGAAGCGCCTGGACATCACCCCCATC
GTCTGCAACGTCGAGCAAGTCCGCATCCTGCGAGGGCTGGGTGCCATCCAGCCCGGGGTC
AACCGCTGCAAACTGCTCTCGTGCAAGGACTTTGACATCCTCTACAAGGACTGCACCACC
GCCAGTTTCAGGCCCGGGAGACCTCCGAAAAGAGCGACCATGGTCGGAATGAACCACGCC
AGTCCCAACCATTCCATGCTCCTGAAGAAGTCCAGGCTAGACGGTGACTACTCCGGGTAT
GAAAATGGGCACATAGCCGGTGAGCGGCTGGACAAAGCACACATGCTCCCGAATGGTTAC
AGCCATCACGCAGCAGCACAGGCCGCCATGGCTGCTGCAGCGGCGAGCGGGGCACCCCCT
CACATAAACCCCCTTCCATTCATGGCCTTGAACCACGCCGCGGCTCACCACAACTCCATG
ACCCCCAGCAACGTGTCCTTGCCTCTCTCGGCCACTAGTCACGGACATGGCCACAGTCTG
GCCGCCCGATCCGAGAACTCCGTCATCAAGGAAAGGCCGCCCCACGGAAGCGACCTCATG
AACTCCTCCAGATTAAGGGATGACAGACCGGAGGTTGCAGAGTCCAAGGACCGCTTGTAT
GGCTTTGACAGTCACCGGATGAAGGACCAGGCTTTTCTGAATGGCTACTTCTGGCTTCTT
GCAGGAGCTTCGGCCAATGGGCACAGCCCGGTTCTCAACCTGTCGCAACACAGCAGCCGG
GCGGGAGCGAGTAACGGGGCCGGCGACCAGAGCGGCAGCGAGACGGCCTACAATGAGTGC
CCGGATGATGACGACAACGACAGCGAAGACGACGAGGAAGATGACAGGGAACAAGACCTC
AGTGACAACCCTGACGTCAGTAGTACGGCGAACACAGACCGACTGCCCTCCAGTCAACCT
CTAGCCTATCCGAATGTCGCAGGCGACACTAACGCCCTCGCCGCGCAGAGCGCGTCCTCC
ATGGAAACCCTGCTGCGCAACATCCAGGGACTCCTGAAGGTGGCCGCAGACAATGCCAGG
CAGCAGGAACGGCAAATCAACCTTGAGAAAGCCGAACTGAAGATGGAGATTATCCGGGAG
CGAGAAGTCCGGGAAGGATTGGAGAAGCAGTTGATGGAGGAGCAAAGGACACGAATTCTG
TACCAGAAGAGGTTGAAGAAAGAGAAAAGATCACGCCGCAGGGTCCAGGAACAGCTGGAG
TCCGAAGTCAAAAAGCGGGCCCAGTACGAAGAGGCCCTCCGTAACAGCTCGGCGGAAACA
CTTCGCTTGTTAAACGAATCTCTGGCGCAAGAACTGGAGCGAGAACGTAACGCACGAGCC
GAAGCAGAGCACAAAATGCAAGACTGCCCGATGTCGGTGTAG
>Charinus_israelensis|071356|TRINITY_DN96313_c0_g1_i8|dac-A
CCGCCCATGTCGACGGCTCCGACGGGCGGACTAAGCAGCGGGTGCCCGAAGCACGAGCCG
AGCAGTGGACACAACCCCCACGTGTCCTCGCAGCACGTGAACCCAATGGGACTAATCAGC
AATAACATCCGAAACGGAGGAGCCCCCTCTCACCCCGCGGTGAGTGTCGGAGGTTACGGG
CTCGGTGCGCCGAGGCTAGAGCGGCCGGTTCATCCTATATCACCCCCCGGGATCCCGACG
GACGCCACGGCCAACGACTGTCGTCTTATTGACTACCGGGGGGCCAAAGTGGCGGCCTTC
TACGTGAACGGGGACTACCTGCTCTGCCTCCCCCAGGCGTTCGAGTTATTTCTAAAGCAC
CTGGTCGGGGGCCTGCACACGGTGTACACGAAACTGAAGCGCCTGGACATCACCCCCATC
GTCTGCAACGTCGAGCAAGTCCGCATCCTGCGAGGGCTGGGTGCCATCCAGCCCGGGGTC
AACCGCTGCAAACTGCTCTCGTGCAAGGACTTTGACATCCTCTACAAGGACTGCACCACC
GCCAGTTTCAGGCCCGGGAGACCTCCGAAAAGAGCGACCATGGTCGGAATGAACCACGCC
AGTCCCAACCATTCCATGCTCCTGAAGAAGTCCAGGCTAGACGGTGACTACTCCGGGTAT
GAAAATGGGCACATAGCCGGTGAGCGGCTGGACAAAGCACACATGCTCCCGAATGGTTAC
AGCCATCACGCAGCAGCACAGGCCGCCATGGCTGCTGCAGCGGCGAGCGGGGCACCCCCT
CACATAAACCCCCTTCCATTCATGGCCTTGAACCACGCCGCGGCTCACCACAACTCCATG
ACCCCCAGCAACGTGTCCTTGCCTCTCTCGGCCACTAGTCACGGACATGGCCACAGTCTG
GCCGCCCGATCCGAGAACTCCGTCATCAAGGAAAGGCCGCCCCACGGAAGCGACCTCATG
AACTCCTCCAGATTAAGGGATGACAGACCGGAGGTTGCAGAGTCCAAGGACCGCTTGTAT
GGCTTTGACAGTCACCGGATGAAGGACCAGGCTTTTCTGAATGGCTACTTCTGGCTTCTT
GCAGGAGCTTCGGCCAATGGGCACAGCCCGGTTCTCAACCTGTCGCAACACAGCAGCCGG
GCGGGAGCGAGTAACGGGGCCGGCGACCAGAGCGGCAGCGAGACGGCCTACAATGAGTGC
CCGGATGATGACGACAACGACAGCGAAGACGACGAGGAAGATGACAGGGAACAAGACCTC
AGTGACAACCCTGACGTCAGTAGTACGGCGAACACAGACCGACTGCCCTCCAGTCAACCT
CTAGCCTATCCGAATGTCGCAGGCGACACTAACGCCCTCGCCGCGCAGAGCGCGTCCTCC
ATGGAAACCCTGCTGCGCAACATCCAGGGACTCCTGAAGGTGGCCGCAGACAATGCCAGG
CAGCAGGAACGGCAAATCAACCTTGAGAAAGCCGAACTGAAGATGGAGATTATCCGGGAG
CGAGAAGTCCGGGAAGGATTGGAGAAGCAGTTGATGGAGGAGCAAAGGACACGAATTCTG
TACCAGAAGAGGTTGAAGAAAGAGAAAAGATCACGCCGCAGGGTCCAGGAACAGCTGGAG
TCCGAAGTCAAAAAGCGGGCCCAGTACGAAGAGGCCCTCCGTAACAGCTCGGCGGAAACA
CTTCGCTTGTTAAACGAATCTCTGGCGCAAGAACTGGAGCGAGAACGTAACGCACGAGCC
GAAGCAGAGCACAAAATGCAAGCGGTGCGGGAGTGGAACAGTTGA
>Charinus_israelensis|071357|TRINITY_DN96313_c0_g1_i9|dac-A
CCGCCCATGTCGACGGCTCCGACGGGCGGACTAAGCAGCGGGTGCCCGAAGCACGAGCCG
AGCAGTGGACACAACCCCCACGTGTCCTCGCAGCACGTGAACCCAATGGGACTAATCAGC
AATAACATCCGAAACGGAGGAGCCCCCTCTCACCCCGCGGTGAGTGTCGGAGGTTACGGG
CTCGGTGCGCCGAGGCTAGAGCGGCCGGTTCATCCTATATCACCCCCCGGGATCCCGACG
GACGCCACGGCCAACGACTGTCGTCTTATTGACTACCGGGGGGCCAAAGTGGCGGCCTTC
TACGTGAACGGGGACTACCTGCTCTGCCTCCCCCAGGCGTTCGAGTTATTTCTAAAGCAC
CTGGTCGGGGGCCTGCACACGGTGTACACGAAACTGAAGCGCCTGGACATCACCCCCATC
GTCTGCAACGTCGAGCAAGTCCGCATCCTGCGAGGGCTGGGTGCCATCCAGCCCGGGGTC
AACCGCTGCAAACTGCTCTCGTGCAAGGACTTTGACATCCTCTACAAGGACTGCACCACC
GCCAGGTAG
