# Supplementary material for: Systemic paralogy and function of retinal determination network homologs in arachnids
Source: BMC Genomics. 2020 Nov 23;21:811. doi: 10.1186/s12864-020-07149-x (PMC7681978; doi:10.1186/s12864-020-07149-x)
Supplement: Supplementary file 4 — Additional file 4. Dataset S1: Dataset of the orthology analyses. Alignments and sequences of Charinus RDGN genes identified in this study and gene trees in Newick format; alignments of opsins and arrestins. (.zip). Available at: https://datadryad.org/stash/share/xb2VW4o80AmId3mLFZB07Ho7rHxPx-htK9q5J_-2miM; doi:https://doi.org/10.5061/dryad.xgxd254d1 [file 12864_2020_7149_MOESM4_ESM.zip › Additional_file4_Dataset_S1_Orthology_results/Dataset_S1_Charinus_optix.fasta]

>Charinus_israelensis|070748|TRINITY_DN9442_c1_g1_i1|OptixA
ATGGCGTTAGGCCTGGGGCCCGCGGCCGTCCCCGTGTCGGGGTACAGCCCCATGTTCGTA
CTGCCGACCCTCAACTTCACAGTGAACCAGGTGGCCGCCGTCTGCGAGACGCTGGAGGAG
AGCGGGGACATCGAGAGGCTGGGTCGGTTCCTCTGGTCCCTCCCCGTGGCCCACCCGAAC
TGCGCCGAACTCAACAAGAACGAGTCCGTGCTCCGGGCTCGCGCCCTCGTGGCCTTCCAC
ACGGGCAACTTTCGGGAACTGTACCACATCCTCGAGAACCACCGCTTCACGAAGGCCTCC
CACGCCAAGCTGCAGGCCATGTGGCTCGAGGCCCACTACCAAGAGGCCGAGAAGTTGCGC
GGAAGACCCTTGGGACCGGTGGACAAATACCGGGTGCGGAAGAAATACCCCCTGCCGCGA
ACCATCTGGGACGGGGAACAAAAGACGCACTGTTTCAAAGAACGCACTCGCAGCTTGCTT
CGGGAGTGGTACCTCCAGGACCCTTACCCCAATCCCACCAAGAAGCGGGAGCTCGCGCAG
GCGACAGGACTCACTCCGACGCAGGTCGGCAACTGGTTCAAGAACCGACGGCAGAGGGAC
AGAGCAGCCGCCGCCAAGAACAGCGGAAACCCGAGGCGCTTCATTTGA
>Charinus_israelensis|070749|TRINITY_DN9442_c1_g1_i2|OptixA
ATGGCGTTAGGCCTGGGGCCCGCGGCCGTCCCCGTGTCGGGGTACAGCCCCATGTTCGTA
CTGCCGACCCTCAACTTCACAGTGAACCAGGTGGCCGCCGTCTGCGAGACGCTGGAGGAG
AGCGGGGACATCGAGAGGCTGGGTCGGTTCCTCTGGTCCCTCCCCGTGGCCCACCCGAAC
TGCGCCGAACTCAACAAGAACGAGTCCGTGCTCCGGGCTCGCGCCCTCGTGGCCTTCCAC
ACGGGCAACTTTCGGGAACTGTACCACATCCTCGAGAACCACCGCTTCACGAAGGCCTCC
CACGCCAAGCTGCAGGCCATGTGGCTCGAGGCCCACTACCAAGAGGCCGAGAAGTTGCGC
GGAAGACCCTTGGGACCGGTGGACAAATACCGGGTGCGGAAGAAATACCCCCTGCCGCGA
ACCATCTGGGACGGGGAACAAAAGACGCACTGTTTCAAAGAACGCACTCGCAGCTTGCTT
CGGGAGTGGTACCTCCAGGACCCTTACCCCAATCCCACCAAGAAGCGGGAGCTCGCGCAG
GCGACAGGACTCACTCCGACGCAGGTCGGCAACTGGTTCAAGAACCGACGGCAGAGGGAC
AGAGCAGCCGCCGCCAAGAACAGACTACTCCAGCAGCAGATGCAGCAGCAGCACCACCAG
CATCAGGTGAAACAGCAGTCGAGCGGGGGTAGCAACAGCAGCAACCAGTCGCTGGGCACG
ACCGCCAGCTCGGCGGGCCGCGGAGTGCCGGGCGGCGCACGGCCGGAAACCGTCGACCGA
AGGCCACCGGACGAGGAGAACGACAACACGAACGGCAGCTTCGGTAGTTTCTGCGGGAGC
AGCGCTCCCCCTAGCAGCCCCGCCGCCGTGTCGACGACGTCGGGTTCCAGCCGTAGTCCG
TCGCCTCCGACGGCGCCTCCCCAACAGTGA
>Charinus_israelensis|070750|TRINITY_DN9442_c1_g2_i1|OptixB
ATGGCGCTAGGTTTAGGGCCCAGCACCGTTCCCGTGGCGACGGGTTACGGGCCGACAATG
TTCGTGCTGCCCACTCTGAACTTCACCATCAACCAGGTGGCCGCCGTCTGCGAGACGCTG
GAAGAGAGCGGCGACATCGAACGGCTCGGGCGGTTTCTCTGGTCCCTTCCTGTGGCGCAC
CCGAACTGCGCGGAACTCAATAAGAACGAATCCGTGCTGCGGGCACGTGCTCTCGTGGCG
TTCCACACGGGCAACTTCCGGGAGCTGTACCACATCCTGGAAAACCACCGGTTCACCAAG
GGATCGCACGCCAAGCTGCAGGCGATGTGGCTGGAGGCTCACTACCAGGAGGCCGAGAAA
CTGAGGGGGAGGCCCCTCGGGCCCGTGGACAAGTACCGCGTGCGGAAGAAGTTCCCCCTG
CCCCGCACCATCTGGGACGGGGAGCAGAAGACTCACTGCTTCAAAGAGAGGACTCGAAGT
TTGTTGAGGGAGTGGTACCTCCAGGATCCCTATCCGAACCCGACCAAGAAGCGCGAGCTC
GCTCAGGCTACGGGACTAACGCCGACCCAGGTCGGAAACTGGTTCAAAAACCGACGGCAG
AGGGACAGAGCAGCCGCTGCCAAAAACAGACTTCTCCAGCAACAAATGCAGCAACAGCAG
CAGCAGATGGTCTCACAGCAAGGAGCCTGCACTCCGGGCCACCAGAGCGGCAGCACCAGC
AACGTAGCAGCCCGACAGGACTTGTCCCACCATCATCATCATCACCACCACCACCACCAT
CATCACCACCCCCGACGGCCGGCCCCCGACGATACGGACAACAGCTACGGGAGCAGCGCC
GCTCCTAGCAGCCCTGCCGCTGTCTCGACGACTTCGGAATCCAGTCGGAGCCCTTCTCCG
TCGGTGACAACGACAGTGGCCCCGCCTTCACATCCGCGAGGCCATCCGTGA
>Charinus_israelensis|070751|TRINITY_DN9442_c1_g2_i2|OptixB
ATGGCGCTAGGTTTAGGGCCCAGCACCGTTCCCGTGGCGACGGGTTACGGGCCGACAATG
TTCGTGCTGCCCACTCTGAACTTCACCATCAACCAGGTGGCCGCCGTCTGCGAGACGCTG
GAAGAGAGCGGCGACATCGAACGGCTCGGGCGGTTTCTCTGGTCCCTTCCTGTGGCGCAC
CCGAACTGCGCGGAACTCAATAAGAACGAATCCGTGCTGCGGGCACGTGCTCTCGTGGCG
TTCCACACGGGCAACTTCCGGGAGCTGTACCACATCCTGGAAAACCACCGGTTCACCAAG
GGATCGCACGCCAAGCTGCAGGCGATGTGGCTGGAGGCTCACTACCAGGAGGCCGAGAAA
CTGAGGGGGAGGCCCCTCGGGCCCGTGGACAAGTACCGCGTGCGGAAGAAGTTCCCCCTG
CCCCGCACCATCTGGGACGGGGAGCAGAAGACTCACTGCTTCAAAGAGAGGACTCGAAGT
TTGTTGAGGGAGTGGTACCTCCAGGATCCCTATCCGAACCCGACCAAGAAGCGCGAGCTC
GCTCAGGCTACGGGACTAACGCCGACCCAGGTCGGAAACTGGTTCAAAAACCGACGGCAG
AGGGACAGAGCAGCCGCTGCCAAAAACAGACTTCTCCAGCAACAAATGCAGCAACAGCAG
CAGCAGATGGTCTCACAGCAAGGAGCCTGCACTCCGGGCCACCAGAGCGGCAGCACCAGC
AACGTAGCAGCCCGACAGGACTTGTCCCACCATCATCATCATCACCACCACCACCACCAT
CATCACCACCCCCGACGGCCGGCCCCCGACGATACGGACAACAGCTACGGGAGCAGCGCC
GCTCCTAGCAGCCCTGCCGCTGTCTCGACGACTTCGGAATCCAGTCGGAGCCCTTCTCCG
TCGGTGACAACGACAGTGGCCCCGCCTTCACATCCGCGAGGCCATCCGTGA
>Charinus_ioanniticus|007887|TRINITY_DN148959_c0_g1_i1|OptixA
GCCGAGAAGTTGCGCGGAAGACCCTTGGGACCGGTGGACAAATACCGGGTGCGGAAGAAA
TACCCCCTGCCGCGAACCATCTGGGACGGGGAACAAAAGACGCACTGTTTCAAAGAACGC
ACTCGCAGCTTGCTTCGGGAGTGGTACCTCCAGGACCCTTACCCCAATCCCACCAAGAAG
CGGGAGCTCGCGCAGGCGACAGGACTCACTCCGACGCAGGTCGGCAACTGGTTCAAGAAC
CGACGGCAGAGGGACAGAGCAGCCGCCGCCAAGAACAGACTACTCCAGCAGCAGATGCAG
CAGCAGCATCACCAGCACCAGGTGAAGCAGCAGTCGAGCGGGGGTAGCAACAGCAGC
