# Supplementary material for: Systemic paralogy and function of retinal determination network homologs in arachnids
Source: BMC Genomics. 2020 Nov 23;21:811. doi: 10.1186/s12864-020-07149-x (PMC7681978; doi:10.1186/s12864-020-07149-x)
Supplement: Supplementary file 4 — Additional file 4. Dataset S1: Dataset of the orthology analyses. Alignments and sequences of Charinus RDGN genes identified in this study and gene trees in Newick format; alignments of opsins and arrestins. (.zip). Available at: https://datadryad.org/stash/share/xb2VW4o80AmId3mLFZB07Ho7rHxPx-htK9q5J_-2miM; doi:https://doi.org/10.5061/dryad.xgxd254d1 [file 12864_2020_7149_MOESM4_ESM.zip › Additional_file4_Dataset_S1_Orthology_results/Dataset_S1_eya_final.aln]

>Centruroides_sculpturatus_i5k|034385|XP_023243720.1 431 bp
TIDFQNSYSTSYYSSMQAYPQSPAYTGAGFYNQVSQAAANVTGPRSISQQNKSQTYLNPYGTFGTGSYGSTYGLTSSAGNSQGFEYSSYSQTGTANNASTLGSATYQLAQLPPCSTSIETNPSSPIKPDTANTTKKGSSKCGKSRGRRQNNPSPDPENNLERVFIWDLDETIIIFHSLLTGSYATRYGKDAPASVSLGLRMEEMIFNLADTHFFFNDLEECDQVHIDDVSSDDNGQDLSSYNFQADGFHAAASNASLCLATGVRGGVDWMRKLAFRYRRIKEIYNQYRNNVGGLLGPAKREQWLHLRSEIETLTDSWLTLALKCLSIIHSRSNCVSVLVTTTQLVPALAKVLLYGLGGVFPIENMYSATKIGKESCFERIISRFGRKCTYVVVGDGRDEETAAKQLNFPFWRISGHSDLAALHHALDLGHL
>Centruroides_sculpturatus_i5k|034384|XP_023243719.1 431 bp
TIDFQNSYSTSYYSSMQAYPQSPAYTGAGFYNQVSQAAANVTGPRSISQQNKSQTYLNPYGTFGTGSYGSTYGLTSSAGNSQGFEYSSYSQTGTANNASTLGSATYQLAQLPPCSTSIETNPSSPIKPDTANTTKKGSSKCGKSRGRRQNNPSPDPENNLERVFIWDLDETIIIFHSLLTGSYATRYGKDAPASVSLGLRMEEMIFNLADTHFFFNDLEECDQVHIDDVSSDDNGQDLSSYNFQADGFHAAASNASLCLATGVRGGVDWMRKLAFRYRRIKEIYNQYRNNVGGLLGPAKREQWLHLRSEIETLTDSWLTLALKCLSIIHSRSNCVSVLVTTTQLVPALAKVLLYGLGGVFPIENMYSATKIGKESCFERIISRFGRKCTYVVVGDGRDEETAAKQLNFPFWRISGHSDLAALHHALDLGHL
>Centruroides_sculpturatus_i5k|034383|XP_023243718.1 431 bp
TIDFQNSYSTSYYSSMQAYPQSPAYTGAGFYNQVSQAAANVTGPRSISQQNKSQTYLNPYGTFGTGSYGSTYGLTSSAGNSQGFEYSSYSQTGTANNASTLGSATYQLAQLPPCSTSIETNPSSPIKPDTANTTKKGSSKCGKSRGRRQNNPSPDPENNLERVFIWDLDETIIIFHSLLTGSYATRYGKDAPASVSLGLRMEEMIFNLADTHFFFNDLEECDQVHIDDVSSDDNGQDLSSYNFQADGFHAAASNASLCLATGVRGGVDWMRKLAFRYRRIKEIYNQYRNNVGGLLGPAKREQWLHLRSEIETLTDSWLTLALKCLSIIHSRSNCVSVLVTTTQLVPALAKVLLYGLGGVFPIENMYSATKIGKESCFERIISRFGRKCTYVVVGDGRDEETAAKQLNFPFWRISGHSDLAALHHALDLGHL
>Centruroides_sculpturatus_i5k|034381|XP_023243716.1 431 bp
TIDFQNSYSTSYYSSMQAYPQSPAYTGAGFYNQVSQAAANVTGPRSISQQNKSQTYLNPYGTFGTGSYGSTYGLTSSAGNSQGFEYSSYSQTGTANNASTLGSATYQLAQLPPCSTSIETNPSSPIKPDTANTTKKGSSKCGKSRGRRQNNPSPDPENNLERVFIWDLDETIIIFHSLLTGSYATRYGKDAPASVSLGLRMEEMIFNLADTHFFFNDLEECDQVHIDDVSSDDNGQDLSSYNFQADGFHAAASNASLCLATGVRGGVDWMRKLAFRYRRIKEIYNQYRNNVGGLLGPAKREQWLHLRSEIETLTDSWLTLALKCLSIIHSRSNCVSVLVTTTQLVPALAKVLLYGLGGVFPIENMYSATKIGKESCFERIISRFGRKCTYVVVGDGRDEETAAKQLNFPFWRISGHSDLAALHHALDLGHL
>Centruroides_sculpturatus_i5k|034380|XP_023243715.1 431 bp
TIDFQNSYSTSYYSSMQAYPQSPAYTGAGFYNQVSQAAANVTGPRSISQQNKSQTYLNPYGTFGTGSYGSTYGLTSSAGNSQGFEYSSYSQTGTANNASTLGSATYQLAQLPPCSTSIETNPSSPIKPDTANTTKKGSSKCGKSRGRRQNNPSPDPENNLERVFIWDLDETIIIFHSLLTGSYATRYGKDAPASVSLGLRMEEMIFNLADTHFFFNDLEECDQVHIDDVSSDDNGQDLSSYNFQADGFHAAASNASLCLATGVRGGVDWMRKLAFRYRRIKEIYNQYRNNVGGLLGPAKREQWLHLRSEIETLTDSWLTLALKCLSIIHSRSNCVSVLVTTTQLVPALAKVLLYGLGGVFPIENMYSATKIGKESCFERIISRFGRKCTYVVVGDGRDEETAAKQLNFPFWRISGHSDLAALHHALDLGHL
>Centruroides_sculpturatus_i5k|034379|XP_023243714.1 431 bp
TIDFQNSYSTSYYSSMQAYPQSPAYTGAGFYNQVSQAAANVTGPRSISQQNKSQTYLNPYGTFGTGSYGSTYGLTSSAGNSQGFEYSSYSQTGTANNASTLGSATYQLAQLPPCSTSIETNPSSPIKPDTANTTKKGSSKCGKSRGRRQNNPSPDPENNLERVFIWDLDETIIIFHSLLTGSYATRYGKDAPASVSLGLRMEEMIFNLADTHFFFNDLEECDQVHIDDVSSDDNGQDLSSYNFQADGFHAAASNASLCLATGVRGGVDWMRKLAFRYRRIKEIYNQYRNNVGGLLGPAKREQWLHLRSEIETLTDSWLTLALKCLSIIHSRSNCVSVLVTTTQLVPALAKVLLYGLGGVFPIENMYSATKIGKESCFERIISRFGRKCTYVVVGDGRDEETAAKQLNFPFWRISGHSDLAALHHALDLGHL
>Centruroides_sculpturatus_i5k|034382|XP_023243717.1 431 bp
TIDFQNSYSTSYYSSMQAYPQSPAYTGAGFYNQVSQAAANVTGPRSISQQNKSQTYLNPYGTFGTGSYGSTYGLTSSAGNSQGFEYSSYSQTGTANNASTLGSATYQLAQLPPCSTSIETNPSSPIKPDTANTTKKGSSKCGKSRGRRQNNPSPDPENNLERVFIWDLDETIIIFHSLLTGSYATRYGKDAPASVSLGLRMEEMIFNLADTHFFFNDLEECDQVHIDDVSSDDNGQDLSSYNFQADGFHAAASNASLCLATGVRGGVDWMRKLAFRYRRIKEIYNQYRNNVGGLLGPAKREQWLHLRSEIETLTDSWLTLALKCLSIIHSRSNCVSVLVTTTQLVPALAKVLLYGLGGVFPIENMYSATKIGKESCFERIISRFGRKCTYVVVGDGRDEETAAKQLNFPFWRISGHSDLAALHHALDLGHL
>Centruroides_sculpturatus_i5k|025440|XP_023234775.1 431 bp
VLDYQNTPYTAYYNSMQAYPLSPSYATSGYYGQTSQASHPIPVSRSLSPQTKTQTYHNPYSSFPTGSFTNTYTYGSSPSNPQAFDYNSYSQTGSVNNTSPVGTSSYQLTQLNVPISDVSTSPSPPLKMEVTNGSTKKSNRCVRGRGRKQNNPSPDPENKLERVFIWDLDETIIVFHSLLTGTYANRYCKDGPTSMSLGLRMEEMIFNFADIHFFFNDLEECDQVHIDDVSSDDNGQDLSNYNFQTDGFHASANNASLCLATGVRGGVDWTRKLAFRYRRIKDIYNQYCNSIGGLLGP-KREQWLQLRSEIETLTDNWQTLALKCLSLIHSRSNCVNVLVTTTQLVPALAKVLLYGMAGVLHVENVYSATKIGKESCFERIVTRFGRKCTYVVIGDGRDEELAAKQMNFPFWRVSSHSDLAALHHALDLGHL
>Centruroides_sculpturatus_i5k|025441|XP_023234776.1 431 bp
VLDYQNTPYTAYYNSMQAYPLSPSYATSGYYGQTSQASHPIPVSRSLSPQTKTQTYHNPYSSFPTGSFTNTYTYGSSPSNPQAFDYNSYSQTGSVNNTSPVGTSSYQLTQLNVPISDVSTSPSPPLKMEVTNGSTKKSNRCVRGRGRKQNNPSPDPENKLERVFIWDLDETIIVFHSLLTGTYANRYCKDGPTSMSLGLRMEEMIFNFADIHFFFNDLEECDQVHIDDVSSDDNGQDLSNYNFQTDGFHASANNASLCLATGVRGGVDWTRKLAFRYRRIKDIYNQYCNSIGGLLGP-KREQWLQLRSEIETLTDNWQTLALKCLSLIHSRSNCVNVLVTTTQLVPALAKVLLYGMAGVLHVENVYSATKIGKESCFERIVTRFGRKCTYVVIGDGRDEELAAKQMNFPFWRVSSHSDLAALHHALDLGHL
>Centruroides_sculpturatus_i5k|025442|XP_023234777.1 431 bp
VLDYQNTPYTAYYNSMQAYPLSPSYATSGYYGQTSQASHPIPVSRSLSPQTKTQTYHNPYSSFPTGSFTNTYTYGSSPSNPQAFDYNSYSQTGSVNNTSPVGTSSYQLTQLNVPISDVSTSPSPPLKMEVTNGSTKKSNRCVRGRGRKQNNPSPDPENKLERVFIWDLDETIIVFHSLLTGTYANRYCKDGPTSMSLGLRMEEMIFNFADIHFFFNDLEECDQVHIDDVSSDDNGQDLSNYNFQTDGFHASANNASLCLATGVRGGVDWTRKLAFRYRRIKDIYNQYCNSIGGLLGP-KREQWLQLRSEIETLTDNWQTLALKCLSLIHSRSNCVNVLVTTTQLVPALAKVLLYGMAGVLHVENVYSATKIGKESCFERIVTRFGRKCTYVVIGDGRDEELAAKQMNFPFWRVSSHSDLAALHHALDLGHL
>Charinus_israelensis|038742|TRINITY_DN3395_c0_g1 431 bp
TLDFQSSYPTSYYNSMQPYPQSPAYATANFYSAQTGQATGVSGSRPLPQQSKSQAYLNPYGTFAGGGYGGTYGFTGATSNSQAFEYSSYSQTGPANSTSPLGSATYQLTQLPPCTTSLDSSPASPVKTETTNPAKKSSTKSGKGRGRRQNNPSPDPENNLERVFIWDLDETIIIFHSLLTGTYASRYGKDAPASVSLGLRIEEMIFNLADTHFFFNDLEECDQVHIDDVSSDDNGQDLSNYNFQADGFHAAASNASLCLATGVRGGVDWMRKLAFRYRRIKEIYSQYRNNVGGLLGPVKREQWLQLRTESETLTDSWLTLALKCLSIIHSRSNCVNVLVTTSQLVPALAKVLLYGLSGVFPIENIYSATKTGKESCFERIVSRFGRKCTYVVVGDGRDEETAAKQLNFPFWRVSSHSDLAALHHALELGHL
>Charinus_israelensis|038740|TRINITY_DN3395_c0_g1 431 bp
TLDFQSSYPTSYYNSMQPYPQSPAYATANFYSAQTGQATGVSGSRPLPQQSKSQAYLNPYGTFAGGGYGGTYGFTGATSNSQAFEYSSYSQTGPANSTSPLGSATYQLTQLPPCTTSLDSSPASPVKTETTNPAKKSSTKSGKGRGRRQNNPSPDPENNLERVFIWDLDETIIIFHSLLTGTYASRYGKDAPASVSLGLRIEEMIFNLADTHFFFNDLEECDQVHIDDVSSDDNGQDLSNYNFQADGFHAAASNASLCLATGVRGGVDWMRKLAFRYRRIKEIYSQYRNNVGGLLGPVKREQWLQLRTESETLTDSWLTLALKCLSIIHSRSNCVNVLVTTSQLVPALAKVLLYGLSGVFPIENIYSATKTGKESCFERIVSRFGRKCTYVVVGDGRDEETAAKQLNFPFWRVSSHSDLAALHHALELGHL
>Charinus_israelensis|038741|TRINITY_DN3395_c0_g1 431 bp
-MHFLSA-------------------------------------------------------------GGTYGFTGATSNSQAFEYSSYSQTGPANSTSPLGSATYQLTQLPPCTTSLDSSPASPVKTETTNPAKKSSTKSGKGRGRRQNNPSPDPENNLERVFIWDLDETIIIFHSLLTGTYASRYGKDAPASVSLGLRIEEMIFNLADTHFFFNDLEECDQVHIDDVSSDDNGQDLSNYNFQADGFHAAASNASLCLATGVRGGVDWMRKLAFRYRRIKEIYSQYRNNVGGLLGPVKREQWLQLRTESETLTDSWLTLALKCLSIIHSRSNCVNVLVTTSQLVPALAKVLLYGLSGVFPIENIYSATKTGKESCFERIVSRFGRKCTYVVVGDGRDEETAAKQLNFPFWRVSSHSDLAALHHALELGHL
>Charinus_israelensis|038743|TRINITY_DN3395_c0_g1 431 bp
------------------------------------------------------------------------------------------------------------------------------------------TKSGKGRGRRQNNPSPDPENNLERVFIWDLDETIIIFHSLLTGTYASRYGKDAPASVSLGLRIEEMIFNLADTHFFFNDLEECDQVHIDDVSSDDNGQDLSNYNFQADGFHAAASNASLCLATGVRGGVDWMRKLAFRYRRIKEIYSQYRNNVGGLLGPVKREQWLQLRTESETLTDSWLTLALKCLSIIHSRSNCVNVLVTTSQLVPALAKVLLYGLSGVFPIENIYSATKTGKESCFERIVSRFGRKCTYVVVGDGRDEETAAKQLNFPFWRVSSHSDLAALHHALELGHL
>Cioa_Trinity|003107|TRINITY_DN11772_c0_g1 431 bp
TLDFQSSYPTSYYNSMQPYPQSPAYATANFYSAQTGQATGVSGSRPLPQQSKSQAYLNPYGTFAGGGYGGTYGFTGATSNSQAFEYSSYSQTGPANSTSPLGSATYQLTQLPPCTTSLDSSPASPVKTETTNPAKKSSTKSGKGRGRRQNNPSPDPENNLERVFIWDLDETIIIFHSLLTGTYASRYGKDAPASVSLGLRIEEMIFNLADTHFFFNDLEECDQVHIDDVSSDDNGQDLSNYNFQADGFHAAASNASLCLATGVRGGVDWMRKLAFRYRRIKEIYSQYRNNVGGLLGPVKREQWLQLRTESETLTDSWLTLALKCLSIIHSRSNCVNVLVTTSQLVPALAKVLLYGLSGVFPIENIYSATKTGKESCFERIVSRFGRKCTYVVVGDGRDEETAAKQLNFPFWRVSSHSDLAALHHALELGHL
>Cioa_Trinity|003110|TRINITY_DN11772_c0_g1 431 bp
TLDFQSSYPTSYYNSMQPYPQSPAYATANFYSAQTGQATGVSGSRPLPQQSKSQAYLNPYGTFAGGGYGGTYGFTGATSNSQAFEYSSYSQTGPANSTSPLGSATYQLTQLPPCTTSLDSSPASPVKTETTNPAKKSSTKSGKGRGRRQNNPSPDPENNLERVFIWDLDETIIIFHSLLTGTYASRYGKDAPASVSLGLRIEEMIFNLADTHFFFNDLEECDQVHIDDVSSDDNGQDLSNYNFQADGFHAAASNASLCLATGVRGGVDWMRKLAFRYRRIKEIYSQYRNNVGGLLGPVKREQWLQLRTESETLTDSWLTLALKCLSIIHSRSNCVNVLVTTSQLVPALAKVLLYGLSGVFPIENIYSATKTGKESCFERIVSRFGRKCTYVVVGDGRDEETAAKQLNFPFWRVSSHSDLAALHHALELGHL
>Cioa_Trinity|003108|TRINITY_DN11772_c0_g1 431 bp
TLDFQSSYPTSYYNSMQPYPQSPAYATANFYSAQTGQATGVSGSRPLPQQSKSQAYLNPYGTFAGGGYGGTYGFTGATSNSQAFEYSSYSQTGPANSTSPLGSATYQLTQLPPCTTSLDSSPASPVKTETTNPAKKSSTKSGKGRGRRQNNPSPDPENNLERVFIWDLDETIIIFHSLLTGTYASRYGKDAPASVSLGLRIEEMIFNLADTHFFFNDLEECDQVHIDDVSSDDNGQDLSNYNFQADGFHAAASNASLCLATGVRGGVDWMRKLAFRYRRIKEIYSQYRNNVGGLLGPVKREQWLQLRTESETLTDSWLTLALKCLSIIHSRSNCVNVLVTTSQLVPALAKVLLYGLSGVFPIENIYSATKTGKESCFERIVSRFGRKCTYVVVGDGRDEETAAKQLNFPFWRVSSHSDLAALHHALELGHL
>Cioa_Trinity|003109|TRINITY_DN11772_c0_g1 431 bp
TLDFQSSYPTSYYNSMQPYPQSPAYATANFYSAQTGQATGVSGSRPLPQQSKSQAYLNPYGTFAGGGYGGTYGFTGATSNSQAFEYSSYSQTGPANSTSPLGSATYQLTQLPPCTTSLDSSPASPVKTETTNPAKKSSTKSGKGRGRRQNNPSPDPENNLERVFIWDLDETIIIFHSLLTGTYASRYGKDAPASVSLGLRIEEMIFNLADTHFFFNDLEECDQVHIDDVSSDDNGQDLSNYNFQADGFHAAASNASLCLATGVRGGVDWMRKLAFRYRRIKEIYSQYRNNVGGLLGPVKREQWLQLRTESETLTDSWLTLALKCLSIIHSRSNCVNVLVTTSQLVPALAKVLLYGLSGVFPIENIYSATKTGKESCFERIVSRFGRKCTYVVVGDGRDEETAAKQLNFPFWRVSSHSDLAALHHALELGHL
>Cioa_Trinity|003111|TRINITY_DN11772_c0_g1 431 bp
-----------------------------------------------------------------------------------------------------------------------------------------------------------------------------------------------------------MIFNLADTHFFFNDLEECDQVHIDDVSSDDNGQDLSNYNFQADGFHAAASNASLCLATGVRGGVDWMRKLAFRYRRIKEIYSQYRNNVGGLLGPVKREQWLQLRTESETLTDSWLTLALKCLSIIHSRSNCVNVLVTTSQLVPALAKVLLYGLSGVFPIENIYSATKTGKESCFERIVSRFGRKCTYVVVGDGRDEETAAKQLNFPFWRVSSHSDLAALHHALELGHL
>Daphnia_magna|019708|KZS15168.1 431 bp
--------------------------------------------------------------------------------------------------------------------------------------------------------------------------------------------------------------------MMKSPLKECDQVHIDDVSSDDNGQDLSNYNFRTDGFHAAATNASLCLATGVRGGVDWMRKLAFRYRAIKEIYNRYRNSVGGLLSPAKREQWIQLRMEIESLTDNWLTLVTKCLELINSRLV----------------------------------------DHCFR--------------------------------------------TYAL-----
>Daphnia_magna|019709|KZS15169.1 431 bp
TGDYQSAYAASYYSSMQAYNSTSAYPSSGFYNGASSQTPTTMGVRGLGQQCKQTPYLSSYGSFGGVAYGSAYTAAQSFTNSQQ-DYGAYGQASNSTNGVTNSTANFTSQQLPHASLTVETSS-PPLTIKSDSTSRRSGSRSARNRNRRAPNPSPDPESNLDRVFIWDLDETIIIFHSLMTGSYASRFGKDVPGSIQLGVGMEELIFNLSDTHFFFNDLEVFDD--------------------------------------GTR---------------------------------------------------------------------------------KPFSRAYMFGMK----------------------------RRLLYTLV-----------VINLPC------------YFLFDR---
>Daphnia_magna|011086|KZS06546.1 431 bp
-----------------------------------------------------------------------------------------------------------------------------------------------------------------------------------------------------------------------------------------------------------------------------------------------------------------------------------MLKNVHLAPNCVNVLVTTTQLVPALAKVALYGLGGVFAIENIYSATKIGKESCFERIVSRFGRKCTYVVVGDGRDEESAAKQSR-PY--RCPVEKIVKVRHAMNRGK-
>Dinothrombium_tinctorium|018847|RWS17881.1 431 bp
--------------------------------------------------------------------------------MKSLSYSAYSQTANATGTSNT-TATYQLSPLPSNPSIIESNP-SPSKSTTDNVVKKAPVKSGRGRGRRQPNPSPDLESSLERVFIWDLDETIIIFHTLMTGRYATEYKKDAQTAVNLGLRMEEMIFNLADIHFFFNDLEECDQVHIDEANGEDNGQDLSNYNFQTDGFQDANRNSNLVISSGSRNGIDWMRKLAFRYRRIKEIYTQYRKNVEG----------------------------------------------------KHPTKVCFF---------------------CY--------RKLCYC----------------------------------------
>Dinothrombium_tinctorium|018849|RWS17883.1 431 bp
------------------------------------------------------------------------------------------------------------------------------------------------------------------------------------------------------------------------------------------------------------------------------------------------------------------------------------------RPNCVNVLVTTTHLVPALAKILLYNLGSVFPIENIYGSMKVGKDNCFQRIQDKFGRKCTYVVIGDGKDEETAAKNV-------------------------
>Drosophila_melanogaster|G024607|GNP_723188.1 431 bp
VMSHWTHGSSAAVKSSRSPGQNGSVAGSNLYGCSSASNPAVAAAAAAVYDGKFYSYGTPYAATAARAAAAAYYAASGNNNSQLYPYAGYGQQDSPSSSASHGAASSNLSESPTDTHSTTHSPHSPLPISPSTNSSGGTGKTGRARGRRHQQPSPDTGNSEERVFVWDLDETLIIFHTLLSGSYANRYTKDHSSLMTIAFRMEEMVFNMADTHFFFNEIEECDQVHIDDVSSDDNGQDLSAYNFATDGFHTNTAPPNLCLPTGVRGGVDWMRKLAFRYRKIKDIYNSYRGNVGTLLGPGKREAWLQIRSEIEVATDNWATLALKCLSMISQRENCVNVLVTSTQLAPALAKVLLFGLGGIFNIENIYSAHKIGHETCYERIVTRFGRKSTYVVIGDGNEEETAAKAMNFPFWRISAHSDIRALYTALDMGFL
>Drosophila_melanogaster|G014701|GNP_523492.1 431 bp
VMSHWTHGSSAAVKSSRSPGQNGSVAGSNLYGCSSASNPAVAAAAAAVYDGKFYSYGTPYAATAARAAAAAYYAASGNNNSQLYPYAGYGQQDSPSSSASHGAASSNLSESPTDTHSTTHSPHSPLPISPSTNSSGGTGKTGRARGRRHQQPSPDTGNSEERVFVWDLDETLIIFHTLLSGSYANRYTKDHSSLMTIAFRMEEMVFNMADTHFFFNEIEECDQVHIDDVSSDDNGQDLSAYNFATDGFHTNTAPPNLCLPTGVRGGVDWMRKLAFRYRKIKDIYNSYRGNVGTLLGPGKREAWLQIRSEIEVATDNWATLALKCLSMISQRENCVNVLVTSTQLAPALAKVLLFGLGGIFNIENIYSAHKIGHETCYERIVTRFGRKSTYVVIGDGNEEETAAKAMNFPFWRISAHSDIRALYTALDMGFL
>Drosophila_melanogaster|G005108|GNP_001245913.1 431 bp
VMSHWTHGSSAAVKSSRSPGQNGSVAGSNLYGCSSASNPAVAAAAAAVYDGKFYSYGTPYAATAARAAAAAYYAASGNNNSQLYPYAGYGQQDSPSSSASHGAASSNLSESPTDTHSTTHSPHSPLPISPSTNSSGGTGKTGRARGRRHQQPSPDTGNSEERVFVWDLDETLIIFHTLLSGSYANRYTKDHSSLMTIAFRMEEMVFNMADTHFFFNEIEECDQVHIDDVSSDDNGQDLSAYNFATDGFHTNTAPPNLCLPTGVRGGVDWMRKLAFRYRKIKDIYNSYRGNVGTLLGPGKREAWLQIRSEIEVATDNWATLALKCLSMISQRENCVNVLVTSTQLAPALAKVLLFGLGGIFNIENIYSAHKIGHETCYERIVTRFGRKSTYVVIGDGNEEETAAKAMNFPFWRISAHSDIRALYTALDMGFL
>IscaW_1_6|012778|ISCW015472-PA 431 bp
---------------------------------------GVR----------------------------------------------------------------------------------------------------------------DP------------------VHANRRKRCASKDERPAPDAS-------------AETQTSFHPSRDCDQAHIDDVASDDNGQDLSNYNFPADGFQAGTGTAGLCLSTGVRGGVDWMRKLAFRYRRIKDIYNQYRGNVAGLLGP-KREQWLQLRSEIEVHTDNWLTLALKCLSVIHSRSSCANVLVTTTQLVPALAKVLLYGLGGVFPIESVYSATKIGKESCFERIVARFGKKCTYVVVGDGKDEEAAAKQLGFPFWRVSSHSDLAALHHALDLGHL
>IscaW_1_6|012777|ISCW015467-PA 431 bp
QSDPYPATAWNLCSSSQAYSQSGSYPATSLYGTQPAQAYGSRQQSQSGSQGKQS-YLYAAGSFGTTAYGSSYAFGGAPTSAQAGDYTGYGPQG------------------------ADGSPSPPSKADALGPSAR-KGRGGRGRGRRQANPSPDPENSLERVFIWDLDETIIIFHSLLTGTFAGRYGKGVQDS---------------------------------------------------------------------------------------------------------------------------------------------------------------------------------------------------------------------------------------------
>Lpol|001686|m.32790 431 bp
ALEYQTPYAGSYYTSMQAYGQNSTYPSAGFYNCQTGGHVGVTGSRNLGAQPKTQPYLNPYSTLGTVTYGSTYPFPAVAVNGQSLDYSSYSQTGAVNGKSSLGSGTYQLSPLPALLNG-TENGCSPNKVDASSVSKKNTSKNSRSRGRRHTNPSPDPDNNLERVFVWDLDETIIIFHSLLTGSFATRYGKDAPTAVALGLRMEEMIFNLADTHFFFNDLEECDQVHIDDVSTDDNGLDLSNYNFQADGFHSAATNTSLCLATGVRGGVDWMRKLAFRYRKIKEIYNQYRNSIGGLLGPGKRDQWVQLRTEIESFTDSWMTLALKCLSVIHSRNNCVNVLVTTTQLVPALAKVLLYGLGGVFPIENIYSATKIGKESCFERINSRYGRKCTYVVVGDGRDEESAAKQMNFPFWRVSCHSDLAALHHALDVGHL
>Lpol|011411|m.7926 431 bp
---------------------------------------------------------------------------------------------------------------------------------------------------RQNNPSPDPDNDLERVFIWNLDETIIIFHSLLTGSYAARYGKDTPASVSLGLRMEELIFNLADTHFFFNDLEECDQVHIDDVSSEDNGQDLSNYNFQADGFHAAATNASLCLATGVRGGVDWMRKLAFRYRRIKETYSQYRNNIGGLLGPNKREQWLQLRAEIETLTDSWLTLALKCL----------------------------------------------------------------------------------------------------------
>Lpol|002042|m.7927 431 bp
-------------------------------------------------------------------------------------------------------------------------------------------------------------------------------------------------------------------------------------------------------------------------------------------------------------------------------LALKCLTIIHSRSNCVNVLVTTTQLVPALSKLLLYGLGVVFPIENVYSATKIGKESCFERIVSRFGRKCTYVVVGVGRDEEAAAKQLNFPFWRVSGHSDLAALHHALDLGHL
>Parasteatoda_tepidariorum|G017375|GXP_015924746.1 431 bp
AIDFTGSYPSSYYSSMQAYQQNPAYAASNFYNQASQATAGVTGGRALSHQSGSQSYLNPYGTFPAGTYGSAYGFSSNATNAQSYDYSSYSQSGPTNSGSPLGTATYQLSQLPPCSTSDNHHSTSPVKLETTNTLIKKGGKTGKGRGRRLNNPSPDPENNLERVFVWDLDETIIIFHSLLTGSFATRYGKDAPLSVSLGLRMEEKIFNLADTHFFFNDLEECDQVHIDDVSSDDNGQDLTNYNFQADGFHAAASNASICLATGVRGGVDWMRKLAFRYRRIKEVYNQYRNNVGGLLGPGKREDWLQLRSEIEDLTDNWATLALKCLSIIHSRSSCVNVLVTTTQLVPALAKVLLYNLGGVFSIENIYSATKTGKDSCFERIVSRFSRKCTYVVVGDGRDEEHAAKQMNFPFWRVSSHSDLAALHHALDLGHL
>Parasteatoda_tepidariorum|G017371|GXP_015924742.1 431 bp
AIDFTGSYPSSYYSSMQAYQQNPAYAASNFYNQASQATAGVTGGRALSHQSGSQSYLNPYGTFPAGTYGSAYGFSSNATNAQSYDYSSYSQSGPTNSGSPLGTATYQLSQLPPCSTSDNHHSTSPVKLETTNTLIKKGGKTGKGRGRRLNNPSPDPENNLERVFVWDLDETIIIFHSLLTGSFATRYGKDAPLSVSLGLRMEEKIFNLADTHFFFNDLEECDQVHIDDVSSDDNGQDLTNYNFQADGFHAAASNASICLATGVRGGVDWMRKLAFRYRRIKEVYNQYRNNVGGLLGPGKREDWLQLRSEIEDLTDNWATLALKCLSIIHSRSSCVNVLVTTTQLVPALAKVLLYNLGGVFSIENIYSATKTGKDSCFERIVSRFSRKCTYVVVGDGRDEEHAAKQMNFPFWRVSSHSDLAALHHALDLGHL
>Parasteatoda_tepidariorum|G017372|GXP_015924743.1 431 bp
AIDFTGSYPSSYYSSMQAYQQNPAYAASNFYNQASQATAGVTGGRALSHQSGSQSYLNPYGTFPAGTYGSAYGFSSNATNAQSYDYSSYSQSGPTNSGSPLGTATYQLSQLPPCSTSDNHHSTSPVKLETTNTLIKKGGKTGKGRGRRLNNPSPDPENNLERVFVWDLDETIIIFHSLLTGSFATRYGKDAPLSVSLGLRMEEKIFNLADTHFFFNDLEECDQVHIDDVSSDDNGQDLTNYNFQADGFHAAASNASICLATGVRGGVDWMRKLAFRYRRIKEVYNQYRNNVGGLLGPGKREDWLQLRSEIEDLTDNWATLALKCLSIIHSRSSCVNVLVTTTQLVPALAKVLLYNLGGVFSIENIYSATKTGKDSCFERIVSRFSRKCTYVVVGDGRDEEHAAKQMNFPFWRVSSHSDLAALHHALDLGHL
>Parasteatoda_tepidariorum|G017373|GXP_015924744.1 431 bp
AIDFTGSYPSSYYSSMQAYQQNPAYAASNFYNQASQATAGVTGGRALSHQSGSQSYLNPYGTFPAGTYGSAYGFSSNATNAQSYDYSSYSQSGPTNSGSPLGTATYQLSQLPPCSTSDNHHSTSPVKLETTNTLIKKGGKTGKGRGRRLNNPSPDPENNLERVFVWDLDETIIIFHSLLTGSFATRYGKDAPLSVSLGLRMEEKIFNLADTHFFFNDLEECDQVHIDDVSSDDNGQDLTNYNFQADGFHAAASNASICLATGVRGGVDWMRKLAFRYRRIKEVYNQYRNNVGGLLGPGKREDWLQLRSEIEDLTDNWATLALKCLSIIHSRSSCVNVLVTTTQLVPALAKVLLYNLGGVFSIENIYSATKTGKDSCFERIVSRFSRKCTYVVVGDGRDEEHAAKQMNFPFWRVSSHSDLAALHHALDLGHL
>Parasteatoda_tepidariorum|G017376|GXP_015924747.1 431 bp
AIDFTGSYPSSYYSSMQAYQQNPAYAASNFYNQASQATAGVTGGRALSHQSGSQSYLNPYGTFPAGTYGSAYGFSSNATNAQSYDYSSYSQSGPTNSGSPLGTATYQLSQLPPCSTSDNHHSTSPVKLETTNTLIKKGGKTGKGRGRRLNNPSPDPENNLERVFVWDLDETIIIFHSLLTGSFATRYGKDAPLSVSLGLRMEEKIFNLADTHFFFNDLEECDQVHIDDVSSDDNGQDLTNYNFQADGFHAAASNASICLATGVRGGVDWMRKLAFRYRRIKEVYNQYRNNVGGLLGPGKREDWLQLRSEIEDLTDNWATLALKCLSIIHSRSSCVNVLVTTTQLVPALAKVLLYNLGGVFSIENIYSATKTGKDSCFERIVSRFSRKCTYVVVGDGRDEEHAAKQMNFPFWRVSSHSDLAALHHALDLGHL
>Parasteatoda_tepidariorum|G017374|GXP_015924745.1 431 bp
AIDFTGSYPSSYYSSMQAYQQNPAYAASNFYNQASQATAGVTGGRALSHQSGSQSYLNPYGTFPAGTYGSAYGFSSNATNAQSYDYSSYSQSGPTNSGSPLGTATYQLSQLPPCSTSDNHHSTSPVKLETTNTLIKKGGKTGKGRGRRLNNPSPDPENNLERVFVWDLDETIIIFHSLLTGSFATRYGKDAPLSVSLGLRMEEKIFNLADTHFFFNDLEECDQVHIDDVSSDDNGQDLTNYNFQADGFHAAASNASICLATGVRGGVDWMRKLAFRYRRIKEVYNQYRNNVGGLLGPGKREDWLQLRSEIEDLTDNWATLALKCLSIIHSRSSCVNVLVTTTQLVPALAKVLLYNLGGVFSIENIYSATKTGKDSCFERIVSRFSRKCTYVVVGDGRDEEHAAKQMNFPFWRVSSHSDLAALHHALDLGHL
>Parasteatoda_tepidariorum|G017377|GXP_015924748.1 431 bp
AIDFTGSYPSSYYSSMQAYQQNPAYAASNFYNQASQATAGVTGGRALSHQSGSQSYLNPYGTFPAGTYGSAYGFSSNATNAQSYDYSSYSQSGPTNSGSPLGTATYQLSQLPPCSTSDNHHSTSPVKLETTNTLIKKGGKTGKGRGRRLNNPSPDPENNLERVFVWDLDETIIIFHSLLTGSFATRYGKDAPLSVSLGLRMEEKIFNLADTHFFFNDLEECDQVHIDDVSSDDNGQDLTNYNFQADGFHAAASNASICLATGVRGGVDWMRKLAFRYRRIKEVYNQYRNNVGGLLGPGKREDWLQLRSEIEDLTDNWATLALKCLSIIHSRSSCVNVLVTTTQLVPALAKVLLYNLGGVFSIENIYSATKTGKDSCFERIVSRFSRKCTYVVVGDGRDEEHAAKQMNFPFWRVSSHSDLAALHHALDLGHL
>Strigamia_maritima|000292|SMAR005305-PA 431 bp
ALDYQTAYSSQYYNSMQSYQQSSTYAAANFYSTPPNASTAVTGANSFSGARGSNSYINPYGSFA--AYGKCFGISAGSTNSQAFDYTTYGQAGSANNGSPLSSSAYQISQISQIPTSVENSPSPPIKPESTNTSRR-GSRQGRGRGRRQNNPSPDPESNLERVFSWDLDETIIIFHTLLTATYARKFGKDPLTAASLGHRMEEMIFNLADNQFFFNELEECDQVHIDDVSSDDNGQDLSNYNFQADGFQTAATNANLCLATGVRGGVDWMRKLAFRYRRIKEIYTSYRNNVGGLLGPAKRDQWLQLRAEIESTTDNWLTMALKCLTTIHSRTNCVNVLVTTTQLIPALAKVLLYGLGGVFPIENIYSATKIGKETCFERIVSRFGRKCTYVVVGDGKDEESAAKQLNFPFWRISGHSDLAALYHALELGHL
>Strigamia_maritima|009398|SMAR013603-PA 431 bp
ALDYQTTYSSQYYNSMQAYQQASAYAAANFYSSQSNAASAVTGARTAAQQQKAAAYVNPYGSFASSSYGTGYGLSAGSANSQAFDYSTYGQAGSTNNGSPLSSATYQLSQIPTTMPDVENSPSPPIKPESTNGTVRRGSRQGRGRGRRQNNPSPDPENNLERVFIWDLDETIIIFHSLLTGSYATRYGKDAPNTVSLGLRMEEMIFNLADNQLFFNDLEDCDQVHIDDVSSDDNGQDLSNYNFQTDGFQTAATNANLCLATGVRGGVDWMRKLAFRYRRIKEIYTSYRNNLGGLLGPAKRDQWLQLRSEVEVTTDNWLSTALKCLSMIHSRSVIRGVM------------------------------------------------------------------------------------E--------
>Strigamia_maritima|009403|SMAR014932-PA 431 bp
------------------------------------------------------------------------------------------------------------------------------------MSQKK-----------------------------------------------------------------------------------------------------SYYKV--------------CK---------------------------------------------------ESFQYLFKKFYWNCL-FCDFKTNCVNVLVTTTQLVPALAKVLLYGLGGVFPIENIYSATKIGKETCFERIVSRFGRKCTYVVVGDGRDEETAAKQLNFPFWRISGHSDIAALYHALDLGHL
>Tachypleus_tridentatus_2019G|003157|evm.model.Hic_chr_10.2094 431 bp
ALEYQSPYAGSYYTSMQAYGQNSTYPSAGFYNCQTGGHVGITGSRNLGAQPKTQPYLNSYSTLGTVTYG--YPFPAVAVNGQSLDYSSYSQTGAVNGKSSLGSGTYQLSPLPALLNG-NENGCSPNKVDASSVSKKNASKNSRSRGRRHTNPSPDPDNNLERVFVWDLDETIIIFHSLLTGSFATRYGKDAPTAVALGLRMEEMIFNLADTNFFFNDLEECDQVHIDDVSTDDNGLDLSNYNFQADGFHSAATNTSLCLATGVRGGVDWMRKLAFRYRKIKETYNQYRNSIGGILGPGKRDQWVQLRTEIENFTDSWMTLALKCLSVIHSRNNCVNVLVTTTQLVPALAKVLLYGLGGVFPIENIYSATKIGKESCFERINSRFGRKCTYVVVGDGRDEESAAKQLNLPYWKVDDQSDYALLHRAAEVGHL
>Tachypleus_tridentatus_2019G|008606|evm.model.Hic_chr_12.526 431 bp
VLEYQPPYDTSCYTSMQAYSQNSVYPPASFYSCQSI---GISGNRNLGAQGKAQSYLNPYSTMGATTYGTTYVFPPAAVNSQPLDYSSYSQTGTVNGKSTLGSGTYQHSSLPALING-TENSIPPKEVDTSNVGKKNSSKISRSRGRRQTNPSPNPDSTLERVFVWDLDETIIIFHSLLTGSFATRYGKDAPMAVSLGLRMEEMIFNLADAHFFFNDLEECDQVHIDDVSTDDTGMDLSNYNFQADGFHTAANSTSLCLATGVRGGVDWMRKLALRYRKIKEIYSQYRNSVGGLLGPGKRDQWLQLCTEIENFTDTWMTLALKCLLLIHSRSNCVNILVTTTQLVPALAKVLLYGLGKVFPIENIYSATKIGKESCFERINSRFGRKCTYVVVGDGRDEETAAKQKGL--GHAGSPKSVKKLHYGDDLKKI
>Tachypleus_tridentatus_2019G|012286|evm.model.Hic_chr_13.3144 431 bp
---------------------------------MGEGTAGMTAARTFVQQSKPQGYLSPYGNFGTSNYGTMYTFPGIASNAQGFDYNSYGQTGSPTCSSSLGNTSYQMGPTPNVSNRPESNLS--LKNDTTNTIKKGSNRSGRGRGRRQNNPSPDPDNDLERVFIWNLDETIIIFHSLLTGSYAARYGKDPPASVSLGLRMEEMIFNLADTHFFFNDLEECDQVHIDDVSSEDNGQDLSNYNFQADGFHAAATNASLCLATGVRGGVDWMRKLAFRYRRIKETYSQYRSNIGGLLGPNKREQWLQLRAEIETLTDSWLTLALKCLTIIHSR----------------------------------------------------------------------------------------------------
>Tetranychus_urticae|G005228|GXP_015786195.1 431 bp
SWDGIDQTSSKHQTSSNGTNSTSNNSSSNVNNANSNNSDNSSGSSISNQSNESAASGNVNNSTSTTSGNSGFSANSNSTNSNSTSNNTNSNSNNATNSTSIGHCAYYLNENPTHHYSLDTNQTITPKLELITPSKKGTTKAGRGRGRRQPTQSPDLENHLERVFIWDLDETLIIFTSLLNGTFASKTGKDGEALTQLGLLIDAMMLNMADLHFFANDLLHCDQIHIDDVSSDDNGQDLSSYDFSKDGFNEATRSNNMCLSAGTRSGIDWMRKLAFRYRRIKEIYDQYRNNVSSLLG-NKANEWMHIRSEIENLTDNWLTFAIKCLTIINERPNCVNVLVTDSNLVPALVKLLLHGLGPFFPIDNIYSAAKVGKDPCFNKIKDRFGSKCTYVVIGDGQFEESAAKSLGMPFWKVDNHAALINLHHALEQDIL
>Tetranychus_urticae|G005208|GXP_015786175.1 431 bp
SWDGIDQTSSKHQTSSNGTNSTSNNSSSNVNNANSNNSDNSSGSSISNQSNESAASGNVNNSTSTTSGNSGFSANSNSTNSNSTSNNTNSNSNNATNSTSIGHCAYYLNENPTHHYSLDTNQTITPKLELITPSKKGTTKAGRGRGRRQPTQSPDLENHLERVFIWDLDETLIIFTSLLNGTFASKTGKDGEALTQLGLLIDAMMLNMADLHFFANDLLHCDQIHIDDVSSDDNGQDLSSYDFSKDGFNEATRSNNMCLSAGTRSGIDWMRKLAFRYRRIKEIYDQYRNNVSSLLG-NKANEWMHIRSEIENLTDNWLTFAIKCLTIINERPNCVNVLVTDSNLVPALVKLLLHGLGPFFPIDNIYSAAKVGKDPCFNKIKDRFGSKCTYVVIGDGQFEESAAKSLGMPFWKVDNHAALINLHHALEQDIL
>Tetranychus_urticae|G005210|GXP_015786177.1 431 bp
SWDGIDQTSSKHQTSSNGTNSTSNNSSSNVNNANSNNSDNSSGSSISNQSNESAASGNVNNSTSTTSGNSGFSANSNSTNSNSTSNNTNSNSNNATNSTSIGHCAYYLNENPTHHYSLDTNQTITPKLELITPSKKGTTKAGRGRGRRQPTQSPDLENHLERVFIWDLDETLIIFTSLLNGTFASKTGKDGEALTQLGLLIDAMMLNMADLHFFANDLLHCDQIHIDDVSSDDNGQDLSSYDFSKDGFNEATRSNNMCLSAGTRSGIDWMRKLAFRYRRIKEIYDQYRNNVSSLLG-NKANEWMHIRSEIENLTDNWLTFAIKCLTIINERPNCVNVLVTDSNLVPALVKLLLHGLGPFFPIDNIYSAAKVGKDPCFNKIKDRFGSKCTYVVIGDGQFEESAAKSLGMPFWKVDNHAALINLHHALEQDIL
>Tetranychus_urticae|G005220|GXP_015786187.1 431 bp
SWDGIDQTSSKHQTSSNGTNSTSNNSSSNVNNANSNNSDNSSGSSISNQSNESAASGNVNNSTSTTSGNSGFSANSNSTNSNSTSNNTNSNSNNATNSTSIGHCAYYLNENPTHHYSLDTNQTITPKLELITPSKKGTTKAGRGRGRRQPTQSPDLENHLERVFIWDLDETLIIFTSLLNGTFASKTGKDGEALTQLGLLIDAMMLNMADLHFFANDLLHCDQIHIDDVSSDDNGQDLSSYDFSKDGFNEATRSNNMCLSAGTRSGIDWMRKLAFRYRRIKEIYDQYRNNVSSLLG-NKANEWMHIRSEIENLTDNWLTFAIKCLTIINERPNCVNVLVTDSNLVPALVKLLLHGLGPFFPIDNIYSAAKVGKDPCFNKIKDRFGSKCTYVVIGDGQFEESAAKSLGMPFWKVDNHAALINLHHALEQDIL
>Tribolium_castaneum|021704|XP_974387.2 431 bp
DKDYPQSSAQQYYNSQQAYGTTSSYPASSFYNASSYPYSSLGSSRGLNPSCKASSYTSPYSSASPFSPYASYTAPASSTFAQGFEYGSYSQYASPSSSGSLGASSYQLTSLPDSPSNLADGSTSPLKADSARRSRETEQRGTRGRGRRTNTVSPTPESATDRVFIWDLDETIIIFHSLLTGSYATKYQKDAQSVVQLGFKMEEMVFNLADTHFFFNDIEDCDQVHIDDVSSDDNGQDLSNYNFSSDGFHASATGGNLCLATGVRGGVDWMRKLAFRYRKIKETYNNYRNSVGGLLGSNKREQWLQLRAEIEAVTDNWLTLANKCLTLINSRTNCVNVLVTTTQLIPALAKVLLFGLGGVFPIDNIYSATKIGKESCFERIVARFGRKCTYVVIGDGQDEEAAAKAMNFPFWRITSHSEIAALYNALDMDFL
>Tribolium_castaneum|014185|XP_015837612.1 431 bp
DKDYPQSSAQQYYNSQQAYGTTSSYPASSFYNASSYPYSSLGSSRGLNPSCKASSYTSPYSSASPFSPYASYTAPASSTFAQGFEYGSYSQYASPSSSGSLGASSYQLTSLPDSPSNLADGSTSPLKADSARRSRETEQRGTRGRGRRTNTVSPTPESATDRVFIWDLDETIIIFHSLLTGSYATKYQKDAQSVVQLGFKMEEMVFNLADTHFFFNDIEDCDQVHIDDVSSDDNGQDLSNYNFSSDGFHASATGGNLCLATGVRGGVDWMRKLAFRYRKIKETYNNYRNSVGGLLGSNKREQWLQLRAEIEAVTDNWLTLANKCLTLINSRTNCVNVLVTTTQLIPALAKVLLFGLGGVFPIDNIYSATKIGKESCFERIVARFGRKCTYVVIGDGQDEEAAAKAMNFPFWRITSHSEIAALYNALDMDFL
>Tribolium_castaneum|014186|XP_015837613.1 431 bp
DKDYPQSSAQQYYNSQQAYGTTSSYPASSFYNASSYPYSSLGSSRGLNPSCKASSYTSPYSSASPFSPYASYTAPASSTFAQGFEYGSYSQYASPSSSGSLGASSYQLTSLPDSPSNLADGSTSPLKADSARRSRETEQRGTRGRGRRTNTVSPTPESATDRVFIWDLDETIIIFHSLLTGSYATKYQKDAQSVVQLGFKMEEMVFNLADTHFFFNDIEDCDQVHIDDVSSDDNGQDLSNYNFSSDGFHASATGGNLCLATGVRGGVDWMRKLAFRYRKIKETYNNYRNSVGGLLGSNKREQWLQLRAEIEAVTDNWLTLANKCLTLINSRTNCVNVLVTTTQLIPALAKVLLFGLGGVFPIDNIYSATKIGKESCFERIVARFGRKCTYVVIGDGQDEEAAAKAMNFPFWRITSHSEIAALYNALDMDFL
>Tribolium_castaneum|014187|XP_015837614.1 431 bp
DKDYPQSSAQQYYNSQQAYGTTSSYPASSFYNASSYPYSSLGSSRGLNPSCKASSYTSPYSSASPFSPYASYTAPASSTFAQGFEYGSYSQYASPSSSGSLGASSYQLTSLPDSPSNLADGSTSPLKADSARRSRETEQRGTRGRGRRTNTVSPTPESATDRVFIWDLDETIIIFHSLLTGSYATKYQKDAQSVVQLGFKMEEMVFNLADTHFFFNDIEDCDQVHIDDVSSDDNGQDLSNYNFSSDGFHASATGGNLCLATGVRGGVDWMRKLAFRYRKIKETYNNYRNSVGGLLGSNKREQWLQLRAEIEAVTDNWLTLANKCLTLINSRTNCVNVLVTTTQLIPALAKVLLFGLGGVFPIDNIYSATKIGKESCFERIVARFGRKCTYVVIGDGQDEEAAAKAMNFPFWRITSHSEIAALYNALDMDFL
>Trichonephila_clavipes_Genome|019050|PRD36623.1 431 bp
----------------------------------------------------------------------------------------------------------------------------------------------------------------------------------LT---------DAPLTVSLGLRMEEKIYNFADTHFFFNDLEDCDQVHIDDVSSDDNGQDLTNYNFQADGFQAAATNASLCLATGVRGGVDWMRKLAFRYRRIKEVYNQYRNNVGGILGPVRREEWLQLRSEIENLTDNWATLALKCLSIIHSRSSCVNVLVTTTQLVPALAKVLMYNLGGVFSIENIYSATKIGKDSCFERIVSRFSRKCTYVVIGDGRDEEHAAKQMNFPFWRVSSHSDLAALHHALDLGHL
>REF_Dmel@FBpp0297250_eya-PC 431 bp
VMSHWTHGSSAAVKSSRSPGQNGSVAGSNLYGCSSASNPAVAAAAAAVYDGKFYSYGTPYAATAARAAAAAYYAASGNNNSQLYPYAGYGQQDSPSSSASHGAASSNLSESPTDTHSTTHSPHSPLPISPSTNSSGGTGKTGRARGRRHQQPSPDTGNSEERVFVWDLDETLIIFHTLLSGSYANRYTKDHSSLMTIAFRMEEMVFNMADTHFFFNEIEECDQVHIDDVSSDDNGQDLSAYNFATDGFHTNTAPPNLCLPTGVRGGVDWMRKLAFRYRKIKDIYNSYRGNVGTLLGPGKREAWLQIRSEIEVATDNWATLALKCLSMISQRENCVNVLVTSTQLAPALAKVLLFGLGGIFNIENIYSAHKIGHETCYERIVTRFGRKSTYVVIGDGNEEETAAKAMNFPFWRISAHSDIRALYTALDMGFL
>REF_Dmel@FBpp0078963_eya-PB 431 bp
VMSHWTHGSSAAVKSSRSPGQNGSVAGSNLYGCSSASNPAVAAAAAAVYDGKFYSYGTPYAATAARAAAAAYYAASGNNNSQLYPYAGYGQQDSPSSSASHGAASSNLSESPTDTHSTTHSPHSPLPISPSTNSSGGTGKTGRARGRRHQQPSPDTGNSEERVFVWDLDETLIIFHTLLSGSYANRYTKDHSSLMTIAFRMEEMVFNMADTHFFFNEIEECDQVHIDDVSSDDNGQDLSAYNFATDGFHTNTAPPNLCLPTGVRGGVDWMRKLAFRYRKIKDIYNSYRGNVGTLLGPGKREAWLQIRSEIEVATDNWATLALKCLSMISQRENCVNVLVTSTQLAPALAKVLLFGLGGIFNIENIYSAHKIGHETCYERIVTRFGRKSTYVVIGDGNEEETAAKAMNFPFWRISAHSDIRALYTALDMGFL
>REF_Dmel@FBpp0078964_eya-PA 431 bp
VMSHWTHGSSAAVKSSRSPGQNGSVAGSNLYGCSSASNPAVAAAAAAVYDGKFYSYGTPYAATAARAAAAAYYAASGNNNSQLYPYAGYGQQDSPSSSASHGAASSNLSESPTDTHSTTHSPHSPLPISPSTNSSGGTGKTGRARGRRHQQPSPDTGNSEERVFVWDLDETLIIFHTLLSGSYANRYTKDHSSLMTIAFRMEEMVFNMADTHFFFNEIEECDQVHIDDVSSDDNGQDLSAYNFATDGFHTNTAPPNLCLPTGVRGGVDWMRKLAFRYRKIKDIYNSYRGNVGTLLGPGKREAWLQIRSEIEVATDNWATLALKCLSMISQRENCVNVLVTSTQLAPALAKVLLFGLGGIFNIENIYSAHKIGHETCYERIVTRFGRKSTYVVIGDGNEEETAAKAMNFPFWRISAHSDIRALYTALDMGFL
>REF_Ptep@XP_015924748.1_eyes_absent_homolog_1_isoform_X7 431 bp
AIDFTGSYPSSYYSSMQAYQQNPAYAASNFYNQASQATAGVTGGRALSHQSGSQSYLNPYGTFPAGTYGSAYGFSSNATNAQSYDYSSYSQSGPTNSGSPLGTATYQLSQLPPCSTSDNHHSTSPVKLETTNTLIKKGGKTGKGRGRRLNNPSPDPENNLERVFVWDLDETIIIFHSLLTGSFATRYGKDAPLSVSLGLRMEEKIFNLADTHFFFNDLEECDQVHIDDVSSDDNGQDLTNYNFQADGFHAAASNASICLATGVRGGVDWMRKLAFRYRRIKEVYNQYRNNVGGLLGPGKREDWLQLRSEIEDLTDNWATLALKCLSIIHSRSSCVNVLVTTTQLVPALAKVLLYNLGGVFSIENIYSATKTGKDSCFERIVSRFSRKCTYVVVGDGRDEEHAAKQMNFPFWRVSSHSDLAALHHALDLGHL
>REF_Ptep@XP_015924747.1_eyes_absent_homolog_2_isoform_X6 431 bp
AIDFTGSYPSSYYSSMQAYQQNPAYAASNFYNQASQATAGVTGGRALSHQSGSQSYLNPYGTFPAGTYGSAYGFSSNATNAQSYDYSSYSQSGPTNSGSPLGTATYQLSQLPPCSTSDNHHSTSPVKLETTNTLIKKGGKTGKGRGRRLNNPSPDPENNLERVFVWDLDETIIIFHSLLTGSFATRYGKDAPLSVSLGLRMEEKIFNLADTHFFFNDLEECDQVHIDDVSSDDNGQDLTNYNFQADGFHAAASNASICLATGVRGGVDWMRKLAFRYRRIKEVYNQYRNNVGGLLGPGKREDWLQLRSEIEDLTDNWATLALKCLSIIHSRSSCVNVLVTTTQLVPALAKVLLYNLGGVFSIENIYSATKTGKDSCFERIVSRFSRKCTYVVVGDGRDEEHAAKQMNFPFWRVSSHSDLAALHHALDLGHL
>REF_Ptep@XP_015924746.1_eyes_absent_homolog_1_isoform_X5 431 bp
AIDFTGSYPSSYYSSMQAYQQNPAYAASNFYNQASQATAGVTGGRALSHQSGSQSYLNPYGTFPAGTYGSAYGFSSNATNAQSYDYSSYSQSGPTNSGSPLGTATYQLSQLPPCSTSDNHHSTSPVKLETTNTLIKKGGKTGKGRGRRLNNPSPDPENNLERVFVWDLDETIIIFHSLLTGSFATRYGKDAPLSVSLGLRMEEKIFNLADTHFFFNDLEECDQVHIDDVSSDDNGQDLTNYNFQADGFHAAASNASICLATGVRGGVDWMRKLAFRYRRIKEVYNQYRNNVGGLLGPGKREDWLQLRSEIEDLTDNWATLALKCLSIIHSRSSCVNVLVTTTQLVPALAKVLLYNLGGVFSIENIYSATKTGKDSCFERIVSRFSRKCTYVVVGDGRDEEHAAKQMNFPFWRVSSHSDLAALHHALDLGHL
>REF_Ptep@XP_015924745.1_eyes_absent_homolog_2_isoform_X4 431 bp
AIDFTGSYPSSYYSSMQAYQQNPAYAASNFYNQASQATAGVTGGRALSHQSGSQSYLNPYGTFPAGTYGSAYGFSSNATNAQSYDYSSYSQSGPTNSGSPLGTATYQLSQLPPCSTSDNHHSTSPVKLETTNTLIKKGGKTGKGRGRRLNNPSPDPENNLERVFVWDLDETIIIFHSLLTGSFATRYGKDAPLSVSLGLRMEEKIFNLADTHFFFNDLEECDQVHIDDVSSDDNGQDLTNYNFQADGFHAAASNASICLATGVRGGVDWMRKLAFRYRRIKEVYNQYRNNVGGLLGPGKREDWLQLRSEIEDLTDNWATLALKCLSIIHSRSSCVNVLVTTTQLVPALAKVLLYNLGGVFSIENIYSATKTGKDSCFERIVSRFSRKCTYVVVGDGRDEEHAAKQMNFPFWRVSSHSDLAALHHALDLGHL
>REF_Ptep@XP_015924744.1_eyes_absent_homolog_1_isoform_X3 431 bp
AIDFTGSYPSSYYSSMQAYQQNPAYAASNFYNQASQATAGVTGGRALSHQSGSQSYLNPYGTFPAGTYGSAYGFSSNATNAQSYDYSSYSQSGPTNSGSPLGTATYQLSQLPPCSTSDNHHSTSPVKLETTNTLIKKGGKTGKGRGRRLNNPSPDPENNLERVFVWDLDETIIIFHSLLTGSFATRYGKDAPLSVSLGLRMEEKIFNLADTHFFFNDLEECDQVHIDDVSSDDNGQDLTNYNFQADGFHAAASNASICLATGVRGGVDWMRKLAFRYRRIKEVYNQYRNNVGGLLGPGKREDWLQLRSEIEDLTDNWATLALKCLSIIHSRSSCVNVLVTTTQLVPALAKVLLYNLGGVFSIENIYSATKTGKDSCFERIVSRFSRKCTYVVVGDGRDEEHAAKQMNFPFWRVSSHSDLAALHHALDLGHL
>REF_Ptep@XP_015924743.1_eyes_absent_homolog_1_isoform_X2 431 bp
AIDFTGSYPSSYYSSMQAYQQNPAYAASNFYNQASQATAGVTGGRALSHQSGSQSYLNPYGTFPAGTYGSAYGFSSNATNAQSYDYSSYSQSGPTNSGSPLGTATYQLSQLPPCSTSDNHHSTSPVKLETTNTLIKKGGKTGKGRGRRLNNPSPDPENNLERVFVWDLDETIIIFHSLLTGSFATRYGKDAPLSVSLGLRMEEKIFNLADTHFFFNDLEECDQVHIDDVSSDDNGQDLTNYNFQADGFHAAASNASICLATGVRGGVDWMRKLAFRYRRIKEVYNQYRNNVGGLLGPGKREDWLQLRSEIEDLTDNWATLALKCLSIIHSRSSCVNVLVTTTQLVPALAKVLLYNLGGVFSIENIYSATKTGKDSCFERIVSRFSRKCTYVVVGDGRDEEHAAKQMNFPFWRVSSHSDLAALHHALDLGHL
>REF_Ptep@XP_015924742.1_eyes_absent_homolog_1_isoform_X1 431 bp
AIDFTGSYPSSYYSSMQAYQQNPAYAASNFYNQASQATAGVTGGRALSHQSGSQSYLNPYGTFPAGTYGSAYGFSSNATNAQSYDYSSYSQSGPTNSGSPLGTATYQLSQLPPCSTSDNHHSTSPVKLETTNTLIKKGGKTGKGRGRRLNNPSPDPENNLERVFVWDLDETIIIFHSLLTGSFATRYGKDAPLSVSLGLRMEEKIFNLADTHFFFNDLEECDQVHIDDVSSDDNGQDLTNYNFQADGFHAAASNASICLATGVRGGVDWMRKLAFRYRRIKEVYNQYRNNVGGLLGPGKREDWLQLRSEIEDLTDNWATLALKCLSIIHSRSSCVNVLVTTTQLVPALAKVLLYNLGGVFSIENIYSATKTGKDSCFERIVSRFSRKCTYVVVGDGRDEEHAAKQMNFPFWRVSSHSDLAALHHALDLGHL
