# Supplementary material for: Systemic paralogy and function of retinal determination network homologs in arachnids
Source: BMC Genomics. 2020 Nov 23;21:811. doi: 10.1186/s12864-020-07149-x (PMC7681978; doi:10.1186/s12864-020-07149-x)
Supplement: Supplementary file 4 — Additional file 4. Dataset S1: Dataset of the orthology analyses. Alignments and sequences of Charinus RDGN genes identified in this study and gene trees in Newick format; alignments of opsins and arrestins. (.zip). Available at: https://datadryad.org/stash/share/xb2VW4o80AmId3mLFZB07Ho7rHxPx-htK9q5J_-2miM; doi:https://doi.org/10.5061/dryad.xgxd254d1 [file 12864_2020_7149_MOESM4_ESM.zip › Additional_file4_Dataset_S1_Orthology_results/Dataset_S1_FS2_atonal.nwk]

(((('Tribolium_castaneum_005683_XP_008196491.1':2.9999999999752447E-6,('Tribolium_castaneum_005681_XP_008196489.1':0.0,'Tribolium_castaneum_005682_XP_008196490.1':0.0):2.9999999999752447E-6):0.05744099999999985,('Daphnia_magna_007716_KZS03176.1':0.2873160000000001,(Strigamia_maritima_004877_SMAR011224-PA:0.044846000000000164,('Drosophila_melanogaster_G007992_GNP_001260674.1':0.30817700000000015,('Centruroides_sculpturatus_i5k_012026_XP_023221361.1':0.10351700000000008,('Trichonephila_clavipes_Genome_002394_PRD19967.1':0.04411100000000001,('Parasteatoda_tepidariorum_G018858_GXP_015926552.1':2.9999999999752447E-6,'Parasteatoda_tepidariorum_G018860_GXP_015926554.1':2.9999999999752447E-6):0.04272099999999979):2.9999999999752447E-6):0.07128699999999988):0.013741000000000003):0.07927799999999996):2.9999999999752447E-6):1.2335619999999998,(('Parasteatoda_tepidariorum_G018073_GXP_015925593.1':0.0815539999999999,(Strigamia_maritima_009251_SMAR012298-PA:0.36138800000000004,'Daphnia_magna_023480_KZS18940.1':0.5363279999999999):0.23413400000000006):0.33860500000000004,('Drosophila_melanogaster_G015289_GNP_524124.1':0.5267140000000001,(('Centruroides_sculpturatus_i5k_032480_XP_023241815.1':0.10328899999999996,(Strigamia_maritima_006822_SMAR001477-PA:0.19464500000000018,('Tribolium_castaneum_019618_XP_970244.1':0.3041940000000001,('Daphnia_magna_023952_KZS19412.1':0.03867199999999982,Strigamia_maritima_000338_SMAR010329-PA:0.16720899999999994):0.02559200000000006):0.07049700000000003):0.03550000000000009):0.045090000000000074,((Ixodes_scapularis_1_6_016782_ISCW020498-PA:0.2459230000000001,('Parasteatoda_tepidariorum_G014047_GXP_015920734.1':0.0024200000000000887,'Trichonephila_clavipes_Genome_010212_PRD27785.1':0.08762100000000017):0.07284200000000007):0.026901000000000064,((Charinus_israelensis_030689_TRINITY_DN26780_c0_g1:2.9999999999752447E-6,Charinus_israelensis_030688_TRINITY_DN26780_c0_g1:2.9999999999752447E-6):0.1083320000000001,(('Tachypleus_tridentatus_2019G_016854_evm.model.Hic_chr_3.138':0.1440929999999998,'Tachypleus_tridentatus_2019G_009650_evm.model.Hic_chr_12.1438':0.05732300000000001):0.012103999999999893,('Tachypleus_tridentatus_2019G_003112_evm.model.Hic_chr_10.1062':0.10069100000000009,('Tetranychus_urticae_G014702_GXP_015795669.1':0.009678000000000075,'Tetranychus_urticae_G014706_GXP_015795673.1':0.023864000000000107):0.2860090000000002):0.055088999999999944):0.02315099999999992):0.03885800000000006):0.04084899999999991):2.9999999999752447E-6):0.5684550000000002):0.1221270000000001):0.05217449999999957,((((Charinus_ioanniticus_038434_TRINITY_DN9333_c0_g1:0.7966229999999999,Strigamia_maritima_008258_SMAR009752-PA:0.7470569999999999):0.3400130000000001,(('Tetranychus_urticae_G011045_GXP_015792012.1':0.7185450000000002,'Drosophila_melanogaster_G015469_GNP_524322.1':0.7617780000000001):0.23835099999999976,(('Drosophila_melanogaster_G009594_GNP_001262334.1':2.9999999999752447E-6,'Drosophila_melanogaster_G030174_GNP_996177.1':2.9999999999752447E-6):0.07994799999999991,('Tribolium_castaneum_019412_XP_969845.1':0.09018899999999963,(Strigamia_maritima_004729_SMAR009985-PA:0.09872799999999993,((Charinus_israelensis_003526_TRINITY_DN11244_c1_g2:2.9999999995311555E-6,Charinus_ioanniticus_004020_TRINITY_DN12348_c0_g1:2.9999999995311555E-6):0.016595000000000137,('Centruroides_sculpturatus_i5k_009542_XP_023218877.1':0.07401299999999988,('Trichonephila_clavipes_Genome_002542_PRD20115.1':0.07800699999999994,Ixodes_scapularis_1_6_003078_ISCW003737-PA:0.21669700000000036):0.024092000000000002):0.012093999999999827):0.04800000000000004):0.0571959999999998):0.1934370000000003):0.3102520000000002):0.3868229999999999):0.06982200000000005,((('Tribolium_castaneum_018414_XP_967920.2':0.13771699999999987,('Drosophila_melanogaster_G007132_GNP_001259789.1':2.9999999999752447E-6,'Drosophila_melanogaster_G015899_GNP_524820.2':2.9999999999752447E-6):0.24218200000000012):0.10089300000000012,('Daphnia_magna_019182_KZS14642.1':0.35287,(Strigamia_maritima_012065_SMAR005703-PA:0.09430000000000005,(Ixodes_scapularis_1_6_009913_ISCW011969-PA:0.23302900000000015,('Tachypleus_tridentatus_2019G_024512_evm.model.Hic_chr_7.990':0.13793100000000003,(('Parasteatoda_tepidariorum_G011970_GXP_015918109.1':2.9999999999752447E-6,'REF_Ptep_XP_015918109.1_protein_atonal_homolog':2.9999999999752447E-6):0.010540999999999912,(Charinus_israelensis_014255_TRINITY_DN1594_c0_g2:2.9999999999752447E-6,Charinus_israelensis_014257_TRINITY_DN1594_c0_g2:2.9999999999752447E-6):0.10143199999999997):0.07983399999999996):0.06421799999999989):0.07533199999999995):0.09167899999999984):0.007609999999999895):0.901543,(('Tribolium_castaneum_021089_XP_973186.1':0.4278620000000002,Strigamia_maritima_009001_SMAR004847-PA:0.10449599999999992):0.05819900000000011,('Limulus_polyphemus_012372_m.7487':0.2791299999999999,(('Limulus_polyphemus_004644_m.3837':0.2485339999999998,'Tachypleus_tridentatus_2019G_000233_evm.model.Hic_chr_1.1380':0.16492400000000007):0.051935000000000064,(('Parasteatoda_tepidariorum_G023909_GXP_021001063.1':2.9999999999752447E-6,'Parasteatoda_tepidariorum_G023910_GXP_021001064.1':2.9999999999752447E-6):0.14205699999999988,(Charinus_ioanniticus_024807_TRINITY_DN41450_c0_g2:0.1342430000000001,('Centruroides_sculpturatus_i5k_025814_XP_023235149.1':2.9999999999752447E-6,('Centruroides_sculpturatus_i5k_025834_XP_023235169.1':0.0,('Centruroides_sculpturatus_i5k_025809_XP_023235144.1':0.0,'Centruroides_sculpturatus_i5k_025823_XP_023235158.1':0.0):0.0):2.9999999999752447E-6):0.07529900000000023):0.08235100000000006):0.0412030000000001):0.07062799999999991):0.12826199999999988):0.6268100000000001):0.16029300000000002):0.123197,(Ixodes_scapularis_1_6_003025_ISCW003677-PA:0.19121699999999997,(('Tachypleus_tridentatus_2019G_024295_evm.model.Hic_chr_7.1001':0.21148800000000012,('Tachypleus_tridentatus_2019G_004646_evm.model.Hic_chr_10.1059':0.212893,'Tachypleus_tridentatus_2019G_008264_evm.model.Hic_chr_12.992':0.29149800000000003):0.06662100000000004):0.04099699999999995,(((Ixodes_scapularis_1_6_003023_ISCW003670-PA:0.5984969999999998,('Centruroides_sculpturatus_i5k_003878_XP_023213213.1':0.18310199999999988,'Centruroides_sculpturatus_i5k_034116_XP_023243451.1':0.13696900000000012):0.007136999999999949):0.04566399999999993,('Centruroides_sculpturatus_i5k_032506_XP_023241841.1':0.25237299999999996,('Dinothrombium_tinctorium_017016_RWS16029.1':2.9999999999752447E-6,('Dinothrombium_tinctorium_018201_RWS17230.1':0.0,('Dinothrombium_tinctorium_017041_RWS16054.1':0.0,('Dinothrombium_tinctorium_017003_RWS16016.1':0.0,'Dinothrombium_tinctorium_018407_RWS17437.1':0.0):0.0):0.0):2.9999999999752447E-6):0.2718370000000001):0.047458):0.04780399999999996,('Tachypleus_tridentatus_2019G_017167_evm.model.Hic_chr_3.139':0.1990860000000001,(((('Tachypleus_tridentatus_2019G_025163_evm.model.Hic_chr_7.1002':0.22951900000000003,(Charinus_israelensis_018687_TRINITY_DN18286_c1_g1:2.9999999999752447E-6,Charinus_israelensis_018686_TRINITY_DN18286_c1_g1:2.9999999999752447E-6):0.1575169999999999):0.018462999999999896,(Charinus_israelensis_053467_TRINITY_DN54603_c1_g1:2.9999999999752447E-6,(Charinus_ioanniticus_009075_TRINITY_DN15646_c0_g1:0.0,(Charinus_israelensis_053469_TRINITY_DN54603_c1_g1:0.0,(Charinus_ioanniticus_009076_TRINITY_DN15646_c0_g1:0.0,Charinus_israelensis_053468_TRINITY_DN54603_c1_g1:0.0):0.0):0.0):2.9999999999752447E-6):0.10785400000000012):0.07169099999999995,(('Trichonephila_clavipes_Genome_019165_PRD36738.1':0.07577900000000004,(REF_Cupiennius_salei_LN624815__Cs-atonalA:0.060130999999999935,'Parasteatoda_tepidariorum_G012942_GXP_015919354.1':0.009921999999999986):0.015840000000000076):0.0615190000000001,(Ixodes_scapularis_1_6_003022_ISCW003667-PA:0.22974300000000003,('Dinothrombium_tinctorium_018409_RWS17439.1':2.0000000000575113E-6,('Dinothrombium_tinctorium_017000_RWS16013.1':0.0,('Dinothrombium_tinctorium_017015_RWS16028.1':0.0,('Dinothrombium_tinctorium_017045_RWS16058.1':0.0,'Dinothrombium_tinctorium_018196_RWS17225.1':0.0):0.0):0.0):2.9999999999752447E-6):0.3756360000000001):0.12054000000000009):0.0484929999999999):0.056813,((Strigamia_maritima_008017_SMAR006456-PA:0.39351800000000003,(('Daphnia_magna_006247_KZS01707.1':0.07380999999999993,('Tribolium_castaneum_019845_XP_970709.2':0.1738139999999999,(REF_Dmel_FBpp008131_ato-PA:2.9999999999752447E-6,'Drosophila_melanogaster_G028110_GNP_731223.1':2.9999999999752447E-6):0.23069399999999995):0.29292699999999994):0.08182500000000004,((REF_Dmel_FBpp0080631_amos:2.0000000000575113E-6,'Drosophila_melanogaster_G014406_GNP_477446.1':2.0000000000575113E-6):0.34897200000000006,('Tribolium_castaneum_021658_XP_974297.1':0.15847600000000006,('Daphnia_magna_023060_KZS18520.1':0.27082499999999987,'Daphnia_magna_023061_KZS18521.1':0.183114):0.10504500000000005):0.047857999999999956):0.09304800000000002):0.07920499999999997):0.018145000000000078,(Strigamia_maritima_011263_SMAR002729-PA:0.18771300000000002,(('Tribolium_castaneum_001356_XP_008190581.1':0.11419000000000001,(REF_Dmel_FBpp0086327_cato:2.9999999999752447E-6,'Drosophila_melanogaster_G014320_GNP_477344.1':2.9999999999752447E-6):0.5087059999999999):0.17296200000000006,((REF_Cupiennius_salei_LN624816_Cs-atonalB:2.0000000000575113E-6,('Trichonephila_clavipes_Genome_008221_PRD25794.1':0.08503100000000008,('Parasteatoda_tepidariorum_G021514_GXP_015929824.1':2.9999999999752447E-6,'Parasteatoda_tepidariorum_G012949_GXP_015919364.1':2.9999999999752447E-6):0.03194000000000008):0.05829299999999993):0.1287370000000001,(('Tetranychus_urticae_G001478_GXP_015782445.1':0.008859000000000172,('Tetranychus_urticae_G010517_GXP_015791484.1':2.9999999999752447E-6,'Tetranychus_urticae_G010508_GXP_015791475.1':2.9999999999752447E-6):1.9999999998354667E-6):0.14710599999999996,('Tetranychus_urticae_G001158_GXP_015782125.1':2.9999999999752447E-6,('Tetranychus_urticae_G001135_GXP_015782102.1':2.9999999999752447E-6,('Tetranychus_urticae_G001143_GXP_015782110.1':0.0,'Tetranychus_urticae_G001151_GXP_015782118.1':0.0):1.9999999998354667E-6):1.9999999998354667E-6):0.0987490000000002):0.50108):0.046588000000000074):0.045287999999999995):0.05436900000000011):0.045527000000000095):0.0274049999999999):0.05018300000000009):0.03801100000000002):0.017006000000000077):0.23067400000000005):0.08179450000000044);
