# Supplementary material for: Systemic paralogy and function of retinal determination network homologs in arachnids
Source: BMC Genomics. 2020 Nov 23;21:811. doi: 10.1186/s12864-020-07149-x (PMC7681978; doi:10.1186/s12864-020-07149-x)
Supplement: Supplementary file 5 — Additional file 5. Dataset S2: Dataset for the differential gene expression analyses. DESeq2 dataset (DESeq (dds); filtered for padj > 0.5) of the DGE analysis of Comparison 1, 2.1 and 2.2 (see “Material and Methods” for explanation). run_ddseq2.r: custom R script used to run all three analysis. (.zip). Available at: https://datadryad.org/stash/share/xb2VW4o80AmId3mLFZB07Ho7rHxPx-htK9q5J_-2miM; doi:https://doi.org/10.5061/dryad.xgxd254d1 [file 12864_2020_7149_MOESM5_ESM.zip]

Archive with 9 entries (8 files):
- Additional_file5_Dataset_S2_DESeq_results/
- Additional_file5_Dataset_S2_DESeq_results/.DS_Store
- __MACOSX/Additional_file5_Dataset_S2_DESeq_results/._.DS_Store
- Additional_file5_Dataset_S2_DESeq_results/Dataset_S2_Comparison_2_1_SpeciesDGE_mapto_CisrTransv3.csv
- Additional_file5_Dataset_S2_DESeq_results/Dataset_S2_Comparison_2_2_SpeciesDGE_mapto_CioTransV3.csv
- Additional_file5_Dataset_S2_DESeq_results/Dataset_S2_Comparison_1_StagesDGE_mapto_CioTransV3.csv
- __MACOSX/Additional_file5_Dataset_S2_DESeq_results/._Dataset_S2_Comparison_1_StagesDGE_mapto_CioTransV3.csv
- Additional_file5_Dataset_S2_DESeq_results/run_ddseq2_supp.r
- __MACOSX/Additional_file5_Dataset_S2_DESeq_results/._run_ddseq2_supp.r
