# Supplementary material for: Systemic paralogy and function of retinal determination network homologs in arachnids
Source: BMC Genomics. 2020 Nov 23;21:811. doi: 10.1186/s12864-020-07149-x (PMC7681978; doi:10.1186/s12864-020-07149-x)
Supplement: Supplementary file 5 — Additional file 5. Dataset S2: Dataset for the differential gene expression analyses. DESeq2 dataset (DESeq (dds); filtered for padj > 0.5) of the DGE analysis of Comparison 1, 2.1 and 2.2 (see “Material and Methods” for explanation). run_ddseq2.r: custom R script used to run all three analysis. (.zip). Available at: https://datadryad.org/stash/share/xb2VW4o80AmId3mLFZB07Ho7rHxPx-htK9q5J_-2miM; doi:https://doi.org/10.5061/dryad.xgxd254d1 [file 12864_2020_7149_MOESM5_ESM.zip › Additional_file5_Dataset_S2_DESeq_results/Dataset_S2_Comparison_2_1_SpeciesDGE_mapto_CisrTransv3.csv]

	baseMean	log2FoldChange	lfcSE	stat	pvalue	padj
Arrestin-2-like-A	56.0272376981136	0.0568255178008064	0.590022102897619	0.0963108289023992	0.923273710849255	0.952983274730489
Arrestin-2-like-B	0	NA	NA	NA	NA	NA
atlA	4.09375688948126	1.96211502134837	1.13345368584819	1.73109412924982	0.0834349772860714	0.176614244707705
atlB	12.9025450644503	0.231410232134613	0.729534508751113	0.317202585153597	0.751089888467869	0.836211688860226
C-opsin	15.6300195788727	-2.44212375705753	0.783783451901221	-3.1158143886984	0.00183437694424188	0.0106111418421447
dac-1	29.715016778575	-0.170350859979466	0.526459376856755	-0.323578356599045	0.746257276047091	0.832716643663989
dac-2	21.0546201893252	0.326194278222501	0.441835522577584	0.738270830556009	0.46034988833602	0.601106951147693
eya	1037.95101645414	-0.330777289876856	0.230060850593095	-1.43778173915342	0.150495992179603	0.265045167715246
eyg	26.8915107732043	-0.56576720981328	0.371369699558832	-1.52346088139496	0.127643440417429	0.235969710473869
eylA	22.1734233088287	2.03855662882195	0.453420216871065	4.49595442146251	6.92585723346187e-06	0.00010861194799347
eylB	7.96063199371915	0.870441194335753	0.676005615035887	1.28762420751423	0.197876808485603	0.32564283048632
hth-1	2214.83867187723	-0.130353291837148	0.299067288461707	-0.435866097250682	0.662933884180009	0.769849632940481
hth-2	55.6922193905361	-0.156951433642252	0.405300101278372	-0.387247457247619	0.698573019744422	0.796670775864822
optix-1	11.1986719402643	2.96465095983423	0.666355416318994	4.44905359396825	8.62494944344797e-06	0.000130904090376107
optix-2	6.76718340939395	2.49029465087867	0.787242618389598	3.16331279926496	0.00155984634200105	0.00933853625745036
otd-1	201.030314732015	-0.507322449082994	0.31620303655835	-1.60441991514328	0.108621524119454	0.210953599097423
otd-2	5.5823919775635	-1.39627712981006	0.976386176033426	-1.4300459839389	0.152703821698431	0.267956269440194
Peropsin	0.368709951620031	0.418986598233163	2.45516239746938	0.170655349994374	0.864494773237486	NA
r-opsin	11.3875342891712	-4.7758363658622	1.00940389007115	-4.73134333326729	2.23038918519392e-06	4.15666427780403e-05
so-1	158.243740346956	0.432253938076224	0.270446066604977	1.59829996236399	0.109976235790252	0.212770446262379
so-2	2.67708853779918	-0.771218562875204	0.840201645407475	-0.917896991859833	0.358672796670364	0.504185273547042
TRINITY_DN0_c0_g1	374.520629938834	1.72732132506821	0.305026232519369	5.66286155391087	1.48869267908112e-08	5.38169216726629e-07
TRINITY_DN0_c0_g2	1826.19096809683	0.506611391743566	0.272017195672797	1.86242414010089	0.0625433290935426	0.144800915871524
TRINITY_DN0_c0_g3	18.8528824481949	1.10021264367401	0.868974602290049	1.26610448771986	0.205475676144391	0.334730947441099
TRINITY_DN0_c0_g4	0.79362007145403	2.61477347100723	2.37697368306042	1.10004308825188	0.271313348598721	NA
TRINITY_DN0_c0_g5	9.69902787266377	0.795328275854626	0.531198435519264	1.49723384459362	0.13433242180247	0.244600048009448
TRINITY_DN0_c1_g1	166.196562316457	0.998587680005408	0.364262250925321	2.741397653665	0.00611784168232131	0.0268999432033932
TRINITY_DN0_c10_g1	88.7148063839659	0.715020154667799	0.347885073568129	2.05533438768758	0.0398467180688096	0.105740848776321
TRINITY_DN0_c10_g2	33.2817465448309	-1.33611813139961	0.39746233049543	-3.36162204285916	0.000774861059962003	0.00535977726890252
TRINITY_DN0_c103_g1	1.4136416340252	3.42950963582338	1.27926444182133	2.68084496348595	0.00734365302664147	0.0309461512752843
TRINITY_DN0_c11_g1	62.4222405376309	-1.5612974703033	0.338272999531135	-4.61549539119984	3.92158744278375e-06	6.69121188327117e-05
TRINITY_DN0_c12_g1	2.62139768262962	4.30960362468586	1.46424526965582	2.9432252328183	0.00324812010640199	0.0165806573748807
TRINITY_DN0_c12_g2	28.1108126558945	1.19610836789058	0.583253389486548	2.05075253646368	0.0402910518874793	0.106577582143317
TRINITY_DN0_c13_g1	2.25451038139383	4.11769880315328	1.78793252357345	2.30305045009386	0.0212760047218465	0.0679874596398585
TRINITY_DN0_c13_g2	21.5390446073894	2.69562634954704	1.3456440426398	2.0032239315376	0.0451532580643401	0.115356347311339
TRINITY_DN0_c132_g1	1573.21318208231	1.03150052176734	0.623455768828104	1.65448869565556	0.0980282582913351	0.196822739524593
TRINITY_DN0_c137_g1	1.26826489681996	-2.070890521757	1.6496914822395	-1.2553198849919	0.20936265937938	0.339357081155378
TRINITY_DN0_c14_g1	0	NA	NA	NA	NA	NA
TRINITY_DN0_c15_g1	7.66687167227706	2.472681605114	1.1598246118098	2.13194441636792	0.0330114162447548	0.0927554816213033
TRINITY_DN0_c15_g2	6.87715930925183	0.0704340401493444	0.777441996033598	0.0905971641726189	0.927812685329451	0.95585717264707
TRINITY_DN0_c16_g1	65.3526812814167	1.10356329534629	0.273504461152682	4.03490053030702	5.46254339311776e-05	0.000614916860344712
TRINITY_DN0_c165_g1	45.1468356351767	1.01229716515055	0.501083615979893	2.02021605350428	0.0433609818100933	0.11219949230423
TRINITY_DN0_c17_g1	102.388615352602	1.67054188409374	0.321536241016245	5.19550106953368	2.041691622927e-07	5.35894227806354e-06
TRINITY_DN0_c18_g1	10.2028830609165	0.623909597767225	0.528910330762734	1.17961318106132	0.238154098065161	0.373609840912751
TRINITY_DN0_c18_g2	8.08640093095319	0.728179882279971	0.662361530635809	1.09936922450943	0.271607048870644	0.411659675605561
TRINITY_DN0_c2_g1	0	NA	NA	NA	NA	NA
TRINITY_DN0_c2_g2	671.934174489123	-0.205098452892334	0.289297697059021	-0.708952940093717	0.478353680856781	0.617331715450236
TRINITY_DN0_c20_g1	2.81962349822897	-0.193338396766483	1.16390474182193	-0.166111873093531	0.868068910591427	0.917700026419448
TRINITY_DN0_c251_g1	0.464661227288884	1.81809515195211	2.28206292562078	0.79668931629374	0.425631490267756	NA
TRINITY_DN0_c251_g2	0.843087932189213	2.68313549462654	1.77734442535276	1.50963170466749	0.13113742672232	NA
TRINITY_DN0_c26_g1	55.3626667089946	3.44419900853134	1.30887314930767	2.63142307591317	0.00850281134264374	0.0345898317541443
TRINITY_DN0_c26_g2	34.7287787865948	3.70612569717365	0.748214507386912	4.95329302036262	7.29679675318555e-07	1.59409467115142e-05
TRINITY_DN0_c26_g3	0.136350090306454	0.054958944172232	3.10919828939718	0.0176762428950414	0.985897133110635	NA
TRINITY_DN0_c269_g1	0	NA	NA	NA	NA	NA
TRINITY_DN0_c269_g2	0.405641319876541	-0.344212087603744	2.85209454897378	-0.12068747430817	0.90393858052544	NA
TRINITY_DN0_c27_g1	14.8977627084282	0.579706621033449	0.543010482103357	1.06757906180365	0.285710432650032	0.427581601113677
TRINITY_DN0_c29_g1	4.37197645815455	3.25864470965901	1.02129124883173	3.19071049848573	0.0014192341289776	0.0086587326907288
TRINITY_DN0_c293_g1	1.16012189130803	3.17698190064389	1.48552663412579	2.13862331893732	0.0324661873851574	NA
TRINITY_DN0_c3_g1	582.017203082964	-1.49075613999274	0.315090603352494	-4.73119834146567	2.23198307791613e-06	4.15794047265172e-05
TRINITY_DN0_c33_g1	1.53166359313962	3.54866458999794	1.79482452782912	1.97716519636052	0.0480229602379221	0.120318731256846
TRINITY_DN0_c34_g1	0.331405124003234	-2.44345935421973	3.11055297990289	-0.78553857465434	0.432137862773208	NA
TRINITY_DN0_c34_g3	1.98784713822402	3.94230970095812	1.22112521723056	3.22842378924828	0.00124474420673053	0.00781564300154103
TRINITY_DN0_c4_g1	91.3729587704839	3.29943836728342	0.727965623655104	4.5324095809868	5.83146400245349e-06	9.39598498311148e-05
TRINITY_DN0_c4_g2	1469.8401004357	1.61815762493116	0.440309589436446	3.67504515857183	0.000237807348285492	0.00206887645701225
TRINITY_DN0_c40_g1	2.12774615016851	1.9960723418666	1.08880989462162	1.83326065617752	0.0667638173372829	0.151594408241475
TRINITY_DN0_c416_g1	0	NA	NA	NA	NA	NA
TRINITY_DN0_c43_g1	4.66299231217124	5.16116245003334	3.00775978537061	1.7159490179823	0.08617137393635	0.180536620871372
TRINITY_DN0_c465_g1	2.06266248947272	1.59145723117896	1.46339059143385	1.0875136416038	0.276809873089071	0.417482551651526
TRINITY_DN0_c494_g1	12.3995763862714	2.09782783663009	0.726610964606218	2.88714035270166	0.00388760769924305	0.0190251166019646
TRINITY_DN0_c494_g2	0.860510938572006	0.682137811818011	1.90317454067275	0.358421047171471	0.720028243142393	NA
TRINITY_DN0_c5_g1	8.65482722324474	4.4704246580337	2.66806547146205	1.67553034430748	0.0938302225607561	0.191157430284089
TRINITY_DN0_c506_g1	0.110468374667745	-1.48799431906745	3.11653965008542	-0.477450790342637	0.633041154430582	NA
TRINITY_DN0_c506_g2	0	NA	NA	NA	NA	NA
TRINITY_DN0_c511_g1	0	NA	NA	NA	NA	NA
TRINITY_DN0_c534_g1	12.909351786961	5.64811948853448	0.980843877889416	5.75842865093691	8.49005382376451e-09	3.29037099771544e-07
TRINITY_DN0_c6_g1	14.929272533744	2.53191019207515	0.599781206455716	4.2213896748065	2.42800783855678e-05	0.000312508818804796
TRINITY_DN0_c662_g1	0	NA	NA	NA	NA	NA
TRINITY_DN0_c7_g1	237.799181932068	-0.402315519383929	0.305030140559177	-1.31893693733481	0.187190196135388	0.312392332866534
TRINITY_DN0_c722_g1	0	NA	NA	NA	NA	NA
TRINITY_DN0_c787_g1	0.203817791903475	0.59822261944336	3.10319591795121	0.192776297488274	0.847134167150694	NA
TRINITY_DN0_c8_g1	172.628961282054	0.0172458507181121	0.48042797895809	0.0358968492124738	0.971364608214178	0.982441412044849
TRINITY_DN0_c8_g2	12.877774032699	0.527685934670344	0.459732913938835	1.14780977970298	0.251047099170526	0.388584579813503
TRINITY_DN0_c9_g1	77.3551112057516	1.13642729768993	0.516656855372783	2.19957847432406	0.0278368158010354	0.0823037186704048
TRINITY_DN0_c9_g2	43.465287186986	0.518153467400862	0.590549171348346	0.877409524117713	0.380264241902321	0.525448332860632
TRINITY_DN0_c93_g1	9.95190564202338	-0.0623481657356424	0.816522258673939	-0.0763581948603558	0.939134128129949	0.962889808713973
TRINITY_DN0_c977_g1	1.61990957330501	3.63316562445575	2.10501368336935	1.72595819835261	0.084354933314126	0.177931523835134
TRINITY_DN0_c981_g1	0	NA	NA	NA	NA	NA
TRINITY_DN0_c982_g1	0	NA	NA	NA	NA	NA
TRINITY_DN0_c984_g1	0	NA	NA	NA	NA	NA
TRINITY_DN0_c988_g1	0	NA	NA	NA	NA	NA
TRINITY_DN0_c990_g1	0	NA	NA	NA	NA	NA
TRINITY_DN0_c991_g1	0	NA	NA	NA	NA	NA
TRINITY_DN0_c992_g1	0	NA	NA	NA	NA	NA
TRINITY_DN0_c993_g1	0	NA	NA	NA	NA	NA
TRINITY_DN0_c994_g1	0	NA	NA	NA	NA	NA
TRINITY_DN0_c995_g1	0	NA	NA	NA	NA	NA
TRINITY_DN1_c0_g1	241.713403702136	-1.04752377378005	0.30061637419612	-3.48458654849138	0.000492898025379846	0.00371989957264754
TRINITY_DN1_c0_g2	11.6883357690137	6.48601206865595	3.00504848504607	2.15837185354316	0.0308989322634599	0.0885884815979806
TRINITY_DN1_c1_g1	378.381464755845	0.371542559311866	0.214640889446386	1.73099617817542	0.0834524461151863	0.176626313280684
TRINITY_DN1_c1_g2	26.1492469563624	-2.28503580750564	0.80220046487739	-2.84845983959246	0.00439313975890104	0.0208939069359663
TRINITY_DN1_c10_g1	23.4358262120207	5.18357821289287	1.22461717201354	4.23281522695776	2.30784106457129e-05	0.000299948138032341
TRINITY_DN1_c11_g1	3.14321538013021	4.05457593307764	1.47858599580128	2.74219825197273	0.00610294944417886	0.0268540824682896
TRINITY_DN1_c12_g1	3.42795980212761	2.04106131864079	0.996479909894151	2.04827141859548	0.0405334119025264	0.107001434215459
TRINITY_DN1_c13_g1	0.958175012845208	2.87415421409027	2.31037100513524	1.24402280313505	0.213491170546109	NA
TRINITY_DN1_c14_g1	23.0013216064357	3.06395031047328	0.57648495612418	5.31488337713583	1.06725657790532e-07	3.05854922514354e-06
TRINITY_DN1_c14_g2	58.4146486089297	1.85321360061454	0.356930220195247	5.19208936581722	2.07947141296788e-07	5.44002807107652e-06
TRINITY_DN1_c14_g3	34.3205305258514	3.23720158586855	0.51424930877908	6.29500425300375	3.07391431632777e-10	1.69645169924077e-08
TRINITY_DN1_c14_g4	0.581483049759914	0.0394016122096666	2.20686069092855	0.0178541456520702	0.985755209645106	NA
TRINITY_DN1_c16_g1	3.44479506837753	0.686263349743377	1.15520640026883	0.594061242721365	0.552471152094305	0.681014846274469
TRINITY_DN1_c18_g1	1.86151698061149	3.84721140144914	1.28907135449701	2.98448288997184	0.00284058087590931	0.0149277846172053
TRINITY_DN1_c2_g1	96.5683972503291	0.483437528471925	0.378988616066766	1.27559907600697	0.202097280909515	0.330820410564872
TRINITY_DN1_c2_g2	126.716989357391	0.233528299224111	0.370053241985221	0.631066756695073	0.52799687625281	0.660414177341034
TRINITY_DN1_c2_g3	37.5177219464775	3.24600996120183	0.509335512411035	6.37302894085715	1.85330894797774e-10	1.08941809982941e-08
TRINITY_DN1_c2_g4	999.670760876191	-1.2768979116404	0.19257272883565	-6.63073073410181	3.34029085122168e-11	2.3597129030693e-09
TRINITY_DN1_c21_g1	54.118713744313	-1.40734494645616	0.717224485454048	-1.9622098450323	0.0497380582053461	0.12331525791286
TRINITY_DN1_c21_g2	2.08857089637496	4.00470148637523	2.04456425657543	1.95870659163482	0.0501471580504511	0.124027830852504
TRINITY_DN1_c25_g1	20.8136837758866	3.95932355420365	0.669872912182999	5.91055927504354	3.40948133293934e-09	1.46414226917954e-07
TRINITY_DN1_c27_g1	1.44795893524936	2.87249021072695	1.27351561039954	2.25555948216902	0.0240982331388245	0.0742913681541544
TRINITY_DN1_c3_g1	421.351575274912	0.828150088495098	0.38173710838414	2.16942516277913	0.0300504203230677	0.0867857732060497
TRINITY_DN1_c4_g1	352.879190707245	-0.384290198008319	0.283627268483565	-1.35491273481198	0.175445361779531	0.297630364609097
TRINITY_DN1_c5_g1	130.142845495932	0.737899372067388	0.27358673338363	2.69713141036224	0.00699396642377612	0.0298115165116247
TRINITY_DN1_c5_g2	65.2560348663689	8.96723621012386	2.33000977361602	3.84858308821911	0.000118803001952559	0.00117347096465559
TRINITY_DN1_c6_g1	30.7688119562927	0.938387771551868	0.411867912727727	2.27837066824918	0.0227045024622632	0.0712037626289919
TRINITY_DN1_c6_g2	483.72599649778	0.610150411787173	0.311465349037094	1.95896722917485	0.0501166247367136	0.123974148903412
TRINITY_DN1_c68_g1	0	NA	NA	NA	NA	NA
TRINITY_DN1_c69_g1	0	NA	NA	NA	NA	NA
TRINITY_DN1_c7_g1	326.990338893035	2.48171888484227	0.195017793654253	12.7256023070495	4.26175740738763e-37	1.25258005734992e-33
TRINITY_DN1_c8_g1	135.590473555072	-0.849670719311909	0.266826045892712	-3.18436199310749	0.00145073468074104	0.00880962674290361
TRINITY_DN1_c9_g1	51.3903836497008	0.735893648777689	0.499389380438121	1.47358689952934	0.140592850734434	0.252614598958163
TRINITY_DN10_c0_g1	839.557065189383	-1.2324034240714	0.268446004558607	-4.59088011422549	4.41380822797379e-06	7.4090305680407e-05
TRINITY_DN10_c1_g1	48.1002712160126	-1.39080483827742	0.750546364092081	-1.8530565263078	0.0638742570840674	0.146926441063699
TRINITY_DN10_c1_g2	26.2283287321139	3.33516260121235	0.670514438802957	4.97403546919361	6.55733030271711e-07	1.45840671874555e-05
TRINITY_DN10_c1_g3	31.9111046544978	4.14379452906937	0.62316531728336	6.64959107020575	2.939084474722e-11	2.11771592978515e-09
TRINITY_DN10_c2_g1	67.679562487793	1.22013410943919	0.27959573054666	4.36392253577551	1.27750830322275e-05	0.000183137538994893
TRINITY_DN10_c3_g1	174.244853957486	-0.904080096061505	0.391298534150953	-2.31046123907209	0.0208626320829163	0.067026688246578
TRINITY_DN10_c4_g1	21.6370181200728	2.7390117594684	0.476022369503195	5.75395597968851	8.71788664233072e-09	3.36731035950807e-07
TRINITY_DN10_c5_g1	23.4861072302087	3.01495828099696	0.480397519165292	6.27596555085372	3.47471117488303e-10	1.89203338088784e-08
TRINITY_DN10_c7_g1	0.851497192327673	1.31533081538681	1.84631932694535	0.712407001427521	0.476212781228392	NA
TRINITY_DN10_c8_g1	12.9119881384774	-1.95559874790058	1.05369943385543	-1.85593603362314	0.0634626761212356	0.146293413907086
TRINITY_DN100_c0_g1	324.919867819766	-1.61200853706432	0.369068746207147	-4.36777308734658	1.2551980107868e-05	0.000180574200340646
TRINITY_DN100_c0_g2	0	NA	NA	NA	NA	NA
TRINITY_DN1000_c0_g1	210.265988227481	0.0888078341638166	0.231960809042042	0.382857063357287	0.701825748591252	0.799139953856671
TRINITY_DN1000_c1_g1	160.077678267205	-1.60281061548114	0.249605983829526	-6.42136294527222	1.35059580568462e-10	8.20629803432857e-09
TRINITY_DN10000_c0_g1	301.764857127023	-0.240234055522384	0.800268127732136	-0.300191957167129	0.764030739589608	0.84555414832007
TRINITY_DN10000_c0_g2	1.20458297191991	0.747331306110506	1.79512608385771	0.416311318091094	0.677182211640233	0.780765791830642
TRINITY_DN10000_c1_g1	7.2908931111995	0.4822860482648	1.07870364836068	0.447097818754704	0.654804433875756	0.76389216646746
TRINITY_DN10000_c1_g2	1.81366711054038	2.63276435214898	1.4346210777723	1.83516357938724	0.0664814557506108	0.151137921655521
TRINITY_DN100001_c0_g1	0.192668390232183	0.59647292200722	3.10324899125836	0.192209172930513	0.847578360911783	NA
TRINITY_DN100001_c0_g2	0.652413162182742	2.31663381248675	2.5047988311578	0.9248781912821	0.355029271987175	NA
TRINITY_DN100002_c0_g1	4.46705992229745	-1.1377272309234	0.877418099496778	-1.29667627277796	0.194742596601976	0.321846959550037
TRINITY_DN100002_c1_g1	1.62598553746675	0.825889077635575	1.45166309510519	0.568926137490413	0.569406266680983	0.695448994416409
TRINITY_DN100002_c2_g1	0	NA	NA	NA	NA	NA
TRINITY_DN100003_c0_g1	0.169523777900052	0.361917909089953	3.10672853596741	0.116494861041103	0.907260358664662	NA
TRINITY_DN100004_c0_g1	0.0281049453956643	-0.538505719589758	3.11540418279833	-0.17285260209995	0.862767288788262	NA
TRINITY_DN100005_c0_g1	1.07272115672201	3.05718707400945	1.68075638596791	1.81893527196024	0.0689213058212078	NA
TRINITY_DN100006_c0_g1	1.18384431357982	1.23674022867404	1.82392016472302	0.678067084620368	0.497729159430385	0.634375161378502
TRINITY_DN100007_c0_g1	0.0681750451532269	-0.508990981323635	3.11504522164268	-0.1633976218988	0.870205375171774	NA
TRINITY_DN100007_c0_g2	0.885190536639938	1.3882361175164	1.84882378206636	0.750875302980374	0.452727704837957	NA
TRINITY_DN100007_c0_g3	0.0681750451532269	-0.508990981323635	3.11504522164268	-0.1633976218988	0.870205375171774	NA
TRINITY_DN100007_c1_g1	0.18719687819726	0.582760512813756	3.10366684021953	0.187765163857773	0.851060745220774	NA
TRINITY_DN100007_c5_g1	0.187044591337651	0.582058019635591	3.10368833840316	0.187537521868275	0.851239207329992	NA
TRINITY_DN100007_c6_g1	0.0701406171424262	-0.508990981323635	3.11504522164268	-0.1633976218988	0.870205375171774	NA
TRINITY_DN100007_c7_g1	0	NA	NA	NA	NA	NA
TRINITY_DN100009_c0_g1	0.068175045153227	-0.508990981323635	3.11504522164268	-0.1633976218988	0.870205375171774	NA
TRINITY_DN10001_c0_g1	139.691374439883	-0.470050052189573	0.260691407487159	-1.80308993196382	0.0713740920751007	0.158717655317076
TRINITY_DN100010_c0_g1	0.919561875522152	-1.32146070075271	2.1129033060989	-0.625424124681101	0.531692732664068	NA
TRINITY_DN100010_c0_g2	0.0681750451532269	-0.508990981323635	3.11504522164268	-0.1633976218988	0.870205375171774	NA
TRINITY_DN100011_c0_g1	0.136350090306454	0.0549589441722317	3.10919828939718	0.0176762428950413	0.985897133110635	NA
TRINITY_DN100011_c0_g2	0.130574004552314	0.054958837276987	3.10919829033742	0.0176762085093719	0.985897160542144	NA
TRINITY_DN100012_c0_g1	0.160644521937177	0.361917909270762	3.10672853596609	0.116494861099352	0.9072603586185	NA
TRINITY_DN100014_c0_g1	0.0790198731053013	-0.508990981323635	3.11504522164268	-0.1633976218988	0.870205375171774	NA
TRINITY_DN100014_c0_g2	0.136350090306454	0.0549589441722317	3.10919828939718	0.0176762428950413	0.985897133110635	NA
TRINITY_DN100016_c0_g1	1.61569353885329	3.6496455463096	2.60001026642335	1.40370428280276	NA	NA
TRINITY_DN100016_c1_g1	0.654806014676216	2.3506609339644	2.50252090251536	0.939317202746111	0.34756790886096	NA
TRINITY_DN100017_c0_g1	1.17993195743646	-0.379122212043925	1.59900936846831	-0.23709818061109	0.812580623793341	0.879513928918588
TRINITY_DN100017_c0_g2	0.612526850235985	2.24519180560503	2.52896373614623	0.8877912219597	0.374653065592145	NA
TRINITY_DN100017_c0_g3	0.0562098907913286	-0.20237393552641	3.11163823089921	-0.0650377455569207	0.948143947250179	NA
TRINITY_DN100017_c1_g1	0.136350090306454	0.0549589441722317	3.10919828939718	0.0176762428950413	0.985897133110635	NA
TRINITY_DN100017_c3_g1	0.130421717692705	0.0549588370934015	3.10919829033903	0.0176762084503168	0.985897160589256	NA
TRINITY_DN100017_c5_g1	0.262809007374609	0.999752486144807	3.08346870172405	0.324229814814017	0.745764051292897	NA
TRINITY_DN100017_c6_g1	0.14671379558608	0.391736279504561	3.10651185716394	0.126101652759244	0.899651459203839	NA
TRINITY_DN100018_c0_g1	92.8250043818491	-2.34994552628671	1.20814280605178	-1.94508920180252	0.051764243296616	0.12689247801057
TRINITY_DN100019_c0_g1	0.192820677091791	0.597348049386409	3.10322243926474	0.192492823533443	0.847356188791014	NA
TRINITY_DN10002_c0_g1	121.231766107458	1.76405569836528	0.253702802100318	6.95323695190306	3.56998303194512e-12	3.10731126407223e-10
TRINITY_DN100022_c1_g1	0.0681750451532269	-0.508990981323635	3.11504522164268	-0.1633976218988	0.870205375171774	NA
TRINITY_DN100022_c2_g1	0.0982455625380906	-0.100473342230765	3.11062885212973	-0.0323000097430379	0.974232801436268	NA
TRINITY_DN100023_c0_g1	0.483085343693412	-1.02838459119216	2.7289864370367	-0.376837560361364	0.70629432580991	NA
TRINITY_DN100023_c0_g2	8.71036757165507	-3.36451443455243	1.45617830293528	-2.31050993396238	0.0208599392037929	0.0670239700120443
TRINITY_DN100024_c0_g1	538.804000709981	-0.932910120296522	0.188930416386304	-4.93785033739093	7.89884227727802e-07	1.70586378107818e-05
TRINITY_DN100024_c1_g1	1.10101152989519	0.0419177838535928	1.88561085218876	0.0222303471604101	0.98226421003487	NA
TRINITY_DN100025_c0_g1	0.0681750451532269	-0.508990981323635	3.11504522164268	-0.1633976218988	0.870205375171774	NA
TRINITY_DN100025_c1_g1	2.98437604623901	0.229191756280462	1.52513514957292	0.150276358357253	0.880546584461699	0.925836453797761
TRINITY_DN100025_c2_g1	1.20007191710951	-3.00128554765751	2.26523888572976	-1.32493114371495	0.185193990169027	0.309862004588046
TRINITY_DN100025_c3_g1	0	NA	NA	NA	NA	NA
TRINITY_DN100025_c4_g1	0	NA	NA	NA	NA	NA
TRINITY_DN100025_c5_g1	0.0623989593990867	-0.508990981323635	3.11504522164268	-0.1633976218988	0.870205375171774	NA
TRINITY_DN100026_c0_g1	0.467896374321263	0.968404561692877	2.3257913739736	0.416376366569098	0.677134619370044	NA
TRINITY_DN100026_c0_g2	1.49696605618879	-1.37615813850144	1.46983076280991	-0.936269789231115	0.349134298664243	0.494533880276432
TRINITY_DN100027_c0_g1	0.418883181596012	1.66573677412268	2.77298893440814	0.600700837083653	0.548039261409304	NA
TRINITY_DN100029_c0_g1	2.49931057749859	1.58633701179527	1.22490815327935	1.29506608928049	0.195297431776554	0.32253195022325
TRINITY_DN100029_c0_g2	0.147194918258528	0.054958855386804	3.10919829017813	0.0176762143348713	0.985897155894794	NA
TRINITY_DN100029_c1_g1	1.29505494507182	2.70308108265924	1.44819296141027	1.86651996984362	0.0619686527764562	0.14387027472985
TRINITY_DN100029_c2_g1	0.339229898958653	1.39416864644246	2.89022363184087	0.482373969641399	0.629540309162315	NA
TRINITY_DN10003_c0_g1	82.4267329191933	-0.34971639363603	0.269400566326189	-1.29812790821158	0.19424338567778	0.321286613557863
TRINITY_DN10003_c1_g1	0.6564247355682	2.34770437510594	2.12568461973393	1.10444623502042	0.269399613973873	NA
TRINITY_DN100030_c0_g1	0.192668390232183	0.59647292200722	3.10324899125836	0.192209172930513	0.847578360911783	NA
TRINITY_DN100031_c0_g1	0.107124818500966	-0.100473339971888	3.110628852108	-0.0323000090170834	0.974232802015194	NA
TRINITY_DN100031_c0_g2	0.192820677091791	0.597348049386409	3.10322243926474	0.192492823533443	0.847356188791014	NA
TRINITY_DN100032_c0_g1	1.27067366509992	3.28755970390393	2.17878485618309	1.50889597684429	0.131325368129548	0.240720001667178
TRINITY_DN100033_c0_g1	0.158961484959478	0.280220567915071	3.10399121870704	0.090277500215286	0.928066699358581	NA
TRINITY_DN100034_c0_g1	0.528212014048992	2.02518346368249	2.60876353272848	0.776300127733067	0.437571797683631	NA
TRINITY_DN100035_c0_g1	6.24432707689101	4.42362170653211	1.51607581999135	2.91781034180557	0.00352498679956799	0.0176510512184715
TRINITY_DN100035_c3_g1	0.13522976389663	0.178159636584702	3.1081528025112	0.0573201022937998	0.954290207363337	NA
TRINITY_DN100037_c0_g1	0.2349617197467	-0.425932190128807	3.1091982670407	-0.136991003321961	0.891037906376641	NA
TRINITY_DN100038_c0_g1	0	NA	NA	NA	NA	NA
TRINITY_DN100039_c0_g1	1.48214396200504	1.73768466342386	1.53253411538605	1.13386360928489	0.256851763897266	0.395138762596946
TRINITY_DN100039_c0_g2	3.05130539639575	-1.2910425462476	0.965254982425034	-1.33751451145488	0.181054748685183	0.304627055159832
TRINITY_DN10004_c0_g1	22.4611671435891	0.114105018135695	0.321337851847047	0.355093610913936	0.722519462926524	0.814605492630269
TRINITY_DN100040_c2_g1	0.715733702525255	1.41966293622361	1.86324491051725	0.761930397990193	0.446101546228455	NA
TRINITY_DN100040_c2_g2	0.449192140943691	1.79573579211456	3.04981785830111	0.588800995845327	0.555994777743695	NA
TRINITY_DN100040_c2_g3	0.368272827605593	1.48586332271862	2.40876845995869	0.616856018923505	0.537329698512684	NA
TRINITY_DN100040_c2_g4	0.242354582397596	0.896938021754713	3.08927374581758	0.290339444009789	0.771556565828989	NA
TRINITY_DN100040_c2_g5	0.248543651005354	0.911482731387152	3.08842821890952	0.295128352281726	0.767895831830359	NA
TRINITY_DN100040_c6_g1	0.0681750451532269	-0.508990981323635	3.11504522164268	-0.1633976218988	0.870205375171774	NA
TRINITY_DN100041_c0_g1	0	NA	NA	NA	NA	NA
TRINITY_DN100042_c0_g1	0.231922737299139	0.818301755822612	3.09344442938539	0.264527705120339	0.791373319285052	NA
TRINITY_DN100042_c0_g2	0.146561508726471	0.391736278413422	3.1065118571718	0.126101652407683	0.899651459482123	NA
TRINITY_DN100043_c0_g1	0.177265435643392	0.361917908786629	3.10672853596964	0.116494860943385	0.907260358742102	NA
TRINITY_DN100044_c0_g1	0.459604706170008	1.81456317170436	2.25730431305982	0.803862891328412	0.421476163391816	NA
TRINITY_DN100046_c0_g1	2.82867809853505	1.47928464366603	1.12364345181608	1.31650715471634	0.188003878608825	0.313431558910661
TRINITY_DN100046_c1_g1	0.214249637001931	0.609364854711352	3.10285923234339	0.196388172676186	0.844306352849898	NA
TRINITY_DN100046_c3_g1	0.0623989593990867	-0.508990981323635	3.11504522164268	-0.1633976218988	0.870205375171774	NA
TRINITY_DN100046_c4_g1	0.231922737299139	0.818301755822613	3.09344442938539	0.264527705120339	0.791373319285052	NA
TRINITY_DN100046_c5_g1	0.136350090306454	0.0549589441722317	3.10919828939718	0.0176762428950413	0.985897133110635	NA
TRINITY_DN100046_c6_g1	0.0790198731053013	-0.508990981323635	3.11504522164268	-0.1633976218988	0.870205375171774	NA
TRINITY_DN100047_c0_g1	0.15248988134022	0.391736506504161	3.10651185552922	0.126101725897784	0.899651401309866	NA
TRINITY_DN100047_c0_g2	0.600750621601329	2.19377356741352	1.90011995166241	1.15454477781479	0.248276891668309	NA
TRINITY_DN100047_c0_g3	0.192820677091791	0.597348049386409	3.10322243926474	0.192492823533443	0.847356188791014	NA
TRINITY_DN100047_c0_g4	2.82882965994769	0.37331763944591	1.18392111262462	0.315323069641275	0.752516370740346	0.837217190454826
TRINITY_DN100048_c0_g1	0.164455035702118	0.361917862808303	3.10672853630676	0.116494846131148	0.907260370480634	NA
TRINITY_DN100049_c0_g1	0	NA	NA	NA	NA	NA
TRINITY_DN100049_c1_g1	0.339754899356311	1.37657708570494	2.91163033492217	0.472785665540793	0.636366101871483	NA
TRINITY_DN10005_c0_g1	14.9307943805229	0.568914973407646	1.3810380320621	0.411947361477199	0.680378005610664	0.78322928199283
TRINITY_DN10005_c0_g2	0.130574004552314	0.0549588372769871	3.10919829033742	0.017676208509372	0.985897160542144	NA
TRINITY_DN100050_c0_g1	1.8334571868697	1.57427599729946	1.16608871229353	1.35004822592193	0.177000514110717	0.299664817671243
TRINITY_DN100051_c1_g1	1.2586551708068	0.831991537563782	1.57848610288182	0.527081952793138	0.598136678767937	0.719024579100189
TRINITY_DN100051_c2_g1	0.130574004552314	0.054958837276987	3.10919829033742	0.0176762085093719	0.985897160542144	NA
TRINITY_DN100051_c3_g1	0.130421717692705	0.0549588370934014	3.10919829033903	0.0176762084503168	0.985897160589256	NA
TRINITY_DN100051_c4_g1	0.130421717692705	0.0549588370934014	3.10919829033903	0.0176762084503168	0.985897160589256	NA
TRINITY_DN100052_c1_g1	0	NA	NA	NA	NA	NA
TRINITY_DN100053_c0_g1	1.18301452763981	-2.3982866800408	1.63582571205189	-1.46610159161304	0.14262061219978	0.255115028487728
TRINITY_DN100054_c0_g1	0	NA	NA	NA	NA	NA
TRINITY_DN100055_c0_g1	2.43085782723654	-0.533734157122918	1.16979943271155	-0.456261254876608	0.648202121872025	0.758858767856663
TRINITY_DN100055_c1_g1	0.209441590798006	0.622872727320619	3.10245404177725	0.200767753182834	0.840880178732198	NA
TRINITY_DN100056_c0_g1	1.39024670144096	-2.27411217848254	2.38190560453429	-0.954744879122602	0.339706728313595	0.484719715819627
TRINITY_DN100057_c0_g1	0.397323045921653	1.60420578421451	2.80867202702797	0.571161662443024	0.567890063107576	NA
TRINITY_DN100058_c0_g1	0.177397131998534	-0.989882069638966	3.11504519041865	-0.317774545513392	0.750655960378159	NA
TRINITY_DN100058_c1_g1	0.33016829983723	1.33895493347988	2.45055211655272	0.546389086947245	0.584798510047185	NA
TRINITY_DN100058_c2_g1	0.335099140011994	1.35035290292007	3.06641854676399	0.440368097937935	0.659670526708959	NA
TRINITY_DN100059_c0_g1	0.302770697997771	1.20780401326567	3.03112145180989	0.398467706579189	0.690285458102307	NA
TRINITY_DN100059_c0_g2	0.659057780736999	1.59820612724671	1.89980831457841	0.841245990441605	0.400210140751192	NA
TRINITY_DN100059_c1_g1	0.0701406171424262	-0.508990981323635	3.11504522164268	-0.1633976218988	0.870205375171774	NA
TRINITY_DN100059_c3_g1	0.0962799905488913	-0.100473342775188	3.11062885213497	-0.0323000099180038	0.974232801296738	NA
TRINITY_DN10006_c0_g1	0.112419781582657	0.244568699337058	3.10761998276826	0.0786996803641342	0.937271499725596	NA
TRINITY_DN10006_c0_g2	172.040275277905	0.167108020043501	0.423548875750739	0.394542471036673	0.693180577415887	0.792535936296092
TRINITY_DN10006_c1_g1	8.54011923615994	1.01742426449484	0.63298359358929	1.60734697518084	0.107978274931092	0.210106589578737
TRINITY_DN10006_c2_g1	1.74225036875332	3.73732526189167	2.11543345543744	1.76669478885539	0.0772793565735754	0.167824586612166
TRINITY_DN10006_c2_g2	16.1709002860068	-2.05194672677101	0.988118618468788	-2.07661983937794	0.0378366603322592	0.102056830778179
TRINITY_DN10006_c3_g1	53.8506286060257	3.86257608350415	0.83062970204582	4.65017814074156	3.31648441380148e-06	5.79728814917094e-05
TRINITY_DN10006_c3_g2	23.8448214049647	-2.50920881344731	0.686489537804971	-3.65513045030581	0.000257051238617036	0.00220367993751853
TRINITY_DN10006_c3_g3	0.214249637001931	0.609364854711353	3.10285923234339	0.196388172676186	0.844306352849897	NA
TRINITY_DN10006_c4_g1	0.678304060674255	2.38516874464331	2.03028915461159	1.17479263445093	0.240077687627251	NA
TRINITY_DN10006_c6_g1	0.13522976389663	0.178159636584702	3.1081528025112	0.0573201022937997	0.954290207363337	NA
TRINITY_DN10006_c7_g1	0.435726707776345	1.73930169504377	3.05165568671389	0.569953452683482	0.568709269164948	NA
TRINITY_DN100061_c0_g1	0.323546968503714	1.30399369019587	3.06845006745542	0.42496819616727	0.670859859373933	NA
TRINITY_DN100062_c0_g1	0.311429527282207	1.26956423198949	2.47610194057121	0.512726964583944	0.608142324943718	NA
TRINITY_DN100063_c0_g1	0.260843435385409	0.99018104123207	3.0839924988443	0.321071157469784	0.748156467099222	NA
TRINITY_DN100064_c0_g1	1.1897045865523	0.0906886034359274	1.82045175325746	0.0498165377212839	0.960268587849827	0.975894819485983
TRINITY_DN100065_c0_g1	0.453019926518343	1.81534122709328	2.70622833382112	0.670801204911661	0.502347179785462	NA
TRINITY_DN100066_c0_g1	1.76004762628872	-0.366645633575054	1.46151570170922	-0.250866708545291	0.801917164205457	0.87218498318945
TRINITY_DN100066_c1_g1	0.610421162987093	-0.263882696648801	2.25059241896158	-0.117250326814198	0.906661686885875	NA
TRINITY_DN100068_c0_g1	0.130421717692705	0.0549588370934015	3.10919829033903	0.0176762084503168	0.985897160589256	NA
TRINITY_DN100069_c0_g1	0.275510998181482	1.07390409625469	3.07082168956941	0.349712293586566	0.726554626626102	NA
TRINITY_DN10007_c0_g1	1.91858961353358	3.30920188472014	1.17017360207914	2.82795807292218	0.00468459414310158	0.0219285298341962
TRINITY_DN10007_c0_g2	15.4915605593298	1.12462945545131	0.63649234021263	1.76691750143546	0.077242045553178	0.167766622002848
TRINITY_DN10007_c0_g3	16.16696887982	1.84224828384374	0.686141379274645	2.68493977989096	0.00725428755361677	0.0306615621417743
TRINITY_DN10007_c2_g1	1.49069127190527	2.82034639517416	1.21154239420995	2.32789740470726	0.0199175521008857	0.0649236580422507
TRINITY_DN10007_c3_g1	0.515106159174106	0.20031252669649	2.01525131546104	0.0993982860399044	0.920822043568079	NA
TRINITY_DN10007_c3_g2	0.485183671151926	0.990107723413905	2.0264738055277	0.48858648984909	0.625134479727232	NA
TRINITY_DN10007_c4_g1	0.343946739328718	1.37487347837367	2.48436874940546	0.553409584910734	0.579982977092876	NA
TRINITY_DN10007_c5_g1	0.373676199821685	1.5290075713687	2.35230837692658	0.650003029520486	0.515690264710896	NA
TRINITY_DN10007_c5_g2	1.2749934880733	1.00583721285303	1.84402613184367	0.545457136145566	0.585439153217591	0.708448754877972
TRINITY_DN10007_c6_g1	0.0681750451532269	-0.508990981323635	3.11504522164268	-0.1633976218988	0.870205375171774	NA
TRINITY_DN10007_c7_g1	0.277700782992011	1.09657701692211	3.07835380358735	0.356221892247805	0.721674398225816	NA
TRINITY_DN100070_c0_g1	0.200819992602887	-0.581364833878118	3.11062883111325	-0.186896240420319	0.851741986972404	NA
TRINITY_DN100071_c0_g1	1.89059833860088	-0.12178471956339	1.38010945344056	-0.0882427978880845	0.929683702172431	0.956949514724026
TRINITY_DN100072_c0_g1	0	NA	NA	NA	NA	NA
TRINITY_DN100072_c2_g1	6.60750892062317	-1.05749108073948	0.986406708127431	-1.07206395904078	0.283691305489928	0.425252630978497
TRINITY_DN100072_c3_g1	0.136350090306454	0.0549589441722317	3.10919828939718	0.0176762428950413	0.985897133110635	NA
TRINITY_DN100073_c0_g1	0.61942812368863	1.45441977082307	2.15837444783197	0.673849605791985	0.500406933606434	NA
TRINITY_DN100073_c1_g1	0	NA	NA	NA	NA	NA
TRINITY_DN100075_c0_g1	0.342252069681959	1.41686898571444	2.90737668408334	0.487335883743994	0.626020322196301	NA
TRINITY_DN100076_c0_g1	0	NA	NA	NA	NA	NA
TRINITY_DN100077_c0_g1	0	NA	NA	NA	NA	NA
TRINITY_DN100077_c0_g2	0	NA	NA	NA	NA	NA
TRINITY_DN100078_c0_g1	0.401514655018022	1.60231039157963	2.81745426373614	0.568708572204064	0.569553929441278	NA
TRINITY_DN100079_c0_g1	0	NA	NA	NA	NA	NA
TRINITY_DN10008_c0_g1	93.195702151395	1.71192186707771	0.276689309032599	6.18716304241452	6.12566001362952e-10	3.14609871995361e-08
TRINITY_DN10008_c2_g1	2.26618022040427	4.11954971572561	1.50003710655123	2.74629854003876	0.00602718901581528	0.0266078036257079
TRINITY_DN10008_c3_g1	0.130421717692705	0.0549588370934014	3.10919829033903	0.0176762084503168	0.985897160589256	NA
TRINITY_DN100081_c0_g1	0.0622466725394778	-0.508990981323635	3.11504522164268	-0.1633976218988	0.870205375171774	NA
TRINITY_DN100082_c0_g1	0.390710096381517	1.57456951937559	2.83365523525567	0.555667287884977	0.578438323034411	NA
TRINITY_DN100083_c1_g1	1.61538622939056	2.45689833852726	1.53169458646129	1.60403931713534	0.108705386409307	0.211077544596941
TRINITY_DN100083_c3_g1	1.7686388385872	0.49051332583422	2.00733136733156	0.24436091310937	0.806951311103455	0.875520419970784
TRINITY_DN100083_c5_g1	1.73440548108761	-2.09354069660069	1.42904525109851	-1.46499258507831	0.142922940783624	0.255439251334547
TRINITY_DN100083_c7_g1	0.0681750451532269	-0.508990981323635	3.11504522164268	-0.1633976218988	0.870205375171774	NA
TRINITY_DN100084_c0_g1	2.7152511003696	0.805039163097626	1.42054955059167	0.566709667228659	0.570911451782817	0.696734076412131
TRINITY_DN100085_c0_g1	0.0962799905488913	-0.100473342775188	3.11062885213497	-0.0323000099180038	0.974232801296738	NA
TRINITY_DN100086_c0_g1	0.724653808228305	-0.293016561506097	1.90898926257386	-0.153493038044136	0.878009480089416	NA
TRINITY_DN100088_c0_g1	14.9046992445289	-0.0567155309139159	0.826001525601405	-0.068662743537455	0.945258074532845	0.966878512908427
TRINITY_DN100088_c0_g2	4.85584892782798	4.18650214197838	0.999025494043973	4.19058589289025	2.78235060848088e-05	0.000350024367846563
TRINITY_DN100089_c0_g1	2.21287194918302	0.964121144214899	1.15732670030143	0.833058758571622	0.404811591410139	0.549266711174055
TRINITY_DN100089_c1_g1	0.255067349631269	0.96138556200604	3.08558862122101	0.31157282451528	0.75536518972182	NA
TRINITY_DN100089_c2_g1	2.41675718710039	1.49031494449041	1.26184581924203	1.1810594620709	0.237579102409575	0.37297643716044
TRINITY_DN100089_c3_g1	0.405445798996421	1.61517790136904	2.81220466537909	0.574345786867295	0.565733831020903	NA
TRINITY_DN100089_c4_g1	0.0562098907913287	-0.20237393552641	3.11163823089921	-0.0650377455569207	0.948143947250179	NA
TRINITY_DN100089_c5_g1	0.13522976389663	0.178159636584702	3.1081528025112	0.0573201022937997	0.954290207363337	NA
TRINITY_DN100089_c6_g1	0	NA	NA	NA	NA	NA
TRINITY_DN100089_c7_g1	0.0681750451532269	-0.508990981323635	3.11504522164268	-0.1633976218988	0.870205375171774	NA
TRINITY_DN100089_c8_g1	0.0281049453956643	-0.538505719589758	3.11540418279833	-0.17285260209995	0.862767288788262	NA
TRINITY_DN10009_c0_g1	5.60745690879044	1.22806899918339	0.865868649456058	1.41830865449958	0.156100671063609	0.272362633712911
TRINITY_DN10009_c0_g2	14099.9162803297	-1.18663995798095	0.206033516802876	-5.75945106599464	8.43879184765382e-09	3.27452069785135e-07
TRINITY_DN10009_c2_g1	0.158039746210603	0.0549589441722319	3.10919828939718	0.0176762428950414	0.985897133110635	NA
TRINITY_DN100090_c0_g1	1.35636206391959	-3.83549271158327	1.89872105965929	-2.02004011704147	0.043379226477382	0.11223198155864
TRINITY_DN100090_c0_g2	4.69082815586498	-1.96690771041913	0.865961328291815	-2.27135744537118	0.0231253483034889	0.072119539679554
TRINITY_DN100091_c0_g1	0.484517288027478	1.01747108757902	2.03222739242963	0.500667932815619	0.616604844042418	NA
TRINITY_DN100091_c1_g1	0	NA	NA	NA	NA	NA
TRINITY_DN100091_c1_g2	1.25871144722171	2.03633975115483	1.73164264674241	1.17595842016574	0.239611491963245	0.375272068620098
TRINITY_DN100091_c2_g1	0.398038771271239	1.60382317263177	2.02002235143341	0.793963082385548	0.427216923635125	NA
TRINITY_DN100091_c3_g1	0.508764803706739	0.202751952601356	2.26818637281896	0.0893894589223591	0.928772400496653	NA
TRINITY_DN100091_c4_g1	0.20649070744888	0.664051307481053	3.10105846279176	0.214136984338965	0.830440235319577	NA
TRINITY_DN100092_c0_g1	0.124493345078956	0.054958944172232	3.10919828939718	0.0176762428950414	0.985897133110635	NA
TRINITY_DN100093_c0_g1	0.1929729639514	0.598222623619174	3.10319591782462	0.192776298841788	0.847134166090627	NA
TRINITY_DN100094_c0_g1	0.389586708651215	-1.88379925297243	3.11205244869268	-0.605323748243311	0.544963905012574	NA
TRINITY_DN100095_c0_g1	0.374089182675303	1.51880245794435	3.05954766472418	0.496414053441873	0.619602311886473	NA
TRINITY_DN100096_c0_g1	2.0700905975071	-1.82156752873287	1.12258492754236	-1.62265453957303	0.104663274556613	0.205825070255094
TRINITY_DN100096_c0_g2	153.455864635816	-0.951719371985762	0.348966525476154	-2.72725119031738	0.00638644014475364	0.0278100499043605
TRINITY_DN100098_c0_g1	0.136350090306454	0.0549589441722317	3.10919828939718	0.0176762428950413	0.985897133110635	NA
TRINITY_DN100098_c0_g2	0.423611729035676	-0.301012152666618	3.10119444612561	-0.0970632954159578	0.922676129200344	NA
TRINITY_DN1001_c0_g1	1618.68042725578	-0.393291220876703	0.22832867293725	-1.72247845974557	0.0849828815126623	0.178847127226505
TRINITY_DN10010_c0_g1	67.2777767956205	1.96547740894709	0.39520732093125	4.97328188231868	6.58288327332032e-07	1.4632143359269e-05
TRINITY_DN100101_c0_g1	0.918752179645674	1.31420607182992	1.63383178892362	0.804370487059581	0.421183040442097	NA
TRINITY_DN100102_c0_g1	0.0681750451532269	-0.508990981323635	3.11504522164268	-0.1633976218988	0.870205375171774	NA
TRINITY_DN100102_c0_g2	0.0681750451532269	-0.508990981323635	3.11504522164268	-0.1633976218988	0.870205375171774	NA
TRINITY_DN100103_c1_g1	0.487697430486614	1.89733577251489	2.27611656081606	0.833584626190952	0.404515091881371	NA
TRINITY_DN100104_c0_g1	3.68444521409234	-3.09008450529776	1.09670023426185	-2.81761999200956	0.00483810330452402	0.0224979458323774
TRINITY_DN100104_c3_g1	3.36783260420032	1.11835891017151	1.71991184095901	0.650241997024639	0.515535917206607	0.649667065066014
TRINITY_DN100104_c4_g1	0.345651615323909	1.39874266946111	2.90199750801786	0.481993063604141	0.629810873764324	NA
TRINITY_DN100104_c5_g1	0.136350090306454	0.0549589441722317	3.10919828939718	0.0176762428950413	0.985897133110635	NA
TRINITY_DN100104_c6_g1	0	NA	NA	NA	NA	NA
TRINITY_DN100105_c0_g1	0.0982455625380906	-0.100473342230765	3.11062885212973	-0.0323000097430379	0.974232801436268	NA
TRINITY_DN100106_c0_g1	0.0982455625380906	-0.100473342230765	3.11062885212973	-0.0323000097430379	0.974232801436268	NA
TRINITY_DN100107_c0_g1	5.00315922199883	-1.03410085087097	1.02575096789321	-1.00814026331841	0.313387130780981	0.457481863844782
TRINITY_DN10011_c0_g1	44.2537246792557	-0.453570911541118	0.30775412066221	-1.47380938576922	0.140532920519649	0.252546412631198
TRINITY_DN10011_c1_g1	24.7899081058034	3.27390396620793	0.708818579283378	4.61881793436887	3.85932295578442e-06	6.59744290271807e-05
TRINITY_DN10011_c2_g1	6.78417738360101	2.33351088392505	1.5632598644578	1.49272103568936	0.135510224637496	0.246113488491018
TRINITY_DN10011_c4_g1	0	NA	NA	NA	NA	NA
TRINITY_DN100110_c0_g1	0.0903516179351422	-0.100473344530996	3.11062885215186	-0.0323000104822825	0.974232800846744	NA
TRINITY_DN100110_c1_g1	0.164455035702118	0.361917862808303	3.10672853630676	0.116494846131148	0.907260370480634	NA
TRINITY_DN100110_c2_g1	0.0903516179351422	-0.100473344530995	3.11062885215186	-0.0323000104822825	0.974232800846744	NA
TRINITY_DN100111_c0_g1	0.615891529093214	-2.59156830780874	3.04093914833015	-0.852226296350531	0.394088504185594	NA
TRINITY_DN100111_c0_g2	2.29919813026824	4.13881725870891	2.02024116889467	2.04867484260474	0.0404939207868653	0.106938570058562
TRINITY_DN100111_c1_g1	0	NA	NA	NA	NA	NA
TRINITY_DN100112_c0_g1	0.191439654687959	0.57717579881044	3.10383799488327	0.185955516931594	0.852479645159153	NA
TRINITY_DN100113_c0_g1	2.88087531206669	4.46555731171848	1.97885892102653	2.25663247858113	0.0240310491669001	0.0741405149841609
TRINITY_DN100113_c0_g2	0.0681750451532269	-0.508990981323635	3.11504522164268	-0.1633976218988	0.870205375171774	NA
TRINITY_DN100113_c0_g3	0.521991444490037	1.99406179842375	2.63003338556104	0.758188777895828	0.448337978388505	NA
TRINITY_DN100113_c2_g1	0.688140978699508	1.66445132743214	2.56462808767652	0.649003001811496	0.516336435938695	NA
TRINITY_DN100113_c3_g1	0.316657425690858	0.129868233851017	2.96171631456811	0.0438489781118538	0.965024785715645	NA
TRINITY_DN100114_c0_g1	0.124797918798173	0.0549589441722318	3.10919828939718	0.0176762428950414	0.985897133110635	NA
TRINITY_DN100117_c0_g1	0.0982455625380906	-0.100473342230765	3.11062885212973	-0.0323000097430378	0.974232801436268	NA
TRINITY_DN100117_c0_g2	0.186144691606267	0.361917873908564	3.10672853622537	0.116494849707174	0.907260367646673	NA
TRINITY_DN100118_c0_g1	0.204525135459681	0.660771508161466	3.10119459949323	0.213069991889397	0.831272370206989	NA
TRINITY_DN100119_c0_g1	0.335099140011994	1.35035290292007	3.06641854676399	0.440368097937935	0.659670526708959	NA
TRINITY_DN10012_c0_g1	1363.56177478704	-1.87261911636001	0.409205650719185	-4.57622985672083	4.73430361896796e-06	7.87173740261029e-05
TRINITY_DN10012_c1_g1	17.23797702334	7.04756986086165	2.0704971064093	3.40380570397594	0.000664540048912685	0.00474228686966024
TRINITY_DN10012_c1_g2	0.714600198348728	2.46798803421002	2.42705734102372	1.01686432887038	0.309217974687636	NA
TRINITY_DN100120_c0_g1	18.2249411223128	-2.487713743993	0.848119054515571	-2.93321289121837	0.00335473771405408	0.0169951682277461
TRINITY_DN100121_c0_g1	0.289685217226049	1.17462713137339	3.03438147322039	0.387105952807825	0.698677770821322	NA
TRINITY_DN100122_c0_g1	0.205370381039056	0.609364796948203	3.10285923408305	0.196388153949975	0.844306367505882	NA
TRINITY_DN100123_c0_g1	0.255371923350487	0.962932419856847	3.08550209925935	0.312082892469264	0.754977527541594	NA
TRINITY_DN100126_c0_g1	0.0623989593990867	-0.508990981323635	3.11504522164268	-0.1633976218988	0.870205375171774	NA
TRINITY_DN100127_c0_g1	7.05059295128371	-1.38522793333522	0.899299451134729	-1.54034113062935	0.123477222941257	0.23055770687393
TRINITY_DN100127_c0_g2	2.2852249739313	4.12656294727565	2.03735907462022	2.0254470597162	0.0428214793470123	0.111229353670416
TRINITY_DN100127_c1_g1	2.16714960431592	1.36878875058877	1.03423263307929	1.32348246111069	0.185674985113269	0.310441677606334
TRINITY_DN100129_c0_g1	0.237698823053279	0.850907254148748	2.70213242171779	0.314902129632793	0.752835964596878	NA
TRINITY_DN10013_c0_g1	119.561478425409	1.18887175777214	0.436166982722425	2.72572616650521	0.00641602031809976	0.0279100085995279
TRINITY_DN10013_c2_g1	1.04273679444036	3.01439614264406	2.27237383364534	1.32654059733136	0.18466069718507	NA
TRINITY_DN100130_c0_g1	0.343394647337063	-0.906823118211345	3.10919824287038	-0.291658185608061	0.770547982831318	NA
TRINITY_DN100131_c0_g1	0	NA	NA	NA	NA	NA
TRINITY_DN100132_c0_g1	0.118608850190415	0.178159626223402	3.10815280259597	0.0573200989586485	0.954290210020035	NA
TRINITY_DN100133_c0_g1	1.14257351499433	-0.0227603160577569	1.60496831847474	-0.0141811622047386	0.988685448860018	NA
TRINITY_DN100134_c0_g1	0.0622466725394778	-0.508990981323635	3.11504522164268	-0.1633976218988	0.870205375171774	NA
TRINITY_DN100136_c0_g1	0.136350090306454	0.0549589441722317	3.10919828939718	0.0176762428950413	0.985897133110635	NA
TRINITY_DN100137_c0_g1	0.13522976389663	0.178159636584702	3.1081528025112	0.0573201022937997	0.954290207363338	NA
TRINITY_DN100138_c0_g1	0.0962799905488913	-0.100473342775188	3.11062885213497	-0.0323000099180038	0.974232801296738	NA
TRINITY_DN100138_c0_g2	0.107124818500966	-0.100473339971888	3.110628852108	-0.0323000090170834	0.974232802015194	NA
TRINITY_DN100139_c0_g1	0.99043513730735	2.91268108335354	1.71522880154984	1.69812976596575	0.0894832727117918	NA
TRINITY_DN10014_c0_g1	41.0451260786976	3.82439212882745	0.524359701448022	7.29345164829861	3.02113174431133e-13	3.32014497486569e-11
TRINITY_DN100141_c0_g1	0.149160490247727	0.0549588575808426	3.10919829015883	0.0176762150406416	0.985897155331759	NA
TRINITY_DN100141_c0_g2	0.475829908832316	1.87216062672861	2.67152296268022	0.700784029514892	0.483437806232154	NA
TRINITY_DN100142_c0_g1	0	NA	NA	NA	NA	NA
TRINITY_DN100144_c0_g1	0.540071063731132	0.345369124348175	2.23597738924289	0.154460025405319	0.877247028018727	NA
TRINITY_DN100144_c0_g2	0	NA	NA	NA	NA	NA
TRINITY_DN100145_c0_g1	8.85116428007983	1.03623358329302	1.13723767803814	0.9111847094977	0.362198059139981	0.50760504230729
TRINITY_DN100145_c0_g2	0.192559981097782	0.609364505790587	3.10285924285191	0.196388059559707	0.844306441379995	NA
TRINITY_DN100145_c0_g3	0.168386179680517	0.361917865105699	3.10672853628991	0.11649484687127	0.907260369894096	NA
TRINITY_DN100145_c1_g1	0.397345812551472	1.59783235877897	2.85522628217968	0.559616717158818	0.575740899748225	NA
TRINITY_DN100145_c1_g2	0.512098692367744	1.1166253541797	1.95520403103057	0.571104261477583	0.567928970074771	NA
TRINITY_DN100145_c1_g3	2.15184200749352	-1.49746038041784	1.28809857498089	-1.16253554619456	0.245017994562087	0.381639707030475
TRINITY_DN100146_c0_g1	0.0281049453956643	-0.538505719589758	3.11540418279833	-0.17285260209995	0.862767288788262	NA
TRINITY_DN100146_c0_g2	1.78741239537024	3.71135839146015	1.70505357141418	2.17668139798208	0.0295043471737901	0.0857120817515156
TRINITY_DN100146_c0_g3	0	NA	NA	NA	NA	NA
TRINITY_DN100146_c0_g5	0	NA	NA	NA	NA	NA
TRINITY_DN100146_c2_g1	0	NA	NA	NA	NA	NA
TRINITY_DN100146_c3_g1	0.842763061058476	-3.09368078896589	2.35803645327201	-1.31197326685646	0.189529154678589	NA
TRINITY_DN100147_c0_g1	3.19626301444303	-1.4191759556102	1.10908347623491	-1.27959345353154	0.200688153416956	0.329150761191607
TRINITY_DN100148_c2_g1	0.0701406171424262	-0.508990981323635	3.11504522164268	-0.1633976218988	0.870205375171774	NA
TRINITY_DN100148_c3_g1	0.0681750451532269	-0.508990981323635	3.11504522164268	-0.1633976218988	0.870205375171774	NA
TRINITY_DN10015_c0_g1	71.3074249818965	1.50406141652048	0.348819020858127	4.31186754902398	1.61881401425975e-05	0.000223058169156319
TRINITY_DN10015_c1_g1	3.7145855469419	4.83027745368326	1.39331169125732	3.46676015423686	0.000526771701320825	0.00392862393227479
TRINITY_DN100151_c0_g1	0	NA	NA	NA	NA	NA
TRINITY_DN100152_c0_g1	0.210421851427279	0.68416576111662	3.10022954542593	0.220682291776115	0.825339820659047	NA
TRINITY_DN100153_c0_g1	0	NA	NA	NA	NA	NA
TRINITY_DN100154_c0_g1	0.335305181853995	1.33860968707623	2.96537005629647	0.451414043327887	0.651691163751238	NA
TRINITY_DN100155_c0_g1	0.130574004552314	0.054958837276987	3.10919829033742	0.0176762085093719	0.985897160542144	NA
TRINITY_DN100156_c0_g1	0.837343283319071	1.95940714971783	1.48099378419034	1.3230353635745	0.185823617841469	NA
TRINITY_DN100157_c0_g1	0.515091971005594	-0.714038367323794	3.09818808566111	-0.230469664068645	0.81772683360813	NA
TRINITY_DN100157_c0_g2	0	NA	NA	NA	NA	NA
TRINITY_DN100158_c0_g1	0.0623989593990867	-0.508990981323635	3.11504522164268	-0.1633976218988	0.870205375171774	NA
TRINITY_DN10016_c0_g1	10.1071865301057	-0.476136909698357	0.611160693743664	-0.779069914954414	0.435938531135579	0.578642438416678
TRINITY_DN10016_c0_g2	0	NA	NA	NA	NA	NA
TRINITY_DN10016_c0_g3	21.5736118616196	0.135001067409007	1.1294672153133	0.119526326730572	0.904858383826804	0.941764338289027
TRINITY_DN100160_c0_g1	0.617996354208479	2.25269243869114	1.78144002784867	1.26453453581122	0.206038233020522	NA
TRINITY_DN100161_c0_g1	0.126350507933755	0.178159631353886	3.108152802554	0.0573201006100764	0.954290208704549	NA
TRINITY_DN100161_c1_g1	0.451931188245499	1.77500169473409	2.31426985253726	0.766981297703054	0.443092635219363	NA
TRINITY_DN100161_c2_g1	0.0623989593990867	-0.508990981323635	3.11504522164268	-0.1633976218988	0.870205375171774	NA
TRINITY_DN100162_c0_g1	0.717622939150403	2.45033349122815	1.55349087174551	1.57730794290085	0.114724685651008	NA
TRINITY_DN100163_c0_g1	0.0281049453956643	-0.538505719589758	3.11540418279833	-0.17285260209995	0.862767288788262	NA
TRINITY_DN100163_c0_g2	0.0681750451532269	-0.508990981323635	3.11504522164268	-0.1633976218988	0.870205375171774	NA
TRINITY_DN100166_c0_g1	0.0681750451532269	-0.508990981323635	3.11504522164268	-0.1633976218988	0.870205375171774	NA
TRINITY_DN100166_c0_g2	0.0681750451532269	-0.508990981323635	3.11504522164268	-0.1633976218988	0.870205375171774	NA
TRINITY_DN100167_c0_g1	0.663132134843498	0.0235770357713162	1.95597526954503	0.0120538516710389	0.990382650746706	NA
TRINITY_DN100168_c0_g1	0.339490594952662	1.3847513866255	2.9455165384042	0.470121748960106	0.638268036430228	NA
TRINITY_DN100168_c0_g2	0	NA	NA	NA	NA	NA
TRINITY_DN100169_c0_g1	0.178643419820971	-0.989882069638966	3.11504519041865	-0.317774545513392	0.750655960378159	NA
TRINITY_DN100169_c1_g1	4.07888758295506	-1.62543966007337	1.06085198036381	-1.53220212636633	0.125472563993719	0.233113504502596
TRINITY_DN100169_c3_g1	0.303615943577147	1.22213495076439	2.98231165290115	0.409794512781893	0.681956691780512	NA
TRINITY_DN100169_c4_g1	0.248769871889111	0.962387416489863	3.08553257331561	0.311903178340365	0.755114106955826	NA
TRINITY_DN100169_c5_g1	0	NA	NA	NA	NA	NA
TRINITY_DN100169_c6_g1	0.107124818500966	-0.100473339971888	3.110628852108	-0.0323000090170834	0.974232802015194	NA
TRINITY_DN10017_c0_g1	15.0456011792017	3.97133777410061	0.681461790059507	5.8276749071343	5.62049305509512e-09	2.27888724186407e-07
TRINITY_DN10017_c0_g2	0.394844463737815	1.61221101260534	2.7896333141688	0.577929365991139	0.563311808138902	NA
TRINITY_DN10017_c1_g1	26.817159925577	1.20003307879771	0.955054172136068	1.25650786500804	0.208931896175165	0.338858771397897
TRINITY_DN10017_c1_g2	53.6551491274593	8.20429164947503	1.43977012895073	5.69833439693191	1.20983572643634e-08	4.47866018683299e-07
TRINITY_DN10017_c1_g3	15.3473660384736	0.842264131783485	0.630170179533915	1.33656615171229	0.18136429389597	0.305007411722124
TRINITY_DN10017_c2_g1	0.643479252067858	2.29136302683861	1.75637671314489	1.30459656501355	0.192030258552863	NA
TRINITY_DN100171_c0_g1	0.130574004552314	0.054958837276987	3.10919829033742	0.0176762085093719	0.985897160542144	NA
TRINITY_DN100172_c0_g1	3.45523682147969	-2.03186539185909	1.117438532505	-1.81832408025539	0.0690146144324357	0.155135887469543
TRINITY_DN100172_c1_g1	0.299793208733148	1.19043075851427	2.54171364662477	0.468357542988795	0.639528924560678	NA
TRINITY_DN100172_c2_g1	0.391722013656941	1.58011279299844	3.05723413179844	0.516843893820106	0.605265136266465	NA
TRINITY_DN100173_c0_g1	0.566452999188267	2.11648420531553	2.62289831993385	0.806925754319334	0.419709259857555	NA
TRINITY_DN100174_c0_g1	0.215149536733316	0.748719350964898	3.09693125299898	0.241761695626875	0.808964820997405	NA
TRINITY_DN100175_c0_g1	3.54486515792585	2.89202301417452	1.09193304013152	2.64853512796552	0.00808414472479889	0.0332982556663147
TRINITY_DN100175_c2_g1	0	NA	NA	NA	NA	NA
TRINITY_DN100175_c3_g1	0.0623989593990867	-0.508990981323635	3.11504522164268	-0.1633976218988	0.870205375171774	NA
TRINITY_DN100175_c4_g1	0.0562098907913286	-0.20237393552641	3.11163823089921	-0.0650377455569207	0.948143947250179	NA
TRINITY_DN100175_c5_g1	0.0681750451532269	-0.508990981323635	3.11504522164268	-0.1633976218988	0.870205375171774	NA
TRINITY_DN100176_c0_g1	0.592868898077438	2.18665331268661	1.8003043638906	1.21460201760611	0.224517918982815	NA
TRINITY_DN100176_c1_g1	0.154455453329419	0.391736474542013	3.10651185575939	0.126101715599683	0.899651409461492	NA
TRINITY_DN100176_c2_g1	2.00214042033572	-1.60483162271049	1.42763177374679	-1.12412153625486	0.260961470132838	0.399813081353502
TRINITY_DN100176_c2_g2	0.124384935944556	0.178159630106437	3.1081528025642	0.0573201002085409	0.954290209024402	NA
TRINITY_DN100176_c3_g1	0.0903516179351422	-0.100473344530996	3.11062885215186	-0.0323000104822825	0.974232800846744	NA
TRINITY_DN100176_c4_g1	0.285510580554181	1.10691634611564	3.07782689563709	0.359642170807177	0.719114743054682	NA
TRINITY_DN100177_c0_g1	0.175299863654193	0.361917908870349	3.10672853596902	0.116494860970356	0.907260358720728	NA
TRINITY_DN100178_c0_g1	0.0903516179351422	-0.100473344530996	3.11062885215186	-0.0323000104822825	0.974232800846744	NA
TRINITY_DN100179_c0_g1	1.53162904335436	-0.386523836512281	1.22760085523808	-0.314861165877339	0.752867068119603	0.837474658079917
TRINITY_DN10018_c0_g1	81.015733372379	-0.133139696714852	0.325004831553426	-0.409654515222079	0.68205940045221	0.784449621862213
TRINITY_DN100180_c0_g1	0.745705566447674	1.79823766697885	2.15115852771799	0.835939166643602	0.403189126959901	NA
TRINITY_DN100180_c1_g1	0.307971136550848	0.141868634525304	3.03654516696723	0.0467204097830023	0.962736063452226	NA
TRINITY_DN100180_c1_g2	0.0622466725394778	-0.508990981323635	3.11504522164268	-0.1633976218988	0.870205375171774	NA
TRINITY_DN100180_c2_g1	0.0623989593990867	-0.508990981323635	3.11504522164268	-0.1633976218988	0.870205375171774	NA
TRINITY_DN100180_c3_g1	1.67970955118284	3.68929434933658	1.60438160973112	2.2995117414459	0.0214758974170944	0.0684583163257555
TRINITY_DN100180_c5_g1	1.17020431008918	2.58331366466879	1.57542303576934	1.63975872258797	0.101055343802496	NA
TRINITY_DN100180_c6_g1	2.90794712584765	-0.0116367083754848	1.21305960134224	-0.00959285789635474	0.992346124179373	0.995429534496665
TRINITY_DN100181_c0_g1	0.540426304075517	2.04561484170068	1.91647039382786	1.06738661253977	0.285797291240425	NA
TRINITY_DN100182_c0_g1	0.0903516179351422	-0.100473344530995	3.11062885215186	-0.0323000104822825	0.974232800846744	NA
TRINITY_DN100183_c0_g1	0.0623989593990867	-0.508990981323635	3.11504522164268	-0.1633976218988	0.870205375171774	NA
TRINITY_DN100184_c0_g1	0.0701406171424262	-0.508990981323635	3.11504522164268	-0.1633976218988	0.870205375171774	NA
TRINITY_DN100184_c1_g1	0.0681750451532269	-0.508990981323635	3.11504522164268	-0.1633976218988	0.870205375171774	NA
TRINITY_DN100185_c0_g1	0	NA	NA	NA	NA	NA
TRINITY_DN100185_c1_g1	0	NA	NA	NA	NA	NA
TRINITY_DN100186_c0_g1	2.75371878029021	-0.421618024619817	0.931096979021831	-0.452818593679414	0.650679373572309	0.760719989502392
TRINITY_DN100186_c0_g2	0.385945927902801	1.56027167227201	3.05797239021747	0.510230791246957	0.609889782712843	NA
TRINITY_DN100186_c0_g3	0	NA	NA	NA	NA	NA
TRINITY_DN100186_c0_g4	0.343089805629178	-0.908992237185944	2.92833105102095	-0.310413071933594	0.756246854804915	NA
TRINITY_DN100186_c1_g1	1.21154077201897	-2.38106004721473	1.82925563924644	-1.30165516296869	0.193034293415099	0.319742346826118
TRINITY_DN100186_c3_g1	0.130421717692705	0.0549588370934014	3.10919829033903	0.0176762084503168	0.985897160589256	NA
TRINITY_DN100186_c4_g1	0	NA	NA	NA	NA	NA
TRINITY_DN100187_c0_g1	0.136350090306454	0.054958944172232	3.10919828939718	0.0176762428950414	0.985897133110635	NA
TRINITY_DN100188_c0_g1	0.132539576541513	0.0549588394397213	3.10919829031839	0.0176762092050724	0.985897159987142	NA
TRINITY_DN100188_c1_g1	1.40575761405494	-0.505981943294239	1.21192453806635	-0.417502845599235	0.676310643347399	0.780152352387103
TRINITY_DN100189_c0_g1	0	NA	NA	NA	NA	NA
TRINITY_DN100189_c0_g2	0.0623989593990867	-0.508990981323635	3.11504522164268	-0.1633976218988	0.870205375171774	NA
TRINITY_DN10019_c0_g1	55.409497389272	1.68782881497577	0.587157008563182	2.87457833315489	0.00404567400207911	0.0196043239036372
TRINITY_DN10019_c0_g2	30.4690118850389	5.0847024637315	2.51673283631741	2.02035845456352	0.0433462195225033	0.112175890211532
TRINITY_DN10019_c1_g1	0.919727086694315	2.81871767506063	2.29456362634122	1.22843299819722	0.219284466949366	NA
TRINITY_DN100190_c0_g1	5.49566011088236	0.0705483086234951	0.675876102873406	0.104380534129802	0.916867369804566	0.948897211918509
TRINITY_DN100190_c1_g1	6.80734414104376	0.23148863892101	1.17965724058295	0.1962338134818	0.844427163199941	0.901933620732353
TRINITY_DN100190_c1_g2	0.0681750451532269	-0.508990981323635	3.11504522164268	-0.1633976218988	0.870205375171774	NA
TRINITY_DN100190_c2_g1	0	NA	NA	NA	NA	NA
TRINITY_DN100191_c0_g2	0.204525135459681	0.660771508161466	3.10119459949323	0.213069991889398	0.831272370206989	NA
TRINITY_DN100192_c0_g1	5.10294808022654	-2.48862215530386	0.765419858291791	-3.25131642241134	0.00114871932926142	0.00733367580676482
TRINITY_DN100193_c0_g1	0.355674263711637	1.48124329938942	2.85036320478912	0.519668264346337	0.60329480981644	NA
TRINITY_DN100194_c0_g1	4.12660962719113	1.68834219767504	0.970512918118794	1.73963907759998	0.0819224129973903	0.174519070886899
TRINITY_DN100194_c0_g2	2.484560697015	1.75894821585587	1.10682162770058	1.58918851225385	0.112017839239974	0.215430853820687
TRINITY_DN100194_c1_g1	0.204525135459681	0.660771508161467	3.10119459949323	0.213069991889398	0.831272370206988	NA
TRINITY_DN100195_c0_g1	1.22024572277722	3.24242012104606	2.21555171950348	1.46348202684824	0.143335528101186	0.255966860896188
TRINITY_DN100196_c0_g1	0.928055514580852	2.17690790050706	2.00286559187559	1.08689664914983	0.277082487376562	NA
TRINITY_DN100196_c0_g2	0.425603044806745	1.70210437517396	2.77307334561343	0.613797099116193	0.539349414431911	NA
TRINITY_DN100196_c1_g1	0.556316959444657	2.10245256784707	2.58013408334622	0.814861747464057	0.415151451351404	NA
TRINITY_DN100196_c2_g1	0.256285308748693	0.951285289136301	3.08615576571925	0.308242798274506	0.757897588501941	NA
TRINITY_DN100196_c3_g1	0	NA	NA	NA	NA	NA
TRINITY_DN100196_c6_g1	0.0281049453956643	-0.538505719589758	3.11540418279833	-0.17285260209995	0.862767288788262	NA
TRINITY_DN100197_c0_g1	0.136350090306454	0.0549589441722317	3.10919828939718	0.0176762428950413	0.985897133110635	NA
TRINITY_DN100199_c0_g1	0	NA	NA	NA	NA	NA
TRINITY_DN1002_c0_g1	82.2150067854002	2.57408036495243	0.434406101228546	5.92551614186047	3.11318000095787e-09	1.35159709680885e-07
TRINITY_DN1002_c0_g2	5.34480594017444	2.7558611881632	0.992087541741724	2.77784073704319	0.00547214323796138	0.0247204892300556
TRINITY_DN1002_c1_g1	281.124513017716	0.0148792678634767	0.243708098302347	0.0610536455994881	0.951316485692419	0.970632049656319
TRINITY_DN1002_c10_g1	59.743530266671	-0.778972076560455	0.844977899362908	-0.921884557155613	0.35658879511539	0.502076705707143
TRINITY_DN1002_c11_g1	1.22061977638009	2.59067550003054	1.98273521790405	1.30661697872555	0.191342827303806	0.317606005174145
TRINITY_DN1002_c12_g1	1.93673225123648	0.0977551177577282	1.31765837752853	0.07418851458379	0.940860384700625	0.964026244592277
TRINITY_DN1002_c16_g1	1.75848013738935	3.74649680332081	2.10751605861607	1.7776836328265	0.0754558292923842	0.164981464614202
TRINITY_DN1002_c17_g1	0.827019979931385	2.68241866540979	2.36916607983476	1.13222061055208	0.257541697120251	NA
TRINITY_DN1002_c18_g1	0.642066496892725	1.56237693673425	1.89391875617921	0.824944011793931	0.4094033777868	NA
TRINITY_DN1002_c19_g1	0	NA	NA	NA	NA	NA
TRINITY_DN1002_c2_g1	102.801517679702	0.127698842441783	0.427916355837878	0.298420101731665	0.765382548656305	0.846494130358103
TRINITY_DN1002_c3_g1	41.707912146986	0.0756290188431987	0.542947360497646	0.139293464423291	0.889218254170693	0.931503016275855
TRINITY_DN1002_c6_g1	2.10967020848842	4.01437162104985	2.03970950463514	1.96810948418261	0.0490554418400867	0.122138798065917
TRINITY_DN1002_c7_g1	1.72516144674287	1.53612840900671	1.529672366379	1.00422053948911	0.315272324067327	0.459338249910898
TRINITY_DN1002_c8_g1	3.54226176026336	2.44790350907494	1.65784443250486	1.47655802986072	0.139794149114491	0.251630264817803
TRINITY_DN1002_c9_g1	4.02862982643503	0.589394046539838	0.936367579933745	0.629447301647865	0.529056258891492	0.6612588449906
TRINITY_DN10020_c0_g1	16.1780084044301	6.53498325123209	0.951219959473481	6.8701073670167	6.41536012374612e-12	5.32710935058661e-10
TRINITY_DN10020_c0_g2	0.836912728735216	0.523897041714895	1.70400438082226	0.307450525134267	0.758500475660923	NA
TRINITY_DN10020_c1_g1	0.377827770478523	1.51144414190569	2.08403768663162	0.72524798932432	0.468299907039556	NA
TRINITY_DN10020_c2_g1	0.340875225766135	1.37308009893921	3.06544548080342	0.44792187874088	0.654209577840699	NA
TRINITY_DN100200_c0_g1	0.084314836186993	0.0462887565338183	3.1092747438521	0.0148873162866498	0.988122078939649	NA
TRINITY_DN100200_c0_g2	0.0562098907913287	-0.20237393552641	3.11163823089921	-0.0650377455569207	0.948143947250179	NA
TRINITY_DN100201_c0_g1	0.209593877657615	0.624027179957003	3.10241956283015	0.20114209806869	0.840587465111328	NA
TRINITY_DN100202_c0_g1	0.136350090306454	0.0549589441722317	3.10919828939718	0.0176762428950413	0.985897133110635	NA
TRINITY_DN100203_c0_g1	0	NA	NA	NA	NA	NA
TRINITY_DN100203_c0_g2	0.0281049453956643	-0.538505719589758	3.11540418279833	-0.17285260209995	0.862767288788263	NA
TRINITY_DN100203_c1_g1	0	NA	NA	NA	NA	NA
TRINITY_DN100204_c0_g1	0.136350090306454	0.054958944172232	3.10919828939718	0.0176762428950414	0.985897133110635	NA
TRINITY_DN100205_c0_g1	0.277768922810842	1.07071401932923	3.07968786751543	0.347669655299527	0.728088288177327	NA
TRINITY_DN100205_c0_g2	0.0790198731053013	-0.508990981323635	3.11504522164268	-0.1633976218988	0.870205375171774	NA
TRINITY_DN100205_c0_g3	0.373409709622358	1.49335259812781	3.06053644657798	0.487938184757625	0.625593626527269	NA
TRINITY_DN100206_c0_g1	0.0681750451532269	-0.508990981323635	3.11504522164268	-0.1633976218988	0.870205375171774	NA
TRINITY_DN100206_c0_g2	0.330158836180796	-2.43987182600793	3.11072449031353	-0.784341986442526	0.432839469221565	NA
TRINITY_DN100207_c0_g1	0.0623989593990867	-0.508990981323635	3.11504522164268	-0.1633976218988	0.870205375171774	NA
TRINITY_DN100208_c0_g1	0.400420963776157	1.61086738475424	2.80376607166618	0.574537013281197	0.565604461175055	NA
TRINITY_DN100208_c0_g2	1.56447252515787	3.59155623452747	1.31524666695154	2.73070924623739	0.00631981998829984	0.0275979230075433
TRINITY_DN100209_c0_g1	0.373936895815694	1.51825944496978	3.05956858540633	0.496233178825159	0.619729904712407	NA
TRINITY_DN10021_c0_g1	47.3764851419557	-0.249323527809102	0.295850948541833	-0.842733575937302	0.3993774645647	0.543871694622503
TRINITY_DN10021_c0_g2	0.323242394784496	1.30217794566804	2.96724910477889	0.438850227832515	0.660770063033314	NA
TRINITY_DN10021_c0_g3	0.56878326426778	1.38394381877844	2.26641350333023	0.610631650731388	0.541443464204332	NA
TRINITY_DN10021_c1_g1	3.80248287436342	1.41940108329995	0.977445647163676	1.45215346492025	0.14645893860541	0.259906673671019
TRINITY_DN10021_c1_g2	2.67582325078484	4.3818797094655	1.2405179810752	3.53229842397576	0.000411964168152289	0.00321884732608486
TRINITY_DN10021_c1_g3	0.383366226253684	1.59808544897399	2.83748111178092	0.563205669401254	0.573294842794866	NA
TRINITY_DN10021_c1_g4	13.2825166281478	-0.616102413835416	0.613212588228056	-1.00471259994142	0.315035259229253	0.459097532627304
TRINITY_DN10021_c2_g1	0.107124818500966	-0.100473339971888	3.110628852108	-0.0323000090170833	0.974232802015194	NA
TRINITY_DN10021_c2_g2	0.542506453368463	0.30165139778946	2.01116611698186	0.149988305412656	0.880773841813589	NA
TRINITY_DN10021_c3_g1	0	NA	NA	NA	NA	NA
TRINITY_DN10021_c4_g1	0.196491125076181	0.609364708085388	3.10285923675935	0.196388125141575	0.844306390052644	NA
TRINITY_DN100210_c0_g1	0	NA	NA	NA	NA	NA
TRINITY_DN100210_c0_g2	0.916656310012092	0.766640652031365	1.65391207487524	0.463531685678753	0.642983308376541	NA
TRINITY_DN100210_c1_g1	0.323090107924887	1.30211936260281	3.06853354008899	0.424345813917695	0.671313632023756	NA
TRINITY_DN100210_c1_g2	0.132387289681904	0.054958839255812	3.10919829032001	0.0176762091459131	0.985897160034337	NA
TRINITY_DN100210_c2_g1	0.0681750451532269	-0.508990981323635	3.11504522164268	-0.1633976218988	0.870205375171774	NA
TRINITY_DN100210_c2_g2	0.255371923350487	0.962932419856848	3.08550209925935	0.312082892469265	0.754977527541594	NA
TRINITY_DN100210_c3_g1	0.163334709292294	0.391736485821014	3.10651185567817	0.12610171923374	0.899651406584896	NA
TRINITY_DN100211_c1_g1	0.204525135459681	0.660771508161467	3.10119459949323	0.213069991889398	0.831272370206988	NA
TRINITY_DN100212_c0_g1	0	NA	NA	NA	NA	NA
TRINITY_DN100213_c1_g1	0.664422194269849	2.34399395042826	3.02424783397838	0.775066753489167	0.438300215787786	NA
TRINITY_DN100214_c0_g1	0.118608850190415	0.178159626223401	3.10815280259597	0.0573200989586483	0.954290210020035	NA
TRINITY_DN100215_c0_g1	1.78406203457408	3.18696673650824	1.36426957011666	2.3360242039524	0.0194899801022905	0.0639372528303097
TRINITY_DN100215_c1_g1	4.90610592439922	2.66685170811655	0.953004177330047	2.79836308334771	0.00513623399547166	0.023576345651244
TRINITY_DN100215_c4_g1	10.6252606290759	-1.6354642369737	0.778708395553472	-2.10022679389668	0.0357088954536708	0.0980795212038338
TRINITY_DN100215_c5_g1	0.0623989593990867	-0.508990981323635	3.11504522164268	-0.1633976218988	0.870205375171774	NA
TRINITY_DN100216_c0_g1	0.126350507933755	0.178159631353886	3.108152802554	0.0573201006100764	0.954290208704549	NA
TRINITY_DN100216_c1_g1	0.0623989593990867	-0.508990981323635	3.11504522164268	-0.1633976218988	0.870205375171774	NA
TRINITY_DN100216_c2_g1	0	NA	NA	NA	NA	NA
TRINITY_DN100218_c0_g1	0.454131388160832	1.79608558085247	2.7701404941189	0.648373461441982	0.516743430738221	NA
TRINITY_DN10022_c0_g1	47.8599711624438	0.107436611547342	0.522249040710919	0.205719117073136	0.83701032468235	0.896831243675434
TRINITY_DN10022_c1_g1	11.7528979534847	1.05924340286006	0.664568052521481	1.59388252089626	0.110962350053764	0.214003414077443
TRINITY_DN10022_c10_g1	0	NA	NA	NA	NA	NA
TRINITY_DN10022_c11_g1	0	NA	NA	NA	NA	NA
TRINITY_DN10022_c2_g1	0.345895108017378	1.43682060994937	2.90684824491211	0.494288139212034	0.621102700404511	NA
TRINITY_DN10022_c6_g1	19.2686906993253	-2.07489920628304	0.923286765327477	-2.24729659754962	0.0246210781876071	0.0753850634116459
TRINITY_DN10022_c8_g1	2.07529296945962	1.65021774197992	1.44600277412062	1.14122723103591	0.25377537517108	0.391626446528175
TRINITY_DN10022_c9_g1	2.17199494585809	2.31846399344858	1.75272523953542	1.32277663443879	0.185909669708093	0.310739510620645
TRINITY_DN100220_c0_g1	0	NA	NA	NA	NA	NA
TRINITY_DN100221_c2_g1	0.198596762845932	0.622872651118196	3.1024540440539	0.200767728473523	0.840880198054015	NA
TRINITY_DN100222_c0_g1	1.37114819241809	2.79154220129567	1.38811700853861	2.01102802150272	0.0443224970049367	0.113883054800616
TRINITY_DN100223_c1_g1	0.130574004552314	0.0549588372769871	3.10919829033742	0.017676208509372	0.985897160542144	NA
TRINITY_DN100224_c0_g1	0.0681750451532269	-0.508990981323635	3.11504522164268	-0.1633976218988	0.870205375171774	NA
TRINITY_DN100225_c0_g1	0.272700180612908	1.04793811302553	3.08088192063362	0.340142251479084	0.733749404582461	NA
TRINITY_DN100225_c1_g1	0.503311235213567	-0.824703741665619	2.35160647215198	-0.350698023428607	0.725814908569875	NA
TRINITY_DN100225_c1_g2	0.0681750451532269	-0.508990981323635	3.11504522164268	-0.1633976218988	0.870205375171774	NA
TRINITY_DN100226_c0_g1	0.667113388586429	0.664146381329211	1.71356392921842	0.387581910429299	0.698325457887075	NA
TRINITY_DN100227_c0_g1	1.1628524351645	3.15298779986123	2.23775729752287	1.4089945336572	0.158836784502039	NA
TRINITY_DN100227_c0_g2	0.138315662295653	0.054958846156491	3.10919829025931	0.0176762113656982	0.985897158263481	NA
TRINITY_DN100227_c0_g3	4.35996216449745	3.02734066985838	1.15526514037872	2.62047262056739	0.00878079807052864	0.0354661176653739
TRINITY_DN100227_c2_g1	0.0622466725394778	-0.508990981323635	3.11504522164268	-0.1633976218988	0.870205375171774	NA
TRINITY_DN100227_c3_g1	0.204525135459681	0.660771508161467	3.10119459949323	0.213069991889398	0.831272370206988	NA
TRINITY_DN100227_c4_g1	0.130421717692705	0.0549588370934014	3.10919829033903	0.0176762084503168	0.985897160589256	NA
TRINITY_DN100228_c0_g1	0	NA	NA	NA	NA	NA
TRINITY_DN10023_c0_g1	22.4983517106924	3.13139826251128	0.516842984824419	6.05870323184336	1.37223294405837e-09	6.51485890067561e-08
TRINITY_DN10023_c0_g2	0.0681750451532269	-0.508990981323635	3.11504522164268	-0.1633976218988	0.870205375171774	NA
TRINITY_DN10023_c1_g1	41.485806696013	1.78562766116499	0.680743150101181	2.62305637728355	0.00871448510426746	0.0352599766841059
TRINITY_DN10023_c3_g1	2.09982514455816	-0.785038117667687	1.14983935328442	-0.682737214920754	0.49477290938245	0.631881787746166
TRINITY_DN10023_c5_g1	0.991277743599435	1.59466285593255	1.85833524934743	0.858113656560371	0.390829707115066	NA
TRINITY_DN100230_c0_g1	0.124797918798173	0.0549589441722318	3.10919828939718	0.0176762428950414	0.985897133110635	NA
TRINITY_DN100230_c0_g2	3.15882499755084	0.891949400662099	0.8924766923746	0.999409181531567	0.317596513872506	0.461828370064633
TRINITY_DN100230_c0_g3	0.130421717692705	0.0549588370934014	3.10919829033903	0.0176762084503168	0.985897160589256	NA
TRINITY_DN100230_c1_g1	2.80410190762656	4.43201189559281	1.34331164727955	3.29931770082426	0.00096920154761379	0.00641407707967356
TRINITY_DN100230_c2_g1	0.188341345767904	-0.989882069638966	3.11504519041865	-0.317774545513392	0.750655960378159	NA
TRINITY_DN100231_c1_g1	0.323394681644105	1.30279715101865	2.96695138549534	0.439102965214628	0.66058693063976	NA
TRINITY_DN100231_c2_g1	0.0681750451532269	-0.508990981323635	3.11504522164268	-0.1633976218988	0.870205375171774	NA
TRINITY_DN100231_c3_g1	0	NA	NA	NA	NA	NA
TRINITY_DN100231_c4_g1	0.314993510127425	0.179879677746796	3.1011945228094	0.0580033520708793	0.95374595845782	NA
TRINITY_DN100232_c0_g1	0.526523744772605	2.02415811409918	2.16475133937164	0.935053406497362	0.349760776933614	NA
TRINITY_DN100232_c0_g2	0.303615943577147	1.22213495076439	2.98231165290115	0.409794512781892	0.681956691780512	NA
TRINITY_DN100235_c0_g1	0	NA	NA	NA	NA	NA
TRINITY_DN100235_c0_g2	0.416035725159804	1.69399229552068	2.7547851383668	0.614927194113216	0.538602802784498	NA
TRINITY_DN100237_c0_g1	0.333193117210504	1.38165760962874	2.89827760272086	0.476716794944576	0.633563801761081	NA
TRINITY_DN100237_c0_g2	0.182560398725084	0.57717566988829	3.10383799884088	0.185955475158122	0.852479677918241	NA
TRINITY_DN100238_c0_g1	1.61075062029563	0.602314350824753	1.23786505399899	0.486575131012015	0.626559450819689	0.741482073089255
TRINITY_DN100239_c0_g1	0.0790198731053013	-0.508990981323635	3.11504522164268	-0.1633976218988	0.870205375171774	NA
TRINITY_DN100239_c1_g1	0	NA	NA	NA	NA	NA
TRINITY_DN10024_c0_g1	23.0792706768326	3.59535883537789	0.978583675947925	3.67404333808775	0.00023874221207657	0.00207415400059538
TRINITY_DN10024_c0_g2	38.0407970413804	-1.71198514336807	0.769486745279987	-2.22484032878973	0.0260919589981962	0.0785730547586262
TRINITY_DN100241_c0_g1	0.286619218843841	-1.47077301653887	3.1150451574883	-0.472151427083893	0.636818707138065	NA
TRINITY_DN100241_c1_g1	0.198749049705541	0.62402709710341	3.10241956530381	0.201142071202192	0.840587486118411	NA
TRINITY_DN100241_c2_g1	0.0790198731053013	-0.508990981323635	3.11504522164268	-0.1633976218988	0.870205375171774	NA
TRINITY_DN100242_c0_g1	0.487795063194214	1.8967651472604	2.24637743789402	0.844366184980302	0.398464812179557	NA
TRINITY_DN100243_c0_g1	0.544033864355681	0.361062238628773	1.96318439955887	0.183916619707199	0.854078866567139	NA
TRINITY_DN100245_c1_g1	0	NA	NA	NA	NA	NA
TRINITY_DN100247_c0_g1	0.0622466725394778	-0.508990981323635	3.11504522164268	-0.1633976218988	0.870205375171774	NA
TRINITY_DN100247_c1_g1	0.787258745626871	0.376733679233665	2.20104230556016	0.17116148939163	0.864096787601944	NA
TRINITY_DN100248_c0_g1	0.0281049453956643	-0.538505719589758	3.11540418279833	-0.17285260209995	0.862767288788263	NA
TRINITY_DN100248_c0_g2	0.357226852847219	1.49460228332212	2.88287412850734	0.518441741365924	0.60415009773035	NA
TRINITY_DN100249_c0_g1	0.19874904970554	0.624027097103409	3.10241956530381	0.201142071202191	0.840587486118411	NA
TRINITY_DN10025_c0_g1	0.0562098907913287	-0.20237393552641	3.11163823089921	-0.0650377455569207	0.948143947250179	NA
TRINITY_DN10025_c0_g2	21.6225807530347	0.545897883010329	0.725925004388799	0.752003140420757	0.452049170232496	0.593705851490395
TRINITY_DN10025_c0_g3	0.0622466725394778	-0.508990981323635	3.11504522164268	-0.1633976218988	0.870205375171774	NA
TRINITY_DN100250_c0_g1	0.217335535400954	0.670011423937413	3.1008117747989	0.21607613508913	0.828928401745727	NA
TRINITY_DN100250_c1_g1	2.55559225928391	-0.777088111823297	1.03265485055918	-0.752514851794385	0.451741501830315	0.593441032007889
TRINITY_DN100250_c3_g1	0.359825834368475	1.47807496246403	2.85104002855006	0.518433605864079	0.604155772654883	NA
TRINITY_DN100250_c4_g1	0.0681750451532269	-0.508990981323635	3.11504522164268	-0.1633976218988	0.870205375171774	NA
TRINITY_DN100251_c0_g1	0.152902864193838	0.361917855138976	3.10672853636299	0.116494843660421	0.907260372438658	NA
TRINITY_DN100252_c0_g1	0.438240567383944	0.842993344567362	2.79115703436734	0.302022900964596	0.762634605226091	NA
TRINITY_DN100252_c0_g2	0.211407162787205	0.622872728607544	3.1024540417388	0.20076775360013	0.840880178405886	NA
TRINITY_DN100252_c1_g1	0.147194918258528	0.0549588553868045	3.10919829017813	0.0176762143348715	0.985897155894794	NA
TRINITY_DN100252_c2_g1	0.0681750451532269	-0.508990981323635	3.11504522164268	-0.1633976218988	0.870205375171774	NA
TRINITY_DN100252_c3_g1	0	NA	NA	NA	NA	NA
TRINITY_DN100253_c0_g1	0.391515072645323	1.57694087058339	2.80685243336553	0.56181823163841	0.574239869072658	NA
TRINITY_DN100254_c0_g1	0.20649070744888	0.664051307481053	3.10105846279176	0.214136984338965	0.830440235319577	NA
TRINITY_DN100255_c0_g1	0.138315662295653	0.0549588461564907	3.10919829025931	0.0176762113656981	0.985897158263481	NA
TRINITY_DN100255_c0_g2	1.7425128088598	-1.59889936130563	1.84440405027185	-0.86689213302799	0.38600111434697	0.531006779507987
TRINITY_DN100256_c0_g1	27.0492421912441	-0.653244150715228	0.461679002782084	-1.41493147138763	0.157088589526223	0.273704695960613
TRINITY_DN100256_c1_g1	1.84259403135	-0.045393691210269	1.50909079329677	-0.0300801591341644	0.97600312428766	0.985217466882772
TRINITY_DN100256_c2_g1	0.367152501195769	1.49400854346235	2.8187323367036	0.530028525237531	0.596092153381066	NA
TRINITY_DN100256_c4_g1	0.324691436074358	0.179879677746796	3.1011945228094	0.058003352070879	0.95374595845782	NA
TRINITY_DN100256_c5_g1	0	NA	NA	NA	NA	NA
TRINITY_DN100257_c0_g1	2.45162573459282	3.68294320251092	1.65129202927974	2.23034032576136	0.025724857956245	0.0777993969280471
TRINITY_DN100257_c0_g2	0.448192600442278	1.77607021692822	2.74774765558014	0.64637311702236	0.518037746049592	NA
TRINITY_DN100257_c1_g1	1.44917943538811	1.68412505872142	1.98101007928999	0.850134522952564	0.395250299826099	0.53990470695974
TRINITY_DN100257_c2_g1	0.382635816682448	1.54755076222448	2.79513108759159	0.553659457724366	0.579811926315637	NA
TRINITY_DN100257_c3_g1	0.0681750451532269	-0.508990981323635	3.11504522164268	-0.1633976218988	0.870205375171774	NA
TRINITY_DN100257_c4_g1	0.627865094241204	-0.121951875861506	1.73509612291576	-0.0702853716580099	0.94396652543726	NA
TRINITY_DN100258_c0_g1	0.0701406171424262	-0.508990981323635	3.11504522164268	-0.1633976218988	0.870205375171774	NA
TRINITY_DN100259_c0_g1	0.468088251088977	1.85080163504615	2.67938866468317	0.690755193317578	0.489719397734544	NA
TRINITY_DN10026_c0_g1	415.435974839125	-0.522426288984906	0.280461713271086	-1.8627365671119	0.0624993384595394	0.144732778620128
TRINITY_DN10026_c1_g1	44.8030667514967	2.60932563693818	0.742008122417003	3.51657287583135	0.000437156633210424	0.00337355618357451
TRINITY_DN10026_c12_g1	1.43215860917592	0.202660674882735	1.2804939302596	0.15826757948134	0.874245953951829	0.921699268512878
TRINITY_DN10026_c13_g1	0.0562098907913287	-0.202373935526409	3.11163823089921	-0.0650377455569207	0.948143947250179	NA
TRINITY_DN10026_c2_g1	3.25771508358547	4.64513527313584	1.10824580083091	4.19143051988391	2.77201081873316e-05	0.000348867029768108
TRINITY_DN10026_c3_g1	5.69170919380777	1.68729311789978	0.794326959225482	2.12417959418751	0.0336551288735627	0.0940373305321263
TRINITY_DN10026_c4_g1	4.7039943890364	-1.78194414392519	0.974017451911061	-1.82947866121797	0.06732793313939	0.152469876111353
TRINITY_DN10026_c6_g1	0.191439654687959	0.577175798810439	3.10383799488327	0.185955516931594	0.852479645159153	NA
TRINITY_DN10026_c7_g1	1.33244473373579	-0.463946663773759	1.79527983009996	-0.258425820863774	0.796078291046758	0.868144528387361
TRINITY_DN10026_c9_g1	0.247649545479287	0.971188372001461	3.08504181493707	0.314805578095956	0.752909276215097	NA
TRINITY_DN100260_c0_g1	1.15801039082379	3.14397721792792	2.24151047178732	1.40261544949241	0.160731542272445	NA
TRINITY_DN100260_c0_g2	0.124493345078956	0.054958944172232	3.10919828939718	0.0176762428950414	0.985897133110635	NA
TRINITY_DN100261_c0_g1	0.0681750451532269	-0.508990981323635	3.11504522164268	-0.1633976218988	0.870205375171774	NA
TRINITY_DN100262_c0_g1	0.256285308748693	0.9512852891363	3.08615576571925	0.308242798274505	0.757897588501941	NA
TRINITY_DN100263_c0_g1	0.130574004552314	0.0549588372769871	3.10919829033742	0.017676208509372	0.985897160542144	NA
TRINITY_DN100264_c0_g1	0.283324581886542	1.12299658393862	2.5684274865271	0.437231181269235	0.661943698496079	NA
TRINITY_DN100266_c0_g1	0	NA	NA	NA	NA	NA
TRINITY_DN100266_c0_g2	0.138315662295653	0.0549588461564909	3.10919829025931	0.0176762113656981	0.985897158263481	NA
TRINITY_DN100266_c0_g3	0.931514247450725	2.83516169414809	1.65892389459778	1.70903662511625	0.0874441654508221	NA
TRINITY_DN100266_c1_g1	2.45270946490623	4.23567601748699	1.2730081068095	3.32729697071822	0.000876928648415871	0.00591555892415771
TRINITY_DN100266_c1_g2	0.225733668691381	0.802109757722609	3.09424197779347	0.259226577455523	0.795460425950882	NA
TRINITY_DN100266_c2_g1	0.300061372776559	1.20807481813069	2.99017186573962	0.404015177847267	0.686201558076162	NA
TRINITY_DN100266_c2_g2	0.429619600413686	1.70596884002056	2.73494579434905	0.623766965892133	0.532780637135969	NA
TRINITY_DN100266_c3_g1	0.537474759976716	2.03296863064352	2.61740213898301	0.776712374596527	0.437328484358024	NA
TRINITY_DN100266_c3_g2	0.369344294068726	1.53993866010307	2.39526298403301	0.642910056377281	0.520282463700293	NA
TRINITY_DN100266_c4_g1	0	NA	NA	NA	NA	NA
TRINITY_DN100267_c0_g1	0.28782805437125	1.15424131673808	3.01866924341397	0.382367600973961	0.702188718578959	NA
TRINITY_DN100267_c1_g1	0.0790198731053013	-0.508990981323635	3.11504522164268	-0.1633976218988	0.870205375171774	NA
TRINITY_DN100269_c0_g1	0	NA	NA	NA	NA	NA
TRINITY_DN10027_c0_g1	131.937710357298	0.943640600253589	0.450620674258679	2.09409078224381	0.036251894046857	0.0991020499974017
TRINITY_DN100270_c0_g1	0	NA	NA	NA	NA	NA
TRINITY_DN100271_c0_g1	0	NA	NA	NA	NA	NA
TRINITY_DN100271_c0_g2	1.81490075533519	3.78776608253081	1.32505305521923	2.8585769208344	0.00425545922606933	0.0203817579834424
TRINITY_DN100272_c0_g1	0.181007809589502	0.574389284163521	3.10392360506012	0.185052648598417	0.853187741008205	NA
TRINITY_DN100273_c0_g1	0.140281234284852	0.0549589441722318	3.10919828939718	0.0176762428950414	0.985897133110635	NA
TRINITY_DN100273_c0_g2	0.0982455625380905	-0.100473342230765	3.11062885212973	-0.0323000097430379	0.974232801436268	NA
TRINITY_DN100274_c0_g1	0.345651615323909	1.39874266946111	2.90199750801786	0.481993063604142	0.629810873764324	NA
TRINITY_DN100274_c1_g1	0.442179959854949	0.855595618942238	2.02045886752617	0.423465992153466	0.671955305685807	NA
TRINITY_DN100274_c10_g1	0	NA	NA	NA	NA	NA
TRINITY_DN100274_c12_g1	0.192559981097782	0.609364505790587	3.10285924285191	0.196388059559707	0.844306441379995	NA
TRINITY_DN100274_c3_g1	0	NA	NA	NA	NA	NA
TRINITY_DN100274_c4_g1	0.0281049453956643	-0.538505719589758	3.11540418279833	-0.17285260209995	0.862767288788263	NA
TRINITY_DN100274_c7_g1	0.662003510808721	0.79196983591341	1.69262449094221	0.467894586277997	0.639859975145093	NA
TRINITY_DN100274_c8_g1	0.391569726797332	1.57829204801347	2.83257514155307	0.557193355565533	0.577395328941567	NA
TRINITY_DN100274_c9_g1	0	NA	NA	NA	NA	NA
TRINITY_DN100275_c0_g1	0.220936749335489	-1.96888565963286	3.11653965008542	-0.631753765615943	0.527547789333159	NA
TRINITY_DN100276_c0_g1	0.0681750451532269	-0.508990981323635	3.11504522164268	-0.1633976218988	0.870205375171774	NA
TRINITY_DN100277_c0_g1	0	NA	NA	NA	NA	NA
TRINITY_DN100278_c0_g1	0.447888026723061	1.77501995604985	2.71632765554003	0.653463124166794	0.513457755182513	NA
TRINITY_DN100278_c0_g2	0.493576530788832	0.850971067843561	1.96730791321431	0.432556114946536	0.665337277153186	NA
TRINITY_DN100278_c2_g1	0	NA	NA	NA	NA	NA
TRINITY_DN100278_c3_g1	0.0623989593990867	-0.508990981323635	3.11504522164268	-0.1633976218988	0.870205375171774	NA
TRINITY_DN100278_c4_g1	0.0281049453956643	-0.538505719589758	3.11540418279833	-0.17285260209995	0.862767288788262	NA
TRINITY_DN10028_c0_g1	19.0324704223069	0.167025712603403	0.576299266935983	0.289824614026372	0.77195041639463	0.851024847781175
TRINITY_DN10028_c1_g1	9.72448817090587	-0.856055321675231	1.00574058821991	-0.851169110307449	0.394675419256758	0.539305509908972
TRINITY_DN10028_c2_g1	2.25286158360492	-0.843020694010526	1.35954206431222	-0.620076948069278	0.535207128006002	0.666619498281768
TRINITY_DN10028_c2_g2	1.35376481647334	3.38305272378033	2.17387523369231	1.55623131969457	0.119653096316163	0.22535837409659
TRINITY_DN10028_c5_g1	0.592052654947563	0.446036716456515	2.66488247734511	0.167375754934184	0.867074400820975	NA
TRINITY_DN10028_c7_g1	0	NA	NA	NA	NA	NA
TRINITY_DN10028_c8_g1	0	NA	NA	NA	NA	NA
TRINITY_DN100280_c0_g1	0.154455453329419	0.391736474542013	3.10651185575939	0.126101715599682	0.899651409461492	NA
TRINITY_DN100281_c1_g1	0.375993894844466	0.536510714461457	2.9078855160406	0.184502007215186	0.853619652658805	NA
TRINITY_DN100281_c3_g1	0.0281049453956643	-0.538505719589758	3.11540418279833	-0.17285260209995	0.862767288788262	NA
TRINITY_DN100281_c3_g2	3.99054714668207	1.75457273070727	0.966467352899163	1.8154495601367	0.0694548507221926	0.155795728656635
TRINITY_DN100281_c4_g1	0.158039746210603	0.0549589441722319	3.10919828939718	0.0176762428950414	0.985897133110635	NA
TRINITY_DN100281_c5_g1	0.136350090306454	0.0549589441722317	3.10919828939718	0.0176762428950413	0.985897133110635	NA
TRINITY_DN100281_c7_g1	0	NA	NA	NA	NA	NA
TRINITY_DN100282_c0_g1	9.68730959499122	0.369590144439238	0.801813227560072	0.460942937501674	0.644839545137179	0.756084791241309
TRINITY_DN100282_c2_g1	0.205370381039056	0.609364796948203	3.10285923408305	0.196388153949975	0.844306367505882	NA
TRINITY_DN100282_c3_g1	0	NA	NA	NA	NA	NA
TRINITY_DN100285_c0_g1	0.61799223469968	-2.71724273557604	2.5543355940598	-1.06377671825702	0.287429860595855	NA
TRINITY_DN100285_c0_g2	0	NA	NA	NA	NA	NA
TRINITY_DN100285_c1_g1	1.94383901598179	-2.22387421133465	1.28702046279366	-1.72792451683902	0.0840017581939172	0.177450151337417
TRINITY_DN100285_c2_g1	0.0623989593990867	-0.508990981323635	3.11504522164268	-0.1633976218988	0.870205375171774	NA
TRINITY_DN100286_c0_g1	0	NA	NA	NA	NA	NA
TRINITY_DN100287_c0_g1	15.8486527167185	1.93715831382983	0.600385195242122	3.22652578574764	0.00125302940956225	0.00785634582722115
TRINITY_DN100287_c1_g1	0.0681750451532269	-0.508990981323635	3.11504522164268	-0.1633976218988	0.870205375171774	NA
TRINITY_DN100288_c0_g1	0.266856987807599	-0.0891061789341961	3.10391416422061	-0.0287076814047694	0.977097730018888	NA
TRINITY_DN100288_c0_g2	5.11255263665979	-0.591359168980424	1.01477132495533	-0.582751162195539	0.560060826124505	0.687821113503136
TRINITY_DN100288_c1_g1	4.14367188612052	3.36424443848964	1.13361609521544	2.96771054388592	0.00300026723711921	0.0155964039964462
TRINITY_DN100288_c2_g1	0.688364375567411	0.453948305928358	2.21459581026239	0.204980206241144	0.83758758980007	NA
TRINITY_DN100288_c4_g1	3.08053659140866	4.55366764720013	1.21181578320392	3.75772267560396	0.000171466761114616	0.00158362410137294
TRINITY_DN100288_c5_g1	0.0790198731053013	-0.508990981323635	3.11504522164268	-0.1633976218988	0.870205375171774	NA
TRINITY_DN100289_c0_g1	0.0982455625380906	-0.100473342230765	3.11062885212973	-0.0323000097430379	0.974232801436268	NA
TRINITY_DN100289_c0_g2	0.424169775252295	0.822151075689085	2.33508553686779	0.352086063961449	0.724773719437177	NA
TRINITY_DN10029_c0_g1	39.6360835887418	1.03437372078975	0.49601571768143	2.08536480582676	0.0370361989515863	0.100606892267263
TRINITY_DN10029_c0_g2	1.08100156511374	0.464875890846112	1.63454261878273	0.284407323188863	0.776098247534195	NA
TRINITY_DN100290_c0_g1	0.164455035702118	0.361917862808303	3.10672853630676	0.116494846131148	0.907260370480634	NA
TRINITY_DN100291_c0_g1	0.198749049705541	0.62402709710341	3.10241956530381	0.201142071202192	0.840587486118411	NA
TRINITY_DN100293_c0_g1	3.41456037430069	3.64797624123594	1.0860641408882	3.35889576305555	0.000782545789144294	0.0054023245126441
TRINITY_DN100293_c1_g1	0.951454371164767	1.01368667731563	2.14266699395494	0.473095763445988	0.636144859178924	NA
TRINITY_DN100293_c2_g1	1.34435663820405	-2.53862264988591	2.75276690074601	-0.922207633780372	0.356420281985481	0.50189535462829
TRINITY_DN100294_c0_g1	0	NA	NA	NA	NA	NA
TRINITY_DN100294_c0_g2	0.79210038122925	0.358170508765344	1.78745958727739	0.200379640085122	0.841183681437316	NA
TRINITY_DN100294_c1_g1	0	NA	NA	NA	NA	NA
TRINITY_DN100294_c1_g2	2.66781263759701	2.83720033900698	1.65102608494839	1.71844670709468	0.0857151671741218	0.179902918837497
TRINITY_DN100296_c0_g1	0.283172295026934	1.12233618577201	2.56868430508138	0.436930370755101	0.662161845548396	NA
TRINITY_DN100297_c0_g1	0.326425925891119	1.30371108864614	2.95943224010183	0.440527433262428	0.659555147696478	NA
TRINITY_DN100297_c0_g2	0.090503904794751	-0.100473344483587	3.11062885215141	-0.0323000104670465	0.974232800858894	NA
TRINITY_DN100299_c0_g1	0.0681750451532269	-0.508990981323635	3.11504522164268	-0.1633976218988	0.870205375171774	NA
TRINITY_DN100299_c0_g2	0.136350090306454	0.0549589441722317	3.10919828939718	0.0176762428950413	0.985897133110635	NA
TRINITY_DN1003_c0_g1	142.673943233956	-1.03076844140361	0.222773679211884	-4.6269758844501	3.71043698767308e-06	6.37743026487284e-05
TRINITY_DN1003_c1_g1	159.721958167471	0.227244554929237	0.291931343013905	0.778417803936912	0.436322746200514	0.578964543960221
TRINITY_DN1003_c13_g1	0.512814110190855	1.97896862641588	3.04431279296764	0.650054301577451	0.515657146413552	NA
TRINITY_DN1003_c2_g1	53.9442004243068	2.82409054185728	0.567255190332204	4.97851864555596	6.40727718828052e-07	1.43017397670305e-05
TRINITY_DN1003_c3_g1	30.0821927921074	5.21320696122739	0.999283999932333	5.21694229226166	1.81900899847199e-07	4.86541252006139e-06
TRINITY_DN1003_c4_g1	3.00111338042102	2.90535376558474	1.07128945797675	2.71201564054576	0.00668754372619569	0.0288188767399707
TRINITY_DN1003_c5_g1	3.11137427324727	1.73480697872138	1.13388857538119	1.52996248166464	0.126026015942188	0.233857929780671
TRINITY_DN1003_c7_g1	0.724143419354474	0.118684786852981	1.89251476967513	0.0627127400825273	0.949995252245581	NA
TRINITY_DN10030_c0_g1	16.4120295640528	6.97640615347288	3.00448278641737	2.3219990425679	0.0202329871833467	0.0656437178776435
TRINITY_DN10030_c1_g1	1.30993588296815	1.54741506130503	2.11631827768576	0.731182581382398	0.464667638126567	0.604957305166284
TRINITY_DN100300_c0_g1	0.753350064350563	2.52898873142485	2.94635439882786	0.858345055988836	0.390701957121638	NA
TRINITY_DN100301_c0_g1	0.876530461642082	1.37447835984577	1.66030346017989	0.827847675326086	0.407756770934253	NA
TRINITY_DN100301_c1_g1	0.544540730810001	2.04564483670546	2.28398870496606	0.895645776293739	0.370441978995075	NA
TRINITY_DN100301_c4_g1	0.538503949061851	2.03785993597324	2.23632085098888	0.911255616595499	0.362160705958317	NA
TRINITY_DN100301_c5_g1	2.49606040157668	-1.79543169214071	1.20706611738581	-1.48743442159502	0.136900111337332	0.247885420976867
TRINITY_DN100301_c6_g1	0.186892304478042	0.581355134925557	3.1037098575247	0.187309755619105	0.851417774478965	NA
TRINITY_DN100301_c7_g1	0	NA	NA	NA	NA	NA
TRINITY_DN100303_c0_g1	0.0681750451532269	-0.508990981323635	3.11504522164268	-0.1633976218988	0.870205375171774	NA
TRINITY_DN100304_c0_g1	0.198749049705541	0.62402709710341	3.10241956530381	0.201142071202191	0.840587486118411	NA
TRINITY_DN100305_c0_g1	0.1935369230323	-0.434603307724851	3.10927472960358	-0.139776425539682	0.888836640110816	NA
TRINITY_DN100306_c0_g1	0.0701406171424262	-0.508990981323635	3.11504522164268	-0.1633976218988	0.870205375171774	NA
TRINITY_DN100306_c0_g2	0.63627981697215	-1.19115122900198	2.2307849919352	-0.533960571416907	0.593368813478343	NA
TRINITY_DN100307_c0_g1	0.560915645111827	1.36038013325561	2.2288923400551	0.610339094808852	0.541637204443115	NA
TRINITY_DN100309_c0_g1	0.163334709292294	0.391736485821014	3.10651185567817	0.12610171923374	0.899651406584895	NA
TRINITY_DN100309_c1_g1	0.0681750451532269	-0.508990981323635	3.11504522164268	-0.1633976218988	0.870205375171774	NA
TRINITY_DN10031_c0_g1	38.204603826571	-0.244258820946729	0.279035781668824	-0.875367379358643	0.381374043053217	0.52653750633467
TRINITY_DN10031_c1_g1	4.15095884517439	-1.76786138314429	1.08362934435242	-1.63142627352969	0.102800404783407	0.203262316676624
TRINITY_DN10031_c1_g2	0.58466869468097	-1.80975732609833	1.96579846592835	-0.920622005493155	0.357247809204762	NA
TRINITY_DN10031_c2_g1	2.97634026157499	-1.66513409654161	1.1033828982981	-1.5091171877958	0.131268837930307	0.240679214787583
TRINITY_DN10031_c3_g1	0	NA	NA	NA	NA	NA
TRINITY_DN10031_c4_g1	4.50744010067981	-1.64422729304145	1.03416885301601	-1.58990215983231	0.111856860751358	0.215232393367699
TRINITY_DN100310_c1_g1	0.0562098907913287	-0.20237393552641	3.11163823089921	-0.0650377455569207	0.948143947250179	NA
TRINITY_DN100311_c0_g1	0.084314836186993	0.0462887565338185	3.1092747438521	0.0148873162866499	0.988122078939649	NA
TRINITY_DN100312_c0_g1	6.53724136724696	0.449990708480027	0.854022632308744	0.526907240459814	0.598258005576969	0.719132865774017
TRINITY_DN100314_c0_g1	1.07244444228423	2.85113796065102	2.12012248347909	1.34479870048467	0.178690250051738	NA
TRINITY_DN100315_c1_g1	0	NA	NA	NA	NA	NA
TRINITY_DN100316_c0_g1	0.0562098907913287	-0.20237393552641	3.11163823089921	-0.0650377455569207	0.948143947250179	NA
TRINITY_DN100316_c1_g1	0.0281049453956643	-0.538505719589758	3.11540418279833	-0.17285260209995	0.862767288788263	NA
TRINITY_DN100317_c0_g1	0.0623989593990867	-0.508990981323635	3.11504522164268	-0.1633976218988	0.870205375171774	NA
TRINITY_DN100317_c0_g2	0.591656542851961	2.16477072321485	1.88539376310775	1.14817963524319	0.250894414438191	NA
TRINITY_DN100317_c0_g3	0.0681750451532269	-0.508990981323635	3.11504522164268	-0.1633976218988	0.870205375171774	NA
TRINITY_DN100317_c1_g1	0.289100667640683	1.14752987231611	2.55882271472714	0.448460092882395	0.653821181011998	NA
TRINITY_DN100317_c2_g1	0.888986676604715	2.79338711998545	1.68487361659262	1.6579208627141	0.0973334405949999	NA
TRINITY_DN100318_c0_g1	0.306945334669639	1.26944833674265	2.98822928481803	0.424816242579575	0.670970636141976	NA
TRINITY_DN100319_c0_g1	0.230718031416161	0.834704226327349	3.09338564647857	0.269835165000379	0.787287068164554	NA
TRINITY_DN100319_c0_g2	0.136350090306454	0.0549589441722317	3.10919828939718	0.0176762428950413	0.985897133110635	NA
TRINITY_DN100319_c3_g1	0.204525135459681	0.660771508161467	3.10119459949323	0.213069991889398	0.831272370206988	NA
TRINITY_DN100319_c4_g1	0.647410396046256	2.30291185975594	2.07340272874429	1.11069201744065	0.266700939398809	NA
TRINITY_DN100319_c6_g1	1.06000832097917	3.02198257593354	2.24347031511645	1.34701250806462	0.177976204281577	NA
TRINITY_DN10032_c0_g1	2.98366501149384	3.18173832741064	1.1145740141747	2.854667601206	0.00430818932689086	0.0205697284320752
TRINITY_DN10032_c0_g2	85.506249508195	-0.387514623406666	0.21689020621164	-1.78668567002298	0.0739883064527307	0.162771503315236
TRINITY_DN10032_c1_g1	0.372965794945	-1.88379925297243	3.11205244869268	-0.605323748243311	0.544963905012574	NA
TRINITY_DN10032_c1_g2	2.18962472894082	0.831979551446553	1.43065532348487	0.581537382057874	0.560878331500993	0.688524023736872
TRINITY_DN10032_c1_g3	22.9238115497662	-1.04307173207316	0.382108013490101	-2.72978240510045	0.00633761414132586	0.0276527632844418
TRINITY_DN10032_c2_g1	1.70132809314004	-0.0414224117600245	1.39796946093303	-0.0296304124786665	0.97636181030645	0.985437862848391
TRINITY_DN10032_c4_g1	0	NA	NA	NA	NA	NA
TRINITY_DN100320_c0_g1	0.331720888972811	1.35601666440854	2.91094652305805	0.465833588376607	0.641334620840723	NA
TRINITY_DN100320_c1_g1	0.438845707473777	1.75514532918784	2.69525206238782	0.651198956001502	0.514918064197256	NA
TRINITY_DN100321_c0_g1	0.196491125076181	0.609364708085388	3.10285923675935	0.196388125141575	0.844306390052644	NA
TRINITY_DN100324_c0_g1	0.107124818500966	-0.100473339971888	3.110628852108	-0.0323000090170834	0.974232802015194	NA
TRINITY_DN100325_c0_g1	5.57565170411971	0.306576251076842	0.81928678761312	0.374198944389193	0.708256309299386	0.803912639045435
TRINITY_DN100325_c2_g1	0.562777790188108	1.31690729530307	1.95087599433308	0.675033830509182	0.499654271503748	NA
TRINITY_DN100326_c0_g1	0.242354582397596	0.896938021754714	3.08927374581758	0.290339444009789	0.771556565828989	NA
TRINITY_DN100326_c0_g2	0.0281049453956643	-0.538505719589758	3.11540418279833	-0.17285260209995	0.862767288788263	NA
TRINITY_DN100326_c1_g1	0.187044591337651	0.582058019635591	3.10368833840316	0.187537521868274	0.851239207329992	NA
TRINITY_DN100327_c1_g1	0	NA	NA	NA	NA	NA
TRINITY_DN100329_c0_g1	0.126350507933755	0.178159631353886	3.108152802554	0.0573201006100763	0.954290208704549	NA
TRINITY_DN10033_c0_g1	30.377816581859	0.395258798485889	0.511728174716948	0.772399914670554	0.439877604396189	0.582341106582577
TRINITY_DN10033_c0_g2	85.4907776735755	-1.12996652643312	0.324849191010249	-3.47843417100421	0.000504352298556054	0.00379117660120806
TRINITY_DN100330_c0_g1	0.130574004552314	0.0549588372769871	3.10919829033742	0.017676208509372	0.985897160542144	NA
TRINITY_DN100332_c0_g1	0.175299863654193	0.361917908870349	3.10672853596902	0.116494860970356	0.907260358720728	NA
TRINITY_DN100333_c0_g1	0.395841305689148	-1.93455824275216	3.10957259778523	-0.62212994934739	0.533856423175218	NA
TRINITY_DN100333_c0_g2	0.0681750451532269	-0.508990981323635	3.11504522164268	-0.1633976218988	0.870205375171774	NA
TRINITY_DN100334_c0_g1	0.415792232466335	1.66423239423265	2.78408283417611	0.597766838616764	0.549995520414215	NA
TRINITY_DN100335_c0_g1	0.0281049453956643	-0.538505719589758	3.11540418279833	-0.17285260209995	0.862767288788262	NA
TRINITY_DN100336_c0_g1	0.368980171161799	1.49418042421249	3.0605040162886	0.488213841988172	0.625398381030776	NA
TRINITY_DN100337_c0_g1	0	NA	NA	NA	NA	NA
TRINITY_DN100338_c0_g1	0.152902864193838	0.361917855138976	3.10672853636299	0.116494843660421	0.907260372438658	NA
TRINITY_DN100339_c0_g1	0.0281049453956643	-0.538505719589758	3.11540418279833	-0.17285260209995	0.862767288788262	NA
TRINITY_DN10034_c0_g1	15.9811772658559	-0.144130585480546	1.00437608611498	-0.143502605720191	0.885893253482249	0.929259994369324
TRINITY_DN100340_c0_g1	0.373939908705331	1.48224161441261	2.83060902059411	0.523647597965158	0.600523669114015	NA
TRINITY_DN100340_c0_g2	2.53894776068081	2.96977448530921	1.16116584998303	2.55757994032689	0.0105403328536567	0.0407272944451157
TRINITY_DN100340_c0_g3	0.126350507933755	0.178159631353886	3.108152802554	0.0573201006100764	0.954290208704549	NA
TRINITY_DN100340_c0_g4	1.17943030442569	1.14566965787497	1.40740794623087	0.814028129472442	0.415628836503827	0.559606285716092
TRINITY_DN100340_c1_g1	0	NA	NA	NA	NA	NA
TRINITY_DN100340_c2_g1	0.152750577334229	0.36191790927586	3.10672853596605	0.116494861100994	0.907260358617199	NA
TRINITY_DN100341_c0_g1	0.534677685890569	2.03351751374659	2.14187734494906	0.949408946568298	0.342412661885961	NA
TRINITY_DN100341_c0_g2	0.436399012812129	1.77861049151213	2.32285929356498	0.765698764638657	0.443855562298371	NA
TRINITY_DN100341_c0_g3	0.921707561087863	0.247792738867963	1.67813169403933	0.147659888522525	0.882611188864234	NA
TRINITY_DN100341_c0_g4	0.0622466725394778	-0.508990981323635	3.11504522164268	-0.1633976218988	0.870205375171774	NA
TRINITY_DN100341_c0_g5	0.0562098907913286	-0.20237393552641	3.11163823089921	-0.0650377455569208	0.948143947250179	NA
TRINITY_DN100341_c0_g6	0	NA	NA	NA	NA	NA
TRINITY_DN100341_c0_g7	0.140281234284852	0.0549589441722318	3.10919828939718	0.0176762428950414	0.985897133110635	NA
TRINITY_DN100341_c1_g1	0.230785139079603	0.825081134104186	3.09311296280773	0.266747818144744	0.789663333850357	NA
TRINITY_DN100341_c2_g1	0.241837940810958	-0.425932081925917	3.10919826608896	-0.136990968562997	0.891037933851267	NA
TRINITY_DN100341_c3_g1	0.232630080855345	0.834175036681682	3.09267059396827	0.269726442353285	0.787370716198452	NA
TRINITY_DN100341_c4_g1	0.124797918798173	0.0549589441722318	3.10919828939718	0.0176762428950414	0.985897133110635	NA
TRINITY_DN100345_c1_g1	0	NA	NA	NA	NA	NA
TRINITY_DN100346_c0_g1	0.221077909347065	0.778183842671833	3.09543574763422	0.251397188026463	0.801507041544644	NA
TRINITY_DN100346_c0_g2	1.42023135527263	-1.18676983377637	1.42573917792316	-0.832389157956023	0.405189319835062	0.549667106248132
TRINITY_DN100346_c1_g1	0.0622466725394778	-0.508990981323635	3.11504522164268	-0.1633976218988	0.870205375171774	NA
TRINITY_DN100346_c1_g2	0.136350090306454	0.0549589441722317	3.10919828939718	0.0176762428950413	0.985897133110635	NA
TRINITY_DN100346_c3_g1	0.382635816682448	1.54755076222447	2.79513108759159	0.553659457724365	0.579811926315638	NA
TRINITY_DN100348_c0_g1	0	NA	NA	NA	NA	NA
TRINITY_DN100349_c0_g1	0	NA	NA	NA	NA	NA
TRINITY_DN100349_c0_g2	1.61531680341994	3.06419597394229	1.37160583411649	2.23402080811071	0.0254817039655321	0.0772692718117922
TRINITY_DN100349_c0_g3	3.53513573550295	0.910159706609607	1.22700981577265	0.74177051797787	0.458226385993747	0.599083111244393
TRINITY_DN100349_c2_g1	3.77097784870416	-0.318104405984285	1.07089532241647	-0.297045284749665	0.766431936318852	0.847268640892089
TRINITY_DN10035_c0_g1	2.405548686092	0.767690292830337	1.15041885144063	0.667313728272955	0.504571759196892	0.640229592189207
TRINITY_DN10035_c0_g2	10.6479477496771	0.204594871012893	0.7512456157563	0.272340851942173	0.785359947556439	0.860466612906004
TRINITY_DN10035_c1_g1	119.124703369997	-2.35793682069948	0.699063618263778	-3.37299318559267	0.000743557928187881	0.00518402472584478
TRINITY_DN10035_c2_g1	1.72596900097175	1.41480980526573	1.27716737647551	1.10777164475502	0.267960448876656	0.407589363557831
TRINITY_DN10035_c3_g1	2.49020691300088	0.311773716606723	1.28985118068099	0.241712936559176	0.809002604832436	0.876878933274722
TRINITY_DN10035_c4_g1	0.484229731203644	-2.22863082854726	3.09372990354852	-0.720370199735604	0.471297093027599	NA
TRINITY_DN100351_c0_g1	2.30624133077283	-1.69380048920908	1.55613020787788	-1.08846964131552	0.27638783171168	0.417025190093069
TRINITY_DN100353_c0_g1	0.323242394784496	1.30217794566804	2.96724910477889	0.438850227832515	0.660770063033314	NA
TRINITY_DN100354_c0_g1	0.152750577334229	0.36191790927586	3.10672853596605	0.116494861100994	0.907260358617198	NA
TRINITY_DN100354_c0_g2	0.349479400898561	1.42136176338946	3.06342697705199	0.463977687092536	0.64266373191603	NA
TRINITY_DN100354_c1_g1	2.12554726236718	-0.725405323593307	1.43711612586149	-0.504764584113518	0.613724193389119	0.731539697145128
TRINITY_DN100354_c1_g2	1.14762081548735	2.53764912886215	1.47599863359929	1.71927606916138	0.0855641153055207	NA
TRINITY_DN100354_c4_g1	0.136350090306454	0.0549589441722317	3.10919828939718	0.0176762428950413	0.985897133110635	NA
TRINITY_DN100356_c0_g1	0.335099140011994	1.35035290292007	3.06641854676399	0.440368097937935	0.659670526708959	NA
TRINITY_DN100357_c0_g1	0.466357733858665	0.982678393015509	2.30107518650582	0.427051840278068	0.669341569575803	NA
TRINITY_DN100358_c0_g1	0.261580271830385	1.02266877701498	3.0822281033855	0.33179529311659	0.740043838694354	NA
TRINITY_DN100359_c0_g1	2.89636676952215	4.2894980858495	1.7288286029663	2.48115867500666	0.0130956063025806	0.0479241667073282
TRINITY_DN100359_c0_g2	0.389912933075399	-1.93455824275216	3.10957259778523	-0.62212994934739	0.533856423175218	NA
TRINITY_DN10036_c0_g1	4.13573349149294	3.95011190091195	1.13270201980577	3.48733544378185	0.000487859041137022	0.00368969389606141
TRINITY_DN10036_c0_g2	5.06225913401193	1.571685763434	1.40172480302721	1.12125130413598	0.262180907090209	0.401207771103245
TRINITY_DN100360_c0_g1	0.573577076888246	2.1516293176039	2.56104494057435	0.840137275030154	0.40083142254845	NA
TRINITY_DN100360_c0_g2	83.542447495058	-3.0484210471081	0.930101152835151	-3.27751560979776	0.00104724939860903	0.00682261719684672
TRINITY_DN100360_c0_g3	0.405932715874187	1.62684180574523	2.01577131962109	0.807056728067267	0.419633800958768	NA
TRINITY_DN100360_c1_g1	1.93311478188944	3.88406636932575	1.16878879923471	3.32315502327618	0.000890054362634945	0.00598473866038093
TRINITY_DN100360_c3_g1	1.8432247986918	0.464897009786709	1.77961044760933	0.261235266634469	0.793911083239565	0.866602210397066
TRINITY_DN100361_c0_g1	8.7453012829717	3.31558261956717	0.838881189000083	3.9523864202024	7.73756581281954e-05	0.000820583236180045
TRINITY_DN100361_c1_g1	0.283183421874967	-1.47077301653887	3.1150451574883	-0.472151427083894	0.636818707138065	NA
TRINITY_DN100362_c0_g1	0.220286418750081	0.62287265726644	3.10245404387021	0.200767730467146	0.840880196495072	NA
TRINITY_DN100363_c0_g1	0.0281049453956643	-0.538505719589758	3.11540418279833	-0.17285260209995	0.862767288788262	NA
TRINITY_DN100363_c1_g1	0.359759638544874	0.450684059765052	2.90724719020376	0.155020894433633	0.876804845052686	NA
TRINITY_DN100364_c0_g1	0.0962799905488912	-0.100473342775189	3.11062885213497	-0.0323000099180039	0.974232801296738	NA
TRINITY_DN100365_c0_g1	0.136350090306454	0.0549589441722317	3.10919828939718	0.0176762428950413	0.985897133110635	NA
TRINITY_DN100365_c1_g1	0.317770882749574	1.28034961528919	3.06951077895847	0.417118462025285	0.67659176162455	NA
TRINITY_DN100366_c0_g1	0.573505306621479	2.13139397352516	3.04022714949926	0.701064054992144	0.483263041273388	NA
TRINITY_DN100366_c0_g2	0.0681750451532269	-0.508990981323635	3.11504522164268	-0.1633976218988	0.870205375171774	NA
TRINITY_DN100367_c0_g1	0.522296018209254	1.99687723959002	3.04381054546492	0.656045180789992	0.511795054478102	NA
TRINITY_DN100368_c0_g1	0.0701406171424262	-0.508990981323635	3.11504522164268	-0.1633976218988	0.870205375171774	NA
TRINITY_DN100368_c0_g2	0.538582459140174	-1.66468066252142	3.08784252127656	-0.539108018317337	0.589812323203779	NA
TRINITY_DN100369_c0_g1	0	NA	NA	NA	NA	NA
TRINITY_DN10037_c0_g1	224.247914829197	1.34415546271655	0.319573305183084	4.20609431675305	2.59821835784465e-05	0.000330882741335271
TRINITY_DN10037_c1_g1	14.530596753849	-0.121671199104085	0.437961768606166	-0.277812375019192	0.781156391100307	0.857494905554183
TRINITY_DN100371_c0_g1	0.186631608484033	0.586677895800957	3.10354712168811	0.189034634499716	0.850065671727739	NA
TRINITY_DN100371_c4_g1	0.0701406171424262	-0.508990981323635	3.11504522164268	-0.1633976218988	0.870205375171774	NA
TRINITY_DN100372_c0_g1	0.87267153269631	2.72970957969024	1.95753667970215	1.39446152299204	0.163178280831022	NA
TRINITY_DN100373_c0_g1	0.0623989593990867	-0.508990981323635	3.11504522164268	-0.1633976218988	0.870205375171774	NA
TRINITY_DN100374_c0_g1	0.0623989593990867	-0.508990981323635	3.11504522164268	-0.1633976218988	0.870205375171774	NA
TRINITY_DN100375_c0_g1	0	NA	NA	NA	NA	NA
TRINITY_DN100376_c0_g1	0.238526796822943	0.861665554763775	3.09134895951323	0.278734483246258	0.78044859704886	NA
TRINITY_DN100376_c0_g2	0.0622466725394778	-0.508990981323635	3.11504522164268	-0.1633976218988	0.870205375171774	NA
TRINITY_DN100377_c0_g1	0.497459140023956	-0.799046984103537	2.75916238187739	-0.289597665346484	0.77212405328561	NA
TRINITY_DN100377_c1_g1	0	NA	NA	NA	NA	NA
TRINITY_DN10038_c0_g1	59.7236221269119	-0.705236107219014	0.351111351185361	-2.00858247629454	0.0445814312635078	0.114346114501454
TRINITY_DN100380_c0_g1	0.136350090306454	0.0549589441722317	3.10919828939718	0.0176762428950413	0.985897133110635	NA
TRINITY_DN100381_c1_g1	0	NA	NA	NA	NA	NA
TRINITY_DN100381_c2_g1	0.387687287070671	1.55746963923274	2.86761895666913	0.543122940239526	0.587045158863205	NA
TRINITY_DN100383_c0_g1	0.886306254346583	-1.8508381189058	2.45265871723313	-0.754625217891609	0.450473888193585	NA
TRINITY_DN100383_c2_g1	0.130574004552314	0.054958837276987	3.10919829033742	0.0176762085093719	0.985897160542144	NA
TRINITY_DN100383_c3_g1	0.204525135459681	0.660771508161467	3.10119459949323	0.213069991889398	0.831272370206988	NA
TRINITY_DN100384_c0_g1	0.0281049453956643	-0.538505719589758	3.11540418279833	-0.17285260209995	0.862767288788263	NA
TRINITY_DN100385_c0_g1	0.188680407578103	0.587514859626022	3.10136221693712	0.189437678842379	0.849749795621877	NA
TRINITY_DN100385_c1_g1	0.20595668682002	0.733932102521477	3.09618411280229	0.237044076121562	0.81262259670524	NA
TRINITY_DN100386_c0_g1	0.0903516179351422	-0.100473344530995	3.11062885215186	-0.0323000104822825	0.974232800846744	NA
TRINITY_DN100388_c0_g1	0.527506834250168	2.01351900049081	2.65159675219405	0.759360939337678	0.447636672824257	NA
TRINITY_DN100388_c1_g1	0.203817791903475	0.598222619443361	3.10319591795121	0.192776297488274	0.847134167150694	NA
TRINITY_DN10039_c0_g1	10.4654626697929	3.5903340356526	0.688887550687884	5.2117853371969	1.87031894505878e-07	4.97212134864154e-06
TRINITY_DN10039_c1_g1	5.63523931568375	0.929211759028861	1.17262099808706	0.79242292313093	0.428114117660147	0.571412622699019
TRINITY_DN10039_c2_g1	42.2298024652492	0.90002009709465	0.341393863602044	2.63631011875417	0.00838130935850929	0.0342089729798192
TRINITY_DN10039_c2_g2	3.4991537082865	4.75236166846	1.71210273270317	2.77574562418734	0.00550752803942571	0.02485013954583
TRINITY_DN10039_c2_g3	10.7958463680215	-1.1151193101585	1.1840447944816	-0.941788110851603	0.346301133348806	0.491534477031546
TRINITY_DN10039_c3_g1	1.03555487972779	1.69302336305447	1.58509179600268	1.06809168233914	0.285479157452554	NA
TRINITY_DN10039_c3_g2	2.15329455270616	2.88064269692099	1.41785348268713	2.03169278920243	0.0421847663701031	0.110030031439848
TRINITY_DN10039_c3_g3	0.124493345078956	0.054958944172232	3.10919828939718	0.0176762428950414	0.985897133110635	NA
TRINITY_DN10039_c4_g1	0.971493916267139	2.89197888190582	2.30432046522635	1.25502460510489	0.20946982801666	NA
TRINITY_DN10039_c5_g1	0.152750577334229	0.36191790927586	3.10672853596605	0.116494861100994	0.907260358617198	NA
TRINITY_DN10039_c7_g1	0.23754653619367	0.849995407112882	2.70247690287955	0.31452457788157	0.753122652461188	NA
TRINITY_DN10039_c8_g1	1.92672376625342	3.87148985288571	1.24312826765034	3.1143124596493	0.00184374124802504	0.0106526335561809
TRINITY_DN100390_c0_g1	0.910909169234556	0.608723179007016	1.66007506723247	0.366684128339946	0.713854646898656	NA
TRINITY_DN100390_c1_g1	0.996556066096277	2.92410497368698	1.69805891505105	1.72202798605435	0.0850644489604623	NA
TRINITY_DN100390_c10_g1	0	NA	NA	NA	NA	NA
TRINITY_DN100390_c11_g1	0	NA	NA	NA	NA	NA
TRINITY_DN100390_c2_g1	0.229084386256064	0.441938992485537	3.09938592033091	0.142589210845467	0.88661461890524	NA
TRINITY_DN100390_c3_g1	2.06307025983017	0.262571169295047	1.33508500990558	0.196670000297297	0.844085787854616	0.901698547344131
TRINITY_DN100390_c4_g1	0.136350090306454	0.0549589441722317	3.10919828939718	0.0176762428950413	0.985897133110635	NA
TRINITY_DN100390_c5_g1	0.0903516179351422	-0.100473344530996	3.11062885215186	-0.0323000104822825	0.974232800846744	NA
TRINITY_DN100390_c8_g1	0.226701708241596	0.805661938463489	3.09406630163723	0.260389358184462	0.794563450852818	NA
TRINITY_DN100390_c9_g1	0.329323054257854	1.32732608266103	3.06741970852979	0.43271746574818	0.66522003960098	NA
TRINITY_DN100391_c0_g1	1.23835943310913	0.33653374651063	1.26303031557406	0.266449460761892	0.789893077303647	0.863783015598978
TRINITY_DN100391_c1_g1	1.91827365030018	-1.18571116997616	1.4079026930759	-0.842182613761252	0.399685744109302	0.544149600712768
TRINITY_DN100391_c1_g2	0.54449673215199	1.22880890312227	1.71125025727833	0.718076679840292	0.472710008206838	NA
TRINITY_DN100391_c1_g3	0.862758261121772	2.72190727283238	2.40783728521003	1.1304365496587	0.258292320438236	NA
TRINITY_DN100391_c2_g1	0.477225316072588	1.862239407426	3.04774034258588	0.611022986901164	0.541184362517863	NA
TRINITY_DN100391_c3_g1	0.0622466725394778	-0.508990981323635	3.11504522164268	-0.1633976218988	0.870205375171774	NA
TRINITY_DN100393_c0_g1	0.192668390232183	0.59647292200722	3.10324899125836	0.192209172930513	0.847578360911783	NA
TRINITY_DN100394_c0_g1	0.33769544376641	-0.781458249980822	2.93325799440868	-0.266413064064062	0.789921105019993	NA
TRINITY_DN100395_c0_g1	0.678434723504722	-0.953036899418725	2.24176722458393	-0.425127501627921	0.670743730645355	NA
TRINITY_DN100396_c0_g1	0.0622466725394778	-0.508990981323635	3.11504522164268	-0.1633976218988	0.870205375171774	NA
TRINITY_DN100397_c0_g1	1.95884674562186	2.1021534101662	1.25766115183968	1.67147836847088	0.094627227890289	0.192239515261588
TRINITY_DN100397_c0_g2	0.186740017618434	0.580651859236201	3.10373139758526	0.187081865295417	0.851596446526063	NA
TRINITY_DN100397_c0_g3	1.19481042094741	0.217474453755265	2.41311168905247	0.0901220008762456	0.928190266186927	0.95605912257116
TRINITY_DN100397_c1_g1	10.7444532375373	-2.93943964627419	0.565100242815988	-5.20162516941503	1.97553351175243e-07	5.2101810576439e-06
TRINITY_DN100399_c0_g1	0	NA	NA	NA	NA	NA
TRINITY_DN1004_c0_g1	945.117125622948	-0.9647425395971	0.226871807577682	-4.25236855075863	2.1152137664265e-05	0.000278870171321212
TRINITY_DN10040_c0_g1	32.8793467852909	-0.200635449275783	0.373827804883604	-0.536705527664678	0.591471037197263	0.713529654851234
TRINITY_DN100400_c0_g1	0.317053326176738	1.28843651066871	2.93211253526391	0.439422598953128	0.660355354545332	NA
TRINITY_DN100400_c1_g1	0	NA	NA	NA	NA	NA
TRINITY_DN100400_c2_g1	0.590166489643264	2.17111528017654	2.56756983030176	0.845591521817101	0.397780656801919	NA
TRINITY_DN100400_c3_g1	0.0681750451532269	-0.508990981323635	3.11504522164268	-0.1633976218988	0.870205375171774	NA
TRINITY_DN100400_c4_g1	0.124645631938565	0.0549588304259474	3.10919829039768	0.0176762063055547	0.985897162300261	NA
TRINITY_DN100402_c0_g1	0.282424682155158	1.10478004920273	3.0532044214184	0.361842804056171	0.717469503400383	NA
TRINITY_DN100403_c0_g1	0.329323054257854	1.32732608266103	3.06741970852979	0.432717465748181	0.66522003960098	NA
TRINITY_DN100406_c0_g1	0.575141281927707	-2.20708734334692	3.0948266839141	-0.713153778471228	0.475750604491449	NA
TRINITY_DN100407_c0_g1	0.309065137513676	0.140657202311539	3.03329383682989	0.0463711100466747	0.963014462577187	NA
TRINITY_DN10041_c0_g1	258.653682042493	-0.881900587668239	0.244626454372767	-3.60509083095477	0.000312043771327198	0.00257201564650583
TRINITY_DN10041_c0_g2	2.82384730815611	0.431927672020633	1.00467359067348	0.429918409352328	0.667254993488444	0.773036636358321
TRINITY_DN10041_c0_g3	0.0281049453956643	-0.538505719589758	3.11540418279833	-0.17285260209995	0.862767288788262	NA
TRINITY_DN100410_c0_g1	0.261580271830385	1.02266877701498	3.0822281033855	0.33179529311659	0.740043838694353	NA
TRINITY_DN100411_c0_g1	0	NA	NA	NA	NA	NA
TRINITY_DN100412_c0_g1	1.46839779452226	3.25751659191265	1.50449682450089	2.16518675138667	0.0303733865203476	0.0874806138380714
TRINITY_DN100412_c0_g2	0.221077909347065	0.778183842671832	3.09543574763422	0.251397188026462	0.801507041544644	NA
TRINITY_DN100412_c0_g3	0.15248988134022	0.391736506504161	3.10651185552922	0.126101725897784	0.899651401309866	NA
TRINITY_DN100412_c1_g1	0.149160490247727	0.0549588575808426	3.10919829015883	0.0176762150406416	0.985897155331759	NA
TRINITY_DN100412_c1_g2	0.289252954500292	1.14879299354273	3.0384513072443	0.378085043128309	0.705367418947886	NA
TRINITY_DN100412_c3_g1	0.885973668425902	2.11504566775667	1.36799694918387	1.54608946242057	0.122082963353146	NA
TRINITY_DN100412_c4_g1	0.0281049453956643	-0.538505719589758	3.11540418279833	-0.17285260209995	0.862767288788263	NA
TRINITY_DN100413_c0_g1	0.697735791949045	2.42522313541577	2.06083473659697	1.17681592431837	0.239268985238651	NA
TRINITY_DN100414_c0_g1	0.565196215407532	2.12299871681543	2.53931807301659	0.836050725340371	0.403126367096386	NA
TRINITY_DN100416_c0_g1	0.765659397734932	0.958139018734136	1.61109722862636	0.59471210160982	0.552035931186847	NA
TRINITY_DN100416_c1_g1	0.165431977636636	-0.683265829389683	3.11163821273214	-0.219583956320471	0.826195187468588	NA
TRINITY_DN100416_c1_g2	0.0681750451532269	-0.508990981323635	3.11504522164268	-0.1633976218988	0.870205375171774	NA
TRINITY_DN100417_c0_g1	0.707295493638995	-2.84520459315207	2.07959054807872	-1.36815614774777	0.171263204700625	NA
TRINITY_DN100418_c0_g1	0.0623989593990867	-0.508990981323635	3.11504522164268	-0.1633976218988	0.870205375171774	NA
TRINITY_DN100418_c1_g1	0.090503904794751	-0.100473344483587	3.11062885215141	-0.0323000104670465	0.974232800858894	NA
TRINITY_DN100419_c0_g1	0.944980530382276	0.790132221729029	2.96057923158203	0.266884335774662	0.789558217587766	NA
TRINITY_DN10042_c0_g1	32.9384176957908	-1.32814965558065	1.08283651761462	-1.22654679074403	0.219992978566283	0.352335575739302
TRINITY_DN10042_c0_g2	14.2269576075151	1.06453196850366	0.584643528584568	1.82082228991896	0.0686338748692988	0.154543916007122
TRINITY_DN10042_c0_g3	0.798671541842252	2.62069199182092	2.35772381024284	1.11153476943977	0.266338232562679	NA
TRINITY_DN10042_c1_g1	179.488689879169	1.34134224712601	0.350344219633846	3.82864101062629	0.000128852796802136	0.00125469405697261
TRINITY_DN10042_c2_g1	19.6679373347132	2.68291819349315	0.520224285998754	5.1572336503713	2.50624986139341e-07	6.38469804439875e-06
TRINITY_DN10042_c3_g1	8.10138467977105	1.65539650934185	0.617677218895579	2.6800349093362	0.00736144826274926	0.0310028055238747
TRINITY_DN10042_c4_g1	1.75636481148009	1.08676462882858	1.13228611241675	0.959796836604302	0.337157474742555	0.482151669830198
TRINITY_DN10042_c5_g1	0.850970188671997	1.3192031872561	1.80815987498006	0.729583266120566	0.465644953937363	NA
TRINITY_DN10042_c6_g1	0.65668131001147	0.428472549132132	2.15088314973313	0.199207729711069	0.842100253166728	NA
TRINITY_DN10042_c7_g1	1.53075353726714	0.873755779817193	1.18331129750234	0.738398916381059	0.460272072885694	0.601030965382365
TRINITY_DN100420_c0_g1	0	NA	NA	NA	NA	NA
TRINITY_DN100421_c1_g1	0.0623989593990867	-0.508990981323635	3.11504522164268	-0.1633976218988	0.870205375171774	NA
TRINITY_DN100422_c0_g1	2.22347275628861	0.0721951530782537	1.12754122500692	0.064028836797351	0.948947265468249	0.969231333224867
TRINITY_DN100423_c0_g1	0	NA	NA	NA	NA	NA
TRINITY_DN100423_c0_g2	0.663037563456376	2.34462466650339	2.10751375950936	1.1125074063807	0.265920047492744	NA
TRINITY_DN100423_c0_g3	0.215149536733315	0.748719350964898	3.09693125299898	0.241761695626875	0.808964820997405	NA
TRINITY_DN100424_c0_g1	0.186144691606267	0.361917873908564	3.10672853622537	0.116494849707174	0.907260367646673	NA
TRINITY_DN100425_c0_g1	0.0622466725394778	-0.508990981323635	3.11504522164268	-0.1633976218988	0.870205375171774	NA
TRINITY_DN100425_c0_g2	0.350531587489554	1.43513482866889	2.87003216817527	0.50004137395482	0.617045945083467	NA
TRINITY_DN100426_c0_g1	0	NA	NA	NA	NA	NA
TRINITY_DN100427_c0_g1	0.138315662295653	0.0549588461564913	3.10919829025931	0.0176762113656983	0.985897158263481	NA
TRINITY_DN100428_c0_g1	0.130421717692705	0.0549588370934014	3.10919829033903	0.0176762084503168	0.985897160589256	NA
TRINITY_DN100428_c0_g2	0.0701406171424262	-0.508990981323635	3.11504522164268	-0.1633976218988	0.870205375171774	NA
TRINITY_DN10043_c0_g1	1.22888148604662	3.24652153867268	2.19322599943386	1.48024943143603	0.138806693033568	0.250312736026831
TRINITY_DN10043_c0_g2	19.1408670016124	2.3057363685782	0.611311486471792	3.77178642901976	0.00016208296038782	0.00151433198046378
TRINITY_DN10043_c0_g3	40.7925706955287	1.3748021883988	0.539376971504945	2.54887075464658	0.0108072343932617	0.0414619603269138
TRINITY_DN10043_c0_g4	2.48283590652284	2.60070059332933	1.15613422896879	2.24947979928683	0.0244819866204965	0.0750877811752864
TRINITY_DN10043_c1_g1	1.66069176390787	3.68504962960843	1.60663908372483	2.29363873127312	0.0218112587209853	0.0692165850514893
TRINITY_DN10043_c2_g1	1.53553434474611	2.37430582287869	1.31465461479579	1.80603011327618	0.0709136359604555	0.158018393593887
TRINITY_DN10043_c2_g2	0.317546669928244	1.26871580112073	2.99983945320834	0.422927900279407	0.672347865973646	NA
TRINITY_DN10043_c6_g1	0.0623989593990867	-0.508990981323635	3.11504522164268	-0.1633976218988	0.870205375171774	NA
TRINITY_DN10043_c7_g1	0	NA	NA	NA	NA	NA
TRINITY_DN100431_c0_g1	0.249443550736738	0.932926969906402	3.08719642540349	0.302192294027572	0.76250547828282	NA
TRINITY_DN100432_c0_g1	0.83203994936841	2.68277436188033	1.67340245236317	1.60318538920015	0.108893730245948	NA
TRINITY_DN100432_c1_g1	0.302516260739398	0.116677807098335	3.04875494164009	0.0382706414033944	0.969471898397315	NA
TRINITY_DN100432_c1_g2	0.84423371053368	-0.242511998023022	1.68667582585839	-0.143781036228228	0.885673378161079	NA
TRINITY_DN100432_c2_g1	0.462538386218594	1.86557103817609	2.299287096433	0.81136933315994	0.417153604766622	NA
TRINITY_DN100432_c3_g1	2.07479750761412	4.00241178400485	1.4338363154218	2.7914007623858	0.00524804478823487	0.0239633787277513
TRINITY_DN100432_c4_g1	0	NA	NA	NA	NA	NA
TRINITY_DN100432_c5_g1	0.0281049453956643	-0.538505719589758	3.11540418279833	-0.17285260209995	0.862767288788262	NA
TRINITY_DN100432_c6_g1	0.272700180612908	1.04793811302553	3.08088192063362	0.340142251479084	0.733749404582462	NA
TRINITY_DN100432_c7_g1	0.0562098907913287	-0.202373935526409	3.11163823089921	-0.0650377455569207	0.948143947250179	NA
TRINITY_DN100433_c0_g1	7.90773451613499	-3.13456445772348	0.925782366909185	-3.38585456989047	0.000709569768145704	0.00499843076962211
TRINITY_DN100433_c0_g2	5.73764639953525	5.36058144536567	1.13131359493957	4.73836915718492	2.1544506763404e-06	4.03742267759864e-05
TRINITY_DN100433_c2_g1	0.293269510107233	1.15299054751203	3.07552264900775	0.374892556191715	0.707740375319036	NA
TRINITY_DN100433_c3_g1	1.74298028953325	0.31270689186174	1.39647780020931	0.223925429974519	0.822815327866595	0.886801862193837
TRINITY_DN100434_c1_g1	0.591272431216648	2.16483992725031	1.90706411295245	1.13516892932287	0.256304545156278	NA
TRINITY_DN100434_c2_g1	3.80908855919368	-1.1124676360202	0.728075416748566	-1.52795659684302	0.126523314609176	0.234453687755831
TRINITY_DN100434_c3_g1	3.78319639121762	0.809111282677071	1.15569722647341	0.700106623207929	0.483860719898985	0.622259272661602
TRINITY_DN100437_c0_g1	0.192668390232183	0.59647292200722	3.10324899125836	0.192209172930513	0.847578360911783	NA
TRINITY_DN100437_c1_g1	0.130421717692705	0.0549588370934014	3.10919829033903	0.0176762084503168	0.985897160589256	NA
TRINITY_DN100438_c0_g1	0	NA	NA	NA	NA	NA
TRINITY_DN100439_c0_g1	0.519332758086117	2.00079282930012	3.0437015438808	0.657355131721966	0.510952594617353	NA
TRINITY_DN10044_c0_g1	8.51385529104289	6.0293431998792	2.39703212888988	2.51533683141391	0.0118918709161529	0.0445652481949128
TRINITY_DN100440_c0_g1	9.30353396165547	-1.56701463561724	0.784351828795974	-1.99784660159803	0.0457332932833895	0.116258547405476
TRINITY_DN100440_c2_g1	0.972129471086831	2.21523787438343	1.79103810779461	1.23684575149054	0.216144353063987	NA
TRINITY_DN100440_c2_g2	0.24913897701752	0.931356517790521	3.08728603974868	0.301674838612083	0.762899951033862	NA
TRINITY_DN100440_c4_g1	0.576680247096981	2.1643149028776	2.16552282823871	0.999442201511171	0.317580524958432	NA
TRINITY_DN100440_c5_g1	0.95984409973697	0.834562133219406	1.85457023212135	0.450002981156875	0.652708291002417	NA
TRINITY_DN100440_c6_g1	0.379604572435434	1.54825561766607	2.34644517486251	0.65983029744421	0.509362738256256	NA
TRINITY_DN100440_c7_g1	0.0623989593990867	-0.508990981323635	3.11504522164268	-0.1633976218988	0.870205375171774	NA
TRINITY_DN100441_c0_g1	0.408342927363155	1.63292631731258	2.80970377149106	0.581173835434622	0.561123299851988	NA
TRINITY_DN100442_c0_g1	0.124797918798173	0.0549589441722317	3.10919828939718	0.0176762428950413	0.985897133110635	NA
TRINITY_DN100443_c0_g1	1.75955678228714	0.252715227065971	1.03279308650823	0.244691052222644	0.806695656766452	0.875345725086468
TRINITY_DN100444_c0_g1	0.0281049453956643	-0.538505719589758	3.11540418279833	-0.17285260209995	0.862767288788262	NA
TRINITY_DN100446_c0_g1	0.423192833317777	1.70357397469437	2.28178289874121	0.746597748468612	0.455306407918088	NA
TRINITY_DN100447_c0_g1	0	NA	NA	NA	NA	NA
TRINITY_DN100448_c0_g1	1.75605988342291	3.19988496007533	1.35413511959277	2.36304702077119	0.018125369718975	0.0607924544418539
TRINITY_DN100448_c1_g1	1.33210349071776	2.13356809296723	1.95073609317488	1.09372462037896	0.274075772844047	0.414416699711411
TRINITY_DN100448_c1_g2	1.42654155462294	1.7058730561248	2.00134443725887	0.852363553402749	0.39401234232738	0.538620410287954
TRINITY_DN100448_c2_g1	0.509184661701549	-0.18098121977276	1.79586423810244	-0.100776671160839	0.919727746260512	NA
TRINITY_DN100448_c3_g1	0.716854663786075	1.64592420337843	1.45730743449179	1.1294282623024	0.258717216051001	NA
TRINITY_DN100448_c4_g1	0.452776433824874	1.78890628738016	2.68432087372923	0.666427886802854	0.505137642737942	NA
TRINITY_DN100448_c5_g1	1.66247668116172	1.29650339935022	1.52557697831805	0.849844627820495	0.395411474184637	0.540060659343824
TRINITY_DN100448_c6_g1	0.130574004552314	0.054958837276987	3.10919829033742	0.0176762085093719	0.985897160542144	NA
TRINITY_DN100448_c7_g1	0	NA	NA	NA	NA	NA
TRINITY_DN100449_c0_g1	0.575682714657997	2.15668499401661	2.12739424389828	1.0137683695452	0.310693291615378	NA
TRINITY_DN10045_c0_g1	7.92370669109739	-2.75552083044588	0.829761791925462	-3.32085769344921	0.000897412821477781	0.0060238382836204
TRINITY_DN10045_c0_g2	6.52266210796519	0.923178060628238	0.745826794278174	1.23779149222134	0.215793383873329	0.347273113731541
TRINITY_DN10045_c0_g3	3.22306163139457	0.586493273276487	0.865229492044374	0.677847066783073	0.497868664978192	0.63450177596654
TRINITY_DN10045_c1_g1	1.28901747918129	3.25474009634798	1.53727237196956	2.11721758336032	0.034241385769112	0.095231169760836
TRINITY_DN10045_c1_g2	14.9694556121693	4.22783930646837	0.724145127639337	5.8383867336798	5.27086967925609e-09	2.14746309414488e-07
TRINITY_DN10045_c1_g3	2.83503712381526	2.84684079220412	1.60939887683889	1.76888454016804	0.0769131446531301	0.167264842435566
TRINITY_DN100450_c0_g1	0.620197869658797	0.572878975153054	2.23093507792135	0.25678872541949	0.797341874115441	NA
TRINITY_DN100451_c0_g1	4.55755162140499	3.17959558385927	1.68643892701527	1.88539029366848	0.0593771635127213	0.139653733938295
TRINITY_DN100451_c1_g1	0.944521419457206	-3.26733594843187	2.80030819972353	-1.16677726714311	0.243300329729767	NA
TRINITY_DN100451_c3_g1	0.0681750451532269	-0.508990981323635	3.11504522164268	-0.1633976218988	0.870205375171774	NA
TRINITY_DN100451_c4_g1	0.510292827185971	-1.84291315060176	2.29171466619758	-0.804163440494769	0.421302589843997	NA
TRINITY_DN100452_c0_g1	0	NA	NA	NA	NA	NA
TRINITY_DN100454_c0_g1	0.0701406171424262	-0.508990981323635	3.11504522164268	-0.1633976218988	0.870205375171774	NA
TRINITY_DN100455_c0_g1	0.187044591337651	0.582058019635591	3.10368833840316	0.187537521868275	0.851239207329992	NA
TRINITY_DN100456_c0_g1	0.346201599236288	1.4272656456794	2.42859765503268	0.587691272254068	0.556739534827423	NA
TRINITY_DN100457_c0_g1	0.163334709292294	0.391736485821014	3.10651185567817	0.12610171923374	0.899651406584896	NA
TRINITY_DN100458_c0_g1	0.498582527754258	1.93380748920034	3.04560678277761	0.634949823508303	0.525461140632757	NA
TRINITY_DN100459_c0_g1	0.0681750451532269	-0.508990981323635	3.11504522164268	-0.1633976218988	0.870205375171774	NA
TRINITY_DN10046_c0_g1	70.9139037545517	-0.617668999288082	0.257555200089176	-2.39820045984014	0.0164758458205479	0.0568625671507275
TRINITY_DN100460_c1_g1	0	NA	NA	NA	NA	NA
TRINITY_DN100461_c0_g1	0.198596762845932	0.622872651118196	3.1024540440539	0.200767728473523	0.840880198054016	NA
TRINITY_DN100462_c0_g1	0	NA	NA	NA	NA	NA
TRINITY_DN100463_c0_g1	0.0681750451532269	-0.508990981323635	3.11504522164268	-0.1633976218988	0.870205375171774	NA
TRINITY_DN100464_c0_g1	0.543097893334075	2.03387629956434	1.91450636456383	1.06235024192657	0.288076713717847	NA
TRINITY_DN100464_c0_g2	0.186740017618434	0.580651859236201	3.10373139758526	0.187081865295417	0.851596446526063	NA
TRINITY_DN100466_c0_g1	0.0281049453956643	-0.538505719589758	3.11540418279833	-0.17285260209995	0.862767288788263	NA
TRINITY_DN100468_c0_g1	0.346771941733733	1.39574717248596	3.06448967964443	0.45545827148875	0.648779581533884	NA
TRINITY_DN100469_c0_g1	0.380417376557367	0.612469533213211	2.38346516554066	0.256966009853255	0.797205012396085	NA
TRINITY_DN10047_c0_g1	31.1232265764804	1.13991107573774	0.353196987727143	3.22740882665274	0.00124916842785195	0.00783369246508141
TRINITY_DN10047_c0_g2	0.130421717692705	0.0549588370934015	3.10919829033903	0.0176762084503168	0.985897160589256	NA
TRINITY_DN10047_c0_g3	0.136350090306454	0.0549589441722317	3.10919828939718	0.0176762428950413	0.985897133110635	NA
TRINITY_DN10047_c1_g1	0.490004127876883	1.92283408415089	3.04592723420956	0.631280374184603	0.527857216993357	NA
TRINITY_DN100470_c0_g1	1.18636740413183	-0.86468036396255	1.59441081525886	-0.542319680528613	0.587598300174939	0.710252287008131
TRINITY_DN100470_c1_g1	0.420455449542696	0.772285767509369	3.07075063081502	0.251497389517557	0.801429580214406	NA
TRINITY_DN100471_c0_g1	0.391520866850641	1.63063258707666	2.36683986971363	0.688949264351353	0.490855195918378	NA
TRINITY_DN100473_c0_g1	0.694706491697259	1.67346802311112	2.15738536005248	0.775692676004077	0.437930465316882	NA
TRINITY_DN100474_c0_g1	0.130574004552314	0.054958837276987	3.10919829033742	0.0176762085093719	0.985897160542144	NA
TRINITY_DN100476_c0_g1	0	NA	NA	NA	NA	NA
TRINITY_DN100476_c0_g2	0.136350090306454	0.0549589441722317	3.10919828939718	0.0176762428950413	0.985897133110635	NA
TRINITY_DN100477_c0_g1	0.430190664332231	1.73661173931003	2.72731143947693	0.636748599435015	0.524288611755254	NA
TRINITY_DN100478_c0_g1	0	NA	NA	NA	NA	NA
TRINITY_DN100479_c0_g1	1.05729761162876	2.39544197854756	1.99452851855932	1.2010066320224	0.229748628736181	NA
TRINITY_DN100479_c1_g1	0	NA	NA	NA	NA	NA
TRINITY_DN10048_c0_g1	39.7087493664542	8.25038172097011	3.00371248931248	2.74672817399329	0.00601929997573073	0.0265851957708105
TRINITY_DN100480_c0_g1	0.0982455625380906	-0.100473342230765	3.11062885212973	-0.0323000097430379	0.974232801436268	NA
TRINITY_DN100481_c0_g1	0.0681750451532269	-0.508990981323635	3.11504522164268	-0.1633976218988	0.870205375171774	NA
TRINITY_DN100482_c0_g1	0.140281234284852	0.054958944172232	3.10919828939718	0.0176762428950415	0.985897133110635	NA
TRINITY_DN100483_c0_g1	0.217335535400954	0.670011423937413	3.1008117747989	0.21607613508913	0.828928401745727	NA
TRINITY_DN100485_c0_g1	0.0681750451532269	-0.508990981323635	3.11504522164268	-0.1633976218988	0.870205375171774	NA
TRINITY_DN100485_c0_g2	0.300805126008572	1.19962146372433	3.0732617545433	0.390341454629076	0.696284073285457	NA
TRINITY_DN100485_c0_g3	0	NA	NA	NA	NA	NA
TRINITY_DN100485_c1_g1	0.183927899336427	0.593815621160935	3.1036110870717	0.191330551574105	0.848266626515192	NA
TRINITY_DN100485_c2_g1	0.391569726797332	1.57829204801347	2.83257514155307	0.557193355565533	0.577395328941567	NA
TRINITY_DN100486_c0_g1	1.5448712437625	-2.28339253952418	1.48619380670747	-1.53640294369334	0.124439585246047	0.231793005977478
TRINITY_DN100486_c0_g2	0.303615943577147	1.22213495076439	2.98231165290115	0.409794512781893	0.681956691780512	NA
TRINITY_DN100487_c0_g1	0.54184750522863	1.23575688639809	2.31280328627648	0.534311280916419	0.593126188659715	NA
TRINITY_DN100487_c0_g2	0	NA	NA	NA	NA	NA
TRINITY_DN100487_c0_g3	0.0681750451532269	-0.508990981323635	3.11504522164268	-0.1633976218988	0.870205375171774	NA
TRINITY_DN100488_c0_g1	5.63902967253345	0.956689821522412	0.769600403478434	1.24309942822064	0.213831196478252	0.344853113932425
TRINITY_DN100488_c1_g1	0.351651913899378	1.43040119054508	2.89309058398838	0.494419773256163	0.621009752291837	NA
TRINITY_DN100488_c2_g1	0	NA	NA	NA	NA	NA
TRINITY_DN100488_c4_g1	0.438100501603392	0.85448842267673	2.34254064455532	0.364769945256995	0.715283141731458	NA
TRINITY_DN100489_c0_g1	0.198749049705541	0.62402709710341	3.10241956530381	0.201142071202191	0.840587486118411	NA
TRINITY_DN100489_c2_g1	0.124797918798173	0.0549589441722317	3.10919828939718	0.0176762428950413	0.985897133110635	NA
TRINITY_DN10049_c0_g1	231.232323345776	0.366925725468755	0.27273330926084	1.34536454847849	0.178507537922524	0.301505374643828
TRINITY_DN10049_c1_g1	1.67247163077275	-0.300428101822497	1.59977145449579	-0.187794388366047	0.851037834941032	0.906420560049869
TRINITY_DN100490_c0_g1	0.586149410191222	1.99159542772657	1.96615720216785	1.01293804255869	0.31108975586451	NA
TRINITY_DN100492_c0_g1	0.768586312590465	-1.5220975443781	1.90440176447295	-0.799252328354854	0.424144115024975	NA
TRINITY_DN100493_c0_g1	0.136350090306454	0.054958944172232	3.10919828939718	0.0176762428950414	0.985897133110635	NA
TRINITY_DN100493_c0_g2	0	NA	NA	NA	NA	NA
TRINITY_DN100494_c0_g1	0.187044591337651	0.582058019635591	3.10368833840316	0.187537521868274	0.851239207329992	NA
TRINITY_DN100495_c0_g1	0	NA	NA	NA	NA	NA
TRINITY_DN100495_c0_g2	0.198596762845932	0.622872651118196	3.1024540440539	0.200767728473523	0.840880198054015	NA
TRINITY_DN100496_c0_g1	0	NA	NA	NA	NA	NA
TRINITY_DN100497_c0_g1	0.417889500810676	0.750266807215331	2.84238246393012	0.263957020821873	0.791813036921663	NA
TRINITY_DN100498_c0_g1	0.331405124003234	-2.44345935421973	3.11055297990289	-0.78553857465434	0.432137862773208	NA
TRINITY_DN100498_c0_g2	0.120166300614677	-1.48799431906745	3.11653965008542	-0.477450790342637	0.633041154430582	NA
TRINITY_DN100499_c0_g1	0.130421717692705	0.0549588370934014	3.10919829033903	0.0176762084503168	0.985897160589256	NA
TRINITY_DN1005_c0_g1	1493.12167197766	0.839118891157571	0.39294356833334	2.13546920927265	0.0327227026809129	0.0922210465217004
TRINITY_DN1005_c0_g2	36.3335301788999	2.3104907728616	0.593929040072548	3.89017983121246	0.000100169961218341	0.00101798649394471
TRINITY_DN1005_c1_g1	174.054547939201	0.452704623824737	0.229759555825791	1.97034078603455	0.0487993270066024	0.121708928734206
TRINITY_DN1005_c1_g2	2.2754834034755	1.82191171817483	1.31372931224647	1.38682428807147	0.165495349050186	0.284883460233782
TRINITY_DN1005_c1_g3	25.2460139597347	6.62356643406183	1.97712153319045	3.35010585989293	0.000807806816311003	0.00553795720417777
TRINITY_DN1005_c10_g1	20.8524507029838	7.3214143416801	2.12643102039276	3.44305282958477	0.000575186941298118	0.00421874969619516
TRINITY_DN1005_c10_g2	18.6721422804534	-0.0939549160580014	0.617418426364767	-0.152173812840651	0.879049847724308	0.924906572439088
TRINITY_DN1005_c11_g1	160.947959735887	0.769328166352499	0.382551473744365	2.0110448375023	0.0443207209302872	0.113880806583409
TRINITY_DN1005_c12_g1	21.3564462025168	7.35653320312321	2.55090631927131	2.88388999139125	0.00392795943494234	0.019171366699115
TRINITY_DN1005_c12_g2	2.83210422640877	2.40770292834539	1.43672842001251	1.67582327655524	0.093772813415637	0.19107435355822
TRINITY_DN1005_c13_g1	98.5570097185239	-0.836419436886162	0.602133822164599	-1.38909226835878	0.164804694529953	0.28398160591302
TRINITY_DN1005_c13_g2	10.3938893677665	6.31678143406306	3.00522948561796	2.101929807455	0.0355594250074331	0.0977715925440967
TRINITY_DN1005_c13_g3	35.1097844473884	-1.09869167874617	0.410598593516319	-2.67582913360005	0.00745446386775207	0.0313097392002074
TRINITY_DN1005_c13_g4	11.8416471705167	-2.2690344950248	0.933009859135502	-2.43195125196986	0.0150177283716076	0.0530871153239124
TRINITY_DN1005_c13_g5	2.52376916414074	3.17587921931896	1.39356960590186	2.2789527023759	0.0226698770368247	0.0711304749290692
TRINITY_DN1005_c14_g1	483.831784610986	-1.04645782363675	0.308959919277478	-3.3870342343562	0.000706525709408288	0.0049825418339623
TRINITY_DN1005_c15_g1	5.00709661959305	2.40231157796379	0.862256393490638	2.78607569175405	0.00533504125097259	0.0242714123828981
TRINITY_DN1005_c16_g1	3.36627635188077	4.69408135956172	1.96002447357571	2.39490956508223	0.0166244650597516	0.0572062966620211
TRINITY_DN1005_c17_g1	2.0389204097926	0.721240714904423	1.53264034341683	0.470587061082125	0.637935649275662	0.750437125491517
TRINITY_DN1005_c18_g1	26.4785482461911	-0.0633917695731291	0.592273151810863	-0.107031307057073	0.914764142966021	0.947592035907048
TRINITY_DN1005_c19_g1	0.977160662299214	2.90495348596884	2.35021823782526	1.23603563244276	0.216445318996969	NA
TRINITY_DN1005_c19_g2	24.3254770600759	-0.0585996515447733	0.6009664948017	-0.0975090159795171	0.922322174635263	0.952327786558446
TRINITY_DN1005_c2_g1	493.787349672665	0.02761829933104	0.194978611203137	0.141647841066352	0.88735817618219	0.930217578299899
TRINITY_DN1005_c2_g2	411.600642685925	-0.160024942991376	0.437937804500893	-0.365405638304627	0.714808633055533	0.808749571742891
TRINITY_DN1005_c2_g3	7.64757622964765	5.87487760758836	3.00596552701868	1.95440618156891	0.0506532002382541	0.124934675107553
TRINITY_DN1005_c21_g1	1.9681713787989	-0.333249183252132	1.21040012232925	-0.275321504934119	0.783069244117165	0.858922047283183
TRINITY_DN1005_c23_g1	0.310566835545913	-2.38191285432368	3.11354850559021	-0.765015495999849	0.444262317272466	NA
TRINITY_DN1005_c3_g1	74.9028667321809	3.43158138678904	0.377767841939716	9.08383670025742	1.04813484833794e-19	3.80938464653514e-17
TRINITY_DN1005_c4_g1	19.4868830096632	7.22353147160131	3.00427076772354	2.40442091611965	0.0161981105595019	0.056161685789991
TRINITY_DN1005_c4_g2	4.04191202885328	4.95477967179856	3.00845256237672	1.64695289989356	0.099567727346895	0.198883667360328
TRINITY_DN1005_c44_g1	1.04102612423985	3.00119663920754	2.24658046162279	1.33589546000042	0.18158344508761	NA
TRINITY_DN1005_c5_g1	603.694782854977	-0.67704920379366	0.218957214314297	-3.09215298483751	0.0019871041203552	0.0112994570962584
TRINITY_DN1005_c53_g1	0	NA	NA	NA	NA	NA
TRINITY_DN1005_c53_g2	0	NA	NA	NA	NA	NA
TRINITY_DN1005_c6_g1	116.138471373057	5.42011134204039	0.803664744501208	6.74424426245594	1.53825568978734e-11	1.18181052028391e-09
TRINITY_DN1005_c7_g1	51.2877917016209	-1.6297326161794	1.11503953256356	-1.46159178090531	0.143853108020901	0.256537175208098
TRINITY_DN1005_c7_g2	17.1982305593665	0.375682189333321	0.441359782798658	0.851192618754532	0.394662362392109	0.539299779253728
TRINITY_DN1005_c71_g1	9.03719019627905	6.11487497421667	3.0055380232372	2.03453588906204	0.0418975938988177	0.109511534416785
TRINITY_DN1005_c72_g1	4.27457011564807	5.03490598890161	3.00816777486254	1.6737450719921	0.0941807115881542	0.191658294021868
TRINITY_DN1005_c73_g1	0.0701406171424262	-0.508990981323635	3.11504522164268	-0.1633976218988	0.870205375171774	NA
TRINITY_DN1005_c75_g1	0	NA	NA	NA	NA	NA
TRINITY_DN1005_c76_g1	0	NA	NA	NA	NA	NA
TRINITY_DN1005_c77_g1	0	NA	NA	NA	NA	NA
TRINITY_DN1005_c79_g1	0	NA	NA	NA	NA	NA
TRINITY_DN1005_c8_g1	275.427743521122	0.699668225714171	0.239189466671386	2.9251631999139	0.00344275619754278	0.0173306147438004
TRINITY_DN1005_c8_g2	588.004118370567	2.77891113598759	0.205406490022234	13.5288380405448	1.05680861650751e-41	4.30843827649847e-38
TRINITY_DN1005_c80_g1	0	NA	NA	NA	NA	NA
TRINITY_DN1005_c81_g1	0	NA	NA	NA	NA	NA
TRINITY_DN1005_c82_g1	0	NA	NA	NA	NA	NA
TRINITY_DN1005_c9_g1	13.4846045122078	1.4957747774787	0.627597293896746	2.38333528844818	0.0171565602082399	0.0584820474764748
TRINITY_DN10050_c0_g1	323.216556990007	-0.00556751163413736	0.25212311839953	-0.0220825113915763	0.982382136963098	0.989136459290389
TRINITY_DN100501_c0_g1	0	NA	NA	NA	NA	NA
TRINITY_DN100501_c1_g1	0	NA	NA	NA	NA	NA
TRINITY_DN100503_c0_g1	0	NA	NA	NA	NA	NA
TRINITY_DN100506_c0_g1	30.7477365786043	-0.729223142433892	0.474748810405596	-1.53601889346682	0.124533746615318	0.23191371052438
TRINITY_DN100506_c1_g1	0	NA	NA	NA	NA	NA
TRINITY_DN100507_c0_g1	0	NA	NA	NA	NA	NA
TRINITY_DN100508_c0_g1	0.311537936416607	1.25446229457213	3.07069158123912	0.408527610599666	0.68288636409828	NA
TRINITY_DN100508_c0_g2	0	NA	NA	NA	NA	NA
TRINITY_DN100508_c1_g1	0.0623989593990867	-0.508990981323635	3.11504522164268	-0.1633976218988	0.870205375171774	NA
TRINITY_DN100508_c1_g2	0.255219636490878	0.96215841525896	3.08554538130048	0.311827666217449	0.755171497057176	NA
TRINITY_DN100508_c2_g1	0.158039746210603	0.0549589441722318	3.10919828939718	0.0176762428950414	0.985897133110635	NA
TRINITY_DN100508_c3_g1	0.084314836186993	0.0462887565338183	3.1092747438521	0.0148873162866498	0.988122078939649	NA
TRINITY_DN100508_c4_g1	0.331720888972811	1.35601666440854	2.91094652305805	0.465833588376607	0.641334620840723	NA
TRINITY_DN100508_c5_g1	0.782141715981584	0.361410216959468	2.54049896476203	0.142259541126529	0.886875002938709	NA
TRINITY_DN100508_c6_g1	0.441873498670978	-2.79927003073289	3.09165541130306	-0.905427564953969	0.365238918011658	NA
TRINITY_DN100508_c7_g1	0	NA	NA	NA	NA	NA
TRINITY_DN100509_c0_g1	0.629861311332629	-1.19121748612431	2.63079873143562	-0.452796890879701	0.650695002639983	NA
TRINITY_DN10051_c0_g1	3.42091236782806	4.71306962258691	2.99433153430975	1.57399725734557	0.115488083505368	0.219902896804053
TRINITY_DN10051_c0_g2	11.1541751329352	0.671184572240042	0.962372133787566	0.69742727233642	0.485535438955406	0.623898772251887
TRINITY_DN10051_c0_g3	0.180594826735884	0.577175639172266	3.10383799978379	0.185955465205488	0.852479685723176	NA
TRINITY_DN10051_c0_g4	3.04467693354123	2.96713100694967	1.44483640474695	2.05361035837779	0.0400134187927601	0.106042943588882
TRINITY_DN10051_c0_g5	2.68293249160252	-5.35482493734377	1.20299643525621	-4.45123923929443	8.53761608417632e-06	0.000129765603842498
TRINITY_DN10051_c1_g1	2.0857794556278	2.87911347608209	1.46258188933156	1.96851437658504	0.049008883595612	0.122072581773008
TRINITY_DN10051_c3_g1	0	NA	NA	NA	NA	NA
TRINITY_DN100511_c0_g1	0.331136339387444	1.32849293531615	2.50028686114208	0.531336206242082	0.59518581988866	NA
TRINITY_DN100512_c0_g1	0.152750577334229	0.36191790927586	3.10672853596605	0.116494861100994	0.907260358617198	NA
TRINITY_DN100512_c0_g2	0.231922737299139	0.818301755822613	3.09344442938539	0.264527705120339	0.791373319285052	NA
TRINITY_DN100513_c0_g2	0	NA	NA	NA	NA	NA
TRINITY_DN100513_c1_g1	0.136350090306454	0.054958944172232	3.10919828939718	0.0176762428950414	0.985897133110635	NA
TRINITY_DN100515_c0_g1	7.68489142095819	-1.87695699831224	0.689774445062564	-2.7211170430386	0.00650617209764984	0.0281943047254479
TRINITY_DN100516_c0_g1	1.56491595732949	-2.40187677758239	1.44717003692066	-1.65970598914084	0.0969736139377206	0.195376614031092
TRINITY_DN100517_c0_g1	2.47323877239467	-3.55469169188591	1.47376678124198	-2.41197707610854	0.0158662790745073	0.0552853612623596
TRINITY_DN100519_c0_g1	0.929558888478155	2.82823552591016	1.79249360128502	1.57782182535136	0.114606548325214	NA
TRINITY_DN100519_c0_g2	0.26073502625101	1.00515386279997	3.08317458295862	0.326012632679212	0.744414797347359	NA
TRINITY_DN100519_c1_g1	0.140524726978322	0.409908293182728	3.10638170923643	0.131956833239109	0.895018435181892	NA
TRINITY_DN100519_c1_g2	0.130574004552314	0.054958837276987	3.10919829033742	0.0176762085093719	0.985897160542144	NA
TRINITY_DN100519_c2_g1	0	NA	NA	NA	NA	NA
TRINITY_DN100519_c2_g2	0.124384935944556	0.178159630106437	3.1081528025642	0.0573201002085407	0.954290209024402	NA
TRINITY_DN100519_c2_g3	0.0681750451532269	-0.508990981323635	3.11504522164268	-0.1633976218988	0.870205375171774	NA
TRINITY_DN10052_c0_g1	21.1764809630424	1.76029400411123	0.565097272359804	3.11502831496668	0.00183927253211813	0.010632636995329
TRINITY_DN10052_c0_g2	39.461811300056	0.233495181731364	0.400651704814204	0.582788439249607	0.560035728422411	0.687803658029067
TRINITY_DN10052_c1_g1	0.0281049453956643	-0.538505719589758	3.11540418279833	-0.17285260209995	0.862767288788262	NA
TRINITY_DN100520_c0_g1	0.0281049453956643	-0.538505719589758	3.11540418279833	-0.17285260209995	0.862767288788262	NA
TRINITY_DN100521_c0_g1	2.16688664532765	-0.0739662679393641	1.14369374574937	-0.0646731419265565	0.948434247678612	0.968903720658613
TRINITY_DN100524_c0_g1	0.301723893247256	-0.425932190128808	3.1091982670407	-0.136991003321961	0.891037906376641	NA
TRINITY_DN100525_c0_g1	0	NA	NA	NA	NA	NA
TRINITY_DN100526_c0_g1	0.0681750451532269	-0.508990981323635	3.11504522164268	-0.1633976218988	0.870205375171774	NA
TRINITY_DN100529_c0_g1	0.944521419457206	-3.26733594843187	2.80030819972353	-1.16677726714311	0.243300329729767	NA
TRINITY_DN100529_c1_g1	0.0790198731053013	-0.508990981323635	3.11504522164268	-0.1633976218988	0.870205375171774	NA
TRINITY_DN10053_c0_g1	18.2373620198094	2.52956712901055	0.490439879725088	5.15775171144009	2.49932736082933e-07	6.36963078274516e-06
TRINITY_DN10053_c1_g1	0.65814681486393	2.33140308538685	2.45742323775686	0.948718580326829	0.342763761461192	NA
TRINITY_DN10053_c1_g2	0.317790162621714	1.31189720455647	2.9660255428039	0.442308127702865	0.658266250281512	NA
TRINITY_DN10053_c2_g1	0.963701529453372	1.54120462744591	1.81690747632436	0.848257078320686	0.396294815665385	NA
TRINITY_DN100530_c0_g1	0.0281049453956643	-0.538505719589758	3.11540418279833	-0.17285260209995	0.862767288788263	NA
TRINITY_DN100530_c0_g2	0	NA	NA	NA	NA	NA
TRINITY_DN100531_c0_g1	0.204525135459681	0.660771508161467	3.10119459949323	0.213069991889398	0.831272370206988	NA
TRINITY_DN100532_c0_g1	0	NA	NA	NA	NA	NA
TRINITY_DN100532_c0_g3	0.214926648699538	-0.0132532288900029	3.10358121421859	-0.0042703019432149	0.996592802364859	NA
TRINITY_DN100532_c0_g4	0.0281049453956643	-0.538505719589758	3.11540418279833	-0.17285260209995	0.862767288788262	NA
TRINITY_DN100533_c0_g1	0.334946853152386	1.34974474503934	3.06644478972228	0.440166002519674	0.659816881106636	NA
TRINITY_DN100533_c1_g1	0.13522976389663	0.178159636584702	3.1081528025112	0.0573201022937997	0.954290207363337	NA
TRINITY_DN100534_c0_g1	0.135459328735868	0.0549588377531552	3.10919829033323	0.017676208662544	0.985897160419949	NA
TRINITY_DN100535_c0_g1	0.136350090306454	0.054958944172232	3.10919828939718	0.0176762428950414	0.985897133110635	NA
TRINITY_DN100536_c0_g1	0.0701406171424262	-0.508990981323635	3.11504522164268	-0.1633976218988	0.870205375171774	NA
TRINITY_DN100537_c1_g1	0.168386179680517	0.361917865105699	3.10672853628991	0.11649484687127	0.907260369894096	NA
TRINITY_DN100538_c0_g1	1.11622567640446	-0.931617492143744	2.11669982022	-0.440127354499854	0.659844870892081	NA
TRINITY_DN100538_c1_g1	0	NA	NA	NA	NA	NA
TRINITY_DN100538_c1_g2	0.0681750451532269	-0.508990981323635	3.11504522164268	-0.1633976218988	0.870205375171774	NA
TRINITY_DN100538_c3_g1	0.373523912962076	1.52828318314108	2.37859010796744	0.642516412568047	0.520537936247264	NA
TRINITY_DN100538_c3_g2	0.222630498482646	0.803531657294376	3.09417160842213	0.259692014207362	0.795101353101177	NA
TRINITY_DN100538_c6_g1	0	NA	NA	NA	NA	NA
TRINITY_DN100538_c7_g1	0.394664527580658	0.651040507379446	2.42208045239426	0.268793923313275	0.788088269806771	NA
TRINITY_DN100538_c8_g1	0.0622466725394778	-0.508990981323635	3.11504522164268	-0.1633976218988	0.870205375171774	NA
TRINITY_DN100539_c0_g1	0.539962654596731	0.36508396058361	2.24453139862678	0.162654868988231	0.870790182991284	NA
TRINITY_DN100539_c0_g2	0.928198929051648	-0.613707175265582	2.12710586175843	-0.28851745759294	0.772950669181124	NA
TRINITY_DN100539_c0_g3	0.204525135459681	0.660771508161467	3.10119459949323	0.213069991889398	0.831272370206988	NA
TRINITY_DN100539_c0_g4	0.0623989593990867	-0.508990981323635	3.11504522164268	-0.1633976218988	0.870205375171774	NA
TRINITY_DN100539_c0_g5	0.130421717692705	0.0549588370934015	3.10919829033903	0.0176762084503168	0.985897160589256	NA
TRINITY_DN100539_c1_g1	0.0681750451532269	-0.508990981323635	3.11504522164268	-0.1633976218988	0.870205375171774	NA
TRINITY_DN100539_c1_g2	0.0962799905488912	-0.100473342775189	3.11062885213497	-0.0323000099180039	0.974232801296738	NA
TRINITY_DN100539_c2_g1	0	NA	NA	NA	NA	NA
TRINITY_DN10054_c0_g1	7.93230548575096	2.89795063418462	1.01136220532731	2.86539344551317	0.00416491413069825	0.0200483785056525
TRINITY_DN10054_c0_g2	1.68855741665442	1.01461982425339	1.16082837751199	0.874048088338461	0.382092066041654	0.527270696742623
TRINITY_DN10054_c0_g3	6.99810368240944	2.82154672837206	0.970692890891761	2.90673471995859	0.00365222780650886	0.0181408526427528
TRINITY_DN10054_c0_g4	42.1862984706439	-1.26707777769624	0.864774698217617	-1.46521143635192	0.142863240362049	0.255408561696323
TRINITY_DN10054_c0_g5	0	NA	NA	NA	NA	NA
TRINITY_DN10054_c0_g6	1.42655980172742	2.2630563271141	1.96124451206253	1.15388790800703	0.24854612726148	0.385694809257635
TRINITY_DN10054_c1_g1	0.747438673405538	1.06208405073794	1.65694944712463	0.640987600787109	0.521530738864337	NA
TRINITY_DN10054_c3_g1	0	NA	NA	NA	NA	NA
TRINITY_DN100540_c0_g1	0.136350090306454	0.054958944172232	3.10919828939718	0.0176762428950414	0.985897133110635	NA
TRINITY_DN100544_c0_g1	1.93474218711278	-0.693226092291334	1.05978605235188	-0.654118905181782	0.513035202468352	0.647639364314591
TRINITY_DN100546_c0_g1	0	NA	NA	NA	NA	NA
TRINITY_DN100546_c0_g2	0.0681750451532269	-0.508990981323635	3.11504522164268	-0.1633976218988	0.870205375171774	NA
TRINITY_DN100547_c0_g1	0	NA	NA	NA	NA	NA
TRINITY_DN10055_c0_g1	109.826153063979	1.05604210937617	0.288715657874607	3.65772371734278	0.000254465124604474	0.0021844729912894
TRINITY_DN100550_c0_g1	0	NA	NA	NA	NA	NA
TRINITY_DN100550_c1_g1	0.158039746210603	0.0549589441722318	3.10919828939718	0.0176762428950414	0.985897133110635	NA
TRINITY_DN100550_c3_g1	0.084314836186993	0.0462887565338185	3.1092747438521	0.0148873162866499	0.988122078939649	NA
TRINITY_DN100551_c0_g1	0.750240759645732	2.54183445268867	2.39436627112826	1.06158965039669	0.288422014208898	NA
TRINITY_DN100552_c0_g1	0.339534472677871	1.40193913681536	2.41444311297095	0.580646994449286	0.561478392576793	NA
TRINITY_DN100552_c0_g2	0.35644659854676	1.41201855590596	3.06705524151629	0.460382498754045	0.645241694481127	NA
TRINITY_DN100552_c0_g3	0.126350507933755	0.178159631353886	3.108152802554	0.0573201006100763	0.954290208704549	NA
TRINITY_DN100552_c0_g4	0	NA	NA	NA	NA	NA
TRINITY_DN100552_c1_g1	0.515900008589879	1.983111283582	2.21812469915972	0.894048600754166	0.37129588826025	NA
TRINITY_DN100553_c0_g1	0	NA	NA	NA	NA	NA
TRINITY_DN100554_c0_g1	0.130650076051104	0.124344857707883	3.10601246663771	0.040033599041696	0.968066339593666	NA
TRINITY_DN100555_c0_g1	0.71489424006979	-0.528506249839877	2.58908472598825	-0.204128603647046	0.838253002430605	NA
TRINITY_DN100555_c0_g2	0.136350090306454	0.054958944172232	3.10919828939718	0.0176762428950414	0.985897133110635	NA
TRINITY_DN100555_c0_g3	0.0623989593990866	-0.508990981323635	3.11504522164268	-0.1633976218988	0.870205375171774	NA
TRINITY_DN100556_c0_g1	0	NA	NA	NA	NA	NA
TRINITY_DN100557_c0_g1	0.391722013656941	1.58011279299844	3.05723413179844	0.516843893820106	0.605265136266465	NA
TRINITY_DN100558_c0_g1	0.136350090306454	0.0549589441722317	3.10919828939718	0.0176762428950413	0.985897133110635	NA
TRINITY_DN100558_c0_g2	4.7339874585334	-0.123999807139355	1.2472223427746	-0.0994207711702004	0.920804191457604	0.951419385480221
TRINITY_DN100558_c0_g3	0.674753148672299	0.825844574999194	2.18430469984663	0.378081215069116	0.705370262611306	NA
TRINITY_DN100559_c0_g1	0.232630080855345	0.834175036681682	3.09267059396827	0.269726442353285	0.787370716198452	NA
TRINITY_DN10056_c0_g1	16.706502831434	2.01992952596745	0.452753959134167	4.46142874118716	8.14150193051953e-06	0.000124644372741723
TRINITY_DN10056_c1_g1	0.0622466725394778	-0.508990981323635	3.11504522164268	-0.1633976218988	0.870205375171774	NA
TRINITY_DN100561_c0_g1	0.956732180880748	-0.287294951006308	2.17616877132571	-0.132018690274325	0.894969508440714	NA
TRINITY_DN100562_c0_g1	4.05213447734172	-0.618743277303342	0.946499209423222	-0.653717690562459	0.513293703728242	0.647806447333555
TRINITY_DN100563_c0_g1	0.364441723336185	0.476202859858517	2.47064894964345	0.192744039952435	0.847159431191971	NA
TRINITY_DN100564_c0_g1	0.0933928867239297	-0.092461241988402	3.11168820830968	-0.0297141730786159	0.976295008431128	NA
TRINITY_DN100565_c0_g1	0.292771115625072	1.17689117669763	3.00708270556112	0.391373065503372	0.695521498390876	NA
TRINITY_DN100565_c0_g2	0	NA	NA	NA	NA	NA
TRINITY_DN100566_c0_g1	1.19865115243951	2.82445629309082	1.91314318903956	1.47634338572889	0.139851732654281	0.251699177796652
TRINITY_DN100567_c0_g1	0	NA	NA	NA	NA	NA
TRINITY_DN100568_c0_g1	1.04595409778485	-1.1159392707589	1.89645065226191	-0.588435701940309	0.556239879905893	NA
TRINITY_DN100569_c0_g1	0	NA	NA	NA	NA	NA
TRINITY_DN10057_c0_g1	5.57542417505423	0.722576786904816	1.31415188855373	0.549842672828357	0.582427287018538	0.706041200786311
TRINITY_DN100570_c2_g1	2.2989242712855	-1.75449388349889	1.46166597745531	-1.20033845663793	0.230007920017195	0.364120864149076
TRINITY_DN100570_c3_g1	0.0681750451532269	-0.508990981323635	3.11504522164268	-0.1633976218988	0.870205375171774	NA
TRINITY_DN100570_c5_g1	0.0790198731053013	-0.508990981323635	3.11504522164268	-0.1633976218988	0.870205375171774	NA
TRINITY_DN100570_c6_g1	1.09351072931511	1.11582055093846	1.84013119613869	0.606380976139031	0.544261798131773	NA
TRINITY_DN100570_c7_g1	0.136350090306454	0.054958944172232	3.10919828939718	0.0176762428950414	0.985897133110635	NA
TRINITY_DN100570_c8_g1	0	NA	NA	NA	NA	NA
TRINITY_DN100571_c0_g1	0.266924094858767	1.02003545021582	3.08236969939692	0.33092573237253	0.74070058441781	NA
TRINITY_DN100571_c0_g2	0.882561794241245	1.37548934810042	2.16344779342288	0.635785782435824	0.524916055499877	NA
TRINITY_DN100571_c0_g3	1.60205217140407	-2.3682972634374	1.52035285157488	-1.55772869500929	0.119297575261497	0.22490328107489
TRINITY_DN100571_c0_g4	0	NA	NA	NA	NA	NA
TRINITY_DN100571_c1_g1	0.551021996362965	2.0751687464956	2.56343333985414	0.80952709564653	0.418212023800671	NA
TRINITY_DN100571_c1_g2	1.12020387374863	-0.636333057236652	1.44309938334628	-0.440948880292025	0.659250005563344	NA
TRINITY_DN100571_c2_g1	0.749052843538549	1.15074580712752	2.1806431028558	0.527709374184379	0.597701065899357	NA
TRINITY_DN100571_c3_g1	0.0681750451532269	-0.508990981323635	3.11504522164268	-0.1633976218988	0.870205375171774	NA
TRINITY_DN100571_c6_g1	0.391722013656941	1.58011279299844	3.05723413179844	0.516843893820106	0.605265136266465	NA
TRINITY_DN100571_c7_g1	0	NA	NA	NA	NA	NA
TRINITY_DN100571_c8_g1	0.0623989593990867	-0.508990981323635	3.11504522164268	-0.1633976218988	0.870205375171774	NA
TRINITY_DN100572_c0_g1	1.85581271044759	-1.16269337572854	1.27259531103443	-0.913639525186873	0.36090629045609	0.506389914851527
TRINITY_DN100573_c0_g1	0.219544600083623	0.78633180114281	3.09502715021551	0.254062973595581	0.799446907790011	NA
TRINITY_DN100574_c0_g1	0.310257918482737	0.129638033052405	2.57032561587322	0.0504364241836975	0.959774611008854	NA
TRINITY_DN100575_c0_g1	0.554400247402148	2.0683174597404	2.24233849221189	0.922393058373701	0.35632358927881	NA
TRINITY_DN100577_c0_g1	0	NA	NA	NA	NA	NA
TRINITY_DN100579_c0_g1	0.864694367439923	-0.104825188629394	1.62104910719032	-0.0646650296801202	0.948440706794363	NA
TRINITY_DN100579_c1_g1	5.00536210673767	0.677571576257927	0.780189425834795	0.868470596782227	0.385136762002498	0.530250604666917
TRINITY_DN100579_c2_g1	0.602023234870762	2.20072270094072	3.03850440610409	0.724278265491293	0.468894917601212	NA
TRINITY_DN100579_c3_g1	2.43964171240223	-0.920744376222617	1.0537548053014	-0.87377478289104	0.382240915890611	0.527429666418106
TRINITY_DN100579_c3_g2	1.92084388823195	-2.28971725093633	1.41207717718541	-1.62152415457932	0.104905273985293	0.20613418229437
TRINITY_DN100579_c4_g1	0	NA	NA	NA	NA	NA
TRINITY_DN10058_c0_g1	211.80567998211	2.52065973840933	0.238324765384627	10.5765749285069	3.82692984775174e-26	3.24600703368161e-23
TRINITY_DN100580_c0_g1	0.356155386384086	1.46191288936537	2.07065106442138	0.706016051900026	0.480178155164737	NA
TRINITY_DN100581_c0_g1	0.645579741569607	-0.808864071907352	1.75159300688675	-0.461787680544016	0.644233586251123	NA
TRINITY_DN100581_c1_g1	0.0281049453956643	-0.538505719589758	3.11540418279833	-0.17285260209995	0.862767288788263	NA
TRINITY_DN100582_c0_g1	0.432616768489412	0.816430482413873	2.3719206971306	0.344206483547928	0.730691006724573	NA
TRINITY_DN100583_c0_g1	0.124645631938565	0.0549588304259474	3.10919829039768	0.0176762063055547	0.985897162300261	NA
TRINITY_DN100584_c0_g1	2.40227556349462	-1.47329136583213	1.37781098758505	-1.06929860416807	0.284935139386691	0.426674132423182
TRINITY_DN100585_c0_g1	0	NA	NA	NA	NA	NA
TRINITY_DN100585_c1_g1	0	NA	NA	NA	NA	NA
TRINITY_DN100586_c0_g1	0.084314836186993	0.0462887565338186	3.1092747438521	0.0148873162866499	0.988122078939649	NA
TRINITY_DN100587_c0_g1	0.0623989593990867	-0.508990981323635	3.11504522164268	-0.1633976218988	0.870205375171774	NA
TRINITY_DN100588_c0_g1	0.0681750451532269	-0.508990981323635	3.11504522164268	-0.1633976218988	0.870205375171774	NA
TRINITY_DN10059_c0_g1	34.7478081862997	-2.63364135527111	0.731376352675255	-3.60093862159704	0.000317070430296761	0.00260427602013162
TRINITY_DN100590_c1_g1	0.109222086845307	-1.48799431906745	3.11653965008542	-0.477450790342637	0.633041154430582	NA
TRINITY_DN100591_c0_g1	1.61868588849144	3.63372715628745	2.11028676531074	1.72191155060975	0.0850855422656978	0.178985685557739
TRINITY_DN100592_c0_g1	0.13522976389663	0.178159636584702	3.1081528025112	0.0573201022937998	0.954290207363337	NA
TRINITY_DN100595_c0_g1	0.313615525949846	1.24631678715904	2.52151674454732	0.494272659443626	0.621113631220967	NA
TRINITY_DN100596_c0_g1	0.0623989593990867	-0.508990981323635	3.11504522164268	-0.1633976218988	0.870205375171774	NA
TRINITY_DN100597_c0_g1	0	NA	NA	NA	NA	NA
TRINITY_DN100597_c0_g2	10.1125309269971	-1.02243958358509	0.549181365431699	-1.8617521422661	0.0626380351251124	0.144950803241498
TRINITY_DN100597_c0_g3	0.13522976389663	0.178159636584702	3.1081528025112	0.0573201022937998	0.954290207363337	NA
TRINITY_DN100597_c0_g4	0.476987443237231	-1.01880708092587	2.36687643088937	-0.4304437137612	0.666872902532013	NA
TRINITY_DN100597_c0_g5	0.323546968503714	1.30399369019587	3.06845006745542	0.42496819616727	0.670859859373933	NA
TRINITY_DN100597_c0_g6	0.448344887301887	1.77766403662073	3.05039875960424	0.582764476619235	0.560051861795616	NA
TRINITY_DN100598_c0_g1	0.276072087022088	1.10862193416852	2.55605702157792	0.433723475184502	0.664489257482532	NA
TRINITY_DN100599_c0_g1	0.0562098907913287	-0.20237393552641	3.11163823089921	-0.0650377455569207	0.948143947250179	NA
TRINITY_DN100599_c1_g1	0.274665752602107	1.05722679279803	3.0803927581038	0.343211686242514	0.731439213701432	NA
TRINITY_DN1006_c0_g1	328.241053266504	0.840303614477743	0.235501450610002	3.56814623562261	0.000359515844749902	0.00288425677763653
TRINITY_DN10060_c0_g1	1.89456051095571	1.70467871534954	1.15887911770407	1.47097198431428	0.14129869353873	0.253493619038863
TRINITY_DN10060_c1_g1	26.30937785612	0.833094127851538	0.443118312600009	1.88007153882523	0.0600983287566884	0.140850199071447
TRINITY_DN10060_c10_g1	0.588403456217134	2.20690805310289	1.86702366469424	1.18204610623632	0.237187406959165	NA
TRINITY_DN10060_c11_g1	12.9738304703188	2.28260490001152	0.643968820852141	3.54458915726857	0.00039322548891378	0.00310293604769614
TRINITY_DN10060_c12_g1	2.34166958631163	2.06723492483396	1.26326148690467	1.63642677803725	0.101750298637903	0.201845991028825
TRINITY_DN10060_c14_g1	2.39053839537166	-1.03384043710791	1.04938061345788	-0.985191096394697	0.324530213244342	0.469115605744554
TRINITY_DN10060_c16_g1	0.219301107390154	0.684165599719605	3.10022955203599	0.220682239245897	0.825339861563826	NA
TRINITY_DN10060_c19_g1	0.217335535400954	0.670011423937412	3.1008117747989	0.21607613508913	0.828928401745727	NA
TRINITY_DN10060_c2_g1	8.89050335537301	4.05412168068848	1.04871695429623	3.86579206532338	0.000110729249712679	0.00110731002035036
TRINITY_DN10060_c2_g2	0.930277358882395	1.47488638479595	2.1255047424767	0.693899362029828	0.487745323714179	NA
TRINITY_DN10060_c3_g1	2.57570556597241	0.821196600920403	1.01948693724031	0.80549987540138	0.420531278236302	0.564197341718677
TRINITY_DN10060_c4_g1	2.12728456925051	4.03476065712161	1.16649101125943	3.45888705371623	0.000542412309321679	0.00401800319305389
TRINITY_DN10060_c5_g1	0.202771399517799	0.725448056936691	3.09813252427639	0.234156560848258	0.814863437005324	NA
TRINITY_DN10060_c7_g1	0.616111143117168	2.24014683292931	2.48844146167343	0.900220827948612	0.368002744251997	NA
TRINITY_DN10060_c8_g1	0.237698823053279	0.85090725414875	2.70213242171779	0.314902129632794	0.752835964596878	NA
TRINITY_DN100600_c0_g1	0.322841633009936	1.32099970141599	3.06769748895864	0.43061602591865	0.666747586555137	NA
TRINITY_DN100601_c0_g1	0	NA	NA	NA	NA	NA
TRINITY_DN100602_c1_g1	0	NA	NA	NA	NA	NA
TRINITY_DN100603_c0_g1	0.0790198731053013	-0.508990981323635	3.11504522164268	-0.1633976218988	0.870205375171774	NA
TRINITY_DN100605_c0_g1	0.107124818500966	-0.100473339971888	3.110628852108	-0.0323000090170833	0.974232802015194	NA
TRINITY_DN100606_c0_g1	0.364365734371025	0.498824004107389	2.47222021683206	0.201771670950329	0.840095229337322	NA
TRINITY_DN100606_c0_g2	0.226214791363829	0.6700112883242	3.10081178040161	0.216076090963967	0.828928436140149	NA
TRINITY_DN10061_c0_g1	28.746894734381	1.21495641030998	0.354791248759918	3.42442609437678	0.000616099394305342	0.00446339201210076
TRINITY_DN10061_c0_g2	0.149160490247728	0.0549588575808429	3.10919829015883	0.0176762150406417	0.985897155331759	NA
TRINITY_DN10061_c0_g3	0.657289881164391	0.796635066805584	2.15556488476663	0.369571369637446	0.71170188675789	NA
TRINITY_DN10061_c1_g1	4.41605038382926	-3.44214894422335	1.11012676366554	-3.10068098246518	0.00193076182681897	0.0110503369802117
TRINITY_DN10061_c2_g1	0.299684799598748	1.20565064984672	2.99107657783668	0.403082508411976	0.686887527885931	NA
TRINITY_DN100610_c0_g1	1.81549945560565	3.2315674189715	1.91209967197594	1.69006222130253	0.0910160514880443	0.18734414365001
TRINITY_DN100611_c2_g1	0	NA	NA	NA	NA	NA
TRINITY_DN100613_c0_g1	0.0281049453956643	-0.538505719589758	3.11540418279833	-0.17285260209995	0.862767288788262	NA
TRINITY_DN100613_c1_g1	0.286995029870932	1.15161255190119	3.02083870793719	0.38122278719329	0.70303794180622	NA
TRINITY_DN100614_c0_g1	0	NA	NA	NA	NA	NA
TRINITY_DN100615_c0_g1	0.0681750451532269	-0.508990981323635	3.11504522164268	-0.1633976218988	0.870205375171774	NA
TRINITY_DN100616_c0_g1	0.0681750451532269	-0.508990981323635	3.11504522164268	-0.1633976218988	0.870205375171774	NA
TRINITY_DN100617_c0_g1	2.09724652472185	1.11506970330887	1.09455580291622	1.01874175838088	0.308325582263311	0.45207206526523
TRINITY_DN100617_c1_g1	0.165373802940802	-1.48799431906745	3.11653965008542	-0.477450790342637	0.633041154430582	NA
TRINITY_DN100617_c1_g2	0.124797918798173	0.0549589441722318	3.10919828939718	0.0176762428950414	0.985897133110635	NA
TRINITY_DN100617_c2_g1	0.771282708367166	2.56004061509484	2.4042460432556	1.06479976218585	0.286966552794838	NA
TRINITY_DN100618_c0_g1	0.118608850190415	0.178159626223402	3.10815280259597	0.0573200989586485	0.954290210020035	NA
TRINITY_DN100619_c0_g1	0.136350090306454	0.0549589441722317	3.10919828939718	0.0176762428950413	0.985897133110635	NA
TRINITY_DN10062_c0_g1	7.16887867974414	0.935514623066262	1.25807882297868	0.743605731198383	0.457115034951413	0.598131326975229
TRINITY_DN100620_c0_g1	0.672814635137371	-0.127718574678375	1.72801462088178	-0.0739105868289483	0.941081531820631	NA
TRINITY_DN100620_c0_g2	0.837915356911052	-0.06297596513305	2.18459776425352	-0.0288272588041254	0.977002360528681	NA
TRINITY_DN100620_c0_g3	1.3382114473215	-2.49818503956195	2.36216027970585	-1.05758489846127	0.290244730348854	0.432532884431135
TRINITY_DN100621_c0_g1	0.545622720798054	-1.90677163705783	2.23849772891338	-0.85180860915299	0.394320327289256	NA
TRINITY_DN100622_c0_g1	0.305721581346897	1.21467825181967	2.53284925858383	0.479569894537987	0.631533257559757	NA
TRINITY_DN100622_c0_g2	3.78163467219778	0.3679004558919	0.944971980844304	0.389324195160995	0.697036340266912	0.795571591503697
TRINITY_DN100622_c0_g3	1.66933947309761	0.584069631737057	1.76537431979959	0.330847472508471	0.740759700355128	0.828549994692337
TRINITY_DN100622_c0_g4	0	NA	NA	NA	NA	NA
TRINITY_DN100622_c1_g1	0.174818740981744	0.566222083117624	3.10417534107084	0.182406604300354	0.85526364327123	NA
TRINITY_DN100623_c0_g1	13.0338309419217	0.29115856639938	0.744797370565513	0.390923193214696	0.69585400972603	0.794631175520413
TRINITY_DN100623_c1_g1	0.420760023261914	0.772935950099871	2.81010038498663	0.275056348246274	0.78327294753424	NA
TRINITY_DN100623_c1_g2	0	NA	NA	NA	NA	NA
TRINITY_DN100623_c2_g1	0.255067349631269	0.96138556200604	3.08558862122101	0.31157282451528	0.755365189721821	NA
TRINITY_DN100623_c3_g1	0.0681750451532269	-0.508990981323635	3.11504522164268	-0.1633976218988	0.870205375171774	NA
TRINITY_DN100623_c4_g1	0.0562098907913287	-0.202373935526409	3.11163823089921	-0.0650377455569207	0.948143947250179	NA
TRINITY_DN100623_c5_g1	0.0962799905488912	-0.100473342775189	3.11062885213497	-0.0323000099180039	0.974232801296738	NA
TRINITY_DN100624_c0_g1	0.572749103118583	2.16426699990122	1.87646429932479	1.15337499396071	0.248756500687086	NA
TRINITY_DN100624_c0_g2	0.835355909268564	0.580080946290235	2.24046347514652	0.258911137237932	0.795703804850449	NA
TRINITY_DN100624_c3_g1	0	NA	NA	NA	NA	NA
TRINITY_DN100626_c0_g1	0.977508308747967	2.83811695025723	2.06378802548253	1.37519789591456	0.169070100461465	NA
TRINITY_DN100627_c0_g1	0.375154137646006	-0.982711157640733	2.85625541519986	-0.344055770506774	0.730804344573238	NA
TRINITY_DN100627_c1_g1	1.73885447708391	-2.53420379994292	1.31874046357505	-1.92168502441549	0.0546454027372208	0.131895786725529
TRINITY_DN100628_c0_g1	0.381790571103073	1.5316029506874	2.41999084295064	0.632896176094598	0.52680144509101	NA
TRINITY_DN100628_c0_g2	1.82909663575266	-1.50236804565117	1.13935484080348	-1.31861294817661	0.18729854270082	0.312531877787365
TRINITY_DN100628_c0_g3	0.177718341941224	-0.989882069638966	3.11504519041865	-0.317774545513392	0.750655960378159	NA
TRINITY_DN100628_c0_g4	6.60497199261746	-0.524235069070526	0.781974936407681	-0.670398812881156	0.502603591207391	0.638546454058994
TRINITY_DN100628_c10_g1	0.955366247409281	-3.2674085949659	2.79249419941234	-1.17006817620373	0.241973533985292	NA
TRINITY_DN100628_c3_g1	0.323546968503714	1.30399369019587	3.06845006745542	0.42496819616727	0.670859859373933	NA
TRINITY_DN100628_c4_g1	0.0681750451532269	-0.508990981323635	3.11504522164268	-0.1633976218988	0.870205375171774	NA
TRINITY_DN100628_c5_g1	0.409050270919361	1.63828686192342	3.05512567377492	0.536242052491133	0.591791273573171	NA
TRINITY_DN100628_c6_g1	0.323090107924887	1.30211936260281	3.06853354008899	0.424345813917695	0.671313632023756	NA
TRINITY_DN100628_c7_g1	0	NA	NA	NA	NA	NA
TRINITY_DN100628_c8_g1	0.0281049453956643	-0.538505719589758	3.11540418279833	-0.17285260209995	0.862767288788262	NA
TRINITY_DN100628_c9_g1	0.0281049453956643	-0.538505719589758	3.11540418279833	-0.17285260209995	0.862767288788262	NA
TRINITY_DN100629_c0_g1	0	NA	NA	NA	NA	NA
TRINITY_DN10063_c0_g1	133.088126604525	1.13487840195144	0.334351193916458	3.39427052333185	0.000688116822111527	0.00487611887928786
TRINITY_DN10063_c0_g2	4.82104952210117	0.943629303644011	0.69242132662157	1.36279641796725	0.172946680361987	0.294426598024014
TRINITY_DN10063_c0_g3	8.79322607251162	-2.03971655197523	0.938068599887192	-2.17437888041506	0.0296766928449908	0.086028850497411
TRINITY_DN10063_c1_g1	12.6738636028031	0.114126838195832	0.739559061857407	0.15431740895609	0.877359471371295	0.923759428369521
TRINITY_DN10063_c11_g1	0.691555491705658	2.40477962835578	2.50788565841575	0.958887268359315	0.337615539281376	NA
TRINITY_DN10063_c3_g1	0.982147888661887	2.26017605470581	1.77716483871695	1.27178751540998	0.203448625958559	NA
TRINITY_DN10063_c5_g1	0.65256544904235	2.31694925307897	2.50471018616164	0.925036862899331	0.354946732880622	NA
TRINITY_DN10063_c6_g1	0	NA	NA	NA	NA	NA
TRINITY_DN100630_c3_g1	0.24913897701752	0.931356517790521	3.08728603974868	0.301674838612083	0.762899951033862	NA
TRINITY_DN100630_c4_g1	0	NA	NA	NA	NA	NA
TRINITY_DN100631_c0_g1	0.126350507933755	0.178159631353886	3.108152802554	0.0573201006100764	0.954290208704549	NA
TRINITY_DN100632_c0_g1	0.0281049453956643	-0.538505719589758	3.11540418279833	-0.17285260209995	0.862767288788263	NA
TRINITY_DN100632_c0_g2	0.307358317523257	1.26037039472419	2.96047097456891	0.425733069349789	0.670302362390412	NA
TRINITY_DN100633_c0_g1	0.164455035702118	0.361917862808303	3.10672853630676	0.116494846131148	0.907260370480634	NA
TRINITY_DN100634_c0_g1	0.266771807999159	1.01928650293234	3.08241001630349	0.330678429391654	0.740887397370798	NA
TRINITY_DN100635_c0_g1	0.30670184197617	1.22439378169168	3.02256666012052	0.40508412861368	0.685415672463562	NA
TRINITY_DN100636_c0_g1	0.405778210852329	1.6212640920913	2.01721512944161	0.803714025553676	0.421562152080727	NA
TRINITY_DN100637_c0_g1	0.267769340438143	1.03737608240535	2.59349964268933	0.399990832977192	0.689163268673282	NA
TRINITY_DN100638_c0_g1	0.182560398725084	0.57717566988829	3.10383799884088	0.185955475158122	0.852479677918241	NA
TRINITY_DN100639_c0_g1	1.35287626838201	1.99345347003882	1.29277144430518	1.54199992490569	0.123073611843477	0.230069211945543
TRINITY_DN100639_c1_g1	0.387606926172782	1.56132935763388	2.39161147155492	0.652835703542924	0.513862203405872	NA
TRINITY_DN10064_c0_g1	30.9174995337515	2.30577075699933	0.45131140937329	5.10904601370752	3.23789499414019e-07	7.97683518809795e-06
TRINITY_DN10064_c1_g1	2.64860688725297	1.08680592546273	0.920536995935168	1.18062167002713	0.237753051111812	0.373180599237428
TRINITY_DN100640_c0_g1	0.0681750451532269	-0.508990981323635	3.11504522164268	-0.1633976218988	0.870205375171774	NA
TRINITY_DN100641_c0_g1	0.133903542713608	0.0863521476077282	3.10421908030138	0.0278176718117925	0.977807571348916	NA
TRINITY_DN100641_c0_g2	0.266771807999159	1.01928650293234	3.08241001630349	0.330678429391654	0.740887397370798	NA
TRINITY_DN100642_c0_g1	0.0681750451532269	-0.508990981323635	3.11504522164268	-0.1633976218988	0.870205375171774	NA
TRINITY_DN100643_c0_g1	0.439923702944526	1.72406590110632	2.28596821793414	0.754195044174489	0.450732112972453	NA
TRINITY_DN100644_c0_g1	5.27399418237595	-1.0611965280019	1.03063533107268	-1.02965277436919	0.30317303199371	0.446600160027846
TRINITY_DN100647_c0_g1	2.30370228599569	0.904151466299478	0.918643763322749	0.984224247089152	0.325005266394578	0.469598202513829
TRINITY_DN100647_c0_g2	0.266924094858768	1.02003545021582	3.08236969939692	0.33092573237253	0.74070058441781	NA
TRINITY_DN100647_c1_g1	0.903841500378492	-0.680422908279881	1.89030681968178	-0.359953686457325	0.71888176810229	NA
TRINITY_DN100647_c2_g1	0	NA	NA	NA	NA	NA
TRINITY_DN100648_c0_g1	15.6599538720741	1.55879128904599	0.739240482578114	2.10863896902627	0.0349757565119497	0.0966567405644456
TRINITY_DN100648_c0_g2	0.136350090306454	0.054958944172232	3.10919828939718	0.0176762428950414	0.985897133110635	NA
TRINITY_DN100648_c1_g1	0.443921894833914	1.75084529877412	2.35428160376384	0.743685587983618	0.457066710432996	NA
TRINITY_DN100648_c4_g1	0	NA	NA	NA	NA	NA
TRINITY_DN100649_c0_g1	4.34528680981078	1.83631133202827	1.1200310588358	1.63951822366159	0.10110537852005	0.200951451525013
TRINITY_DN100649_c1_g1	0.192668390232183	0.59647292200722	3.10324899125836	0.192209172930513	0.847578360911783	NA
TRINITY_DN10065_c0_g1	320.195200083102	-0.169666058602496	0.339518506937379	-0.499725508729895	0.617268368430822	0.734298908837015
TRINITY_DN100652_c0_g1	2.00106751855326	2.26477244867471	1.76349984076583	1.28424874010263	0.199054936154922	0.327125872087322
TRINITY_DN100653_c0_g1	1.18734372544929	1.26059061147459	1.38987058219445	0.906984166456893	0.364415170311557	0.509750703253187
TRINITY_DN100653_c1_g1	0.470292157258154	1.7969638974958	2.69182642587822	0.66756306432705	0.504412541370671	NA
TRINITY_DN100653_c1_g2	0	NA	NA	NA	NA	NA
TRINITY_DN100654_c0_g1	3.88167365985785	-0.0852500721502977	1.33245721822604	-0.0639795942295207	0.948986474958929	0.96924643466235
TRINITY_DN100654_c1_g1	0.0681750451532269	-0.508990981323635	3.11504522164268	-0.1633976218988	0.870205375171774	NA
TRINITY_DN100654_c1_g2	0.0701406171424263	-0.508990981323635	3.11504522164268	-0.1633976218988	0.870205375171774	NA
TRINITY_DN100656_c0_g1	451.854341892181	-0.982070033578857	0.281183551730574	-3.49262973433048	0.000478289198783828	0.00363089533401597
TRINITY_DN100656_c1_g1	0.317466309030356	1.2787282487192	2.97875667808422	0.429282545340899	0.667717617692643	NA
TRINITY_DN100656_c2_g1	0.377437853639935	1.5724245926752	3.05751902631806	0.514281212689216	0.607055394905478	NA
TRINITY_DN100656_c3_g1	0.499126808024055	1.94496269407137	1.91958849192134	1.01321856338315	0.310955775562906	NA
TRINITY_DN100656_c3_g2	2.44858136509789	2.54574427801467	1.09445711219695	2.32603383873535	0.0200167455429909	0.0651713510888085
TRINITY_DN100656_c4_g1	1.34329455458067	-0.395523964977544	2.01915104383358	-0.195886269224614	0.844699184640375	0.9020716922972
TRINITY_DN100656_c6_g1	1.39801182588423	3.42999042402272	1.7566937346995	1.9525261326269	0.0508757714575452	0.125327104092224
TRINITY_DN100656_c7_g1	1.01092121893051	2.94821989096968	2.44463758229716	1.20599466862459	0.227819546102859	NA
TRINITY_DN100657_c1_g1	0.214888840739307	0.766196004738087	3.09604079909048	0.247476068455936	0.804539810195842	NA
TRINITY_DN100658_c0_g1	0.0562098907913287	-0.202373935526409	3.11163823089921	-0.0650377455569207	0.948143947250179	NA
TRINITY_DN10066_c0_g1	38.1045848148195	-1.68575912783704	0.903785871723788	-1.86521960630099	0.0621506284364248	0.144141445795568
TRINITY_DN10066_c1_g1	2.58543992325294	3.42308163542295	1.84606557662608	1.85425787619043	0.0637022755020621	0.146658547818592
TRINITY_DN10066_c1_g2	2.99513266920096	0.548338681554943	1.00502593645429	0.54559654797514	0.585343297776515	0.708368509161199
TRINITY_DN10066_c2_g1	0.438602214780308	1.73167953419261	3.05190933208728	0.567408577963312	0.570436623305229	NA
TRINITY_DN10066_c3_g1	0.28944172453258	1.12486191361876	3.07692096051299	0.365580373384446	0.714678222567637	NA
TRINITY_DN100661_c0_g1	0.807422197105223	1.22532525259549	1.82763550168735	0.670442903666629	0.502575492392573	NA
TRINITY_DN100662_c0_g1	0.0962799905488913	-0.100473342775188	3.11062885213497	-0.0323000099180038	0.974232801296738	NA
TRINITY_DN100663_c0_g1	0.0681750451532269	-0.508990981323635	3.11504522164268	-0.1633976218988	0.870205375171774	NA
TRINITY_DN100663_c1_g1	0	NA	NA	NA	NA	NA
TRINITY_DN100664_c0_g1	1.33982710354576	0.585667878693065	1.68042239851308	0.348524203921165	0.727446539803336	0.818381404440357
TRINITY_DN100666_c0_g1	0.177265435643392	0.361917908786629	3.10672853596964	0.116494860943385	0.907260358742102	NA
TRINITY_DN100667_c0_g1	0.283335708734576	-1.47077301653887	3.1150451574883	-0.472151427083894	0.636818707138065	NA
TRINITY_DN100669_c0_g1	0.410526248263953	-0.373596780049709	2.79484920067892	-0.133673323039739	0.893660900940721	NA
TRINITY_DN10067_c0_g1	29.1296086345923	-2.22681003554653	0.988680685192495	-2.25230458013142	0.0243030309296628	0.0747224341309488
TRINITY_DN100670_c0_g1	0.192668390232183	0.596472922007219	3.10324899125836	0.192209172930513	0.847578360911783	NA
TRINITY_DN100671_c0_g1	0.811748603709423	-0.308850230576781	1.72359325513091	-0.179189741928599	0.857788718122526	NA
TRINITY_DN100671_c1_g1	0.264926866223417	1.01003743141418	3.08290957014823	0.327624735150962	0.743195417345096	NA
TRINITY_DN100671_c2_g1	0	NA	NA	NA	NA	NA
TRINITY_DN100672_c0_g1	0	NA	NA	NA	NA	NA
TRINITY_DN100673_c0_g1	0.0681750451532269	-0.508990981323635	3.11504522164268	-0.1633976218988	0.870205375171774	NA
TRINITY_DN100674_c0_g1	0.204525135459681	0.660771508161467	3.10119459949323	0.213069991889398	0.831272370206988	NA
TRINITY_DN100675_c0_g1	0.154455453329419	0.391736474542013	3.10651185575939	0.126101715599683	0.899651409461492	NA
TRINITY_DN100675_c1_g1	15.7338298826531	1.30141629428034	1.16975167190898	1.11255775523406	0.265898412325125	0.405379846634667
TRINITY_DN100675_c2_g1	0.107124818500966	-0.100473339971888	3.110628852108	-0.0323000090170833	0.974232802015194	NA
TRINITY_DN100675_c3_g1	0.631752539668774	2.28801726973964	3.0097232679397	0.760208519538042	0.447129953279878	NA
TRINITY_DN100675_c4_g1	1.19781881738322	2.57618207263445	1.98664692045096	1.29674883146808	0.194717621668037	0.321814100637511
TRINITY_DN100675_c5_g1	1.10101298758338	0.0434353820476449	1.85748524235874	0.0233839715423462	0.981343990367428	NA
TRINITY_DN100675_c6_g1	0	NA	NA	NA	NA	NA
TRINITY_DN100675_c7_g1	0	NA	NA	NA	NA	NA
TRINITY_DN100675_c9_g1	0.0623989593990867	-0.508990981323635	3.11504522164268	-0.1633976218988	0.870205375171774	NA
TRINITY_DN100676_c0_g1	0.0281049453956643	-0.538505719589758	3.11540418279833	-0.17285260209995	0.862767288788262	NA
TRINITY_DN100677_c0_g1	0.124645631938564	0.0549588304259474	3.10919829039768	0.0176762063055547	0.985897162300261	NA
TRINITY_DN100679_c0_g1	0.669006548226613	-2.71238723600864	2.99302141355942	-0.906237163463178	0.364810336492265	NA
TRINITY_DN100679_c1_g1	0	NA	NA	NA	NA	NA
TRINITY_DN10068_c0_g1	5656.57243289232	-0.310321830074143	0.172814326536835	-1.79569504619745	0.072543030175245	0.160557130041116
TRINITY_DN100680_c0_g1	1.13927168677794	3.13113578821818	2.21113449508196	1.41607658655885	0.156753082341445	NA
TRINITY_DN100681_c0_g1	0.3456234898929	0.754215076459228	2.92055542452229	0.258243712865882	0.796218823736131	NA
TRINITY_DN100681_c1_g1	0.467692471535898	1.81737932705875	2.30340670909803	0.788996280978274	0.430114180188095	NA
TRINITY_DN100681_c3_g1	0.566814936299516	2.10874407136465	2.19019530252074	0.962810973495219	0.335642392781476	NA
TRINITY_DN100681_c4_g1	0.124797918798173	0.0549589441722318	3.10919828939718	0.0176762428950414	0.985897133110635	NA
TRINITY_DN100681_c5_g1	0.373936895815694	1.51825944496978	3.05956858540633	0.496233178825159	0.619729904712407	NA
TRINITY_DN100681_c6_g1	0.409050270919362	1.63828686192342	3.05512567377492	0.536242052491133	0.591791273573171	NA
TRINITY_DN100682_c0_g1	2.53785330219047	-0.33229322214152	1.55324559212595	-0.21393475946499	0.830597933551808	0.892307237419064
TRINITY_DN100682_c1_g1	0.614558553981587	2.23042485633751	2.08212752218079	1.07122394405574	0.28406874790088	NA
TRINITY_DN100684_c0_g1	0.418249772063955	1.68804374780788	2.31195362968558	0.730137372191783	0.465306219397846	NA
TRINITY_DN100684_c1_g1	0.0622466725394778	-0.508990981323635	3.11504522164268	-0.1633976218988	0.870205375171774	NA
TRINITY_DN100685_c0_g1	6.13239065516711	0.120081849967361	0.594825459146028	0.20187745517779	0.840012527360997	0.898935318404524
TRINITY_DN100685_c0_g2	0	NA	NA	NA	NA	NA
TRINITY_DN100685_c1_g1	0.72301444070867	0.987704702787423	2.11855239610611	0.466216792467734	0.641060330652855	NA
TRINITY_DN100685_c2_g1	0	NA	NA	NA	NA	NA
TRINITY_DN100686_c0_g1	0.0681750451532269	-0.508990981323635	3.11504522164268	-0.1633976218988	0.870205375171774	NA
TRINITY_DN100687_c0_g1	0.519518645587106	1.15739535617299	3.05512559665044	0.378837242384382	0.70480872966955	NA
TRINITY_DN100687_c0_g2	0	NA	NA	NA	NA	NA
TRINITY_DN100688_c0_g1	6.7538199788757	0.145528265204967	1.29226114852747	0.112615213550912	0.910335623111745	0.944985761505578
TRINITY_DN100688_c0_g2	0.084314836186993	0.0462887565338185	3.1092747438521	0.0148873162866499	0.988122078939649	NA
TRINITY_DN100688_c0_g3	0.419620018040987	1.68249601155417	2.75435714004333	0.610848893592536	0.541299621163679	NA
TRINITY_DN100688_c2_g1	3.56687541964293	-1.47599772433351	0.818539140219195	-1.80320970838151	0.0713552863597677	0.158698997248675
TRINITY_DN100688_c3_g1	0.0701406171424262	-0.508990981323635	3.11504522164268	-0.1633976218988	0.870205375171774	NA
TRINITY_DN100689_c0_g1	22.3831693779911	-0.988121213794525	0.563159868851299	-1.7546016121675	0.079327475517115	0.170772578089939
TRINITY_DN10069_c0_g1	1.82991875821243	3.83039343697563	2.16873761982355	1.7661857303362	0.0773646942503126	0.167937767965906
TRINITY_DN100690_c0_g1	0.73187172488754	2.47356620385718	2.44900366805129	1.01002960351849	0.312481107143841	NA
TRINITY_DN100690_c1_g1	0.0681750451532269	-0.508990981323635	3.11504522164268	-0.1633976218988	0.870205375171774	NA
TRINITY_DN100692_c0_g1	0.465673144564308	1.82892495819281	3.04876935924175	0.5998895759854	0.548579829934778	NA
TRINITY_DN100694_c0_g1	0.50688910933947	1.11122891641913	2.34021209395041	0.47484111345793	0.634900226282573	NA
TRINITY_DN100694_c2_g1	0.124797918798173	0.0549589441722318	3.10919828939718	0.0176762428950414	0.985897133110635	NA
TRINITY_DN100694_c5_g1	0.461041526380812	0.8921969838895	3.06544503208047	0.291049741408666	0.771013277208056	NA
TRINITY_DN100694_c6_g1	0.240332601229354	-1.96888565963286	3.11653965008542	-0.631753765615943	0.527547789333159	NA
TRINITY_DN100694_c7_g1	1.28907939226158	0.472546371926999	1.78313294906567	0.265009051722479	0.791002488783733	0.864660459160905
TRINITY_DN100694_c8_g1	0.0281049453956643	-0.538505719589758	3.11540418279833	-0.17285260209995	0.862767288788263	NA
TRINITY_DN100695_c0_g1	0.0622466725394778	-0.508990981323635	3.11504522164268	-0.1633976218988	0.870205375171774	NA
TRINITY_DN100696_c0_g1	0.0681750451532269	-0.508990981323635	3.11504522164268	-0.1633976218988	0.870205375171774	NA
TRINITY_DN100697_c0_g1	0.136350090306454	0.0549589441722317	3.10919828939718	0.0176762428950413	0.985897133110635	NA
TRINITY_DN100698_c0_g1	0.118608850190415	0.178159626223402	3.10815280259597	0.0573200989586485	0.954290210020035	NA
TRINITY_DN100699_c0_g1	0.221641868427964	-0.236323481077221	3.10761997100372	-0.0760464546123031	0.93938213973731	NA
TRINITY_DN1007_c0_g1	1036.21120546343	3.89502778526203	0.224615592613571	17.3408610681942	2.31246637083116e-67	7.30635312195959e-63
TRINITY_DN1007_c0_g2	7.32579720102468	5.81208775144008	3.00608959729808	1.93343796427893	0.0531822682706459	0.129337491650101
TRINITY_DN1007_c1_g1	407.865259738663	0.90448283758233	0.479757461297698	1.8852918621334	0.0593904442464014	0.139667213610017
TRINITY_DN1007_c1_g2	11.1184099352977	6.3907182380771	1.26402986476485	5.05582851815448	4.28526261626466e-07	1.01362541637425e-05
TRINITY_DN1007_c10_g1	45.1847097605255	2.14485372271208	0.806521334021993	2.6593887008742	0.00782825899059045	0.0325241141309314
TRINITY_DN1007_c11_g1	0.578286515089806	1.41561876209568	1.68963111898218	0.837827112789236	0.402127809046005	NA
TRINITY_DN1007_c12_g1	23.3265984532802	2.71854705458517	0.624818813407427	4.35093661754465	1.35557236490126e-05	0.000192191997555475
TRINITY_DN1007_c13_g1	13.8719220820025	3.15738560643054	0.725874808458602	4.34976606108601	1.36282841770041e-05	0.000192972512025295
TRINITY_DN1007_c15_g1	12.6089540716107	-1.11612756379748	0.711833729923805	-1.56796105168682	0.116890222236969	0.221728110694705
TRINITY_DN1007_c16_g1	2.05983759217789	3.98862956589192	1.71765854087198	2.32213182712501	0.0202258383966315	0.065627263369527
TRINITY_DN1007_c16_g2	1.15722063363669	1.21131040473886	1.42274674157245	0.851388633932201	0.39455350345654	NA
TRINITY_DN1007_c17_g1	10.3459828781526	0.422944521227135	0.541741797264808	0.780712367704566	0.434971684881559	0.57783164605093
TRINITY_DN1007_c18_g1	0.835412250507322	2.67498518720433	2.34234999272188	1.14200917690183	0.253450205176363	NA
TRINITY_DN1007_c19_g1	17.6931237580808	2.46080576284005	0.674696177934931	3.64727983248983	0.000265031237982919	0.00225815262716627
TRINITY_DN1007_c2_g1	91.7471866672264	2.52772848800634	0.385906758440215	6.55010163134505	5.74979396088455e-11	3.83285840039933e-09
TRINITY_DN1007_c20_g1	8.59811377149669	2.34494247958527	0.866780493963475	2.70534754290869	0.00682329607908146	0.029261683239446
TRINITY_DN1007_c23_g1	41.5278030899255	3.55617657071489	1.04431546097025	3.40527044137691	0.000660985596185514	0.00472145377364594
TRINITY_DN1007_c28_g1	0.319137174445612	0.129077604100597	2.55416336646469	0.0505361582564932	0.959695136082038	NA
TRINITY_DN1007_c3_g1	43.2523816032482	0.917670834824144	0.355486138047999	2.58145321745355	0.00983853250678271	0.0386057319694552
TRINITY_DN1007_c3_g2	127.503021941053	2.91735066273555	0.402117530215453	7.25497011078439	4.01750541013673e-13	4.31018988746944e-11
TRINITY_DN1007_c4_g1	77.0503625076752	2.26072907484147	0.333758007617828	6.77355755739691	1.2565355205335e-11	9.85133201960698e-10
TRINITY_DN1007_c5_g1	81.6248726431484	0.879584232977033	0.52604237270016	1.67207867393296	0.0945088093155407	0.192101115569997
TRINITY_DN1007_c50_g1	1.45103915177347	2.27044631867153	1.78247309215237	1.27376190342931	0.202747810370037	0.331614932471326
TRINITY_DN1007_c50_g2	0.20649070744888	0.664051307481054	3.10105846279176	0.214136984338965	0.830440235319577	NA
TRINITY_DN1007_c6_g1	1.08152348094166	0.59591497992893	1.56812506115993	0.380017509246447	0.703932417945427	NA
TRINITY_DN1007_c6_g2	54.9102747903721	0.939045336804867	0.37273141670823	2.51936191775308	0.011756774332968	0.0441873744646751
TRINITY_DN1007_c65_g1	1.86159582228206	0.648927024197506	1.44306999758884	0.449685063982875	0.652937542515534	0.762425069047317
TRINITY_DN1007_c7_g1	129.703580555992	1.06903941805683	0.426190167770632	2.50836246093826	0.0121292177330276	0.0452000588410535
TRINITY_DN1007_c74_g1	0.472489108644602	1.89314155075742	3.04680638556993	0.62135275799722	0.534367548116828	NA
TRINITY_DN1007_c8_g1	237.985749996518	-0.400501488879817	0.205379978787299	-1.95005127201126	0.0511700082678831	0.125848128110779
TRINITY_DN1007_c84_g1	0.100601983075082	-0.115759394803603	3.10786101879905	-0.037247288119832	0.970287834283588	NA
TRINITY_DN1007_c9_g1	74.9559248429163	2.79166055337207	0.425778930143133	6.55659628914377	5.50497792481497e-11	3.69283503234589e-09
TRINITY_DN10070_c0_g1	43.2716694976558	0.391929249841254	0.936394173279326	0.418551568372844	0.675543891253943	0.779560632500603
TRINITY_DN10070_c0_g2	17.8624089721345	-3.22069542115468	0.703179980080776	-4.58018645636742	4.64561582729294e-06	7.74261136074029e-05
TRINITY_DN10070_c0_g3	0.485104875839097	1.87552496765202	1.93058254791961	0.971481364354548	0.331308628729468	NA
TRINITY_DN10070_c0_g4	6.89750340458482	-0.719007695694817	1.04620054291576	-0.687256091161017	0.491921363300942	0.6293721033063
TRINITY_DN10070_c0_g5	4.31976281034816	-0.663955174652936	1.04950224365532	-0.632638166013288	0.526969957629312	0.659616678569312
TRINITY_DN10070_c1_g1	7.67849229673379	4.36922466208553	1.21903255387981	3.58417389935948	0.00033814674580773	0.00274599859246349
TRINITY_DN10070_c1_g2	5.45721091123349	0.726391976520492	1.29887540325501	0.559246849005024	0.575993263948795	0.700974271120962
TRINITY_DN10070_c10_g1	1.21429520275604	3.21533453757681	1.54973514983577	2.07476389621643	0.0380084222031309	0.102371878517504
TRINITY_DN10070_c14_g1	0.215369963411755	0.664051314806323	3.10105846248801	0.214136986722123	0.830440233461192	NA
TRINITY_DN10070_c15_g1	0.164455035702118	0.361917862808303	3.10672853630676	0.116494846131148	0.907260370480634	NA
TRINITY_DN10070_c16_g1	0.0681750451532269	-0.508990981323635	3.11504522164268	-0.1633976218988	0.870205375171774	NA
TRINITY_DN10070_c18_g1	1.42754759671637	2.8630983809199	1.93098093599884	1.48271706237167	0.138149599430304	0.249526556361931
TRINITY_DN10070_c2_g1	4.20671459122053	2.51477621315997	0.853888899616041	2.94508596409997	0.0032286494504107	0.0165025194093042
TRINITY_DN10070_c3_g1	11.3710117009815	3.70759537739281	0.80496337895934	4.60591807565954	4.10650048574016e-06	6.96534350273538e-05
TRINITY_DN10070_c5_g1	1.51293058234829	3.52478773290334	1.5732016028467	2.24051877809255	0.0250572630851976	0.0763430732921927
TRINITY_DN10070_c7_g1	2.50924797965613	-0.551545507230298	1.56032003157919	-0.353482295982627	0.723726898981923	0.815583451752447
TRINITY_DN10070_c9_g1	0.435060180624869	-1.31984874949931	3.10619979729123	-0.424907873167171	0.670903835018119	NA
TRINITY_DN100700_c0_g1	2.95172056742015	4.44061571241523	1.24129733941739	3.57739888051276	0.000347030401058424	0.00280299074241489
TRINITY_DN100700_c1_g1	0.579538192241703	2.15058584077448	2.16769566418353	0.992106907029548	0.321145377553589	NA
TRINITY_DN100700_c2_g1	3.33459906711084	3.61430725705202	1.36362954138445	2.65050524894211	0.0080371478438979	0.03316015636791
TRINITY_DN100700_c3_g1	0.846178649498788	2.02836180801451	1.7802159117345	1.13939089896025	0.254540150215971	NA
TRINITY_DN100700_c3_g2	0.0622466725394778	-0.508990981323635	3.11504522164268	-0.1633976218988	0.870205375171774	NA
TRINITY_DN100700_c4_g1	0.0681750451532269	-0.508990981323635	3.11504522164268	-0.1633976218988	0.870205375171774	NA
TRINITY_DN100700_c5_g1	0.0681750451532269	-0.508990981323635	3.11504522164268	-0.1633976218988	0.870205375171774	NA
TRINITY_DN100701_c0_g1	2.79070025438457	-0.747686774995687	0.966248265607827	-0.77380400214778	0.43904670544898	0.58152209410941
TRINITY_DN100701_c1_g1	1.01741128432103	1.64727302422421	1.78233247610209	0.924223199830117	0.355370119034666	NA
TRINITY_DN100701_c1_g2	3.04156935539798	2.00481968016966	1.21931315767575	1.64422049212628	0.100130665549218	0.199616906277171
TRINITY_DN100701_c1_g3	0.0623989593990867	-0.508990981323635	3.11504522164268	-0.1633976218988	0.870205375171774	NA
TRINITY_DN100701_c2_g1	0.323394681644105	1.30279715101865	2.96695138549534	0.439102965214628	0.66058693063976	NA
TRINITY_DN100701_c3_g1	0.0623989593990867	-0.508990981323635	3.11504522164268	-0.1633976218988	0.870205375171774	NA
TRINITY_DN100701_c4_g1	0.186740017618433	0.5806518592362	3.10373139758526	0.187081865295417	0.851596446526063	NA
TRINITY_DN100702_c0_g1	0.614875980699205	2.2721770307973	2.15926131772644	1.0522936766124	0.292664831945516	NA
TRINITY_DN100703_c0_g1	0.38016984214866	1.54019817298583	3.05872941585638	0.503541818704683	0.614583386475181	NA
TRINITY_DN100704_c1_g1	0.203404809049857	0.60936480232866	3.10285923392101	0.196388155694263	0.844306366140723	NA
TRINITY_DN100705_c0_g1	0.709657848166569	1.53626641371538	1.83591167192879	0.836786669644842	0.40271249169553	NA
TRINITY_DN100705_c1_g1	0.188597180473233	0.586677860279604	3.10354712277242	0.189034622988267	0.850065680749898	NA
TRINITY_DN100707_c0_g1	0.321374455502897	1.29401141690139	3.06889583688339	0.421653743131119	0.673277772434679	NA
TRINITY_DN100707_c0_g2	0.209441590798006	0.622872727320618	3.10245404177725	0.200767753182833	0.840880178732198	NA
TRINITY_DN100708_c0_g1	0.920831134230391	1.56397382821851	1.60258918207599	0.975904396279865	0.329111843330906	NA
TRINITY_DN100709_c0_g1	0.136350090306454	0.0549589441722317	3.10919828939718	0.0176762428950413	0.985897133110635	NA
TRINITY_DN10071_c0_g1	167.528920409725	-1.8882259459173	0.296559227563966	-6.36711243628398	1.92619977813759e-10	1.1244202326124e-08
TRINITY_DN100710_c0_g1	2.1182216244929	4.02791748556009	2.05524603652749	1.95982252926058	0.0500165370196273	0.123796830880996
TRINITY_DN100710_c0_g2	0.13522976389663	0.178159636584702	3.1081528025112	0.0573201022937998	0.954290207363337	NA
TRINITY_DN100710_c1_g1	0.354774363980253	1.46526485337406	3.06164757356111	0.478587041182456	0.632232439123005	NA
TRINITY_DN100710_c2_g1	0.13522976389663	0.178159636584702	3.1081528025112	0.0573201022937997	0.954290207363337	NA
TRINITY_DN100713_c0_g1	0.745012284773334	-0.607633499998103	1.8934958028238	-0.320905649271537	0.74828189267972	NA
TRINITY_DN100714_c0_g1	0.0681750451532269	-0.508990981323635	3.11504522164268	-0.1633976218988	0.870205375171774	NA
TRINITY_DN100715_c0_g1	0.0281049453956643	-0.538505719589758	3.11540418279833	-0.17285260209995	0.862767288788262	NA
TRINITY_DN100716_c0_g1	0.198749049705541	0.62402709710341	3.10241956530381	0.201142071202192	0.840587486118411	NA
TRINITY_DN100716_c0_g2	0.215369963411755	0.664051314806323	3.10105846248801	0.214136986722123	0.830440233461192	NA
TRINITY_DN100717_c0_g1	0.434665032510889	-1.92164829539935	2.72610713292132	-0.704905640791928	0.480868959562249	NA
TRINITY_DN100717_c0_g2	1.06383610655382	3.02839624851337	2.24029552717951	1.3517842676435	0.176444338369218	NA
TRINITY_DN100717_c1_g1	1.39099306216085	2.19333780372571	1.28870646949137	1.70196848983879	0.0887612752994437	0.184276427020851
TRINITY_DN100717_c2_g1	0.0681750451532269	-0.508990981323635	3.11504522164268	-0.1633976218988	0.870205375171774	NA
TRINITY_DN100718_c0_g1	0.289116323642668	1.1280074398761	3.03772635528645	0.37133280221672	0.710389669059652	NA
TRINITY_DN100719_c0_g1	0.18719687819726	0.582760512813757	3.10366684021953	0.187765163857773	0.851060745220773	NA
TRINITY_DN100719_c0_g2	0.192668390232183	0.59647292200722	3.10324899125836	0.192209172930513	0.847578360911783	NA
TRINITY_DN100719_c1_g1	0	NA	NA	NA	NA	NA
TRINITY_DN10072_c0_g1	190.680919642783	1.24206028279256	0.207078651718302	5.99801221654747	1.99747497237248e-09	9.10367406990185e-08
TRINITY_DN100720_c0_g1	0.493594146454212	1.90880984023485	1.95655501524224	0.975597325587351	0.329264050381017	NA
TRINITY_DN100721_c0_g1	0.920961684953029	2.85887117672809	1.75291287980421	1.63092599162567	0.102905936614562	NA
TRINITY_DN100722_c0_g1	0	NA	NA	NA	NA	NA
TRINITY_DN100723_c0_g1	0.0962799905488913	-0.100473342775188	3.11062885213497	-0.0323000099180037	0.974232801296738	NA
TRINITY_DN100723_c1_g1	0.177265435643392	0.361917908786629	3.10672853596964	0.116494860943385	0.907260358742102	NA
TRINITY_DN100724_c0_g1	0.631354140681198	-0.490349476729591	2.28235098667808	-0.214844026879181	0.829888925810941	NA
TRINITY_DN100725_c0_g1	41.2030210503603	-1.98325754507115	0.525432313037883	-3.77452527349257	0.000160312655772612	0.0015006765470598
TRINITY_DN100725_c1_g1	0.154455453329419	0.391736474542012	3.10651185575939	0.126101715599682	0.899651409461492	NA
TRINITY_DN100725_c2_g1	0.152750577334229	0.36191790927586	3.10672853596605	0.116494861100994	0.907260358617198	NA
TRINITY_DN100725_c3_g1	0.580762583703965	0.526598119300475	2.22064500079114	0.237137461914384	0.81255015067652	NA
TRINITY_DN100726_c0_g1	0.203404809049857	0.609364802328661	3.10285923392101	0.196388155694263	0.844306366140722	NA
TRINITY_DN100726_c1_g1	1.15378832248993	1.05717778887793	1.41349427810062	0.747917982588873	0.45450963013742	NA
TRINITY_DN100726_c1_g2	2.88577593351294	2.0831755510297	0.940565521800929	2.21481173054375	0.0267729897215042	0.0800397482421682
TRINITY_DN100726_c1_g3	0.663441777945622	2.35356481333177	2.45507907397371	0.958651327479391	0.337734425944516	NA
TRINITY_DN100726_c4_g1	0.352157698284444	0.116121095290306	2.43348713578888	0.0477179819784262	0.96194100288077	NA
TRINITY_DN100726_c5_g1	10.6914234473267	-2.85324277115972	0.630472216532983	-4.52556464240396	6.02344658523426e-06	9.64591011575109e-05
TRINITY_DN10073_c0_g1	410.198425436677	0.0361012042313152	0.23543327311235	0.153339431398414	0.878130606590388	0.924210754170167
TRINITY_DN100730_c0_g1	1.32324711342477	-1.46937006453993	1.4017843395386	-1.0482140676672	0.294539990574355	0.437149050400669
TRINITY_DN100733_c0_g1	0.331537902109565	-0.906823118211345	3.10919824287038	-0.291658185608061	0.770547982831318	NA
TRINITY_DN100733_c0_g2	0.0681750451532269	-0.508990981323635	3.11504522164268	-0.1633976218988	0.870205375171774	NA
TRINITY_DN100734_c0_g1	0.447627330729052	1.78176103156063	2.26547250726383	0.786485391390859	0.431583174232245	NA
TRINITY_DN100735_c0_g1	0.451043341455068	0.937828870669825	1.99097106145202	0.471040935163501	0.637611502787998	NA
TRINITY_DN100736_c0_g1	0.107124818500966	-0.100473339971888	3.110628852108	-0.0323000090170834	0.974232802015194	NA
TRINITY_DN100737_c0_g1	0.126350507933755	0.178159631353886	3.108152802554	0.0573201006100765	0.954290208704549	NA
TRINITY_DN100737_c0_g2	0.124645631938564	0.0549588304259474	3.10919829039768	0.0176762063055547	0.985897162300261	NA
TRINITY_DN100738_c0_g1	0.31094261040444	1.24010208690526	2.98961082722405	0.414803851930366	0.6782854995361	NA
TRINITY_DN100739_c0_g1	0.93211587940383	2.16128915112952	1.55483283285254	1.39004599431075	0.16451491109576	NA
TRINITY_DN10074_c0_g1	14.322100387542	-1.53076095149983	0.542430134717328	-2.82204260701249	0.00477188370638445	0.022253061015471
TRINITY_DN10074_c0_g2	4.31649355067093	4.50004173689153	1.1546151728462	3.89743859488581	9.72154611811513e-05	0.000993152082693094
TRINITY_DN10074_c0_g3	3.18183985299157	0.78124094422248	0.9952500817076	0.784969485138917	0.43247146002713	0.575441747501093
TRINITY_DN10074_c0_g4	2.94121474770947	-0.895310602525218	1.39117887897004	-0.6435625325106	0.519859152869845	0.653465483064095
TRINITY_DN100742_c0_g1	0.253838614087045	0.985610275871861	3.08424381491239	0.319563022581553	0.74929960926575	NA
TRINITY_DN100743_c0_g1	0.19874904970554	0.624027097103409	3.10241956530381	0.201142071202191	0.840587486118411	NA
TRINITY_DN100743_c1_g1	0.0681750451532269	-0.508990981323635	3.11504522164268	-0.1633976218988	0.870205375171774	NA
TRINITY_DN100744_c0_g1	0.64384064919161	2.30923605761163	1.62087854263792	1.42468173701247	0.154249220644275	NA
TRINITY_DN100745_c0_g1	0.592829727549812	2.18153961011416	2.55550380092072	0.853663222620988	0.393291617239553	NA
TRINITY_DN100745_c1_g1	1.009336885963	2.96195851732245	2.26419147751859	1.30817492545664	0.190813984798181	NA
TRINITY_DN100745_c3_g1	0	NA	NA	NA	NA	NA
TRINITY_DN100746_c0_g1	0	NA	NA	NA	NA	NA
TRINITY_DN100746_c0_g2	1.99596131372472	-1.02316906353964	1.10522042037802	-0.925760187447216	0.354570621456199	0.500093121898951
TRINITY_DN100746_c1_g1	0	NA	NA	NA	NA	NA
TRINITY_DN100746_c2_g1	0.0790198731053013	-0.508990981323635	3.11504522164268	-0.1633976218988	0.870205375171774	NA
TRINITY_DN100747_c0_g1	0.444397504281439	0.892196983889499	3.06544503208047	0.291049741408666	0.771013277208056	NA
TRINITY_DN100747_c1_g1	2.23221710930236	-1.57766232823576	1.47097591832034	-1.07252763868306	0.283483106689147	0.425011875953501
TRINITY_DN100748_c0_g1	7.70652037027512	-0.436031011897979	0.953404882258172	-0.457340863270204	0.647426062784517	0.758280361303661
TRINITY_DN100748_c0_g2	0	NA	NA	NA	NA	NA
TRINITY_DN100748_c0_g3	0.140281234284852	0.0549589441722318	3.10919828939718	0.0176762428950414	0.985897133110635	NA
TRINITY_DN100748_c1_g1	0	NA	NA	NA	NA	NA
TRINITY_DN100748_c2_g1	0.275510998181482	1.07390409625469	3.07082168956941	0.349712293586566	0.726554626626102	NA
TRINITY_DN100748_c3_g1	0.0681750451532269	-0.508990981323635	3.11504522164268	-0.1633976218988	0.870205375171774	NA
TRINITY_DN100749_c0_g1	0.358752637840147	-0.130126800447866	2.93817709038428	-0.0442882768617759	0.964674616215728	NA
TRINITY_DN10075_c0_g1	63.8638388957109	0.971807918661646	0.252437906957576	3.84969092151824	0.000118266967628924	0.00116954741024089
TRINITY_DN100751_c0_g1	1.46548964145291	-1.57647363155634	1.74614329451092	-0.902831764444565	0.36661518991109	0.511947766051437
TRINITY_DN100752_c0_g1	5.73260287128131	2.30366977813716	0.916321328475516	2.51404142471481	0.0119356413381488	0.0446895249036537
TRINITY_DN100752_c0_g2	3.5581983419876	-0.914486792799649	0.939560341269567	-0.973313530415686	0.330397499786066	0.475102650137817
TRINITY_DN100752_c0_g3	2.57676858047357	-0.67786573477794	1.0671488111109	-0.635212003911886	0.525290155332009	0.658126757518562
TRINITY_DN100752_c1_g1	1.42197669680911	2.84945379462818	1.62590776245352	1.75253102324102	0.0796825401914388	0.171321324823913
TRINITY_DN100752_c1_g2	0.0281049453956643	-0.538505719589758	3.11540418279833	-0.17285260209995	0.862767288788262	NA
TRINITY_DN100752_c1_g3	0.140524726978322	0.409908293182728	3.10638170923643	0.131956833239109	0.895018435181892	NA
TRINITY_DN100752_c3_g1	0	NA	NA	NA	NA	NA
TRINITY_DN100753_c0_g1	0.204525135459681	0.660771508161467	3.10119459949323	0.213069991889398	0.831272370206988	NA
TRINITY_DN100753_c0_g2	0.0623989593990867	-0.508990981323635	3.11504522164268	-0.1633976218988	0.870205375171774	NA
TRINITY_DN100753_c1_g1	0.0681750451532269	-0.508990981323635	3.11504522164268	-0.1633976218988	0.870205375171774	NA
TRINITY_DN100754_c0_g1	0	NA	NA	NA	NA	NA
TRINITY_DN100754_c1_g1	0	NA	NA	NA	NA	NA
TRINITY_DN100754_c2_g1	3.92148808321895	2.00926580260467	1.07240640151078	1.8736048197531	0.0609849132457843	0.142300231223812
TRINITY_DN100754_c3_g1	0.504591261265895	1.93463942214362	1.95287844221119	0.990660442722224	0.321851412898156	NA
TRINITY_DN100754_c3_g2	0.453896760234698	1.78049363548209	2.31290342003659	0.769808899090964	0.441413260079869	NA
TRINITY_DN100754_c6_g1	0	NA	NA	NA	NA	NA
TRINITY_DN100754_c7_g1	0.192559981097782	0.609364505790587	3.10285924285191	0.196388059559707	0.844306441379995	NA
TRINITY_DN100754_c8_g1	0	NA	NA	NA	NA	NA
TRINITY_DN100755_c0_g1	0.703371967617587	2.42132999612636	2.14274348696624	1.13001393347113	0.258470353364152	NA
TRINITY_DN100756_c0_g1	2.07191839624892	4.01411091260298	1.27870837014267	3.13919186448675	0.00169414483764188	0.00996970631732428
TRINITY_DN100756_c0_g2	0.579601516624536	1.38083880450676	2.21579911504787	0.623178696628789	0.533167099399484	NA
TRINITY_DN100756_c0_g3	0.506175507047628	1.9522343912172	2.2376209367881	0.872459834067986	0.382957571023782	NA
TRINITY_DN100757_c0_g1	0.378636532885218	1.55088554985243	2.80996523808878	0.551923393510477	0.581000839958665	NA
TRINITY_DN100758_c0_g1	0.687084021638712	-0.270119912547811	1.96396882554058	-0.13753778014957	0.890605732238625	NA
TRINITY_DN100758_c0_g2	0.0562098907913286	-0.20237393552641	3.11163823089921	-0.0650377455569207	0.948143947250179	NA
TRINITY_DN10076_c0_g1	128.980505093543	-1.2144443592368	0.333774672036464	-3.63851562440941	0.000274213994484248	0.00231888344268372
TRINITY_DN100760_c0_g1	0.527226653209924	-0.814461815194027	2.72201674526494	-0.299212639529429	0.764777805876187	NA
TRINITY_DN100761_c0_g1	3.82975662295458	-0.373166872305247	0.861179990532541	-0.433320416646566	0.664782007718901	0.77124623356402
TRINITY_DN100761_c0_g2	0.0562098907913286	-0.20237393552641	3.11163823089921	-0.0650377455569207	0.948143947250179	NA
TRINITY_DN100761_c0_g3	0.204525135459681	0.660771508161467	3.10119459949323	0.213069991889398	0.831272370206988	NA
TRINITY_DN100761_c1_g1	0.0281049453956643	-0.538505719589758	3.11540418279833	-0.17285260209995	0.862767288788263	NA
TRINITY_DN100762_c0_g1	0.199725991640058	-0.581364833830711	3.1106288311128	-0.186896240405106	0.851741986984332	NA
TRINITY_DN100763_c0_g1	0.453968686196419	1.79296223816932	2.733181716436	0.655998182406729	0.511825293694143	NA
TRINITY_DN100763_c0_g2	0.196491125076181	0.609364708085387	3.10285923675935	0.196388125141575	0.844306390052645	NA
TRINITY_DN100763_c1_g1	0.124797918798173	0.0549589441722318	3.10919828939718	0.0176762428950414	0.985897133110635	NA
TRINITY_DN100764_c0_g1	0.266924094858768	1.02003545021582	3.08236969939692	0.33092573237253	0.74070058441781	NA
TRINITY_DN100765_c0_g1	0.296587888125649	0.100859127511273	3.06676384984161	0.0328878037076386	0.973764058767242	NA
TRINITY_DN100765_c1_g1	5.7532814963731	3.18379797203022	1.5665726540695	2.03233342785579	0.042119912561471	0.109917586349993
TRINITY_DN100765_c1_g2	0	NA	NA	NA	NA	NA
TRINITY_DN100765_c3_g1	0.803556624591395	-1.14171662634333	2.20316750432408	-0.518215988617534	0.604307580587109	NA
TRINITY_DN100765_c4_g1	0.0623989593990867	-0.508990981323635	3.11504522164268	-0.1633976218988	0.870205375171774	NA
TRINITY_DN100766_c0_g1	0.182412973154155	-0.989882069638966	3.11504519041865	-0.317774545513392	0.750655960378159	NA
TRINITY_DN100767_c0_g1	0.164455035702118	0.361917862808303	3.10672853630676	0.116494846131148	0.907260370480634	NA
TRINITY_DN100768_c0_g1	0	NA	NA	NA	NA	NA
TRINITY_DN100769_c0_g1	0.251148426731928	0.957943698148558	3.08578145849897	0.310437959081695	0.756227931803718	NA
TRINITY_DN100769_c0_g2	0	NA	NA	NA	NA	NA
TRINITY_DN10077_c0_g1	10.2608223599388	3.76799373457973	0.833522914247486	4.52056406629387	6.16750761531171e-06	9.8416912555344e-05
TRINITY_DN10077_c0_g2	0.285442440735351	1.13164811112147	3.07099754586237	0.368495283445004	0.712503961380866	NA
TRINITY_DN10077_c1_g1	31.1746860819257	0.259949770986467	0.333534078601213	0.779379942453416	0.435755935530184	0.578490390068969
TRINITY_DN10077_c4_g1	0.0623989593990867	-0.508990981323635	3.11504522164268	-0.1633976218988	0.870205375171774	NA
TRINITY_DN100770_c0_g1	0.130574004552314	0.054958837276987	3.10919829033742	0.0176762085093719	0.985897160542144	NA
TRINITY_DN100772_c0_g1	0.195366195515085	0.599661858310596	3.10137389035969	0.193353616658277	0.84668203845559	NA
TRINITY_DN100772_c0_g2	1.23560363292876	1.36581850742593	2.05971464103009	0.663110549499647	0.507259754652201	0.642711082162416
TRINITY_DN100772_c1_g1	3.61868486046323	0.961042425826907	1.18658755504916	0.809921207868298	0.41798546200422	0.561718024596484
TRINITY_DN100772_c2_g1	0.0681750451532269	-0.508990981323635	3.11504522164268	-0.1633976218988	0.870205375171774	NA
TRINITY_DN100772_c3_g1	0.168386179680517	0.361917865105698	3.10672853628991	0.11649484687127	0.907260369894096	NA
TRINITY_DN100772_c4_g1	1.1755782984616	-2.3936919922076	1.59883656718921	-1.4971461382171	0.134355236713567	NA
TRINITY_DN100772_c5_g1	0.372289383212534	1.49643253167939	3.06041588089173	0.488963784635493	0.624867336516563	NA
TRINITY_DN100773_c0_g1	0	NA	NA	NA	NA	NA
TRINITY_DN100773_c0_g2	0	NA	NA	NA	NA	NA
TRINITY_DN100775_c0_g1	0.411273500676316	0.717564697813408	2.84926692207699	0.251841865798356	0.801163295769559	NA
TRINITY_DN100775_c0_g2	0.214997249873707	0.747947059846422	3.0969708324975	0.241509236056722	0.80916045897796	NA
TRINITY_DN100775_c1_g1	1.0662585103633	0.578021715181147	1.41782464466833	0.407682090556667	0.683507087584853	NA
TRINITY_DN100775_c2_g1	1.56801445347527	3.59296580355989	2.13548919447338	1.68250245089436	0.0924714500650788	0.189332320288449
TRINITY_DN100775_c3_g1	0.551334027814228	1.27475419900035	2.26553613276337	0.562672199558113	0.573658118135172	NA
TRINITY_DN100775_c4_g1	0.209593877657615	0.624027179957003	3.10241956283015	0.20114209806869	0.840587465111328	NA
TRINITY_DN100775_c5_g1	0.223043481336264	0.787697543565452	3.09495887080034	0.254509858272125	0.79910168899104	NA
TRINITY_DN100776_c0_g1	0	NA	NA	NA	NA	NA
TRINITY_DN100776_c1_g1	0	NA	NA	NA	NA	NA
TRINITY_DN100777_c0_g1	0	NA	NA	NA	NA	NA
TRINITY_DN100778_c0_g1	0.473947457189299	0.662455237707283	2.70710446467234	0.244709890716192	0.806681069167329	NA
TRINITY_DN10078_c0_g1	110.811114329379	0.994762143252407	0.265347257381469	3.74890682145742	0.000177607052598738	0.00162997128179026
TRINITY_DN10078_c1_g1	9.70644394008798	0.177535787368108	1.08215864405634	0.164057080117788	0.869686209043698	0.918801492781803
TRINITY_DN10078_c2_g1	0	NA	NA	NA	NA	NA
TRINITY_DN100781_c0_g1	0.136350090306454	0.0549589441722317	3.10919828939718	0.0176762428950413	0.985897133110635	NA
TRINITY_DN100783_c0_g1	0.136350090306454	0.054958944172232	3.10919828939718	0.0176762428950414	0.985897133110635	NA
TRINITY_DN100785_c0_g1	0.905196665226497	0.0153957372077026	1.64407154386495	0.00936439613297468	0.992528402104205	NA
TRINITY_DN100785_c0_g2	1.09698688538131	-2.34573076609608	1.76063461902587	-1.33232116462298	0.182754675261935	NA
TRINITY_DN100785_c1_g1	0.149160490247728	0.0549588575808428	3.10919829015883	0.0176762150406417	0.985897155331759	NA
TRINITY_DN100786_c1_g1	3.79377488185412	1.491329067957	0.884461435939028	1.68614368853026	0.0917681269050525	0.188359173899507
TRINITY_DN100786_c1_g2	1.95587260966121	0.517014989399453	1.0762483583143	0.480386321061839	0.630952719099161	0.745048646570899
TRINITY_DN100786_c1_g3	0.365120797450167	1.51738717956762	3.05960220723928	0.495942634626605	0.619934884781466	NA
TRINITY_DN100787_c0_g1	0.913119146841961	2.33531991136936	2.02155838818513	1.1552077471608	0.248005362975459	NA
TRINITY_DN100787_c1_g1	0.3088199144837	1.25226442284069	2.97151941940428	0.421422257806324	0.673446768930902	NA
TRINITY_DN100788_c0_g1	0.588249690414973	2.18781101785515	2.55486704994309	0.856330672041775	0.391814900180801	NA
TRINITY_DN100789_c0_g1	0.13522976389663	0.178159636584702	3.1081528025112	0.0573201022937998	0.954290207363337	NA
TRINITY_DN10079_c0_g1	100.204319126465	-0.699684783831241	0.363950037176736	-1.92247482445364	0.0545460384369858	0.131718844194114
TRINITY_DN100791_c0_g1	19.3075039381754	-2.86428757843617	0.645872170851492	-4.43475924138365	9.21752411196843e-06	0.000138649027888454
TRINITY_DN100791_c0_g2	1.3492116720581	3.36948929226258	1.88400446365569	1.78847203245181	0.0736998839198264	0.162344245295003
TRINITY_DN100791_c0_g3	1.65689377466355	3.66591067148573	2.09676510177783	1.74836497821212	0.0804008482075221	0.172399389178199
TRINITY_DN100791_c1_g1	62.50782138283	-0.985922896648539	0.717513994019041	-1.37408176686011	0.169416299247763	0.289810107356941
TRINITY_DN100791_c2_g1	0.220773335627847	0.776665162701768	3.09551214158872	0.250900376796183	0.80189113308782	NA
TRINITY_DN100791_c3_g1	0	NA	NA	NA	NA	NA
TRINITY_DN100791_c4_g1	0.596852137099967	-1.42759601400595	2.27735172415109	-0.626866723688939	0.530746601528232	NA
TRINITY_DN100792_c0_g1	0.1929729639514	0.598222623619174	3.10319591782462	0.192776298841788	0.847134166090627	NA
TRINITY_DN100792_c1_g1	0.295947807493115	-0.426998882362042	3.01597908949659	-0.141578860360506	0.887412665698217	NA
TRINITY_DN100793_c0_g1	0.180594826735884	0.577175639172265	3.10383799978379	0.185955465205488	0.852479685723176	NA
TRINITY_DN100794_c0_g1	0.120166300614677	-1.48799431906745	3.11653965008542	-0.477450790342637	0.633041154430582	NA
TRINITY_DN100796_c0_g1	0.591590490602687	2.16432082411137	2.56480286899474	0.843854648743303	0.39875063321757	NA
TRINITY_DN100796_c1_g1	0	NA	NA	NA	NA	NA
TRINITY_DN100797_c0_g1	0.124797918798173	0.0549589441722318	3.10919828939718	0.0176762428950414	0.985897133110635	NA
TRINITY_DN100797_c0_g2	0.124797918798173	0.0549589441722318	3.10919828939718	0.0176762428950414	0.985897133110635	NA
TRINITY_DN100798_c0_g1	1.00094752103694	2.93506633797344	1.43195483918209	2.04969197188503	0.040394498930323	NA
TRINITY_DN100799_c0_g1	0.0681750451532269	-0.508990981323635	3.11504522164268	-0.1633976218988	0.870205375171774	NA
TRINITY_DN100799_c1_g1	0	NA	NA	NA	NA	NA
TRINITY_DN100799_c2_g1	0.136350090306454	0.0549589441722317	3.10919828939718	0.0176762428950413	0.985897133110635	NA
TRINITY_DN1008_c0_g1	302.6723914295	-1.50382559811276	0.201279668542543	-7.47132389973559	7.9391964594503e-14	9.84662931244601e-12
TRINITY_DN1008_c1_g1	3.26223544597302	2.21747024930775	1.08627544068136	2.04135172927859	0.0412158787556024	0.108256353187352
TRINITY_DN1008_c3_g1	5.08089349821741	-1.88096671049752	1.00190085319269	-1.87739805241563	0.0604635582320234	0.141475300695751
TRINITY_DN1008_c3_g2	106.064891941099	-0.000877156910580386	0.212410278842324	-0.00412954078946205	0.996705112525563	0.997842056521854
TRINITY_DN1008_c3_g3	0.0623989593990867	-0.508990981323635	3.11504522164268	-0.1633976218988	0.870205375171774	NA
TRINITY_DN1008_c7_g1	0	NA	NA	NA	NA	NA
TRINITY_DN10080_c0_g1	199.198081953245	-0.525385432753888	0.448118883751524	-1.17242422000946	0.241026780220873	0.376960777866974
TRINITY_DN100801_c0_g1	0.0623989593990867	-0.508990981323635	3.11504522164268	-0.1633976218988	0.870205375171774	NA
TRINITY_DN100802_c0_g1	0.729607308982114	-1.74043370619402	2.21149489461615	-0.786994222971563	0.431285247985945	NA
TRINITY_DN100802_c0_g2	0.147194918258528	0.054958855386804	3.10919829017813	0.0176762143348713	0.985897155894794	NA
TRINITY_DN100803_c0_g1	0	NA	NA	NA	NA	NA
TRINITY_DN100806_c0_g1	0.372447464277461	1.5385024177475	2.82292314571712	0.545003295637604	0.585751250979892	NA
TRINITY_DN100807_c0_g1	2.36976513196519	-1.99524604170095	1.09940474870321	-1.8148421171133	0.0695481758931902	0.15592481179566
TRINITY_DN100809_c0_g1	0.443051932282624	1.75494496494547	2.74430455787725	0.639486226085249	0.522506671315912	NA
TRINITY_DN10081_c0_g1	17.6706671712423	2.10731932161331	0.778817839067932	2.70579231227586	0.00681416475915243	0.0292393905745154
TRINITY_DN10081_c0_g2	2.77226661957507	2.02111446922806	1.40031055591164	1.44333302401784	0.148926681208377	0.263044901324572
TRINITY_DN10081_c0_g3	2.09969896406712	3.45108111339182	1.65275846967429	2.08807347033104	0.0367912077539834	0.100145303001592
TRINITY_DN10081_c0_g4	0.284390254144357	1.11365051033977	3.04835725108079	0.365328082837051	0.714866517898265	NA
TRINITY_DN10081_c0_g5	4.06801612053443	2.62422492690012	0.968974089725916	2.70825087556512	0.00676388715584503	0.029073994508197
TRINITY_DN10081_c0_g6	1.68012192266438	1.83836118261716	1.72334337928019	1.06674108289725	0.286088770004678	0.428023995012977
TRINITY_DN10081_c1_g1	12.7941771098515	0.128807116450943	0.51254189254308	0.251310416426335	0.801574122398163	0.871924437207253
TRINITY_DN10081_c10_g1	0	NA	NA	NA	NA	NA
TRINITY_DN10081_c2_g1	0.248986690157911	0.930570777984203	3.08733091139322	0.301415949469525	0.76309733359524	NA
TRINITY_DN10081_c4_g1	6.47205581502237	0.0135787250028301	0.868593080057728	0.0156330108017066	0.987527170085808	0.992450867240146
TRINITY_DN10081_c4_g2	6.05175304134631	-2.97031019358321	0.952668714800934	-3.11788363303593	0.00182154708651935	0.0105489971080277
TRINITY_DN10081_c5_g1	15.4812819625464	-3.10360822253951	0.940470069528975	-3.30006060064615	0.000966639528060707	0.00640114418838712
TRINITY_DN10081_c6_g1	0.109543296787997	-1.48799431906745	3.11653965008542	-0.477450790342637	0.633041154430582	NA
TRINITY_DN10081_c8_g1	1.21593095181563	3.22519082614623	2.26645050875918	1.42301400965156	0.154732094040696	0.270534994038117
TRINITY_DN10081_c9_g1	0.429966451510902	1.72913809088523	2.72984176923491	0.633420629126738	0.526458997120568	NA
TRINITY_DN100810_c1_g1	0.138315662295653	0.054958846156491	3.10919829025931	0.0176762113656982	0.985897158263481	NA
TRINITY_DN100811_c0_g1	0.0701406171424262	-0.508990981323635	3.11504522164268	-0.1633976218988	0.870205375171774	NA
TRINITY_DN100812_c0_g1	0.26084343538541	0.990181041232069	3.0839924988443	0.321071157469784	0.748156467099222	NA
TRINITY_DN100813_c0_g1	0	NA	NA	NA	NA	NA
TRINITY_DN100814_c1_g1	0	NA	NA	NA	NA	NA
TRINITY_DN100815_c0_g1	1.49526288110553	-1.44664490908446	1.71885388940862	-0.841633438419934	0.399993166250278	0.544447348810367
TRINITY_DN100815_c1_g1	0.0681750451532269	-0.508990981323635	3.11504522164268	-0.1633976218988	0.870205375171774	NA
TRINITY_DN100816_c0_g1	1.34517215385375	1.28520399804382	1.78301442411655	0.720804038745015	0.471030090195728	0.610930972168969
TRINITY_DN100817_c0_g1	0.323546968503714	1.30399369019587	3.06845006745542	0.42496819616727	0.670859859373933	NA
TRINITY_DN100818_c0_g1	1.62221294151932	3.64858450920763	2.1525364540787	1.6950163618805	0.0900723169529405	0.186117743752702
TRINITY_DN100818_c1_g1	0	NA	NA	NA	NA	NA
TRINITY_DN10082_c0_g1	17.5957666582432	-0.577411237726092	1.10750784853776	-0.52136085400067	0.60211541604539	0.722129386690281
TRINITY_DN100820_c0_g1	0.164455035702118	0.361917862808303	3.10672853630676	0.116494846131148	0.907260370480634	NA
TRINITY_DN100821_c0_g1	0.253686327227437	0.984864243125624	3.08428490700623	0.319316883109086	0.749486231426088	NA
TRINITY_DN100821_c1_g1	0	NA	NA	NA	NA	NA
TRINITY_DN100822_c0_g1	0.375362828712397	0.539566544700501	2.15119325274946	0.250821977063602	0.801951749367492	NA
TRINITY_DN100823_c0_g1	0.226214791363829	0.670011288324199	3.10081178040161	0.216076090963967	0.828928436140149	NA
TRINITY_DN100824_c0_g1	0.136350090306454	0.0549589441722317	3.10919828939718	0.0176762428950413	0.985897133110635	NA
TRINITY_DN100826_c0_g1	0.192668390232183	0.59647292200722	3.10324899125836	0.192209172930513	0.847578360911783	NA
TRINITY_DN100829_c0_g1	0.233475326434721	0.850253313459785	3.09189477722619	0.274994259093955	0.783320648921534	NA
TRINITY_DN100829_c2_g1	0.0281049453956643	-0.538505719589758	3.11540418279833	-0.17285260209995	0.862767288788263	NA
TRINITY_DN100829_c3_g1	0	NA	NA	NA	NA	NA
TRINITY_DN10083_c0_g1	150.089258459623	-0.620547665034292	0.340494948115583	-1.82248714252184	0.0683811028850728	0.154142199183287
TRINITY_DN10083_c1_g1	7.03544436975019	1.69059089400431	0.707376423182744	2.38994520964909	0.0168508864545785	0.0577469218770177
TRINITY_DN10083_c1_g2	7.95425261312075	-1.41652621792071	0.99327586460261	-1.42611561239076	0.153834972922254	0.269376389667474
TRINITY_DN10083_c3_g1	0.320876061020737	1.31468469127062	2.93226211149124	0.448351696159256	0.653899396883164	NA
TRINITY_DN100830_c0_g1	0.754246302178597	1.85272810233913	1.63788729348932	1.13116947039263	0.257983769024495	NA
TRINITY_DN100831_c0_g1	0.0681750451532269	-0.508990981323635	3.11504522164268	-0.1633976218988	0.870205375171774	NA
TRINITY_DN100832_c0_g1	0.136350090306454	0.0549589441722317	3.10919828939718	0.0176762428950413	0.985897133110635	NA
TRINITY_DN100833_c0_g1	0	NA	NA	NA	NA	NA
TRINITY_DN100835_c0_g1	0.136350090306454	0.0549589441722317	3.10919828939718	0.0176762428950413	0.985897133110635	NA
TRINITY_DN100836_c0_g1	0	NA	NA	NA	NA	NA
TRINITY_DN100836_c0_g2	0.136350090306454	0.0549589441722317	3.10919828939718	0.0176762428950413	0.985897133110635	NA
TRINITY_DN100836_c0_g3	1.01684959154426	2.95831135903338	2.85290020416029	1.03694877048954	0.299759732983117	NA
TRINITY_DN100837_c0_g1	1.1344637788735	0.779072423940084	1.56642023543137	0.497358503368374	0.61893626284599	NA
TRINITY_DN100837_c1_g1	0.973005430725901	1.2813778606124	2.85484980137897	0.448842478505683	0.653545293218191	NA
TRINITY_DN100837_c2_g1	0.271511714384253	1.08174582161313	3.07911600641167	0.351317007660836	0.725350536876544	NA
TRINITY_DN100837_c3_g1	0.0281049453956643	-0.538505719589758	3.11540418279833	-0.17285260209995	0.862767288788262	NA
TRINITY_DN100838_c0_g1	1.10652169406243	-0.0386800311792915	1.6361793175888	-0.0236404596754672	0.981139399005895	NA
TRINITY_DN100839_c0_g1	0	NA	NA	NA	NA	NA
TRINITY_DN10084_c0_g1	19.1714956404569	0.415067791844748	0.403504974666381	1.02865594702501	0.303641377778908	0.447141679699535
TRINITY_DN10084_c0_g2	2.68485459717343	4.36805133328263	1.68683724172272	2.58949187582654	0.00961176908307157	0.0379496141215254
TRINITY_DN10084_c0_g3	0.616111143117168	2.24014683292931	2.48844146167343	0.900220827948612	0.368002744251997	NA
TRINITY_DN10084_c0_g4	17.1245788570789	0.387680026180392	1.11747640003252	0.34692457591866	0.728647983040461	0.819361058747393
TRINITY_DN10084_c0_g5	0.731433035288043	2.47617183187375	2.09550777036004	1.18165719397371	0.237341749706377	NA
TRINITY_DN10084_c1_g1	1.73708667769724	1.50908075728969	1.62273433417586	0.929961685968829	0.352390922358615	0.497942586270037
TRINITY_DN10084_c4_g1	1.49738685094591	3.51922346510274	2.12889106817566	1.65307822354599	0.0983149446187863	0.197213499631951
TRINITY_DN10084_c5_g1	0.577560607961145	2.14871501350178	2.53885664192007	0.846331761322595	0.39736769426415	NA
TRINITY_DN10084_c7_g1	13.5105136443667	2.69081230011379	1.25836478014229	2.13834044195796	0.0324891224827682	0.0917981684727404
TRINITY_DN10084_c8_g1	2.67315575369545	4.35471426697257	1.99898212524202	2.17846583617917	0.0293713730403283	0.0854357592428368
TRINITY_DN100840_c0_g1	0.335305181853995	1.33860968707624	2.96537005629648	0.451414043327887	0.651691163751238	NA
TRINITY_DN100841_c0_g1	0.0281049453956643	-0.538505719589758	3.11540418279833	-0.17285260209995	0.862767288788262	NA
TRINITY_DN100841_c1_g1	0.0681750451532269	-0.508990981323635	3.11504522164268	-0.1633976218988	0.870205375171774	NA
TRINITY_DN100842_c0_g1	0.0281049453956643	-0.538505719589758	3.11540418279833	-0.17285260209995	0.862767288788262	NA
TRINITY_DN100844_c0_g1	0.849277000796971	2.68335318529084	1.6441059707971	1.63210476268138	0.102657418627078	NA
TRINITY_DN100845_c0_g1	0.402846817475164	1.63154008392636	2.33250668695605	0.699479273971789	0.484252561208259	NA
TRINITY_DN100846_c0_g1	0.864202624295673	2.73378191496186	1.52862751417089	1.78838983965602	0.0737131343987538	NA
TRINITY_DN100846_c1_g1	0	NA	NA	NA	NA	NA
TRINITY_DN100846_c1_g2	0.160391974482709	0.36125394536215	3.10627190231179	0.116298236832807	0.907416182935351	NA
TRINITY_DN100847_c0_g1	4.59144521990446	1.20363379957706	1.27725896838702	0.942356898144991	0.346009946578724	0.491220474360409
TRINITY_DN100847_c1_g1	0.136350090306454	0.0549589441722317	3.10919828939718	0.0176762428950413	0.985897133110635	NA
TRINITY_DN100848_c0_g1	0.385336780464365	1.55815070399111	3.05805189435231	0.509523957676698	0.610385009789894	NA
TRINITY_DN100848_c1_g1	0	NA	NA	NA	NA	NA
TRINITY_DN100849_c0_g1	6.06129842632637	-1.03007521759079	0.588222770125416	-1.75116515358827	0.0799174659536463	0.17165413293939
TRINITY_DN100849_c1_g1	0.487058226749239	1.88511544148294	2.67606885157897	0.704434581483455	0.481162176479304	NA
TRINITY_DN100849_c4_g1	0.0681750451532269	-0.508990981323635	3.11504522164268	-0.1633976218988	0.870205375171774	NA
TRINITY_DN100849_c5_g1	0.205502077394198	-0.581364832122357	3.11062883109636	-0.186896239856894	0.851741987414169	NA
TRINITY_DN100849_c6_g1	0	NA	NA	NA	NA	NA
TRINITY_DN10085_c0_g1	26.23350598222	2.77759002169966	0.754754549216354	3.68012359062105	0.000233120939689336	0.00203665772154138
TRINITY_DN10085_c0_g2	0.386542286682629	0.641059553109661	2.43292982405977	0.263492825304736	0.792170752808127	NA
TRINITY_DN10085_c0_g3	4.65891727749652	5.16017429598059	1.72152260535805	2.99744788707398	0.00272250401284357	0.0144529513232271
TRINITY_DN10085_c1_g1	0.987614081858292	2.91585334990971	1.95426270847725	1.49204778726077	0.135686618165283	NA
TRINITY_DN100851_c0_g1	0	NA	NA	NA	NA	NA
TRINITY_DN100852_c0_g1	0.136350090306454	0.0549589441722317	3.10919828939718	0.0176762428950413	0.985897133110635	NA
TRINITY_DN100852_c0_g2	0.33775767072096	1.36679423054594	2.44107678494855	0.55991447666598	0.575537773840715	NA
TRINITY_DN100852_c1_g1	0.090503904794751	-0.100473344483587	3.11062885215141	-0.0323000104670465	0.974232800858894	NA
TRINITY_DN100852_c2_g1	0.0962799905488912	-0.100473342775189	3.11062885213497	-0.0323000099180039	0.974232801296738	NA
TRINITY_DN100853_c0_g1	0.742705143744393	2.52476513788439	2.4109156201571	1.04722252275253	0.294996959816575	NA
TRINITY_DN100854_c1_g1	0.3213571850077	-0.028460866412967	3.09764983522276	-0.00918789015121855	0.992669227442837	NA
TRINITY_DN100855_c0_g1	0.34172047134551	1.38134922828126	2.43632574186295	0.566980516827362	0.570727418680268	NA
TRINITY_DN100856_c0_g1	0.407757407127628	1.61066031223617	2.01681629567228	0.798615280773145	0.424513524374895	NA
TRINITY_DN100856_c0_g2	0.136350090306454	0.054958944172232	3.10919828939718	0.0176762428950414	0.985897133110635	NA
TRINITY_DN100856_c1_g1	0.0701406171424262	-0.508990981323635	3.11504522164268	-0.1633976218988	0.870205375171774	NA
TRINITY_DN100857_c0_g1	0.255219636490878	0.96215841525896	3.08554538130048	0.311827666217449	0.755171497057176	NA
TRINITY_DN100858_c0_g1	0	NA	NA	NA	NA	NA
TRINITY_DN100858_c1_g1	0.0701406171424262	-0.508990981323635	3.11504522164268	-0.1633976218988	0.870205375171774	NA
TRINITY_DN100859_c0_g1	2.41214377666797	0.508859753867544	1.61066682061675	0.315931108379506	0.752054799228143	0.836939431827438
TRINITY_DN10086_c0_g1	344.89833489484	-0.0521089304668716	0.294371319782591	-0.177017688086451	0.859494495900241	0.912060936211055
[truncated: 475,981 more rows]
