# Supplementary material for: Systemic paralogy and function of retinal determination network homologs in arachnids
Source: BMC Genomics. 2020 Nov 23;21:811. doi: 10.1186/s12864-020-07149-x (PMC7681978; doi:10.1186/s12864-020-07149-x)
Supplement: Supplementary file 5 — Additional file 5. Dataset S2: Dataset for the differential gene expression analyses. DESeq2 dataset (DESeq (dds); filtered for padj > 0.5) of the DGE analysis of Comparison 1, 2.1 and 2.2 (see “Material and Methods” for explanation). run_ddseq2.r: custom R script used to run all three analysis. (.zip). Available at: https://datadryad.org/stash/share/xb2VW4o80AmId3mLFZB07Ho7rHxPx-htK9q5J_-2miM; doi:https://doi.org/10.5061/dryad.xgxd254d1 [file 12864_2020_7149_MOESM5_ESM.zip › Additional_file5_Dataset_S2_DESeq_results/Dataset_S2_Comparison_2_2_SpeciesDGE_mapto_CioTransV3.csv]

	baseMean	log2FoldChange	lfcSE	stat	pvalue	padj
Arrestin-2	2.15536397355342	-4.44932090536796	1.27545288867222	-3.48842434313652	0.000485876302930196	0.00247763294490045
Arrestin-2-like-A	13.3371908863023	1.67745516704946	0.482720826433086	3.47500061152216	0.000510852186493651	0.00258595409207653
Arrestin-2-like-B	0.882718453025231	-2.5391014942974	2.20729720619906	-1.15032152768848	0.250011467331813	NA
atlB	13.6387403308856	0.233395984129991	0.626743566175863	0.372394702915068	0.70959899725108	0.80312995328442
C-opsin	17.5758159076766	-2.163520393187	0.659422335222632	-3.28093283715747	0.00103464378263708	0.00470004275601504
dac-1	15.8289761253139	-1.20651213606062	0.548200938044586	-2.20085748186461	0.0277461147422251	0.0698727267342545
dac-2	11.0675195345303	0.451033239730722	0.433825944102529	1.0396640538956	0.298496006475485	0.435771055792633
eya	796.974188975394	0.588818187284427	0.182040438171367	3.23454608876592	0.00121836254910112	0.00539147522028373
eyg	23.9334630122682	0.167824733881585	0.384405047062312	0.436583065607827	0.662413746058484	0.766854232882529
eylA	9.28112585516703	1.57921775868024	0.516120142580932	3.05978710844948	0.00221494375288599	0.00889288718497665
eylB	5.0445064985529	0.883600406246005	0.88883186137007	0.994114235378554	0.320167255678386	0.458735274279479
hth-1	174.84828015865	-0.14046880017417	0.239523263143413	-0.586451596937644	0.557572079560179	0.681468766461957
hth-2	2153.31201242995	0.0219978942689754	0.233565105274682	0.0941831368307565	0.92496368008387	0.952504402571396
optix-1	4.54415451466661	5.19169159747944	1.00660975736705	5.15760110557557	2.50133789879677e-07	3.30352323869906e-06
otd-1	197.22228906387	-0.262879727392419	0.282600188772374	-0.93021780535384	0.352258324773874	0.491483167027815
otd2	13.9862009521011	-1.4659897435492	0.609736199906773	-2.4043016369593	0.0162033972831576	0.0455629045887422
Peropsin	0.150771496104756	0.201164742930457	3.11041811037389	0.0646745022026239	0.948433164602802	NA
r-opsin	14.5731148690996	-3.94248540037922	0.654500055471527	-6.02365938309799	1.70517029158428e-09	3.61765504584182e-08
so-1	221.307692762151	0.149749206897412	0.191755444913202	0.780938486337094	0.434838674889053	0.572225134883356
TRINITY_DN0_c0_g1	1119.86808973806	-3.525612203755	0.280000064619765	-12.5914692503472	2.35253307844395e-36	1.17142159271988e-33
TRINITY_DN0_c0_g2	1565.01955030348	0.359853793032078	0.14759591485762	2.43810130774429	0.0147646355377179	0.0423036129855691
TRINITY_DN0_c11_g1	0	NA	NA	NA	NA	NA
TRINITY_DN0_c12_g1	0	NA	NA	NA	NA	NA
TRINITY_DN0_c13_g1	0	NA	NA	NA	NA	NA
TRINITY_DN0_c14_g1	0	NA	NA	NA	NA	NA
TRINITY_DN0_c3_g1	57.8916407605042	-1.17338930209932	0.287455319471398	-4.08198847826879	4.46520109624563e-05	0.000317114994823107
TRINITY_DN0_c3_g2	6.80368703883672	3.69771047459553	0.837460602539138	4.41538439346789	1.00830655438274e-05	8.69132511305168e-05
TRINITY_DN0_c5_g1	3423.31481358047	1.14394363400293	0.13321541291219	8.58717177686461	8.91363156751981e-18	6.99416376804393e-16
TRINITY_DN1_c0_g1	1.33033566565453	-0.126357348226289	1.52081003353708	-0.0830855566703546	0.93378351024248	0.957987703882817
TRINITY_DN1_c0_g2	49.2315841250314	-2.1072156589178	0.575975930427958	-3.65851339890559	0.000253682480288662	0.00142017480411493
TRINITY_DN1_c0_g3	1.28816569079751	2.1724691361091	1.23540469885942	1.7585080727917	0.0786610992025033	0.157941145130352
TRINITY_DN1_c0_g4	242.216097034334	0.202712888648313	0.167220412008666	1.21224966625371	0.22541682483301	0.354245666634686
TRINITY_DN1_c1_g1	379.493824870755	-3.67549287819533	0.604908681881315	-6.07611196249366	1.23131453788823e-09	2.68086655437782e-08
TRINITY_DN1_c12_g1	0	NA	NA	NA	NA	NA
TRINITY_DN1_c13_g1	0	NA	NA	NA	NA	NA
TRINITY_DN1_c16_g1	0	NA	NA	NA	NA	NA
TRINITY_DN1_c17_g1	0.414680118776527	-2.63184904970479	2.52148057618413	-1.04377129634196	0.296591214667231	NA
TRINITY_DN1_c18_g1	0	NA	NA	NA	NA	NA
TRINITY_DN1_c19_g1	0	NA	NA	NA	NA	NA
TRINITY_DN1_c2_g1	0	NA	NA	NA	NA	NA
TRINITY_DN1_c2_g2	5327.37726493653	0.99995069734893	0.145747390614621	6.86084802707003	6.84529567924668e-12	2.26583468442877e-10
TRINITY_DN1_c20_g1	0.103215043122495	-1.32185007607894	3.11653965008542	-0.424140304469641	0.671463493229106	NA
TRINITY_DN1_c20_g2	0	NA	NA	NA	NA	NA
TRINITY_DN1_c21_g1	0	NA	NA	NA	NA	NA
TRINITY_DN1_c22_g1	0.290093298372238	-2.20791569628974	3.1137153846427	-0.709093614393758	0.478266385355246	NA
TRINITY_DN1_c23_g1	0	NA	NA	NA	NA	NA
TRINITY_DN1_c24_g1	0	NA	NA	NA	NA	NA
TRINITY_DN1_c25_g1	0	NA	NA	NA	NA	NA
TRINITY_DN1_c26_g1	0.199912809246574	-1.80274141664435	3.11653965008542	-0.578443279742947	0.562964881139521	NA
TRINITY_DN1_c28_g1	0	NA	NA	NA	NA	NA
TRINITY_DN1_c29_g1	0	NA	NA	NA	NA	NA
TRINITY_DN1_c3_g1	1675.84935804743	0.0653065081921809	0.140534540662592	0.464700762419499	0.642145762304341	0.750711644830559
TRINITY_DN1_c30_g1	0	NA	NA	NA	NA	NA
TRINITY_DN1_c31_g1	0	NA	NA	NA	NA	NA
TRINITY_DN1_c32_g1	1.09081365019172	-3.4022253286502	2.13569223080497	-1.59303165483158	0.111153089945917	0.206336944601013
TRINITY_DN1_c33_g1	0	NA	NA	NA	NA	NA
TRINITY_DN1_c34_g1	1.68546596906762	-2.95339366443736	1.35439921004352	-2.18059316820073	0.0292135208910889	0.0728136673331588
TRINITY_DN1_c35_g1	0	NA	NA	NA	NA	NA
TRINITY_DN1_c36_g1	0	NA	NA	NA	NA	NA
TRINITY_DN1_c37_g1	0	NA	NA	NA	NA	NA
TRINITY_DN1_c38_g1	0	NA	NA	NA	NA	NA
TRINITY_DN1_c39_g1	0.260531358146742	-1.80274141664435	3.11653965008542	-0.578443279742947	0.562964881139521	NA
TRINITY_DN1_c4_g1	199.574209483938	-1.23932164464403	0.293072774674591	-4.22871638629719	2.35028399902526e-05	0.000181662872718751
TRINITY_DN1_c4_g2	300.928339419748	-1.06644938176649	0.160762380085149	-6.633699881786	3.27375137150956e-11	9.61041117246938e-10
TRINITY_DN1_c41_g1	0	NA	NA	NA	NA	NA
TRINITY_DN1_c42_g1	0	NA	NA	NA	NA	NA
TRINITY_DN1_c43_g1	0	NA	NA	NA	NA	NA
TRINITY_DN1_c44_g1	0	NA	NA	NA	NA	NA
TRINITY_DN1_c45_g1	0	NA	NA	NA	NA	NA
TRINITY_DN1_c47_g1	0	NA	NA	NA	NA	NA
TRINITY_DN1_c48_g1	0	NA	NA	NA	NA	NA
TRINITY_DN1_c49_g1	0	NA	NA	NA	NA	NA
TRINITY_DN1_c5_g1	15.7217708386417	-2.03991719063684	0.480109262717078	-4.24886030961443	2.14860843158196e-05	0.000167820637704679
TRINITY_DN1_c50_g1	0	NA	NA	NA	NA	NA
TRINITY_DN1_c51_g1	0	NA	NA	NA	NA	NA
TRINITY_DN1_c53_g1	0	NA	NA	NA	NA	NA
TRINITY_DN1_c54_g1	0	NA	NA	NA	NA	NA
TRINITY_DN1_c55_g1	0	NA	NA	NA	NA	NA
TRINITY_DN1_c56_g1	0	NA	NA	NA	NA	NA
TRINITY_DN1_c57_g1	0	NA	NA	NA	NA	NA
TRINITY_DN1_c58_g1	0	NA	NA	NA	NA	NA
TRINITY_DN1_c6_g1	0	NA	NA	NA	NA	NA
TRINITY_DN1_c6_g2	0	NA	NA	NA	NA	NA
TRINITY_DN1_c6_g3	0	NA	NA	NA	NA	NA
TRINITY_DN1_c6_g4	0	NA	NA	NA	NA	NA
TRINITY_DN1_c9_g1	6.51505091273445	4.71891570992786	0.927564240184862	5.08742737752309	3.6295329964557e-07	4.60853135906965e-06
TRINITY_DN10_c0_g1	2845.61983275469	2.57394123511493	0.171681241747487	14.9925595185334	8.21263200107211e-51	1.18209288641682e-47
TRINITY_DN10_c0_g2	4978.64181758007	1.65113422266288	0.219087446024584	7.53641640643162	4.83062384009085e-14	2.25655292862743e-12
TRINITY_DN10_c0_g3	1850.16659187385	2.55364466329093	0.166390622236337	15.3472871786235	3.69310122626581e-53	6.30008873819223e-50
TRINITY_DN10_c0_g4	4438.35382218409	0.141251520912283	0.171391457149493	0.824145632819258	0.409856814155067	0.548733374945871
TRINITY_DN100_c0_g1	267.986169028355	0.859916036514628	0.185914808009084	4.6253229945654	3.74015096079236e-06	3.6389835905918e-05
TRINITY_DN1000_c0_g1	374.037680339774	-0.246893700080699	0.16934403338791	-1.45794153559074	0.144856658611123	0.25250824158116
TRINITY_DN1000_c0_g2	9.04832459862267	-2.61309546711587	0.636754622546466	-4.10377149154529	4.06468951550635e-05	0.000292916477727395
TRINITY_DN1000_c0_g3	6.77528336014222	-3.73919150307011	0.836657997721477	-4.46919949758836	7.85128773023451e-06	6.97716355799221e-05
TRINITY_DN1000_c1_g1	23.9032500674719	-3.93356248474022	0.501489408454001	-7.84375984503174	4.37252960041143e-15	2.40043536507927e-13
TRINITY_DN1000_c2_g1	0.20643008624499	-1.80274141664435	3.11653965008542	-0.578443279742947	0.562964881139521	NA
TRINITY_DN1000_c3_g1	0	NA	NA	NA	NA	NA
TRINITY_DN10000_c0_g1	66.1482338445457	-0.609358580459525	0.292235133898859	-2.08516536779736	0.0370542923468706	0.0879992873418075
TRINITY_DN100002_c0_g1	1.63337999613897	-1.49219689739369	1.58399149109886	-0.942048556307907	0.346167780710941	0.485448549853266
TRINITY_DN100003_c0_g1	1.19131927934629	0.333147040667952	1.23051927721859	0.270736953768805	0.786593352861434	0.859531696252207
TRINITY_DN100004_c1_g1	0.278870691494862	-1.32184909924089	2.82783662466576	-0.467441820263265	0.640183807945599	NA
TRINITY_DN100007_c0_g1	3.09103240907739	-2.87703929047571	1.06956394444597	-2.68991798518975	0.00714695813363303	0.0235249995109034
TRINITY_DN100008_c0_g1	0.586315605721642	2.2944980919257	1.69885494672554	1.35061448085856	0.176818959649362	NA
TRINITY_DN10001_c0_g1	4650.16947244171	1.44232338780033	0.142316397333637	10.1346254881582	3.87856947714228e-24	6.70337601622645e-22
TRINITY_DN100010_c0_g1	8.49737678671774	2.96577298573841	0.746860865756891	3.97098458590786	7.15762106835623e-05	0.000477204092926038
TRINITY_DN100010_c0_g2	18.9021155446869	4.19659679243479	0.645931998350919	6.49696377195868	8.19571877964562e-11	2.23037346606255e-09
TRINITY_DN100011_c0_g1	0.757844212264478	-0.198327410130465	1.60390342507714	-0.123652962534777	0.901590056192619	NA
TRINITY_DN100011_c1_g1	1.29231540374757	1.1290678033542	1.44654025081062	0.780529821221002	0.435079081516043	0.572361617590774
TRINITY_DN100011_c2_g1	0.483488830620397	-2.83600145657993	3.08175994513219	-0.920253850745109	0.357440119274798	NA
TRINITY_DN100011_c3_g1	1.28449627016378	3.42180517400985	1.59998728839871	2.13864522475953	0.0324644118838165	0.0792060532347707
TRINITY_DN100015_c0_g1	0.206553256875354	-1.80274141664435	3.11653965008542	-0.578443279742947	0.562964881139521	NA
TRINITY_DN100018_c0_g1	0.278588336693317	1.19377568908769	3.0817755419776	0.387366202640972	0.698485120869425	NA
TRINITY_DN10002_c1_g1	157.453407056165	0.361747031275301	0.214346124156656	1.68767703497599	0.0914732425126981	0.177607782375585
TRINITY_DN10002_c2_g1	4.55570918576505	1.60320600866702	0.857980937120509	1.86857998739177	0.0616812721946867	0.130696195820641
TRINITY_DN100022_c0_g1	1.18900337794123	2.07183840235993	1.41208613797302	1.46721814388317	0.142316722741998	0.249108348830852
TRINITY_DN100024_c0_g1	0.573147482008997	-1.59974356976457	2.4092213557407	-0.664008546144046	0.506684841308207	NA
TRINITY_DN100024_c0_g2	1.09602016133126	2.5015117352003	1.76962109054601	1.41358607702198	0.157483471626602	0.269520676304592
TRINITY_DN100027_c0_g1	10.7408773427055	3.07482056119925	0.823207458828275	3.73517091982602	0.000187587736869187	0.00109709826250096
TRINITY_DN100027_c0_g2	152.991808591186	3.32345480919926	0.537257002799786	6.18596833895113	6.1722395950533e-10	1.42429994803786e-08
TRINITY_DN10003_c0_g1	3.69415912887646	-2.91276776309779	0.905646549632159	-3.21623017752439	0.00129886609258127	0.00568788009043993
TRINITY_DN100030_c0_g1	7.91388328054753	3.48604992373034	0.793605261520621	4.39267491378616	1.11964484263092e-05	9.50779528561186e-05
TRINITY_DN100030_c2_g1	31.3490108075155	3.48311424284559	0.378719992678889	9.19706989379583	3.67843197442095e-20	3.97249091502559e-18
TRINITY_DN10004_c0_g1	1.57540112220368	0.935443823774839	1.30894197368214	0.714656449699886	0.47482135434416	0.609258373090517
TRINITY_DN100042_c0_g1	2.63824572072272	-5.281733499655	1.38488683886976	-3.81383760132023	0.000136825397215394	0.000836156213751152
TRINITY_DN100043_c0_g1	37.0000314473435	3.4041071685972	0.458239053634267	7.42867099955673	1.09694206290492e-13	4.83720468610523e-12
TRINITY_DN100044_c0_g1	0	NA	NA	NA	NA	NA
TRINITY_DN100047_c0_g1	16.7867702633968	0.523486208400288	0.381823212050725	1.37101724535999	0.170369580171594	0.286339634297154
TRINITY_DN100048_c0_g1	8.10926336339849	-2.5023865118234	0.821557491807696	-3.04590553525028	0.0023198070620787	0.0092406082656589
TRINITY_DN100048_c0_g2	8.48753291150247	-0.226271621559333	0.719595442148283	-0.314442822044315	0.75318473693008	0.83566339601891
TRINITY_DN10005_c0_g1	5.54267609229818	1.50864990546686	0.828629601950055	1.82065654173647	0.0686590821357315	0.142194379210015
TRINITY_DN10005_c0_g2	66.335409202552	1.47876218424669	0.393349511351284	3.7594102485768	0.000170314362012574	0.00101159255325524
TRINITY_DN10005_c2_g2	0.0966977661240793	-1.32185007607894	3.11653965008542	-0.424140304469641	0.671463493229106	NA
TRINITY_DN10005_c3_g1	15.9832051449812	1.69488321945718	0.401614371349779	4.22017572170258	2.44111965594647e-05	0.000187691763280304
TRINITY_DN10005_c4_g1	0.612255894893525	-1.06303707701194	2.12426640466706	-0.500425499681407	0.616775501960718	NA
TRINITY_DN100052_c0_g1	0.744801001785372	-0.663442022345361	2.0508643936913	-0.323493851853972	0.746321262956964	NA
TRINITY_DN100054_c0_g1	0	NA	NA	NA	NA	NA
TRINITY_DN100055_c0_g1	3.25154377302988	-5.56718507445771	2.78226418480465	-2.00095487152619	0.0453972534318966	0.103140866889283
TRINITY_DN100057_c0_g1	0	NA	NA	NA	NA	NA
TRINITY_DN100058_c0_g1	0	NA	NA	NA	NA	NA
TRINITY_DN10006_c0_g1	0.0891760194140073	-0.360065059486044	3.11653965008542	-0.115533604546368	0.908022186228282	NA
TRINITY_DN100060_c0_g1	0.531454896903873	2.10092668625026	2.38934424253126	0.879290078362486	0.379244014065833	NA
TRINITY_DN100061_c0_g1	7.70926843134703	4.49317769385748	0.965308026596855	4.65465692821177	3.24520594090782e-06	3.21170096766746e-05
TRINITY_DN100065_c0_g1	0.199912809246574	-1.80274141664435	3.11653965008542	-0.578443279742947	0.562964881139521	NA
TRINITY_DN100066_c0_g1	7.36009374871325	2.13037004080009	0.658328546562451	3.23602865457391	0.00121205216311324	0.00536793428912636
TRINITY_DN100067_c0_g1	3.2651324143008	-1.76684811705724	0.76641550298396	-2.30533974088232	0.0211475534765172	0.05639776152809
TRINITY_DN100068_c0_g2	0.641854206752109	1.66016521305899	1.58149956047311	1.04974117891145	0.293837125613105	NA
TRINITY_DN100069_c0_g1	5.99864261865282	2.92585377753218	0.777631750828458	3.76251840850774	0.000168210922714137	0.00100041461614717
TRINITY_DN10007_c0_g1	0.0615663121646458	-0.360065059486044	3.11653965008542	-0.115533604546367	0.908022186228282	NA
TRINITY_DN100074_c0_g1	0.20643008624499	-1.80274141664435	3.11653965008542	-0.578443279742947	0.562964881139521	NA
TRINITY_DN100075_c0_g1	5.51597740523545	2.63938720896572	0.803092856637736	3.28652806104625	0.00101430667432205	0.00462307241264031
TRINITY_DN100075_c0_g2	26.853968732057	3.46824654678294	0.480917800606402	7.21172421234924	5.52477840057973e-13	2.19369423053019e-11
TRINITY_DN100077_c0_g1	0.415740529742267	1.74167318544207	2.16232361353724	0.805463703276567	0.420552143734276	NA
TRINITY_DN100078_c0_g1	0.104094223608177	-1.32185007607894	3.11653965008542	-0.424140304469641	0.671463493229106	NA
TRINITY_DN10008_c0_g1	4.3463522836163	-0.287163797319082	0.897851671132173	-0.319834340740241	0.749093913714176	0.832784466768533
TRINITY_DN10008_c0_g2	1.00857323091373	0.497265330591479	1.68299262299467	0.295464949636356	0.767638723887034	NA
TRINITY_DN10008_c0_g3	2.9781091080707	-0.303997211917275	0.848715499025608	-0.358185059971554	0.720204826963745	0.811236561285775
TRINITY_DN10008_c1_g1	0	NA	NA	NA	NA	NA
TRINITY_DN100080_c0_g1	1.81604679394061	0.15424194212043	1.16877144821695	0.13196929335991	0.895008579632065	0.933707379838578
TRINITY_DN100082_c0_g1	0.128825719721284	0.452216220923579	3.10819820222921	0.14549143635668	0.884322876608375	NA
TRINITY_DN100085_c0_g1	0.306187075645594	-0.887151932842782	2.78893138838469	-0.318097439233387	0.750411026025909	NA
TRINITY_DN100086_c0_g1	0.449784628235861	1.87449652577208	2.11535415735998	0.88613838928584	0.375542958570834	NA
TRINITY_DN100087_c0_g1	0.521185886923848	-2.89009240287871	2.86319865663871	-1.00939290264671	0.312786240891262	NA
TRINITY_DN100088_c0_g1	0.444807833623234	-1.23488483109306	2.56672646177809	-0.48111275178018	0.630436365558638	NA
TRINITY_DN100089_c0_g1	4.39127195377571	-6.01524902712143	1.1991467893129	-5.01627413818797	5.26831434889378e-07	6.42626919366719e-06
TRINITY_DN10009_c0_g1	8.47936734379374	3.15368788959329	0.839032702424025	3.75871867745091	0.000170785733909569	0.00101389514867665
TRINITY_DN10009_c0_g2	6.29187890526074	3.73401092495921	0.890104632936581	4.19502470472508	2.72841848288813e-05	0.000206880551671061
TRINITY_DN10009_c0_g3	5.27778966237714	3.14210104634716	0.983926448701552	3.19343082045783	0.00140593019927916	0.00608241600654661
TRINITY_DN100090_c0_g1	9.57665002082089	-0.771318893714835	0.494542934429949	-1.55966012254107	0.118840220486857	0.217078098591253
TRINITY_DN100094_c0_g1	1.4490505696294	-1.45856226978381	1.42441113109584	-1.02397561907685	0.30584679087082	0.443473273334735
TRINITY_DN100097_c0_g1	2.23020041223372	3.62629275751368	1.05845279319705	3.42603163865295	0.000612469035466651	0.0030114777196772
TRINITY_DN100097_c0_g2	1.23769808021536	3.30046859749124	1.27013458627971	2.59851879725476	0.0093626918762081	0.0293171696163844
TRINITY_DN1001_c0_g1	767.163579786324	0.135221645293644	0.22375535777583	0.604328077940892	0.545625542371529	0.671247751898442
TRINITY_DN100101_c0_g1	0	NA	NA	NA	NA	NA
TRINITY_DN100108_c0_g1	0	NA	NA	NA	NA	NA
TRINITY_DN10011_c0_g1	12.7208976476466	-1.23905650043248	0.480658263804416	-2.57783251373925	0.00994221743466099	0.0308030514197537
TRINITY_DN100110_c0_g1	0.331350236071749	-0.764717654090608	2.73713542596541	-0.279386122745784	0.779948519692656	NA
TRINITY_DN100113_c0_g1	0.601025304288573	-2.50424389076215	2.01448836112366	-1.24311658438439	0.21382487528876	NA
TRINITY_DN100114_c0_g1	1.46351746834152	1.27450079950638	1.25886229459001	1.01242272882711	0.311335975451683	0.44941642726955
TRINITY_DN100119_c0_g1	0.46637166384814	-1.2969689822423	2.5366942669072	-0.511283129055831	0.609152816733645	NA
TRINITY_DN10012_c0_g1	37222.3679283724	-1.36778390217455	0.192554082523991	-7.10337524006604	1.21746254141476e-12	4.54054379969985e-11
TRINITY_DN10012_c1_g1	2.99453288307416	4.06040435012771	1.17065426127189	3.46849149612812	0.00052338909119162	0.00263911980357331
TRINITY_DN10012_c1_g2	3.74487471874388	1.77180393661598	0.86740979134745	2.04263769476666	0.0410883167287287	0.095426952620355
TRINITY_DN10012_c2_g1	3.16053842049294	0.841399123475158	0.820087115116673	1.02598749323778	0.304897479313247	0.442459578635014
TRINITY_DN100122_c0_g1	0.0966977661240793	-1.32185007607894	3.11653965008542	-0.424140304469641	0.671463493229106	NA
TRINITY_DN100125_c0_g1	0.131963419330925	0.365493964925102	3.1089285973822	0.117562675846868	0.906414180159958	NA
TRINITY_DN100126_c0_g1	4.18320146475935	3.16853397113388	1.1064285144897	2.86374937886994	0.00418659115438133	0.0151302722701553
TRINITY_DN100128_c0_g1	6.4564808716425	5.20329612641099	0.947899071891569	5.4892934076068	4.03544803822135e-08	6.47348941209984e-07
TRINITY_DN10013_c0_g1	92.5118524142752	0.91520113804988	0.378358438441947	2.41887333560899	0.0155686603538008	0.0441391549652768
TRINITY_DN10013_c0_g2	24.5759162128889	1.96237533985499	0.417358981911595	4.70188836206876	2.57766429128732e-06	2.62493761716888e-05
TRINITY_DN10013_c1_g1	6316.01444939201	-1.26501175427481	0.123555471900217	-10.2384114181235	1.334088117436e-24	2.43356164930865e-22
TRINITY_DN10013_c2_g1	3.49699689073899	1.44022135687507	0.824986836910161	1.74575071072547	0.0808542791101209	0.161391448263168
TRINITY_DN10013_c2_g2	2.25032550052305	1.09179747206213	1.03396651894012	1.05593116610902	0.290999664052215	0.427742110305186
TRINITY_DN10013_c3_g1	0.781436709070316	1.27344344813327	1.50242705469798	0.847590865826931	0.396665863055383	NA
TRINITY_DN10013_c4_g1	8.36859630940612	0.99028679905297	0.473167904311057	2.0928866688345	0.0363592725650173	0.0866906467909937
TRINITY_DN10013_c5_g1	7.91162509450414	-0.64421259903787	0.520214951402324	-1.23835848489416	0.215583166901447	0.342407726888298
TRINITY_DN10013_c6_g1	0.103276628437677	-1.32185007607894	3.11653965008542	-0.424140304469641	0.671463493229106	NA
TRINITY_DN10013_c8_g1	0.309645129367485	-2.26964278824625	3.11070509397399	-0.72962325893347	0.465620501058655	NA
TRINITY_DN100132_c0_g1	15.7828712164052	2.12548784706075	0.426753201139918	4.98060199989894	6.33867822942361e-07	7.58525201112332e-06
TRINITY_DN100133_c0_g1	2.26279428715461	-0.306041624728448	1.10453733889649	-0.277076757798161	0.781721168000442	0.85640767039441
TRINITY_DN100134_c0_g1	2.79121871433516	-1.27123893516393	1.08144562892943	-1.17549962860581	0.239794885674678	0.371024154281634
TRINITY_DN10014_c0_g1	16.5803362702361	1.20280363998797	0.531379165705741	2.26355061999935	0.0236017678882481	0.0615180594221472
TRINITY_DN10014_c0_g2	1746.11057225654	-1.39826004935282	0.186699356381044	-7.48936727183483	6.92064303843836e-14	3.1560530497916e-12
TRINITY_DN100145_c0_g1	0	NA	NA	NA	NA	NA
TRINITY_DN100147_c0_g1	0.70668752353057	1.81198153621682	1.53930662782972	1.17714138525574	0.239139079159861	NA
TRINITY_DN10015_c0_g1	0.910350889783916	-3.72482156506188	2.52500882088245	-1.47517170405769	0.140166386732403	NA
TRINITY_DN100150_c0_g1	0.848119271445087	-0.672098932180299	2.05607630578994	-0.326884235904893	0.743755444623162	NA
TRINITY_DN100152_c0_g1	3.48183242149433	-0.453131624200713	0.883343171274545	-0.512973484072906	0.60796986896255	0.723586257867715
TRINITY_DN100153_c0_g1	0.0615663121646458	-0.360065059486044	3.11653965008542	-0.115533604546368	0.908022186228282	NA
TRINITY_DN100155_c0_g1	0.88836140274108	1.55655990542741	1.68188338003421	0.925486228061628	0.354713044150043	NA
TRINITY_DN100156_c0_g1	0.193395532248159	-1.80274141664435	3.11653965008542	-0.578443279742948	0.562964881139521	NA
TRINITY_DN100157_c0_g1	0.193395532248159	-1.80274141664435	3.11653965008542	-0.578443279742948	0.562964881139521	NA
TRINITY_DN10016_c0_g1	6.09622665639657	1.56482750617744	1.11894093976394	1.39848981350845	0.161966029493602	0.275355701225821
TRINITY_DN10016_c0_g2	4.47226851561488	0.728124988367406	1.06631701088695	0.682841013444734	0.494707310417956	0.627065878546161
TRINITY_DN10016_c0_g3	1.7341089898982	2.12961256844015	1.15229340531589	1.84815131164995	0.0645804565871911	0.135545388023592
TRINITY_DN100160_c0_g1	0.412860172489979	-2.62297454834283	3.09205244939334	-0.84829561958351	0.39627335650323	NA
TRINITY_DN100161_c0_g1	0.0615954766907491	-0.360065059486044	3.11653965008542	-0.115533604546368	0.908022186228282	NA
TRINITY_DN100163_c0_g1	1.22466028249117	-0.0551618606518275	1.30475999235083	-0.0422774004224644	0.966277561025374	0.978740380490581
TRINITY_DN100165_c0_g1	1.24937613725066	0.505821174646776	1.1855896802347	0.426641006647969	0.669640825172475	0.772783162633584
TRINITY_DN100166_c0_g1	0	NA	NA	NA	NA	NA
TRINITY_DN100166_c1_g1	0	NA	NA	NA	NA	NA
TRINITY_DN100168_c0_g1	1.88358300312324	-1.96663591548544	1.47868754232801	-1.32998747821275	0.183522397006252	0.302994832780466
TRINITY_DN10017_c0_g1	51.6664064904331	3.02335175516211	0.362138469799053	8.34860697577846	6.9072767573396e-17	4.78055167249712e-15
TRINITY_DN10017_c1_g1	7.80647023236323	3.40036698612081	0.753836560016314	4.51074830603495	6.45993340915203e-06	5.87503806612376e-05
TRINITY_DN10017_c1_g2	1.47932116594496	3.59001383450782	1.40408581002712	2.5568336414129	0.0105629720260866	0.0323337017369268
TRINITY_DN10017_c1_g3	0.202651678410851	0.782477031138951	3.10029101679788	0.252388252231601	0.800740979658135	NA
TRINITY_DN10017_c1_g4	1.17325867576076	2.66429566194722	1.39067402935875	1.91583045753414	0.0553866795648144	0.120305718812335
TRINITY_DN10017_c3_g1	5.16556728859611	3.43137150241119	0.911127599106004	3.76607130085626	0.000165836450957467	0.000988015006192658
TRINITY_DN100170_c0_g1	0.990336163246794	-0.255237910347163	1.44991503539226	-0.17603646014893	0.860265298638736	NA
TRINITY_DN100176_c0_g1	0.227285176989675	-0.279726234929364	3.11041808473944	-0.0899320372080454	0.928341222284148	NA
TRINITY_DN100177_c0_g1	0.0997569894006045	0.0735801565163268	3.11167539528333	0.0236464756664077	0.981134600281069	NA
TRINITY_DN100178_c0_g1	163.896061437676	-0.630115044623004	0.147622714038311	-4.26841525525317	1.96866591097149e-05	0.000155586423346588
TRINITY_DN100178_c1_g1	0	NA	NA	NA	NA	NA
TRINITY_DN10018_c0_g1	1.0071437059701	1.76720036495605	1.42741710765731	1.23804062279763	0.215700998586936	NA
TRINITY_DN10018_c1_g1	0.463234008642134	-1.05537991772286	2.549993178465	-0.413875584701822	0.678965225395983	NA
TRINITY_DN10018_c1_g2	0.893587089682279	-3.69680234341687	1.81748185364027	-2.03402434858564	0.0419491405680325	NA
TRINITY_DN100180_c0_g1	0	NA	NA	NA	NA	NA
TRINITY_DN100180_c1_g1	4.38896036528616	1.77125750378002	0.736162196606585	2.40606962968869	0.0161251909652432	0.0453914886639338
TRINITY_DN100180_c2_g1	2.2278248502492	-3.96073267783587	1.39289027307624	-2.84353531243239	0.00446160651128857	0.0159413051824293
TRINITY_DN100180_c2_g2	0.724744950885254	1.817699875444	1.60277932967306	1.13409241172007	0.256755786330319	NA
TRINITY_DN100180_c2_g3	4.09605211666293	-1.58453897587574	0.689053958167365	-2.29958620380041	0.0214716744431809	0.0570490951524726
TRINITY_DN100180_c4_g1	0.199974394561757	-1.80274141664435	3.11653965008542	-0.578443279742947	0.562964881139521	NA
TRINITY_DN100181_c0_g1	9.24456810974954	1.55324357707329	0.67580705916981	2.29835358479587	0.0215416729624031	0.0571971341333836
TRINITY_DN100185_c0_g1	1.7336921058413	2.62459734596394	1.18839214581799	2.20852801425861	0.0272074871763356	0.0687984219378771
TRINITY_DN100186_c0_g1	0	NA	NA	NA	NA	NA
TRINITY_DN10019_c0_g1	775.958285907182	0.351891695352178	0.127743115242592	2.75468227531413	0.00587491555877726	0.0200470938790562
TRINITY_DN100192_c0_g1	0.136300653538498	-0.840956400051453	3.11653965008542	-0.269836579819674	0.787285979660023	NA
TRINITY_DN100195_c0_g1	0.374296461489312	0.646568548651423	3.08539608421328	0.209557713500595	0.834012886483257	NA
TRINITY_DN100196_c0_g1	0.246265248658583	1.02194026100846	3.09027899560743	0.330695145150667	0.740874769785887	NA
TRINITY_DN100199_c0_g1	0.730738687296433	1.11522772563056	2.05840680185987	0.541791702506471	0.587962008088743	NA
TRINITY_DN1002_c0_g1	728.33246690176	-0.303012651433106	0.258128302598236	-1.17388387241181	0.24044154311256	0.371762441631883
TRINITY_DN1002_c0_g2	3.15733911698856	-1.4476178083706	1.12646665038687	-1.28509601937477	0.19875873243379	0.322168068571725
TRINITY_DN1002_c1_g1	296.896174074388	-1.58730117803577	0.37465067093327	-4.23674986109524	2.26778535042187e-05	0.000175965396475331
TRINITY_DN1002_c2_g1	12.0238015847207	1.97446672119373	0.53662975029118	3.67938363484761	0.000233798339259608	0.00132455530222976
TRINITY_DN1002_c3_g1	102.130845117685	-1.61113172619061	0.192663868062983	-8.36239686449107	6.14567037851181e-17	4.27592907551457e-15
TRINITY_DN1002_c4_g1	0.268148733566103	-1.32184774061686	3.11653965008542	-0.42413955509298	0.671464039712025	NA
TRINITY_DN10020_c0_g1	0.826664232260139	-0.76926175541753	1.77567297051537	-0.433222653152321	0.664853023191231	NA
TRINITY_DN100202_c0_g1	1.06574129121612	-1.04339049591459	1.27210830438519	-0.820205710722767	0.412098846991979	0.550806484033228
TRINITY_DN100206_c0_g1	23.331636879163	1.05544810870308	0.329608090354472	3.20213046824188	0.00136415198412454	0.00592645281217047
TRINITY_DN100209_c0_g1	8.60468111212734	1.93224269008362	0.859210541223561	2.24885822202787	0.0245215177443438	0.063392023915927
TRINITY_DN100209_c1_g1	2.57178026442811	2.26131863341287	1.15746622843227	1.95368001058286	0.0507390717391889	0.112426818433212
TRINITY_DN100209_c2_g1	3.60721713576056	2.14928362495703	0.859563517847145	2.5004360705537	0.0124040518304514	0.0367868650917599
TRINITY_DN100209_c3_g1	2.35126982929717	1.40375835534675	0.98081349059871	1.43121844142852	0.152367619860814	0.262658646917144
TRINITY_DN100209_c4_g1	0.576328026562119	-2.45849919509794	1.79613046696307	-1.36877539817851	0.171069493355487	NA
TRINITY_DN10021_c0_g1	14.0162866801096	-3.95197056976881	1.52139838343531	-2.5975908827018	0.00938802731174436	0.0293813182469299
TRINITY_DN10021_c0_g2	0.684984864605689	-0.952814214421379	2.10030537220696	-0.453655086079308	0.650077098517606	NA
TRINITY_DN100210_c0_g1	1.72960019645371	-1.04855404372169	1.45799997488485	-0.719172881881907	0.472034405879099	0.606859970066525
TRINITY_DN100212_c0_g1	8.51928028352638	-0.602592990465528	0.554648652775608	-1.08644091615475	0.277283967599672	0.412958285823297
TRINITY_DN100215_c0_g1	0.311465075654032	-2.27521100628262	3.11043912762924	-0.731475818341049	0.464488569618157	NA
TRINITY_DN100217_c0_g1	1.85776459666021	-1.15075170086165	1.16985893073235	-0.98366706500352	0.325279238476558	0.464118183594405
TRINITY_DN10022_c0_g1	0.391504338057935	-0.259706176111035	2.022895439541	-0.128383390972478	0.897845574466324	NA
TRINITY_DN10022_c1_g1	6.98403924338909	2.70532388142188	0.725435272807784	3.72924226713016	0.000192056433655397	0.00111982066028872
TRINITY_DN10022_c2_g1	1.83558495578667	1.60730765648107	1.22875561700091	1.30807756582559	0.190847001817636	0.312133991911776
TRINITY_DN100223_c0_g1	0.612694505403437	-1.83002662385923	2.91408233214699	-0.627994138556453	0.530007779765106	NA
TRINITY_DN10023_c0_g1	24.2443773088363	3.47804719688991	0.452172776776812	7.69185447580945	1.45017509532362e-14	7.35215627991836e-13
TRINITY_DN10023_c0_g2	0	NA	NA	NA	NA	NA
TRINITY_DN10023_c0_g3	16.5857729734701	2.04523209421061	0.551091953874605	3.71123562924669	0.000206250002064691	0.00118970218786458
TRINITY_DN10023_c1_g1	0.274921411516138	-1.32184904585601	2.83973480754204	-0.465483270601647	0.641585414475283	NA
TRINITY_DN10023_c3_g1	0.629265260096987	-3.14740472853482	3.06669680958309	-1.02631754097748	0.304741931764721	NA
TRINITY_DN100232_c0_g1	0.737859781659866	-3.43715637280895	2.19738468142315	-1.56420330125486	0.117769832193719	NA
TRINITY_DN100233_c1_g1	0.764434722308738	-1.50022225200857	2.06355120852686	-0.727009945674938	0.467219863124869	NA
TRINITY_DN100234_c0_g1	0	NA	NA	NA	NA	NA
TRINITY_DN100234_c0_g2	0	NA	NA	NA	NA	NA
TRINITY_DN100235_c0_g1	17.8297255559523	2.48588993307487	0.418768313319726	5.9361939621657	2.91714666434226e-09	5.92295864166949e-08
TRINITY_DN100236_c0_g1	0.290093298372238	-2.20791569628975	3.1137153846427	-0.709093614393759	0.478266385355246	NA
TRINITY_DN10024_c0_g1	623.978480381561	-0.709641854927881	0.230986107237883	-3.07222743139721	0.0021246777542008	0.00859113291366972
TRINITY_DN10024_c1_g1	14.3699345513978	0.458167605369086	0.414317007237959	1.1058382768872	0.268796524311536	0.403922661953188
TRINITY_DN10024_c1_g2	1.15389929734282	0.780341785023593	1.35367978911025	0.576459655600308	0.564304531943557	0.686935660571775
TRINITY_DN10024_c2_g1	0.274921411516138	-1.32184904585601	2.83973480754204	-0.465483270601647	0.641585414475283	NA
TRINITY_DN10024_c2_g2	87.0628893197113	3.75148006767799	0.352392543421809	10.6457419083	1.82524404588342e-26	4.03212604946607e-24
TRINITY_DN100241_c0_g1	0.170827187907961	-0.840956400051453	3.11653965008542	-0.269836579819674	0.787285979660023	NA
TRINITY_DN100244_c0_g1	1.30953282048006	-3.6375310431813	1.67882421998799	-2.16671346521754	0.0302567092265257	0.0748826316883079
TRINITY_DN100249_c0_g1	0.465993953454961	-2.07034357271414	3.00176293065761	-0.689709221061165	0.490377065898707	NA
TRINITY_DN10025_c0_g1	14.1480462508542	2.81201453514819	0.47299083880309	5.94517759004389	2.76157292207695e-09	5.63066259426309e-08
TRINITY_DN10025_c0_g2	44.4711646362846	0.991354770519419	0.364419828924839	2.72036451321611	0.00652099886622532	0.0218288416932959
TRINITY_DN100250_c0_g1	0.335546957879919	-0.764817012852385	2.72972690088931	-0.280180780210363	0.779338811547028	NA
TRINITY_DN100251_c0_g1	0	NA	NA	NA	NA	NA
TRINITY_DN100252_c0_g1	2.75745158665872	1.67164969620618	0.983184183047312	1.70024063143999	0.0890856724442309	0.173969368690963
TRINITY_DN100257_c0_g1	4.49814916005356	-1.38277452433301	0.638270343917787	-2.16644018872217	0.0302775657165398	0.0749244903089756
TRINITY_DN10026_c0_g1	0.898503002854431	-0.305230436985098	1.60419611328137	-0.19027002649991	0.849097539970773	NA
TRINITY_DN100264_c0_g1	0.0615663121646458	-0.360065059486044	3.11653965008542	-0.115533604546368	0.908022186228282	NA
TRINITY_DN10027_c0_g1	1.67133964757502	-0.155516892266765	1.29117040797421	-0.120446450217803	0.904129497250266	0.939075048845963
TRINITY_DN10027_c0_g2	1.18546943862179	-1.220440794225	1.69629880625914	-0.719472766072655	0.471849676423551	0.60672408735865
TRINITY_DN10027_c0_g3	4.73982258321136	-0.58087802957136	1.011121209038	-0.574489017121912	0.565636930540326	0.688099702198676
TRINITY_DN100270_c0_g1	5.18492451614817	0.0466396611942677	0.822473791356857	0.0567065621839755	0.954778946562618	0.971119055950731
TRINITY_DN100270_c0_g2	21.643885566356	1.44094549360106	0.454623851787536	3.16953342402824	0.00152683896227228	0.00652036893818367
TRINITY_DN100270_c2_g1	0.39887163101593	-0.24295216703225	2.65252269841146	-0.0915928701299142	0.927021516450372	NA
TRINITY_DN100271_c0_g1	1.64055621999943	-0.333189371175904	1.24075960626075	-0.268536604104988	0.78828630316702	0.860707210807921
TRINITY_DN100273_c0_g1	0.42678316364087	-0.528509829226105	2.21017356535515	-0.239125939026051	0.811007928707118	NA
TRINITY_DN100277_c0_g1	0.564073944087511	-2.40126103228654	2.37320211377124	-1.01182323172244	0.3116225799839	NA
TRINITY_DN100279_c0_g1	0.425599621192954	1.7936418956877	2.56046568124529	0.700513937298843	0.483606404300494	NA
TRINITY_DN10028_c0_g1	14.6896099503228	6.89642054790678	1.07168608160589	6.43511254487198	1.23381874786558e-10	3.2585478564974e-09
TRINITY_DN100281_c0_g1	0.900749735190956	-2.57215804678811	1.53234631362525	-1.67857489127432	0.0932349234444706	NA
TRINITY_DN100283_c0_g1	1.51983698217851	-1.93112800798469	1.36393042339806	-1.41585521875341	0.156817898473692	0.268666108529042
TRINITY_DN100284_c0_g1	0	NA	NA	NA	NA	NA
TRINITY_DN100285_c0_g1	0	NA	NA	NA	NA	NA
TRINITY_DN100289_c0_g1	0.378152797794303	-0.268190949305817	2.69223609046432	-0.0996164304667512	0.920648849085452	NA
TRINITY_DN10029_c0_g1	277.794370676124	-0.902907371930699	0.23080129670322	-3.91205502234122	9.15140541677485e-05	0.000590142328027919
TRINITY_DN100291_c0_g1	0.803376379633211	-0.629457234177618	2.35073907550562	-0.267769928503114	0.788876419271804	NA
TRINITY_DN100291_c1_g1	2.79730751482806	1.49034101180079	0.989847025977164	1.50562760981127	0.13216279665516	0.235464745480645
TRINITY_DN100291_c1_g2	0.878415011194669	-3.6346378224658	1.84645726746045	-1.96843863463179	0.0490175902794022	NA
TRINITY_DN100291_c2_g1	0	NA	NA	NA	NA	NA
TRINITY_DN100291_c3_g1	0.975274464569584	-3.27554235322099	1.84950718507018	-1.77103521395441	0.0765548461178886	NA
TRINITY_DN100291_c4_g1	2.9708285751568	3.03710804791111	1.0673570312567	2.84544717369335	0.004434911491049	0.0158619200048122
TRINITY_DN100293_c0_g1	0.20643008624499	-1.80274141664435	3.11653965008542	-0.578443279742947	0.562964881139521	NA
TRINITY_DN100296_c0_g1	1.33155382968512	2.86830748097627	1.65707887430673	1.73094203628435	0.083462103180799	0.16542796751303
TRINITY_DN1003_c0_g1	1033.9376460538	-0.807260537317389	0.197913389853123	-4.07885761502281	4.52575434655649e-05	0.00032069843434649
TRINITY_DN10030_c0_g1	25.1109978132731	-0.371787790492084	0.404194147796408	-0.919824773611894	0.357664335119132	0.497023395487091
TRINITY_DN10030_c0_g2	4.02713502998685	1.502747452391	0.917058723660803	1.63866000466382	0.101284087995681	0.191971295462617
TRINITY_DN10030_c1_g1	1.69768290034538	1.15820237335613	1.23538409620912	0.937524108421155	0.34848902860911	0.487834860444983
TRINITY_DN10030_c2_g1	3.27664733504457	-1.3905658818515	1.12648787114772	-1.2344259689496	0.217044217155369	0.344170489390037
TRINITY_DN100302_c0_g1	2.1717363438047	-0.647750198239504	1.07677660087218	-0.601564147767354	0.547464299886679	0.672792644529156
TRINITY_DN100303_c0_g1	3.05010890763163	-0.514403971086565	1.07701651082423	-0.477619392011823	0.632921126111105	0.743645794373033
TRINITY_DN100304_c0_g1	0.448366286682402	1.00812906571074	1.88325635650801	0.535311649009933	0.592434372489172	NA
TRINITY_DN100305_c0_g1	0.0322064299303209	-0.360065059486044	3.11653965008542	-0.115533604546368	0.908022186228282	NA
TRINITY_DN100308_c0_g1	8.23006577050766	0.677530082769661	0.581127105314466	1.16588965920464	0.243659060412756	0.375583631507691
TRINITY_DN10031_c0_g1	7.45037121387032	1.79276497373824	0.757299681775502	2.36731246147505	0.0179177983326376	0.0494300929744923
TRINITY_DN100311_c0_g1	0	NA	NA	NA	NA	NA
TRINITY_DN100314_c0_g1	0.975776937712072	2.25623867444275	1.88597609993198	1.19632410746038	0.231570104647816	NA
TRINITY_DN100318_c0_g1	0.697278931988846	2.4870445082479	1.88809376352733	1.3172251062371	0.187763180736006	NA
TRINITY_DN100319_c0_g1	1.74256577962692	2.09208824818626	1.43147008277077	1.46149631303282	0.143879286637688	0.251175257841441
TRINITY_DN10032_c0_g1	763.207041631094	0.933937719077799	0.176391204116994	5.29469552494437	1.19214873442067e-07	1.70051949932019e-06
TRINITY_DN10032_c0_g2	12.83230415614	1.69375288281601	0.45128213152193	3.75320174345015	0.00017459023273846	0.00103275397480474
TRINITY_DN100322_c0_g1	0.801889947997979	-1.51521629602254	1.95881741919295	-0.773536257731883	0.439205079360312	NA
TRINITY_DN100328_c0_g1	0.442758185954564	1.8722407430035	2.49982744286045	0.748947991730651	0.453888552796655	NA
TRINITY_DN100331_c0_g1	0.969530336630208	-2.05165884367908	2.03697361059381	-1.00720933889811	0.31383418616489	NA
TRINITY_DN100333_c0_g1	0.536268302606104	-1.59315333696498	2.49646569671283	-0.638163520156807	0.523367241227832	NA
TRINITY_DN100337_c0_g1	0.367905722966708	-0.430205960175184	2.29586096616169	-0.187383280832732	0.85136013039174	NA
TRINITY_DN100338_c0_g1	1.37466904320179	-2.13090897293211	1.45534505702374	-1.46419501179325	0.143140672773983	0.250189276625428
TRINITY_DN10034_c0_g1	3.98953760979503	-1.7452245410261	1.04030334626117	-1.67761119609814	0.0934230256804298	0.180476789402443
TRINITY_DN10034_c0_g2	0.710549965017004	-1.37642741434158	1.79923069729617	-0.7650088542898	0.44426627217636	NA
TRINITY_DN10034_c1_g1	0.955177217822715	-0.251837666256941	1.38455436650882	-0.181890774641052	0.85566844450161	NA
TRINITY_DN10034_c1_g2	3.03684298543773	-0.115642784983525	1.25795468758005	-0.0919292134488471	0.926754280756091	0.953649731224744
TRINITY_DN10034_c2_g1	0	NA	NA	NA	NA	NA
TRINITY_DN100340_c0_g1	0.434485588030067	-2.6800689485275	2.98676953548697	-0.89731360812562	0.369551597102966	NA
TRINITY_DN100342_c0_g1	25.186121598385	2.94488809747199	0.409886656394373	7.18464007434916	6.73844654811852e-13	2.62913577961089e-11
TRINITY_DN100345_c0_g1	4.80263134821594	2.49380294436516	1.2968861777722	1.9229158172146	0.0544906229844727	0.118821406894062
TRINITY_DN10035_c0_g1	9.30542918339138	-1.02459989675138	0.568512019077011	-1.80224843516032	0.0715063273651373	0.146803908414288
TRINITY_DN100351_c0_g1	8.40051342785038	0.135362564315767	0.511214145182083	0.264786421877184	0.791173997441117	0.862745835741379
TRINITY_DN100356_c0_g1	0	NA	NA	NA	NA	NA
TRINITY_DN100358_c0_g1	0	NA	NA	NA	NA	NA
TRINITY_DN10036_c0_g1	13.5616864053832	-0.692026494695761	0.582418901267026	-1.18819374369597	0.234757087967132	0.365025794788404
TRINITY_DN100360_c0_g1	0.20643008624499	-1.80274141664435	3.11653965008542	-0.578443279742947	0.562964881139521	NA
TRINITY_DN100361_c0_g1	0	NA	NA	NA	NA	NA
TRINITY_DN100367_c0_g1	0.560413739536709	2.18701085512308	1.77831136509021	1.22982448296513	0.21876283795706	NA
TRINITY_DN100368_c0_g1	3.81956300315487	0.987760870300274	1.09012224827577	0.906101010104689	0.364882390743645	0.504557341152749
TRINITY_DN100369_c0_g1	0.570222376310551	-0.224431771104638	1.68603482078946	-0.133112180328252	0.894104662363626	NA
TRINITY_DN10037_c0_g1	2.43060872012908	0.711881792616533	0.957542965349523	0.743446318731694	0.45721151036027	0.593017576576872
TRINITY_DN100370_c0_g1	0.348876286136334	0.546992048217017	2.31611360021397	0.236168056768236	0.813302265481224	NA
TRINITY_DN100372_c0_g1	0	NA	NA	NA	NA	NA
TRINITY_DN100373_c0_g1	0.178959878359248	0.530261444415556	3.1075721129504	0.170635282188871	0.864510553588352	NA
TRINITY_DN100374_c0_g1	0	NA	NA	NA	NA	NA
TRINITY_DN100375_c0_g1	0.158185601955609	0.587262481174137	3.10709589535707	0.18900687360557	0.850087429533301	NA
TRINITY_DN100376_c0_g1	0.921047656238305	-0.392233013910401	1.98398619214028	-0.197699467599252	0.843280206287557	NA
TRINITY_DN10038_c0_g1	3.49272601811849	-1.60096037196252	1.73240778215197	-0.924124440248035	0.355421529844339	0.494787461580891
TRINITY_DN10038_c0_g2	0.412860172489979	-2.62297454834283	3.09205244939334	-0.84829561958351	0.39627335650323	NA
TRINITY_DN100380_c0_g1	4.27174417307278	1.60053584054278	0.83135944993024	1.92520316053073	0.0542039468643682	0.118337737540748
TRINITY_DN100387_c0_g1	2.6893090059364	2.33618994542129	1.02078742440139	2.28861552324793	0.0221017011610184	0.0583946139290958
TRINITY_DN100388_c0_g1	0.665344477320899	-3.24085470886608	2.70066914545338	-1.20001915611252	0.230131900829089	NA
TRINITY_DN10039_c0_g1	29.2645985882814	1.00099242342978	0.345208406124463	2.89967569059971	0.00373548934130266	0.0137583280409204
TRINITY_DN10039_c2_g1	11.5047340131045	0.985359582235148	0.499774184772638	1.97160960341202	0.0486541900567331	0.10882014552738
TRINITY_DN10039_c3_g1	4.37271803249508	0.40071822547993	0.782753084314406	0.511934393501508	0.608696926234929	0.724189597404497
TRINITY_DN100390_c0_g1	1.8188474219987	2.7045175217046	1.57690443212162	1.71508017011903	0.0863305294163667	0.169902775083255
TRINITY_DN100391_c0_g1	0.238636516175311	-1.32184774061686	3.11653965008542	-0.42413955509298	0.671464039712025	NA
TRINITY_DN100393_c0_g1	0.905787388430193	-1.55722925386715	2.03466675429953	-0.765348551833613	0.444064020050642	NA
TRINITY_DN100394_c0_g1	2.15194792830398	3.02843160776621	1.36771716327271	2.21422359029238	0.0268134018484426	0.0679912987122474
TRINITY_DN100396_c0_g1	1.6186448893669	-0.0135083090600199	1.6314720451728	-0.00827982869825343	0.99339372799844	0.995652669236082
TRINITY_DN100398_c0_g1	0	NA	NA	NA	NA	NA
TRINITY_DN100399_c0_g1	8.18631155439394	1.48547231755917	0.814182001037421	1.82449663056466	0.0680770252729179	0.141262050977968
TRINITY_DN100399_c0_g2	9.08204904252574	1.73006090645088	0.699175067177038	2.47443163760988	0.0133448357722211	0.0389899117162369
TRINITY_DN1004_c0_g1	260.136821562068	-0.358345684294769	0.135565389488784	-2.64334197427593	0.00820920757611245	0.0263359687554907
TRINITY_DN1004_c0_g2	0.0615663121646458	-0.360065059486044	3.11653965008542	-0.115533604546368	0.908022186228282	NA
TRINITY_DN10040_c0_g1	0.857167262425855	0.0737137420599621	1.59696434963876	0.0461586647670855	0.963183788072948	NA
TRINITY_DN100403_c0_g1	35.9557578273552	0.298514621743385	0.390699212617522	0.764052273726024	0.444836091966321	0.58167522081316
TRINITY_DN100404_c0_g1	0.310647480483532	-2.27271228466915	3.1105583662903	-0.730644475055975	0.464996338797639	NA
TRINITY_DN100406_c0_g1	0	NA	NA	NA	NA	NA
TRINITY_DN100407_c0_g1	1.39966460455691	0.610546904866522	1.75466048846737	0.347957287965042	0.727872260672255	0.817135429229642
TRINITY_DN100409_c0_g1	0	NA	NA	NA	NA	NA
TRINITY_DN10041_c0_g1	65.257634170826	-0.998346154380945	0.251432987316589	-3.97062519534832	7.16842751513294e-05	0.000477717119486748
TRINITY_DN10041_c0_g2	3.17955547193713	0.397366788653572	0.906557357438749	0.438325038557111	0.661150677819687	0.765834739020355
TRINITY_DN10041_c0_g3	3.0402152171167	0.620856343039617	0.990256520440853	0.626965165312134	0.530682069571073	0.658387113531368
TRINITY_DN100410_c0_g1	0.683475387914034	2.4680573114071	1.65013327594971	1.49567149961669	0.134739280781042	NA
TRINITY_DN100411_c0_g1	0.303251022999434	-2.24972228634741	3.11166410710441	-0.722996508913334	0.469682029028558	NA
TRINITY_DN100413_c0_g1	10.3133320978436	-1.47170949107306	0.641962992539292	-2.29251453460221	0.021875969813916	0.0579045015599141
TRINITY_DN100414_c0_g1	13.4466435036028	0.632795961307908	0.391558532555237	1.61609544600753	0.106073678699314	0.199018314556644
TRINITY_DN100415_c0_g1	0.863905745261416	0.789850995834708	1.99082801499473	0.39674496736314	0.691555536634779	NA
TRINITY_DN100416_c0_g1	0	NA	NA	NA	NA	NA
TRINITY_DN100418_c0_g1	0	NA	NA	NA	NA	NA
TRINITY_DN10042_c0_g1	4.99614321343738	0.662650625882719	1.143436682007	0.579525422185698	0.562234698076495	0.685384716727743
TRINITY_DN10042_c0_g2	0.299911638753811	0.269339278390568	2.8295920361802	0.0951866116905537	0.924166604022785	NA
TRINITY_DN10042_c0_g3	0.203033617838282	-0.407289244250978	3.1036343554801	-0.131229776965133	0.895593541029711	NA
TRINITY_DN10042_c3_g1	2.21741021102192	-1.58385928009963	1.09426816577264	-1.4474141984943	0.147780951454063	0.256499104401342
TRINITY_DN10042_c5_g1	4.58865493573441	3.22418079714196	0.950294407625337	3.39282307805933	0.000691763020259932	0.00334112834846868
TRINITY_DN10042_c6_g1	0.232393500072607	-0.280851136464477	2.99258099250403	-0.0938491346326022	0.925229000098584	NA
TRINITY_DN100420_c0_g1	0.0966977661240793	-1.32185007607894	3.11653965008542	-0.424140304469641	0.671463493229106	NA
TRINITY_DN100423_c0_g1	3.90400608758018	-0.911351037315418	0.818805104647351	-1.11302559320014	0.26569743783121	0.400552856158632
TRINITY_DN100425_c0_g1	3.64584454348405	1.42506912240508	0.87692507026625	1.62507512981971	0.104146551405862	0.196165705705861
TRINITY_DN100426_c0_g1	1.18204356362919	-3.54734480921327	1.80304391465629	-1.96742008354772	0.049134800863486	0.109652810716204
TRINITY_DN100427_c0_g1	2.64293426481914	-0.740261584998911	0.999330050966529	-0.740757855007909	0.458840273118309	0.594514590224269
TRINITY_DN100429_c0_g1	0.219888719505577	-0.279726234929364	3.11041808473944	-0.0899320372080454	0.928341222284148	NA
TRINITY_DN10043_c0_g1	12.1347850898135	-0.470043580562488	0.986689177780139	-0.476384651973173	0.633800366961961	0.744363357674948
TRINITY_DN100430_c0_g1	0.103215043122495	-1.32185007607894	3.11653965008542	-0.424140304469641	0.671463493229106	NA
TRINITY_DN100431_c0_g1	0.85785276205876	-2.38092016538201	2.22621792195851	-1.06949106010583	0.284848455048233	NA
TRINITY_DN100432_c0_g1	0.387121943360183	1.65205679581704	2.61905536027447	0.630783457606603	0.528182121126094	NA
TRINITY_DN100433_c0_g1	0	NA	NA	NA	NA	NA
TRINITY_DN100434_c0_g1	0.747494145615364	-1.73586815281439	2.36672103824626	-0.733448566503075	0.46328488698638	NA
TRINITY_DN100435_c0_g1	0	NA	NA	NA	NA	NA
TRINITY_DN100436_c0_g1	2.77001557150251	1.78717898555251	1.10473077059021	1.61775070734898	0.10571633327135	0.198452944746973
TRINITY_DN100437_c0_g1	4.15311721301177	2.02333545275253	0.896766863859164	2.25625581664032	0.024054614734634	0.062434610506509
TRINITY_DN10044_c0_g1	5.43695700742008	-1.89213069455166	0.646411363425114	-2.92713092871064	0.00342104828542132	0.0127691874799322
TRINITY_DN100442_c0_g1	0.0675505594702836	-0.360065059486044	3.11653965008542	-0.115533604546367	0.908022186228282	NA
TRINITY_DN100445_c0_g1	1.51908563513747	-1.63128037701593	1.25857250813384	-1.29613539662862	0.194928841960269	0.317356226229862
TRINITY_DN100446_c0_g1	3.67180013712595	1.45011720660142	0.985478697009207	1.47148508740202	0.141159977530969	0.247539852090676
TRINITY_DN10045_c0_g1	162.875051306415	0.0918011822090631	0.235294340382493	0.390154655058136	0.696422189864315	0.793127643602937
TRINITY_DN10045_c1_g1	1.51600877373644	-4.47892636414065	1.86678401541493	-2.39927400661031	0.0164276167528817	0.0460864790979019
TRINITY_DN100451_c0_g1	0.0322064299303209	-0.360065059486044	3.11653965008542	-0.115533604546368	0.908022186228282	NA
TRINITY_DN100454_c0_g1	0.644432396217787	-3.23609456704941	2.70501971979034	-1.19632938102951	0.231568047506733	NA
TRINITY_DN100455_c0_g1	1.27958456021273	-2.70109398243235	1.63385630183005	-1.65320167961339	0.0982898247740198	0.187552558246091
TRINITY_DN100456_c0_g1	0.824247216602035	-1.5169986897756	1.79107049456225	-0.846978772963576	0.397006953224834	NA
TRINITY_DN100458_c0_g1	2.18849298758707	4.16831185932534	1.14353616105947	3.64510716955681	0.000267280397040953	0.00148501826869816
TRINITY_DN10046_c0_g1	13.2905380049207	1.21114689730925	0.409109854889635	2.9604442005827	0.00307195764096647	0.0116752894598643
TRINITY_DN100461_c0_g1	8.52962840229377	-0.642146946185161	0.468378194553898	-1.37100094251136	0.170374662225717	0.286342951407031
TRINITY_DN100462_c0_g1	5.0161561658395	1.50597634680107	0.785997417281843	1.91600673703112	0.05536423816629	0.120265481067759
TRINITY_DN100463_c0_g1	6.53707269537534	0.321117520547829	0.691635843091214	0.464286985348559	0.642442147135483	0.750924720558977
TRINITY_DN100465_c0_g1	4.27986691019391	1.16472657007263	0.899235930952233	1.29524024783937	0.195237364577159	0.317734979638954
TRINITY_DN100467_c0_g1	0.496081064720817	-2.20018133177575	2.45068844198138	-0.897780923142113	0.3693023570046	NA
TRINITY_DN100469_c0_g1	2.47870759029984	-2.07360125647458	1.09622763345002	-1.89157907828741	0.0585470856234504	0.125483922302155
TRINITY_DN10047_c0_g1	4.36490984733384	-0.464615195277828	1.09433583022615	-0.424563632520207	0.671154809026465	0.773963770500081
TRINITY_DN10047_c0_g2	3.95280358357982	-1.66263242773721	1.4072501951019	-1.18147606838087	0.237413654970005	0.368231538308569
TRINITY_DN100473_c0_g1	1.84202345990911	-1.67940093131651	1.21610436227932	-1.38096777168766	0.167288870176937	0.282314079777971
TRINITY_DN100477_c0_g1	1.47602071759831	0.855078161671867	1.11496836791058	0.76690800051508	0.443136216549238	0.58001040292207
TRINITY_DN100478_c0_g1	1.97752301066511	-4.83542857228205	1.60070932110474	-3.02080365780893	0.00252104778454788	0.00990220444568995
TRINITY_DN100479_c0_g1	3.17870019700378	-1.33477627353533	0.975998145079698	-1.36760124008877	0.171436928089929	0.28772930527659
TRINITY_DN10048_c0_g1	6.05038383792505	2.24641043701328	0.643891780075345	3.48880123419251	0.000485191787923977	0.00247482737052984
TRINITY_DN100480_c0_g1	0.0615954766907491	-0.360065059486044	3.11653965008542	-0.115533604546368	0.908022186228282	NA
TRINITY_DN100482_c0_g1	2.70176343041326	1.18467242049999	1.03733164547975	1.14203825330336	0.253438119433703	0.386822371960805
TRINITY_DN100483_c0_g1	0.224597492466823	-0.4070025910912	3.00498677916773	-0.135442389934216	0.892262110572748	NA
TRINITY_DN100485_c0_g1	1.77938694190927	0.0874072785451889	1.38343813374873	0.0631811979248684	0.949622216744941	0.967940862463348
TRINITY_DN100485_c1_g1	0	NA	NA	NA	NA	NA
TRINITY_DN100489_c0_g1	8.65602901954384	0.882322065672185	0.610251938207354	1.44583246759371	0.148224197161452	0.257108569836665
TRINITY_DN10049_c0_g1	6839.50296853115	-0.822165006358379	0.226573336198597	-3.62869267916738	0.000284860102932566	0.00156718990814889
TRINITY_DN100491_c0_g1	8.12242107662822	2.85865943153435	0.625693047321133	4.5687888714339	4.90550618655871e-06	4.62623182227275e-05
TRINITY_DN100492_c0_g1	1.04606516423245	-1.20978066271114	1.70428039508254	-0.709848371313658	0.477798169308507	NA
TRINITY_DN100499_c0_g1	4.61013600263136	1.23009371785274	0.717763096584869	1.71378791094938	0.0865676844321958	0.170261300301246
TRINITY_DN1005_c0_g1	1298.7007863621	1.07647623442332	0.133724725278728	8.04994164078161	8.28335245369659e-16	5.02009305711892e-14
TRINITY_DN10050_c0_g1	551.902982548966	0.354146045295574	0.219924377318375	1.61030827784449	0.107330573004063	0.20085422855046
TRINITY_DN100503_c0_g1	1.07541360477112	-3.42450687623358	1.83697365256535	-1.864211210352	0.0622920497045653	0.131735837065471
TRINITY_DN100504_c0_g1	0.591532476622971	-2.54510666733337	2.40494408884075	-1.05828101332708	0.289927346391147	NA
TRINITY_DN100505_c0_g1	0	NA	NA	NA	NA	NA
TRINITY_DN100507_c0_g1	1.0317529160632	0.987657772321041	1.69745020377812	0.5818478622364	0.560669161870186	NA
TRINITY_DN100507_c0_g2	1.11353764767554	-0.757892440100128	1.32407593967445	-0.572393483931497	0.567055429324021	0.689218760722243
TRINITY_DN100507_c0_g3	11.1116203997959	3.77361165000567	0.677155592685051	5.57273939810876	2.50764546058513e-08	4.2023247623002e-07
TRINITY_DN100507_c0_g4	2.38462044878553	4.31139855527517	1.19176497731653	3.61765837840196	0.000297280420755153	0.00162369115851677
TRINITY_DN100507_c0_g5	2.24791884209746	4.18148371644611	1.14759893723491	3.64368036669781	0.000268767155438448	0.00149192899016779
TRINITY_DN100507_c1_g1	3.53327369512748	-3.79593976181543	1.20042504846752	-3.16216307437218	0.00156601839476749	0.00665989790441745
TRINITY_DN100508_c0_g1	94.9476169052181	-0.892858488794754	0.409538670792448	-2.18015672870914	0.0292458458923316	0.0728804327694557
TRINITY_DN100509_c0_g1	0.123132624329292	0.201164697278103	3.11041811080762	0.064674487516365	0.94843317629626	NA
TRINITY_DN10051_c0_g1	3.52751310418931	0.919388611050912	0.874888293352914	1.05086399947981	0.293321056832952	0.430172773699627
TRINITY_DN10051_c0_g2	8.76348503245454	1.02513570955056	0.642617876178289	1.5952492881884	0.110656500861366	0.205652272738882
TRINITY_DN10051_c0_g3	30.6518713808134	-1.32930375713087	0.472127405257178	-2.81556152498024	0.00486920725839582	0.0171431070558163
TRINITY_DN100513_c0_g1	0.123161788855395	0.201164718680216	3.11041811060428	0.0646744944013763	0.948433170814293	NA
TRINITY_DN100514_c0_g1	1.82215298922728	-1.42956859718615	1.28665568436909	-1.11107316009499	0.2665368596945	0.401489804238372
TRINITY_DN100515_c0_g1	0.835188911033906	1.47443907003737	1.75375252250942	0.840733827100997	0.400497065571017	NA
TRINITY_DN100516_c0_g1	0.135421473052816	-0.840956400051453	3.11653965008542	-0.269836579819674	0.787285979660023	NA
TRINITY_DN10052_c0_g1	0.952139729166459	-3.28784857087205	1.59894694285223	-2.05625870549972	0.039757586372774	NA
TRINITY_DN10052_c0_g2	3.14007321996896	-4.47542158623057	1.29617006537571	-3.45280430846343	0.000554791318457644	0.00277091853529602
TRINITY_DN10052_c1_g1	21.9285763717554	-4.83966485084517	0.570038765940511	-8.49006267645705	2.06525687173583e-17	1.53923460976887e-15
TRINITY_DN10052_c2_g1	1.30268497005094	1.05827205543465	1.29206419443631	0.819055322476715	0.412754850611854	0.551427263259226
TRINITY_DN100522_c0_g1	0.210558468758335	0.530261378269086	3.10757211346883	0.170635260874825	0.864510570348715	NA
TRINITY_DN100527_c0_g1	0.290093298372238	-2.20791569628974	3.1137153846427	-0.709093614393758	0.478266385355246	NA
TRINITY_DN100529_c0_g1	0.688017166123689	-1.99746518543078	1.78240029902586	-1.12066026162723	0.262432503350028	NA
TRINITY_DN10053_c0_g1	34.1237926851366	-2.17206558800055	0.345209836048222	-6.29201535177907	3.13370482727184e-10	7.62678348701334e-09
TRINITY_DN100530_c0_g1	0.58730297492881	-0.306925563775691	1.90133635981328	-0.161426231708856	0.871757707684587	NA
TRINITY_DN100533_c0_g1	3.90158006145238	1.02092406117055	1.27637828810261	0.799860096874721	0.423791859209974	0.561837175472647
TRINITY_DN100534_c0_g1	0.893296153268634	-0.384677637025327	1.68955429980935	-0.227679949125479	0.819895061352707	NA
TRINITY_DN100535_c0_g1	4.75730937046862	1.20849143489403	1.1115304584308	1.08723195637852	0.276934311272139	0.412631003964062
TRINITY_DN100536_c0_g1	0.374620694354463	-2.3384427141462	2.60747720381431	-0.896821920715333	0.369813948949367	NA
TRINITY_DN100538_c0_g1	4.7843507953488	0.165970860611089	1.27166223138767	0.130514893432021	0.896159071672431	0.934463143920772
TRINITY_DN10054_c0_g1	257.93775174249	0.157377840270517	0.166750406181746	0.943792845092001	0.34527551757247	0.48455654699002
TRINITY_DN10054_c2_g1	0	NA	NA	NA	NA	NA
TRINITY_DN100540_c0_g1	11.1024092819806	1.31079860424063	1.12169463603467	1.16858774405346	0.242569768493184	0.374280334056207
TRINITY_DN100540_c0_g2	2.11924722093361	-4.39199733053507	1.35471157569536	-3.24201653645775	0.00118687135404522	0.00527492653366583
TRINITY_DN100540_c0_g3	0.414680118776527	-2.63184904970479	2.52148057618413	-1.04377129634196	0.296591214667231	NA
TRINITY_DN100540_c1_g1	11.8897560135617	1.47511781550603	0.508372299019842	2.90164869004488	0.00371204569519013	0.0136823758560827
TRINITY_DN100540_c1_g2	0	NA	NA	NA	NA	NA
TRINITY_DN100541_c0_g1	0.332349806467579	0.265447462705405	2.3541691401133	0.112756325865622	0.910223744357144	NA
TRINITY_DN100542_c0_g1	0.362327966878036	0.59331639188069	2.68834182066862	0.220699758981217	0.825326219139585	NA
TRINITY_DN100545_c0_g1	1.02068424644935	-0.723559664334213	1.42275639372279	-0.508561878566537	0.611059355535402	NA
TRINITY_DN10055_c1_g1	24.3651463235778	-1.41943576577251	0.694771822226167	-2.04302437197927	0.0410500255472639	0.095352445997993
TRINITY_DN10055_c1_g2	3.37347282654522	4.76713082007291	1.07754828188927	4.4240531029521	9.68661937708714e-06	8.391213940172e-05
TRINITY_DN10055_c2_g1	0.580369819075453	-2.46032678344598	2.04996226531092	-1.20018149849837	0.230068859164662	NA
TRINITY_DN100551_c0_g1	0.6691610064607	-1.71832692841386	1.77536247157244	-0.967873860086684	0.333107370625483	NA
TRINITY_DN100552_c0_g1	1.10348995744438	0.691857599117699	1.36351919501739	0.507405837516556	0.611870090633794	0.726557282723124
TRINITY_DN100552_c0_g2	0.537889288148105	2.14212639358296	1.99901556418213	1.07159065290189	0.283903933491862	NA
TRINITY_DN100553_c0_g1	8.88972574708159	-0.0644533966789431	0.646118950717384	-0.0997546916204526	0.920539079405076	0.949683504185326
TRINITY_DN100556_c0_g1	0.196696595631316	0.753528473178196	3.10149137940085	0.242956816898767	0.808038850356589	NA
TRINITY_DN10056_c0_g1	2.75461037994769	-0.930019321395433	1.04187939061871	-0.892636258831406	0.372051995203731	0.51180553641712
TRINITY_DN10056_c0_g2	17.7137530532056	2.77445028783088	0.484669588538715	5.72441587720797	1.03790219937101e-08	1.88692545300686e-07
TRINITY_DN10056_c0_g3	8.44233665824955	2.33322187747063	0.695343847650948	3.35549366741773	0.000792234702776109	0.00375488107558306
TRINITY_DN100565_c0_g1	0	NA	NA	NA	NA	NA
TRINITY_DN10057_c0_g1	100.228971454301	-0.246492676299441	0.287217152342901	-0.858210153149766	0.390776430612345	0.530325049154799
TRINITY_DN10057_c0_g2	176.180441207407	1.98434288588411	0.300678647374432	6.59954706864509	4.12415802927938e-11	1.18797158692679e-09
TRINITY_DN10057_c1_g1	0.644659057554626	-1.87992338550657	2.38140896436163	-0.789416439444081	0.429868650653281	NA
TRINITY_DN10057_c2_g1	0	NA	NA	NA	NA	NA
TRINITY_DN100570_c0_g1	1.91621383543931	2.82931947019133	1.41771739915325	1.99568649709822	0.0459680577591699	0.104093695002875
TRINITY_DN100571_c0_g1	0.447416130244753	0.991762387718785	2.16888295143263	0.457268746136665	0.64747789109098	NA
TRINITY_DN100572_c0_g2	0	NA	NA	NA	NA	NA
TRINITY_DN100576_c0_g1	0	NA	NA	NA	NA	NA
TRINITY_DN10058_c0_g1	259.181269307546	-0.158718391555585	0.298211229036288	-0.532234792326587	0.594563388610716	0.712423628970626
TRINITY_DN10058_c0_g2	220.746728907389	1.84116167833758	0.203052403233049	9.067421261813	1.21866981619715e-19	1.2404712132405e-17
TRINITY_DN10058_c1_g1	6.83137260446836	4.2882607502238	0.963621791315791	4.45014920674254	8.58106509836243e-06	7.54994399041116e-05
TRINITY_DN10058_c1_g2	7.45570216975975	1.39435459197472	0.629047600185292	2.21661221116495	0.0266496024045144	0.0676737987623073
TRINITY_DN10058_c1_g3	0.832684343922612	2.14070561468069	1.61040244833559	1.32929853459499	0.183749497548309	NA
TRINITY_DN10058_c1_g4	20.6885933679239	-0.665298510035357	0.342001070314098	-1.945311192811	0.0517375358178974	0.114092406589526
TRINITY_DN10058_c2_g1	0.386791064496317	-2.55020441098121	3.09566335972887	-0.823799009981684	0.410053770226837	NA
TRINITY_DN100580_c0_g1	0	NA	NA	NA	NA	NA
TRINITY_DN100584_c0_g1	9.32008831617122	-0.67088720648428	0.53144775875885	-1.26237658439106	0.206813310827907	0.331912322168608
TRINITY_DN10059_c0_g1	4.1266954945238	0.221211812181467	1.0081273960824	0.21942843041574	0.826316325356899	0.887752304249302
TRINITY_DN100591_c0_g1	0.411612147228921	-0.169140241216324	2.22257609344411	-0.0761009900696915	0.939338752465318	NA
TRINITY_DN100594_c0_g1	2.30757639838666	-0.344080728318025	1.20421746796427	-0.285729726956786	0.775085134639206	0.851653389353034
TRINITY_DN100596_c0_g1	2.7052361277225	-3.63357659167248	1.53737926302482	-2.36348744845391	0.0181038398993324	0.049859711423302
TRINITY_DN100597_c0_g1	2.93616165161048	-1.46266868802307	0.985032780700372	-1.48489341337766	0.137572061110169	0.242712695779057
TRINITY_DN100598_c0_g1	0.97180185415759	-1.49006569575362	1.91436516458991	-0.77836022265523	0.436356681693702	NA
TRINITY_DN1006_c0_g1	873.859518308418	-0.349586278069044	0.270416797466372	-1.29276835368379	0.196091188722866	0.31882036453743
TRINITY_DN1006_c0_g2	0	NA	NA	NA	NA	NA
TRINITY_DN1006_c0_g3	38.9531187765774	0.135504844720833	0.247770356926619	0.546896918588871	0.584449552828505	0.704107924735942
TRINITY_DN1006_c1_g1	28.8800304500104	-1.38116910682132	1.21982550254156	-1.13226777431985	0.257521874055274	0.391308021841149
TRINITY_DN1006_c2_g1	51.8680899418558	2.57696712114811	0.330670969321763	7.79314593728536	6.5361056095068e-15	3.50873841866059e-13
TRINITY_DN1006_c2_g2	1.94653517659958	-0.270112594236217	1.08966811712917	-0.247885195492231	0.804223234777093	0.871897282119726
TRINITY_DN1006_c2_g3	9.26290929894401	2.77558884682808	0.579913305986365	4.78621341875769	1.69957330026753e-06	1.81606533867701e-05
TRINITY_DN1006_c3_g1	5.4577296316851	-1.36301460526404	0.803302950163125	-1.69676285265386	0.0897415044074695	0.17499241720796
TRINITY_DN1006_c4_g1	25.5568363028663	-0.369178341625423	0.335267220552827	-1.1011465451847	0.27083288215975	0.406128083079781
TRINITY_DN1006_c5_g1	1.01269899520826	-1.69579749645103	1.95450541495136	-0.867635097594874	0.385594126263219	NA
TRINITY_DN10060_c0_g1	753.800337064706	0.451854565672726	0.134230566349689	3.36625686652907	0.000761957193559387	0.00363400127949766
TRINITY_DN100601_c0_g1	0.335668353852261	-0.279726234929364	3.11041808473944	-0.0899320372080454	0.928341222284148	NA
TRINITY_DN100602_c0_g1	0.260946091718442	-1.32184774061686	3.11653965008542	-0.42413955509298	0.671464039712025	NA
TRINITY_DN100603_c0_g1	5.97761742335692	0.354854649795936	0.799368948223113	0.44391848167824	0.657101521941328	0.76264044927887
TRINITY_DN100605_c0_g1	20.9901971904659	1.15025011025333	0.433417830104324	2.65390583949088	0.00795660261979473	0.0256735534250892
TRINITY_DN100606_c0_g1	0.254014081148326	-1.80274141664435	3.11653965008542	-0.578443279742947	0.562964881139521	NA
TRINITY_DN100607_c0_g1	1.28730101478902	-1.9107658667505	1.67241212891138	-1.14252093351791	0.253237549763588	0.38660904618283
TRINITY_DN100609_c0_g1	0.494554730070096	-0.737141372622026	2.56903320647733	-0.286933376635017	0.77416333366995	NA
TRINITY_DN10061_c0_g1	3.00962857927636	-0.910325079671777	0.924557669476414	-0.984606055117473	0.324817614243093	0.463603139141326
TRINITY_DN10061_c0_g2	2.48164417161583	-0.351436490025936	0.885408228770314	-0.396920288976785	0.691426242146382	0.78895749223755
TRINITY_DN100613_c0_g1	0.0966977661240793	-1.32185007607894	3.11653965008542	-0.424140304469641	0.671463493229106	NA
TRINITY_DN100617_c0_g1	0.0675505594702836	-0.360065059486044	3.11653965008542	-0.115533604546367	0.908022186228282	NA
TRINITY_DN100618_c0_g1	0.18579530920497	0.587742654516394	3.10708018130575	0.189162371171701	0.849965558640485	NA
TRINITY_DN100618_c1_g1	0.462865163866758	1.08473376606191	1.88809759646392	0.574511491404591	0.565621726593714	NA
TRINITY_DN100619_c0_g1	96.6064145343725	-3.93223844014745	1.15040164360844	-3.41814396910396	0.000630497465285456	0.00308738260964853
TRINITY_DN10062_c0_g1	4.91430058167027	-0.121611244444707	0.877237735948967	-0.138629745918479	0.889742736421239	0.930257654174902
TRINITY_DN100622_c0_g1	1.96337896638191	-0.13875659775084	1.49661367600892	-0.0927137042612547	0.926131009481494	0.953274587271227
TRINITY_DN100623_c0_g1	2.48212381954013	0.697967214296666	0.836410544438794	0.834479214707869	0.404010995304767	0.543251720623574
TRINITY_DN100624_c0_g1	1.44575088963764	-0.100400280177888	1.65566669767224	-0.060640393576222	0.951645603279037	0.969223698703086
TRINITY_DN100625_c0_g1	1.18043357707055	-1.92669465356967	1.54449068506382	-1.24746278640719	0.212227857119846	0.338479162901419
TRINITY_DN100626_c0_g1	0.646317608993815	-1.91078418101975	2.0778022268479	-0.919617929141639	0.357772454081511	NA
TRINITY_DN100628_c0_g1	3.41405212707545	0.0445599100850871	0.736570073458483	0.0604964981483173	0.951760204816356	0.969262476612022
TRINITY_DN100629_c0_g1	0.269754759381	-1.32184774061686	3.11653965008542	-0.42413955509298	0.671464039712025	NA
TRINITY_DN100629_c0_g2	0.309645129367485	-2.26964278824625	3.11070509397399	-0.72962325893347	0.465620501058655	NA
TRINITY_DN10063_c0_g1	4.6888136569762	1.29659227355171	0.972859998776348	1.33276347591899	0.182609435187386	0.301812088417303
TRINITY_DN10063_c0_g2	89.0609439423738	2.00874269199739	0.357343610762471	5.62131973679702	1.89504168650252e-08	3.26970116349365e-07
TRINITY_DN10063_c1_g1	8.84206950419263	1.20561896256726	0.998732421988117	1.20714911824661	0.227374721613999	0.356635030569204
TRINITY_DN10063_c6_g1	0.960479740797953	2.97748119320767	1.6418143266215	1.81353100952328	0.0697499603164098	NA
TRINITY_DN10063_c7_g1	1.47275447083338	1.23174257898234	1.65462385379071	0.744424526553539	0.456619685458407	0.592550027536634
TRINITY_DN10063_c8_g1	0.196696595631316	0.753528473178197	3.10149137940085	0.242956816898767	0.808038850356589	NA
TRINITY_DN10063_c9_g1	0.309645129367485	-2.26964278824625	3.11070509397399	-0.72962325893347	0.465620501058655	NA
TRINITY_DN100630_c0_g1	0.512481563723882	-0.647707934775289	3.02621541275724	-0.214032329636822	0.830521845899273	NA
TRINITY_DN100632_c0_g1	932.078093216739	0.269659303824528	0.139378189448342	1.93473099982026	0.0530233141975059	0.116288233710927
TRINITY_DN100632_c0_g2	0.736327041519192	1.89806091602719	2.0236919578526	0.93791987889366	0.348285586435324	NA
TRINITY_DN100632_c2_g1	0.711889901365274	0.0598898933051504	2.07212091766763	0.0289027019584176	0.976942190672263	NA
TRINITY_DN100632_c3_g1	1.3480074431545	-2.10912925004283	1.68952462055223	-1.24835662315087	0.211900486640012	0.338151021208163
TRINITY_DN100632_c4_g1	0.123190953381498	0.201164697278103	3.11041811080762	0.064674487516365	0.94843317629626	NA
TRINITY_DN100633_c0_g1	0.663911496557661	-2.13269713985182	2.41153462066558	-0.884373428262541	0.376494662029505	NA
TRINITY_DN100633_c0_g2	0.580719768852927	-2.52118801773534	2.37727517573183	-1.06053688839753	0.288900417215455	NA
TRINITY_DN100634_c0_g1	1.03202748605163	3.0497894174887	1.53634059813876	1.98509980220756	0.0471333688085728	NA
TRINITY_DN100635_c0_g1	0	NA	NA	NA	NA	NA
TRINITY_DN100638_c0_g1	0	NA	NA	NA	NA	NA
TRINITY_DN100638_c1_g1	0	NA	NA	NA	NA	NA
TRINITY_DN100639_c0_g1	9.69311664761163	2.61543828919678	0.577141689690089	4.5317091728397	5.85083634603189e-06	5.39836932452035e-05
TRINITY_DN10064_c0_g1	94.2812882031874	-0.396767278539676	0.318342663156819	-1.24635282812918	0.212634891169548	0.338993346364743
TRINITY_DN10064_c0_g2	51.0078290560231	-0.264537114208128	0.305323076122506	-0.866417034597106	0.386261505664425	0.525886753673478
TRINITY_DN10064_c0_g3	4.9297799052119	-0.8932503112981	0.822977638130932	-1.08538831422779	0.277749705850805	0.413438017536605
TRINITY_DN100643_c0_g1	1.46007555274356	-0.861419526923256	1.52944932076989	-0.563222014110043	0.573283714310783	0.694351026441264
TRINITY_DN100644_c0_g1	6.40131278846781	-1.43710388752381	0.868707829282637	-1.65430060496927	0.0980664501374672	0.187270818746928
TRINITY_DN100646_c0_g1	0.504799022587008	-2.90189503153239	2.3764412479723	-1.22110951996328	0.222044555685561	NA
TRINITY_DN100647_c0_g1	0.193395532248159	-1.80274141664435	3.11653965008542	-0.578443279742947	0.562964881139521	NA
TRINITY_DN100648_c0_g1	1.52188242761857	0.740000498486434	1.30875369559222	0.565423808145641	0.571785534615872	0.693129693431934
TRINITY_DN10065_c0_g1	102.442455830552	2.67118518697898	0.311190453050073	8.58376328964425	9.1818811160085e-18	7.18628467736268e-16
TRINITY_DN10065_c1_g1	0.123190953381498	0.201164697278103	3.11041811080762	0.064674487516365	0.94843317629626	NA
TRINITY_DN100650_c0_g1	1.2474831227441	2.74028470791096	1.32784659749909	2.06370578730413	0.0390456203102906	0.0916790328897524
TRINITY_DN100652_c0_g1	6.31436416063497	2.76739574339779	0.994959769368584	2.78141471504322	0.00541225491046106	0.0187193628481175
TRINITY_DN100653_c0_g1	1.44659534462935	0.888354962882541	1.49034840431201	0.596072005923093	0.551127124535159	0.675808032838653
TRINITY_DN100654_c0_g1	0.723723869230645	-0.958934697316999	2.37927561302577	-0.403036408252639	0.686921440823817	NA
TRINITY_DN100654_c0_g2	7.55848145773428	1.48163798176351	0.67179579487065	2.20548862180476	0.0274198253586093	0.0692289341722779
TRINITY_DN100654_c0_g3	0.378074869323451	-1.79190321433893	2.63010397009511	-0.681305087066247	0.495678465096439	NA
TRINITY_DN100654_c0_g4	5.64950176578421	-3.15841853156724	1.01008564882273	-3.12688189882553	0.00176670882003925	0.00736297175594793
TRINITY_DN100654_c1_g1	0.672863335408312	-1.95738611237223	2.00675981453501	-0.975396307118985	0.329363714768278	NA
TRINITY_DN100654_c1_g2	0.294018141289459	0.240663473753906	2.84250555382457	0.0846659643039556	0.93252695532704	NA
TRINITY_DN100654_c2_g1	1.10540746006828	-0.638332643813113	1.36176976211505	-0.468752252819655	0.639246732562	0.748547945249389
TRINITY_DN100654_c3_g1	0.705109343440684	2.53070832624492	1.89010742663292	1.33892301071647	0.180595737742734	NA
TRINITY_DN100654_c4_g1	0	NA	NA	NA	NA	NA
TRINITY_DN100656_c0_g1	0.20643008624499	-1.80274141664435	3.11653965008542	-0.578443279742947	0.562964881139521	NA
TRINITY_DN100658_c0_g1	0.361830725819785	-0.430231079943786	2.30548148150815	-0.186612247113929	0.851964663626851	NA
TRINITY_DN100659_c0_g1	0.515695260550718	-2.3570871235841	2.94722292186617	-0.799765469417429	0.423846692971108	NA
TRINITY_DN10066_c0_g1	0.782159245691055	-2.55851574596019	1.95511110901022	-1.30862933271114	0.190659939851705	NA
TRINITY_DN100660_c0_g1	0.734851353995527	0.399590689262718	2.02505312900301	0.197323558350021	0.84357434486221	NA
TRINITY_DN100666_c0_g1	0.317839405133954	-0.88702334026102	2.756280327142	-0.321818986090134	0.747589830038674	NA
TRINITY_DN10067_c0_g1	641.841645830001	1.42184601936389	0.324015232714021	4.38820733042147	1.14288798916965e-05	9.68385110682338e-05
TRINITY_DN10067_c0_g2	18768.8075904305	-1.39383669202356	0.261524987822445	-5.32965015553261	9.84021343084969e-08	1.43519731006403e-06
TRINITY_DN100672_c0_g1	0	NA	NA	NA	NA	NA
TRINITY_DN100676_c0_g1	0	NA	NA	NA	NA	NA
TRINITY_DN10068_c0_g1	1.50615802511007	0.0809309437787584	1.02209150389293	0.079181700924535	0.936888099434067	0.959874487913504
TRINITY_DN10068_c1_g1	9.7681811433262	-0.0745340984171715	0.498739795912122	-0.149444858878485	0.881202616869567	0.924381705650538
TRINITY_DN10068_c2_g1	9.0678022954821	0.414668720401402	0.663379240388137	0.625085464173981	0.531914967583303	0.659483148728583
TRINITY_DN10068_c2_g2	26.3417342362811	0.602295001910458	0.38690496429623	1.55670011369851	0.119541701661318	0.218013145955119
TRINITY_DN10068_c3_g1	3.60507375182673	1.71868246469849	0.764259064908464	2.24882182444815	0.0245238342739438	0.0633940703075942
TRINITY_DN10068_c4_g1	0.522503208847433	0.308503070576168	1.94032901949297	0.158995236105258	0.873672627126123	NA
TRINITY_DN100681_c0_g1	0.206553256875354	-1.80274141664435	3.11653965008542	-0.578443279742947	0.562964881139521	NA
TRINITY_DN100684_c0_g1	0	NA	NA	NA	NA	NA
TRINITY_DN100685_c0_g1	3.88392492353201	-0.318189788257099	0.702975884034956	-0.452632580268255	0.65081333436855	0.757549344069671
TRINITY_DN100686_c0_g1	1.14475821720183	-0.807727522672112	1.50355236388331	-0.537212764965462	0.591120654835523	0.709500366164947
TRINITY_DN100686_c1_g1	0.202651678410851	0.782477031138951	3.10029101679788	0.252388252231601	0.800740979658135	NA
TRINITY_DN10069_c0_g1	23.8542629393648	-0.183475999990485	0.360977688862774	-0.508275180575589	0.611260373304891	0.7260633790941
TRINITY_DN10069_c0_g2	52.8510820029866	1.74346306361223	0.30873710463677	5.64707978868759	1.63196101980822e-08	2.85644341979314e-07
TRINITY_DN100691_c0_g1	1.71815091833131	-2.68884768629271	1.30090116400138	-2.06691158459895	0.0387424859423058	0.0911042799438215
TRINITY_DN100694_c0_g1	0.0322064299303209	-0.360065059486044	3.11653965008542	-0.115533604546368	0.908022186228282	NA
TRINITY_DN100695_c0_g1	0.81737613649241	-2.34102028078392	2.01915805210602	-1.15940417756906	0.246291474738257	NA
TRINITY_DN100696_c0_g1	3.57852026758836	2.17955827690097	0.883831651720299	2.46603329113486	0.013661863596759	0.0397572962460857
TRINITY_DN100697_c0_g1	0.795602924563186	0.513539048959516	1.6000673639087	0.320948392888299	0.748249500033141	NA
TRINITY_DN100697_c0_g2	0.883623062100891	0.793502728463428	1.58729853006392	0.499907681784015	0.617140083037924	NA
TRINITY_DN1007_c0_g1	384.052888244525	-0.802740822702722	0.240082258891938	-3.34360742192133	0.000826966706187877	0.00389604388110884
TRINITY_DN10070_c1_g1	4.3364970019614	4.63752046492337	0.993961834456914	4.66569268975729	3.07579103748167e-06	3.06232153543658e-05
TRINITY_DN10070_c1_g2	4.42120114430491	1.59027257546445	0.766817335329149	2.07386101252112	0.0380922208137294	0.0899010373319311
TRINITY_DN10070_c2_g1	0.841223398259285	-2.39941363969933	1.72713993393027	-1.38924101780175	0.164759472698508	NA
TRINITY_DN10070_c2_g2	0.0966977661240794	-1.32185007607894	3.11653965008542	-0.424140304469641	0.671463493229106	NA
TRINITY_DN10070_c2_g3	27.4359691142847	-0.716073090348466	0.699072104627334	-1.02431935934591	0.305684456869688	0.443314648652058
TRINITY_DN10070_c3_g1	4.97090803354867	0.311655731550803	0.888984393480544	0.350575031278796	0.725907191223609	0.81554558319301
TRINITY_DN10070_c4_g1	0.744978241174111	-1.15580372703886	2.07718277339831	-0.556428515507063	0.577917949744887	NA
TRINITY_DN10070_c5_g1	0.171644783078461	-0.840956400051453	3.11653965008542	-0.269836579819674	0.787285979660023	NA
TRINITY_DN100701_c0_g1	0.37807486932345	-1.79190321433893	2.63010397009512	-0.681305087066247	0.49567846509644	NA
TRINITY_DN100703_c0_g1	0.0615954766907491	-0.360065059486044	3.11653965008542	-0.115533604546368	0.908022186228282	NA
TRINITY_DN100704_c0_g1	0.232331914757424	-0.280848731236375	2.99281844482764	-0.0938408849095918	0.925235553504029	NA
TRINITY_DN100706_c0_g1	5.70065782155803	-3.86785064669119	0.884454205365281	-4.37314970433519	1.22466681808991e-05	0.000102820891920912
TRINITY_DN100706_c0_g2	132.974219549771	1.27340873028261	0.252969975754602	5.03383346772309	4.80767363547886e-07	5.9232056657306e-06
TRINITY_DN100707_c0_g1	0.692674565050646	-0.561546232848407	2.07364931268221	-0.270800963988487	0.786544118416157	NA
TRINITY_DN100708_c0_g1	0	NA	NA	NA	NA	NA
TRINITY_DN10071_c0_g1	38.3444843311598	-0.315190605636131	0.293837297512448	-1.07267051631789	0.283418973447471	0.419538050409082
TRINITY_DN100710_c0_g1	0.103215043122495	-1.32185007607894	3.11653965008542	-0.424140304469641	0.671463493229106	NA
TRINITY_DN100711_c0_g1	0.961713758819325	2.34285082219829	1.33899470868884	1.74970879794771	0.080168574797064	NA
TRINITY_DN100712_c0_g1	1.13145565733594	-2.23165831205974	1.92199507814599	-1.16111551867888	0.245594924549678	0.377777461796246
TRINITY_DN100714_c0_g1	0.0966977661240793	-1.32185007607894	3.11653965008542	-0.424140304469641	0.671463493229106	NA
TRINITY_DN100715_c0_g1	0.20643008624499	-1.80274141664435	3.11653965008542	-0.578443279742947	0.562964881139521	NA
TRINITY_DN100716_c0_g1	1.94203147347669	1.41659657689083	1.17623050054306	1.20435286811284	0.228453220709408	0.357893987254345
TRINITY_DN100717_c0_g1	0.129116871634929	0.201164724574644	3.11041811054828	0.0646744962976003	0.948433169304486	NA
TRINITY_DN100718_c0_g1	0.513074660556788	-2.91480487818573	2.88608779912671	-1.00995017513594	0.312519161844904	NA
TRINITY_DN100719_c0_g1	16.6272214383129	0.219577184350574	0.669734634196717	0.32785699460494	0.743019791352652	0.828486493652742
TRINITY_DN10072_c0_g1	29.6825201442444	-1.38645579832203	0.405391540285694	-3.42004127008902	0.000626116361488206	0.00306891630860551
TRINITY_DN100720_c0_g1	1.0964101460113	-1.25417519177332	1.47635961571806	-0.849505214326337	0.395600229966706	0.534901401522157
TRINITY_DN100722_c0_g1	2.17128053773755	-1.640241332816	1.53656548474976	-1.06747245665428	0.285758544804665	0.422139763765048
TRINITY_DN100723_c0_g1	0.462267744657937	1.01709831696978	2.21341180616927	0.45951608016859	0.645863607408671	NA
TRINITY_DN100724_c0_g1	0.522129007355468	-2.94816875995264	2.03274563104482	-1.45033825921313	0.146964215002573	NA
TRINITY_DN100725_c0_g1	0.158264078288725	-0.840956400051452	3.11653965008542	-0.269836579819673	0.787285979660023	NA
TRINITY_DN100727_c0_g1	0	NA	NA	NA	NA	NA
TRINITY_DN100728_c0_g1	1.23614322451738	0.825748175813158	1.23028936700604	0.671182079564459	0.502104543373016	0.633764057315213
TRINITY_DN100729_c0_g1	6.45298856772049	-3.55073505222608	0.814177732950747	-4.36113014213431	1.29392372270738e-05	0.000107722511895238
TRINITY_DN10073_c0_g1	208.578344036877	0.469824985998691	0.19508895265787	2.40826033251933	0.0160287466612037	0.0451738393710893
TRINITY_DN100730_c0_g1	10.6189011727012	1.96408192323662	0.554951408611312	3.53919621206378	0.00040134741783514	0.00210197980462535
TRINITY_DN100733_c0_g1	0.597892943822956	-1.08788326346448	2.92351045964448	-0.372115399784398	0.709806930979341	NA
TRINITY_DN100734_c0_g1	1.08732263702154	-3.4384008777398	1.85637668472435	-1.85221076413721	0.0639955636817588	0.13456133643897
TRINITY_DN100737_c0_g1	1.18877535035063	0.335927333241386	1.28484761762197	0.261453053758335	0.793743148348658	0.864693986764526
TRINITY_DN100738_c0_g1	0.0966977661240793	-1.32185007607894	3.11653965008542	-0.424140304469641	0.671463493229106	NA
TRINITY_DN100738_c0_g2	2.51663675640054	-5.21064982902947	1.54206586019006	-3.3790060227306	0.000727484144021937	0.00349018862888166
TRINITY_DN100739_c0_g1	1.60824343230764	2.41667426070446	1.31006774148444	1.84469412090563	0.0650820465798366	0.136361144990846
TRINITY_DN10074_c0_g1	41.2915842861908	0.305857417316215	0.402045499885894	0.760753241618229	0.446804467498834	0.583636038988189
TRINITY_DN100740_c0_g1	1.65614015250543	-2.04867547432417	1.41939819930145	-1.44334089991971	0.148924463652672	0.258031723949452
TRINITY_DN100741_c0_g1	7.32419871609316	3.59349351964392	0.80627141861024	4.45692782442664	8.3142580294554e-06	7.3432515380192e-05
TRINITY_DN100741_c0_g2	1.9385726828471	2.31512977582525	1.20790648712825	1.91664652892906	0.055282852613361	0.120134016651888
TRINITY_DN100743_c0_g1	23.4709453015244	1.73137917095691	0.574646326724569	3.01294742598567	0.00258723734959314	0.0101224768488924
TRINITY_DN100744_c0_g1	2.23303916752457	-4.02423214642145	1.39057130817865	-2.8939415927489	0.00380438921409206	0.0139679764851713
TRINITY_DN100745_c0_g1	4.91136504509423	-5.59327846847626	1.36817772181731	-4.08812274844447	4.34878042158754e-05	0.000309972292352575
TRINITY_DN100745_c0_g2	1.09689265691243	-2.01420825791518	1.93956049903844	-1.03848694532279	0.299043409900462	0.436342006187267
TRINITY_DN100745_c0_g3	0	NA	NA	NA	NA	NA
TRINITY_DN100745_c0_g4	2.92856681137345	-3.38271560617674	1.34456881095456	-2.51583673413875	0.0118750178298876	0.0355213263888626
TRINITY_DN100745_c1_g1	0.73013034399552	-3.38481411618262	2.21487650756547	-1.52821798624932	0.126458424543585	NA
TRINITY_DN10075_c0_g1	6.14215820473801	0.0944010264594472	0.698913825073735	0.135068191632192	0.892557959079264	0.932058568638245
TRINITY_DN10075_c1_g1	1.80721398574825	1.64938508904659	1.21859988525422	1.35350832459869	0.17589329239898	0.293395528979241
TRINITY_DN10075_c1_g2	27.4740505391157	1.92354635073838	0.463124115069467	4.15341436161201	3.27550831514646e-05	0.000242690059103174
TRINITY_DN10075_c2_g1	0.512296807778335	-0.647140799582378	3.02649169759743	-0.213825400577212	0.830683216226591	NA
TRINITY_DN10075_c4_g1	0.167689488298319	-0.48951142356148	3.11253467977755	-0.157270994197072	0.875031279036666	NA
TRINITY_DN100751_c0_g1	4.47294719752944	2.05688685049489	0.929483351019101	2.21293565747001	0.026902081928723	0.0681721194209955
TRINITY_DN100752_c0_g1	4.51952050438576	3.67584790376218	0.943355112409098	3.89656859374511	9.75651838233589e-05	0.00062448632355642
TRINITY_DN100754_c0_g1	0.0675505594702836	-0.360065059486044	3.11653965008542	-0.115533604546367	0.908022186228282	NA
TRINITY_DN100755_c0_g1	0	NA	NA	NA	NA	NA
TRINITY_DN100756_c0_g1	0.661444239267989	-0.713768255241545	1.68749845572627	-0.422974167958186	0.672314108275199	NA
TRINITY_DN100758_c0_g1	0.167307548870888	0.530261365851212	3.10757211356615	0.170635256873476	0.864510573495187	NA
TRINITY_DN100759_c0_g1	0.619207829021641	1.60231701706223	2.09030761814214	0.766546035212924	0.443351471219927	NA
TRINITY_DN10076_c0_g1	0.20643008624499	-1.80274141664435	3.11653965008542	-0.578443279742947	0.562964881139521	NA
TRINITY_DN10076_c0_g2	11.0067883658493	-0.488118487657416	0.576057642419658	-0.847343133244678	0.39680389130285	0.536080392792175
TRINITY_DN100760_c0_g1	1.50618361953207	-2.42335674295174	1.43196484515259	-1.6923297741248	0.0905831139032547	0.1762956534618
TRINITY_DN100761_c0_g1	4.14081619995644	2.73473338915542	1.13083681402107	2.41832716732236	0.0155920506738802	0.0441857807874267
TRINITY_DN100763_c0_g1	2.3665810253306	-1.48615662352051	1.30743134351029	-1.13669955282727	0.255663906341733	0.389283137821027
TRINITY_DN100765_c0_g1	1.76967916140216	0.208773722764468	1.41756804165543	0.147275980150245	0.882914190788372	0.925513175402929
TRINITY_DN100765_c0_g2	4.47770610157968	0.0080093469584826	1.39721877265711	0.00573234994778312	0.99542627152822	0.997147376108178
TRINITY_DN100766_c0_g1	2.48207470639051	0.953490767172848	0.837778300850505	1.13811824226633	0.25507111174088	0.388616108073667
TRINITY_DN100767_c0_g1	0.232361079283528	-0.280849759376672	2.99271693339496	-0.0938444114920264	0.925232752060923	NA
TRINITY_DN10077_c0_g1	4.44462348813257	2.72360957206877	0.918973300755242	2.96375266814653	0.00303912447982663	0.0115729448124157
TRINITY_DN100770_c0_g1	0.518178810432708	-0.68964633538811	2.21248676434878	-0.311706423062421	0.755263646107343	NA
TRINITY_DN100772_c0_g1	2.02116803141831	0.371408199432879	1.2898496761151	0.287946887385763	0.773387395168196	0.850522634124723
TRINITY_DN100773_c0_g1	2.78299663247133	-1.44227163037992	1.13907720213629	-1.26617548632788	0.205450261801749	0.330236828946351
TRINITY_DN100774_c0_g1	5.04118529814418	1.77830971493331	0.731142153077533	2.43223524652221	0.0150059575357643	0.0428630636352581
TRINITY_DN100775_c0_g1	0.23242266459871	-0.280852164428683	2.99247952331783	-0.0938526603909042	0.925226199312321	NA
TRINITY_DN100777_c0_g1	6.31977260248986	-0.375281311230636	0.540472359522411	-0.69435800854322	0.487457720696913	0.620623157479302
TRINITY_DN100778_c0_g1	3.2522974645361	0.741611128288115	0.919442829049731	0.806587538514592	0.419904155582123	0.558266320788833
TRINITY_DN10078_c0_g1	43.5509906028034	1.07075514559133	0.370717932307877	2.88832843592277	0.00387295241951028	0.0141778310045105
TRINITY_DN10078_c1_g1	0.309706714682667	-2.26983173178352	3.1106960540951	-0.729686119219325	0.465582067721291	NA
TRINITY_DN10078_c2_g1	0.491914271518706	0.275136880320169	1.92439221871931	0.142973390582131	0.886311196503842	NA
TRINITY_DN100780_c0_g1	0.103276628437677	-1.32185007607894	3.11653965008542	-0.424140304469641	0.671463493229106	NA
TRINITY_DN100783_c0_g1	22.1689210483045	2.25572705038594	0.419704760274645	5.37455674534128	7.67713036695785e-08	1.1482538923101e-06
TRINITY_DN100784_c0_g1	0	NA	NA	NA	NA	NA
TRINITY_DN100787_c0_g1	0	NA	NA	NA	NA	NA
TRINITY_DN100789_c0_g1	0.196696595631316	0.753528473178196	3.10149137940085	0.242956816898767	0.808038850356589	NA
TRINITY_DN10079_c1_g1	89.6460284924427	-0.340792846974221	0.366144221089335	-0.930761233811939	0.351977086759024	0.491224695560321
TRINITY_DN10079_c2_g1	1.83434507596804	1.67511962864643	1.12048748324268	1.49499182605651	0.134916575407422	0.239117669885261
TRINITY_DN10079_c3_g1	0.506312560472697	-0.683849225731488	2.5540935882761	-0.267746346050325	0.788894572789364	NA
TRINITY_DN10079_c4_g1	1.67632207206222	2.57193205157717	1.17773136963572	2.18380194150105	0.0289768048767943	0.0723273800586738
TRINITY_DN10079_c5_g1	123.913318628594	-1.41396802669966	0.206785652022355	-6.83784398419869	8.03938789445497e-12	2.6299018943512e-10
TRINITY_DN10079_c6_g1	0.921500490901191	0.0286324695828208	1.71588972589995	0.0166866606581047	0.986686588933743	NA
TRINITY_DN10079_c7_g1	0.933624249391911	-0.349990959140435	1.58316337926851	-0.221070651155502	0.825037421888084	NA
TRINITY_DN10079_c8_g1	0	NA	NA	NA	NA	NA
TRINITY_DN100792_c0_g1	0.0966977661240794	-1.32185007607894	3.11653965008542	-0.424140304469641	0.671463493229106	NA
TRINITY_DN100793_c0_g1	2.37837200288823	1.14525573327521	1.20735928673307	0.948562491596102	0.342843175395371	0.482136790691491
TRINITY_DN100796_c0_g1	1.15239403083245	-4.08283922398197	1.77699290834626	-2.29761143379105	0.0215839143154859	0.0572762747833221
TRINITY_DN100797_c0_g1	1.96906955411739	0.178636902472515	1.11753271823992	0.159849371348932	0.872999731366536	0.918905609810139
TRINITY_DN100799_c0_g1	23.8702806748426	4.00133500180425	0.589136413415028	6.79186502597903	1.10693090060856e-11	3.53691875245093e-10
TRINITY_DN1008_c0_g1	437.444515511411	-1.05989157850164	0.127592923321978	-8.30682102820877	9.83000390900243e-17	6.67795081189819e-15
TRINITY_DN1008_c0_g2	452.870286018543	-1.75603890463547	0.439158753050965	-3.9986426148534	6.3706789988765e-05	0.000431295024868949
TRINITY_DN1008_c1_g1	27.387434045668	0.986219862927605	0.5271735546166	1.87076884697841	0.0613771274010378	0.130161207263552
TRINITY_DN1008_c1_g2	2.53593007699258	-4.10269112289028	1.77040522793761	-2.31737404417271	0.0204833649953755	0.0549794277750616
TRINITY_DN1008_c1_g3	383.722534999873	0.375264661827405	0.136015192879035	2.75899077069388	0.00579801724357271	0.0198294988104947
TRINITY_DN1008_c1_g4	14.8301233233306	-0.76564195590398	0.430299309443579	-1.77932415669928	0.0751866327529986	0.152614798990227
TRINITY_DN1008_c10_g1	2.93145942636592	-0.40434859246418	1.03918627653677	-0.389101166550934	0.697201310565575	0.793779430831286
TRINITY_DN1008_c11_g1	2.85725432816905	1.06518268352739	0.984221056042466	1.08225959705686	0.279137193418233	0.414966938315639
TRINITY_DN1008_c2_g1	92.176748365352	-3.49329707435252	0.330122755271803	-10.581812427551	3.61889148397401e-26	7.7889874909393e-24
TRINITY_DN1008_c2_g2	6.86891193307089	-1.18301993864745	0.730172804525445	-1.62019172901998	0.105191097581216	0.19767439439907
TRINITY_DN1008_c3_g1	40.7194520039836	-2.20139817774923	0.294022975377415	-7.48716380045969	7.03778478792957e-14	3.20629919327044e-12
TRINITY_DN1008_c4_g1	67.088741867367	1.18524095267843	0.534846846413555	2.21603803149655	0.0266888976109529	0.0677418388951966
TRINITY_DN1008_c5_g1	28.1858822595444	1.00204818852496	0.335907770102758	2.98310511905818	0.00285339974372865	0.0109773368549818
TRINITY_DN1008_c6_g1	321.866526573907	0.163763354277403	0.165728651528259	0.988141475642668	0.323083365560802	0.461764643260911
TRINITY_DN1008_c8_g1	1.86426147459421	-0.727301660722204	1.47776111475245	-0.492164568049309	0.622603010128444	0.7353964186437
TRINITY_DN1008_c9_g1	0.709109320294571	-1.98853286510171	2.36133012300038	-0.842124040909202	0.399718525757334	NA
TRINITY_DN10080_c0_g1	11.3954185577794	3.13580832222588	0.656504557839889	4.77652178462202	1.78353239759383e-06	1.89282512596712e-05
TRINITY_DN10080_c0_g2	12.0056051996561	3.49680080598793	0.621528465414643	5.62613138507677	1.84295996533119e-08	3.19239618364693e-07
TRINITY_DN10080_c1_g1	5.75976159735494	2.70438495846946	0.743777038329517	3.6360156594016	0.000276887507038133	0.00153008999765121
TRINITY_DN100800_c0_g1	19.6806803514481	-1.32320356895904	0.611594662723587	-2.16353027520953	0.0305004177579705	0.0753706739483472
TRINITY_DN100800_c0_g2	2.09877361068536	0.967338357577828	1.12816601839141	0.857443267930638	0.391199955572132	0.530704357730755
TRINITY_DN100801_c0_g1	0.22560196217848	-1.32184774061686	3.11653965008542	-0.42413955509298	0.671464039712025	NA
TRINITY_DN100803_c0_g1	11.0054208780751	1.00427172673237	0.51907557854288	1.93473121881692	0.0530232873096993	0.116288233710927
TRINITY_DN100805_c0_g1	0	NA	NA	NA	NA	NA
TRINITY_DN10081_c0_g1	3.32392395170844	1.57424936148013	0.826059358013414	1.90573394781948	0.0566847324823775	0.122429506261146
TRINITY_DN100811_c0_g1	0.228055501785078	-1.80274141664435	3.11653965008542	-0.578443279742947	0.562964881139521	NA
TRINITY_DN100812_c0_g1	0.310647480483532	-2.27271228466915	3.1105583662903	-0.730644475055975	0.464996338797639	NA
TRINITY_DN100814_c0_g1	0.331379400597853	-0.760617167136747	3.1104180586713	-0.244538564523917	0.806813738184845	NA
TRINITY_DN100817_c0_g1	2.98622749190312	1.07762651305771	1.05001002765606	1.02630116348821	0.30474964903716	0.44234196674788
TRINITY_DN100817_c0_g2	7.14959928827528	1.79994527092288	0.595007256149482	3.02508121089314	0.00248566374752317	0.00979286882037835
TRINITY_DN100818_c0_g1	0.386791064496317	-2.55020441098121	3.09566335972887	-0.823799009981684	0.410053770226837	NA
TRINITY_DN100819_c0_g1	0.178352038828015	0.201164697278103	3.11041811080762	0.064674487516365	0.94843317629626	NA
TRINITY_DN10082_c0_g1	197.124620652541	4.20300489861442	0.215185447787494	19.5320126980198	5.86805047266605e-85	3.60372627661016e-81
TRINITY_DN10082_c0_g2	33.8770634345075	-3.76121224773146	0.716915219257889	-5.24638359836308	1.5511377248562e-07	2.16091148963092e-06
TRINITY_DN10082_c0_g3	7.08954397578922	-3.55237614456548	0.823358179831672	-4.31449669364035	1.59966927953147e-05	0.00012983750886481
TRINITY_DN100821_c0_g1	0.858511902584005	2.03120090203361	1.97444524156507	1.02874511750123	0.303599462674225	NA
TRINITY_DN100822_c0_g1	6.77709478667263	3.86564705037399	0.964017389556268	4.00993497861416	6.07354704436561e-05	0.000413853894651909
TRINITY_DN100824_c0_g1	1.38213346924923	-1.82888150701375	1.25548262813478	-1.4567159003473	0.145194818820773	0.252963678082815
TRINITY_DN100827_c0_g1	0.228055501785078	-1.80274141664435	3.11653965008542	-0.578443279742947	0.562964881139521	NA
TRINITY_DN100828_c0_g1	0	NA	NA	NA	NA	NA
TRINITY_DN100829_c0_g1	1.00047670162912	-3.25150413156134	2.16572309257253	-1.50134804523836	0.13326556429334	NA
TRINITY_DN10083_c0_g1	16.9716034545546	-0.57092386111519	0.752504878666746	-0.758697886619322	0.448033301420351	0.584685711563293
TRINITY_DN10083_c0_g2	8.44970915166305	0.609331191032297	0.622047715933277	0.979556994463196	0.327304842065393	0.466286145591259
TRINITY_DN10083_c0_g3	9.31570188566104	1.23713801299082	0.847560785955125	1.45964517647744	0.144387616434186	0.251843125654198
TRINITY_DN10083_c0_g4	7.4945229845433	2.5908215212986	0.647496000517262	4.00129347398113	6.29971660219221e-05	0.000427399906965197
TRINITY_DN10083_c0_g5	3.56542758002161	-0.379030418442898	0.79489465092339	-0.476831008992949	0.633482462706666	0.744106025987904
TRINITY_DN10083_c0_g6	0.907924894325492	2.86401072967347	1.79142517613617	1.59873310246242	0.109879919030943	NA
TRINITY_DN10083_c0_g7	3.47441247361013	1.1379879608788	0.901993715626808	1.26163624109952	0.207079709127061	0.332224102214873
TRINITY_DN10083_c0_g8	16.4518381822464	-0.477179985062166	0.535653041399724	-0.890837815118606	0.373016184956388	0.512791651430272
TRINITY_DN10083_c1_g1	0	NA	NA	NA	NA	NA
TRINITY_DN100830_c0_g1	4.03794786099182	-2.73605639502176	0.983132446343665	-2.78299877620491	0.00538590092938071	0.0186444023557714
TRINITY_DN100833_c0_g1	0	NA	NA	NA	NA	NA
TRINITY_DN100834_c0_g1	0	NA	NA	NA	NA	NA
TRINITY_DN100836_c0_g1	34.2120984712524	-0.441949738727799	0.435254759290848	-1.01538174895057	0.30992388957456	0.447799090026332
TRINITY_DN100836_c0_g2	123.268758085768	-0.0247919007127752	0.189480285280845	-0.130841584263128	0.895900626261604	0.934327946454471
TRINITY_DN100836_c1_g1	0.196667431105213	0.753383562664026	3.10149744239065	0.242909619194563	0.808075413679244	NA
TRINITY_DN10084_c0_g1	23.4778164597517	-2.07458622277683	0.308295487149373	-6.72921372271553	1.70582344469103e-11	5.26075493476708e-10
TRINITY_DN100841_c0_g1	0.331379400597853	-0.760617167136747	3.1104180586713	-0.244538564523917	0.806813738184845	NA
TRINITY_DN100842_c0_g1	0.707066325987961	-1.37229983692261	2.41124909096665	-0.569124045318963	0.569271961419632	NA
TRINITY_DN100844_c0_g1	0.978064776680939	-1.94040909175708	1.95401452666127	-0.993037188455587	0.320691831797076	NA
TRINITY_DN100845_c0_g1	34.497824653488	1.65555515817866	0.394732381767568	4.19412045894302	2.73932391509638e-05	0.000207690353691164
TRINITY_DN100845_c1_g1	2.01731938870936	-2.90435404822316	1.00920936880264	-2.87785085830999	0.00400394385259401	0.014573444377775
TRINITY_DN100846_c0_g1	0	NA	NA	NA	NA	NA
TRINITY_DN100846_c0_g2	2.7690133106518	-4.27186912213787	1.25254240236744	-3.41055848813068	0.000648299777413561	0.00315965965798423
TRINITY_DN100846_c0_g3	0.208188447216355	-1.80274141664435	3.11653965008542	-0.578443279742948	0.562964881139521	NA
TRINITY_DN100847_c0_g1	0.826786073331241	0.737443111650107	1.54640037058836	0.476877221239628	0.63344955329893	NA
TRINITY_DN100848_c0_g1	0.196667431105213	0.753383562664026	3.10149744239065	0.242909619194563	0.808075413679244	NA
TRINITY_DN100848_c0_g2	3.54170032588398	-1.9445761563111	0.85005341141414	-2.28759290910453	0.0221612392282413	0.0585166737313715
TRINITY_DN10085_c0_g1	0.885690689545587	-0.413262509656427	1.74206651721926	-0.237225447806718	0.812481895204087	NA
TRINITY_DN100856_c0_g1	0.883794962492529	-2.3857214690965	2.21869329152548	-1.07528222950373	0.282248389803744	NA
TRINITY_DN100858_c0_g1	0.619475014680516	-3.18520983720912	2.71764307979522	-1.17204862584425	0.241177534127	NA
TRINITY_DN10086_c0_g1	2.59355469376484	-2.55440010518978	1.08811792277977	-2.34753977644644	0.0188978552535122	0.0515639799798077
TRINITY_DN10086_c0_g2	13.9240571138647	0.45446108566612	0.578601591513838	0.785447348108878	0.432191329256359	0.569786725869517
TRINITY_DN10086_c0_g3	1.99250358423319	2.89257170302145	1.26957988100389	2.27836920409782	0.0227045896230852	0.0596334528409027
TRINITY_DN10086_c1_g1	238.992250946459	-0.214150728215173	0.17321901290613	-1.23630036115738	0.216346936926777	0.343301181381803
TRINITY_DN100860_c0_g1	0.208188447216355	-1.80274141664435	3.11653965008542	-0.578443279742948	0.562964881139521	NA
TRINITY_DN100862_c0_g1	0.669362616158483	-2.61913603420075	2.77069420269232	-0.945299568482043	0.34450595866714	NA
TRINITY_DN100862_c0_g2	0.146753448428927	0.201164741001155	3.11041811039222	0.0646745015819717	0.948433165096977	NA
TRINITY_DN100862_c4_g1	1.0814679801425	-2.0833154763151	1.96018806873092	-1.06281407868373	0.287866273650124	0.424370378194078
TRINITY_DN100863_c0_g1	3.58808826882802	0.137039381086091	1.21160936683906	0.11310525061688	0.909947112317218	0.942915834083564
TRINITY_DN100867_c0_g1	0.542499386860999	2.12094723148106	2.91111224875505	0.72856937494873	0.46626511755305	NA
TRINITY_DN10087_c0_g1	28.2573757298923	-0.0158422389925926	0.291794633242682	-0.0542924275766814	0.956702182575189	0.972473912900898
TRINITY_DN100871_c0_g1	0	NA	NA	NA	NA	NA
TRINITY_DN100875_c0_g1	1.88346489611056	-3.11663952138654	1.3012041369479	-2.39519644373166	0.0166114627304469	0.0464805095457759
TRINITY_DN100877_c0_g1	2.34771848829514	-0.0168620532913098	1.03020938413933	-0.0163675982289726	0.986941129153104	0.991487075110489
TRINITY_DN100878_c0_g1	0.351688775062987	-1.72702158539771	3.11371529018649	-0.554649807206451	0.57913421403452	NA
TRINITY_DN10088_c0_g1	14.8885837937467	1.48403271924771	0.468094417957147	3.17037046868515	0.00152244694488514	0.00650704264445202
TRINITY_DN10088_c1_g1	0.421451034033236	-2.6454975131733	3.00914601414036	-0.879152258063176	0.379318726338661	NA
TRINITY_DN100880_c0_g1	3.24908186023687	-1.86012869189927	1.01595125300995	-1.83092317312301	0.0671120109918752	0.139700170392745
TRINITY_DN100880_c1_g1	92.6688344625037	-1.85278525919787	0.189655968255635	-9.76919037264634	1.52667166456822e-22	2.21124948220692e-20
TRINITY_DN100881_c0_g1	3.09874739199735	-0.974067990207408	0.940695341905005	-1.03547657441868	0.300446400899759	0.437765085561977
TRINITY_DN100883_c0_g1	23.1192068543046	0.823826114337148	0.442864306709482	1.86022242446731	0.0628540636816718	0.132638157567451
TRINITY_DN100885_c0_g1	0.921959679709165	-2.2270956514547	2.25661968307454	-0.986916700301216	0.323683476482386	NA
TRINITY_DN100887_c0_g1	0.339871553177651	-0.771833117006139	2.32524386150259	-0.331936417416182	0.739937270805819	NA
TRINITY_DN100889_c0_g1	0.103276628437677	-1.32185007607894	3.11653965008542	-0.424140304469641	0.671463493229106	NA
TRINITY_DN10089_c0_g1	16.119644836372	-2.91675174053673	0.808122801609651	-3.60929271482877	0.000307033001878503	0.00166963241440648
TRINITY_DN10089_c0_g2	33.4887690654208	-4.16439947456457	0.468449586555832	-8.88974949296543	6.12468335698449e-19	5.64199706162054e-17
TRINITY_DN10089_c1_g1	44.1507657852901	-0.869623197389639	0.311577331654585	-2.79103487012882	0.0052539811660181	0.0182658976877541
TRINITY_DN10089_c2_g1	9.26848719482972	2.53192169046103	0.761654937751347	3.32423721683744	0.000886607458334855	0.0041330596859647
TRINITY_DN10089_c4_g1	16.5430263686963	0.647971761458478	0.844470841701339	0.767310994602279	0.442896633038522	0.57978108482131
TRINITY_DN10089_c5_g1	29.9698315886076	0.833900198934758	0.341905596119967	2.43897791787579	0.0147288682605522	0.0422287150729477
TRINITY_DN100890_c0_g1	0.0322064299303209	-0.360065059486044	3.11653965008542	-0.115533604546368	0.908022186228282	NA
TRINITY_DN100891_c0_g1	0.158293242814828	-0.840956400051453	3.11653965008542	-0.269836579819674	0.787285979660023	NA
TRINITY_DN100892_c0_g1	0.702518036305856	-0.507898519010118	1.86022576570601	-0.273030579606747	0.784829709160076	NA
TRINITY_DN100893_c0_g1	0.386791064496317	-2.55020441098121	3.09566335972887	-0.823799009981684	0.410053770226837	NA
TRINITY_DN100894_c0_g1	9.20083258077564	0.789147536923414	0.5642710424763	1.39852566855149	0.161955270081409	0.275342490857621
TRINITY_DN100896_c0_g1	0.290093298372238	-2.20791569628974	3.1137153846427	-0.709093614393758	0.478266385355246	NA
TRINITY_DN100898_c0_g1	2.05231695788332	1.89782276103247	1.12966959950001	1.67998037822071	0.0929611334928006	0.179795933139132
TRINITY_DN100899_c0_g1	0.41803478374729	-2.64338475645462	2.15513324716531	-1.22655281752603	0.219990712127825	NA
TRINITY_DN1009_c0_g1	7.50845025706811	0.529266713335461	0.52825279339488	1.001919383964	0.316382529834137	0.454622409506035
TRINITY_DN1009_c0_g2	2.03416815161462	0.53424225298012	0.987161644526052	0.541190245733884	0.588376460047416	0.707330981548382
TRINITY_DN1009_c0_g3	1657.57744875023	-0.710262344134314	0.255199857316305	-2.78316121177915	0.00538320505395418	0.0186377820259783
TRINITY_DN1009_c0_g4	0.513175988264018	-0.658801241767149	2.55197122450718	-0.258153867661409	0.796288159689452	NA
TRINITY_DN1009_c1_g1	0.353102858075858	1.53417102681512	2.64644342727221	0.579710494093746	0.5621098653567	NA
TRINITY_DN1009_c3_g1	16.9538785376384	-2.0496142540824	0.498242482303309	-4.11368826802425	3.89387188619559e-05	0.000282240604519987
TRINITY_DN1009_c4_g1	0.225956337387571	0.834418242053378	3.09819050557705	0.269324381619317	0.78768007130339	NA
TRINITY_DN1009_c5_g1	0.413106513750709	-2.62364201488298	3.09202011567237	-0.848520357802543	0.396148239810582	NA
TRINITY_DN1009_c6_g1	0.170765602592778	-0.840956400051453	3.11653965008542	-0.269836579819674	0.787285979660023	NA
TRINITY_DN10090_c0_g1	5.05531003457118	0.623543850274368	0.907633748663368	0.686999410491989	0.492083099911652	0.624623864310774
TRINITY_DN100900_c0_g1	3.28880282693634	-1.01105412382693	1.00345780225577	-1.00757014550496	0.313660867186799	0.451912236449868
TRINITY_DN100902_c0_g1	0.18760381324214	0.735558854445025	3.10224737454009	0.237105158177166	0.812575210811015	NA
TRINITY_DN100903_c0_g1	2.11777274194232	2.41192308604174	1.12689385561305	2.14032854472314	0.0323282246993365	0.0789513184273111
TRINITY_DN100905_c0_g1	15.4768417420131	0.953406214570601	0.515748254468611	1.84858834966474	0.0645172762373336	0.135449814706845
TRINITY_DN100906_c0_g1	5.15385586532444	-1.16065294393332	0.790755364662009	-1.46777751476832	0.142164667109719	0.248903677078404
TRINITY_DN100907_c0_g1	4.5095163198976	-0.226496615717818	0.941754293035347	-0.240504999438656	0.809938787998394	0.875898091282479
TRINITY_DN100908_c0_g1	1.61689062924371	-0.0876491110640062	1.46127564517507	-0.0599812303403615	0.952170583789248	0.969472252092641
TRINITY_DN100909_c0_g1	3.21336183434915	0.307210516291845	0.985822007613244	0.311628786859432	0.755322654173607	0.837152612690276
TRINITY_DN10091_c0_g1	5.17322177569324	1.96530611331295	0.777967068945859	2.52620733159814	0.0115301412839323	0.0346664409717862
TRINITY_DN10091_c1_g1	2.41792986673019	-0.727784637864835	1.25621786409779	-0.579345875157992	0.562355817009154	0.685423933990477
TRINITY_DN10091_c2_g1	0.497359277447141	1.20190131218568	1.66456387397902	0.722051782436334	0.470262641482978	NA
TRINITY_DN100913_c0_g1	0.0322064299303209	-0.360065059486044	3.11653965008542	-0.115533604546368	0.908022186228282	NA
TRINITY_DN10092_c0_g1	3.23369534010881	4.17256169124618	1.02873068410968	4.05602919762944	4.99140226573877e-05	0.000349394365742849
TRINITY_DN10092_c0_g2	15.8738742709596	2.0645398691783	0.401683138650277	5.13972250892956	2.75144496334272e-07	3.60182405255319e-06
TRINITY_DN10092_c0_g3	4.45011247222095	1.02238836459715	0.686087692790946	1.49017155582279	0.136179133349124	0.24086412935348
TRINITY_DN10092_c2_g1	1.95194404303557	3.97036675988446	1.23200856906525	3.22267787706774	0.0012699828542472	0.00558422675658223
TRINITY_DN10092_c3_g1	5.58848161665727	-0.869784281372021	0.718045464264426	-1.21132201881261	0.225772013089207	0.354682834915322
TRINITY_DN10092_c4_g1	12.0004585212785	3.65482384629031	1.0596395323988	3.44911994555033	0.000562416818652976	0.00280368390700219
TRINITY_DN100921_c0_g1	4.80756288627281	2.64989821826433	0.830774254372871	3.18967301203221	0.0014243385321606	0.00615136620928748
TRINITY_DN100923_c0_g1	0.103276628437677	-1.32185007607894	3.11653965008542	-0.424140304469641	0.671463493229106	NA
TRINITY_DN100924_c0_g1	2.26331640515735	-1.28446452629963	1.41710998956373	-0.906397199765037	0.364725654420952	0.504393607055947
TRINITY_DN100926_c0_g1	1.05485339288227	-0.577742889153168	1.29638383828621	-0.445657275330532	0.655844831052707	NA
TRINITY_DN100928_c0_g1	0.0997569894006045	0.0735801565163268	3.11167539528333	0.0236464756664077	0.981134600281069	NA
TRINITY_DN100929_c0_g1	2.87790519730306	-3.80762673259323	1.1620507141806	-3.27664419988597	0.0010504865543687	0.00475807704306669
TRINITY_DN10093_c0_g1	3.05171298966173	-4.13186466289589	1.11753370289467	-3.69730653509007	0.000217899165846858	0.0012473684600203
TRINITY_DN100930_c0_g1	1.35190715864614	-2.24635862968069	1.48808009261506	-1.50956836317398	0.131153599074626	0.234015231912054
TRINITY_DN100931_c0_g1	6.69286901272102	2.53142243188526	0.782896230036755	3.23340735944841	0.00122323002116205	0.00540842807579599
TRINITY_DN100936_c0_g1	13.9672099198537	-1.17737480277711	0.457340664094152	-2.5743934340698	0.0100416014783421	0.0310472674559776
TRINITY_DN100936_c1_g1	0	NA	NA	NA	NA	NA
TRINITY_DN10094_c0_g1	25.6431782769058	2.50417521659091	0.465048488682841	5.38476154106747	7.25407538346191e-08	1.09135745590254e-06
TRINITY_DN10094_c0_g2	20.0973140017546	-0.781800625010016	0.317638621412064	-2.46128956716447	0.0138438582549395	0.0401866256566071
TRINITY_DN10094_c0_g3	13.149819042224	4.25615904371248	0.673946873251315	6.31527381851263	2.69683546800836e-10	6.65318121257262e-09
TRINITY_DN10094_c0_g4	32.2434281722902	0.959585307005109	0.398155482666531	2.41007683877304	0.0159491610776586	0.0450059969156941
TRINITY_DN10094_c1_g1	1.427764637324	-4.37039783681417	2.32995801467097	-1.87574102593061	0.0606908495012151	0.129019000881601
TRINITY_DN10094_c2_g1	20.0104630931449	0.951178576447187	0.309900150053843	3.06930660176165	0.0021455627205234	0.00866151418782132
TRINITY_DN10094_c2_g2	15.721895617516	2.75774607802245	0.681798029833812	4.04481379726874	5.23647267798647e-05	0.00036436182991422
TRINITY_DN10094_c4_g1	16.903423681967	1.38218154156767	0.714185023996097	1.9353269742817	0.0529501842534843	0.116167204238241
TRINITY_DN10094_c5_g1	1.62812896324552	0.233398914795376	1.28663310480688	0.181402852082224	0.856051380380719	0.907829357155258
TRINITY_DN10094_c7_g1	228.682033036296	0.891864338511229	0.16023455097963	5.56599268421584	2.60664179541057e-08	4.35633591348742e-07
TRINITY_DN100940_c0_g1	4.56080836798844	-1.73877288795744	0.776127406295481	-2.24031888817938	0.0250702278744143	0.0644898026182786
TRINITY_DN100942_c0_g1	0.171644783078461	-0.840956400051453	3.11653965008542	-0.269836579819674	0.787285979660023	NA
TRINITY_DN100943_c0_g1	0.432725074044316	0.957677391326201	2.1798433163233	0.439333131952573	0.66042017051647	NA
TRINITY_DN100944_c0_g1	7.16742473497729	-0.953223052103818	0.675124246129384	-1.41192240919924	0.157972808650347	0.270122272011237
TRINITY_DN100945_c0_g1	0.457300243570934	0.103154153313328	2.53642491792297	0.0406691136742965	0.967559684932272	NA
TRINITY_DN100946_c0_g1	0.919847951085102	-3.1735298005882	1.83550405956247	-1.72896909928092	0.0838146256679247	NA
TRINITY_DN100948_c0_g1	1.78407396113568	-2.6703250862861	1.26485373862094	-2.11117301925955	0.0347574430119326	0.0836246576686226
TRINITY_DN100948_c2_g1	13.3814532601133	-2.10589131554852	0.530552822629705	-3.96923967930391	7.21023294281517e-05	0.00048000095966273
TRINITY_DN100949_c0_g1	0	NA	NA	NA	NA	NA
TRINITY_DN10095_c0_g1	162.810971232859	-0.683896487887752	0.272998454418333	-2.5051295229671	0.0122406558916353	0.0363798123342227
TRINITY_DN10095_c1_g1	587.680122128933	1.78079387149085	0.216724293786167	8.21686318769545	2.08895149193758e-16	1.35706715434272e-14
TRINITY_DN100950_c0_g1	0.870279895116714	-3.67523959883473	3.04740813470804	-1.2060214570461	0.227809217152319	NA
TRINITY_DN100951_c0_g1	0.794953906274429	-3.55510968584779	2.1646097578818	-1.64237903525238	0.100511476914221	NA
TRINITY_DN100956_c0_g1	0.721487606110737	-1.32474559988853	2.36494892769771	-0.560158227678167	0.575371516713312	NA
TRINITY_DN100957_c0_g1	2.66547458387777	0.306543902660094	1.00472664381642	0.305101795146685	0.760288624018205	0.840689814497029
TRINITY_DN10096_c0_g1	2.43613477273387	0.73292324668419	0.836151476353038	0.87654362566088	0.380734570845961	0.520382999364242
TRINITY_DN10096_c0_g2	1.40334939127308	2.92148060695762	1.37302769225972	2.12776524714476	0.0333565521176392	0.0809284475368012
TRINITY_DN100965_c0_g1	0.924199151547081	-0.33090100272682	1.77874120900424	-0.186030998242887	0.852420452531913	NA
TRINITY_DN100966_c0_g1	0.724448418774376	-3.41547781099199	2.1643867679444	-1.57803487878269	0.11455759718346	NA
TRINITY_DN100969_c0_g1	0	NA	NA	NA	NA	NA
TRINITY_DN10097_c0_g1	0.901786475191989	1.52728581163359	1.67120220165032	0.913884513869951	0.360777531750855	NA
TRINITY_DN10097_c0_g2	1.42600523438371	-0.163607024735424	1.5063753162189	-0.108609735551222	0.913512038585205	0.94511186651277
TRINITY_DN100978_c0_g1	1.73498260188716	-3.57215979629077	1.30768434902196	-2.73166823397591	0.00630145600683735	0.021221167869191
TRINITY_DN100979_c0_g1	1.3598110433252	-1.12924834194698	1.55244557778299	-0.727399631979136	0.466981179886788	0.602241218651403
TRINITY_DN100979_c0_g2	0.413106513750709	-2.62364201488298	3.09202011567237	-0.848520357802543	0.396148239810582	NA
TRINITY_DN10098_c0_g1	1.20862715725292	1.43413582205414	1.70284199876978	0.842201345215958	0.399675260959757	0.538947878390255
TRINITY_DN10098_c1_g1	0.996770076152339	2.99424934441497	1.52953650328868	1.95761875442462	0.0502747650281185	NA
TRINITY_DN100980_c0_g1	2.75947993706843	1.48597081856069	1.04527568356131	1.42160660764431	0.155140485494686	0.266421579793538
TRINITY_DN100981_c0_g1	0.646782355441749	-3.19551477742199	2.27966704964464	-1.40174626725429	0.16099102909246	NA
TRINITY_DN100981_c1_g1	0.309645129367485	-2.26964278824625	3.11070509397399	-0.72962325893347	0.465620501058655	NA
TRINITY_DN100984_c0_g1	0.910481883717051	-1.02451953547065	1.5612140041916	-0.656232606625348	0.511674472149446	NA
TRINITY_DN100986_c0_g1	0.281854567369495	1.18120921941775	3.08244941167283	0.38320473807118	0.701567965211199	NA
TRINITY_DN100989_c0_g1	0.500209447234162	0.115241309653086	2.17526026236609	0.0529781707719586	0.957749300483866	NA
TRINITY_DN10099_c0_g1	4.60819959966187	-0.810569565776627	0.712328460670723	-1.13791545688544	0.255155786339266	0.388693685928574
TRINITY_DN100991_c0_g1	9.1990352926466	-2.32696094631191	0.652118867905656	-3.56830795861677	0.000359294055725403	0.0019112900109354
TRINITY_DN100992_c0_g1	0.0675505594702836	-0.360065059486044	3.11653965008542	-0.115533604546367	0.908022186228282	NA
TRINITY_DN100993_c0_g1	0.948063155185081	-2.18141192327508	1.75343408124838	-1.24407980123325	0.213470194214653	NA
TRINITY_DN100995_c0_g1	0.406466066121929	-2.61044888689815	2.53201647259495	-1.03097626542011	0.302551950125034	NA
TRINITY_DN100996_c0_g1	2.05038932336769	-0.0369837069285507	0.96580418598511	-0.0382931731558274	0.969453933828323	0.980699905494178
TRINITY_DN100998_c0_g1	7.48394851591688	-2.20125371443235	0.851919642765903	-2.58387482096973	0.00976972460949912	0.0303779538683065
TRINITY_DN101_c0_g1	24.2536616291156	-1.45326470090907	0.396563590871099	-3.66464479937959	0.000247682082305368	0.00139116314507126
TRINITY_DN101_c1_g1	152.191628639774	-0.0779701056913633	0.24569294050283	-0.317347765596322	0.750979737233499	0.834173492924394
TRINITY_DN1010_c0_g1	2778.80502821334	-0.294961613223083	0.503611450773582	-0.585692824835499	0.55808195669524	0.681838642008631
TRINITY_DN1010_c1_g1	38.5092158340961	0.160234843971857	0.640774735633174	0.250064234841473	0.802537673902673	0.870756495515304
TRINITY_DN1010_c1_g2	6.34041207843736	2.59899207177226	0.727066741503258	3.57462654171014	0.000350728154818187	0.00187318685608166
TRINITY_DN1010_c1_g3	93.5650235724317	0.37353553888346	0.49718181808286	0.751305710099815	0.452468693530302	0.588878356631599
TRINITY_DN1010_c1_g4	65.6602847694893	-0.901308235107511	0.265415245238277	-3.39584199203915	0.000684178431453378	0.0033099093585782
TRINITY_DN1010_c2_g1	15.4211324307798	1.42789691162613	0.893486592538292	1.59811789404656	0.110016741978047	0.204719366817003
TRINITY_DN10100_c0_g1	13.182586135473	0.417915905034104	0.400572277106491	1.04329712493559	0.296810702258026	0.434032940412844
TRINITY_DN101001_c0_g1	2.04605786533789	1.89530801351835	1.00172654382644	1.89204132125577	0.0584854754868176	0.125379145193398
TRINITY_DN101001_c0_g2	10.4191662890072	1.7596941570767	0.557352133580176	3.15723947403453	0.0015927048720497	0.00675405699527443
TRINITY_DN101004_c0_g1	0.386791064496317	-2.55020441098121	3.09566335972887	-0.823799009981683	0.410053770226837	NA
TRINITY_DN101006_c0_g1	1.08340119477826	-0.890182404429063	1.52558311080515	-0.58350305409402	0.559554701677736	0.683103442495844
TRINITY_DN101007_c0_g1	0.297489755856336	-2.23152941094642	3.11255028327524	-0.716945658014639	0.473407628007603	NA
TRINITY_DN10101_c0_g1	3.21918339130838	-1.26583668252439	0.893354240176035	-1.41694819993797	0.156498072802489	0.268242891643578
TRINITY_DN10101_c0_g2	16.1864841767684	0.766992562318509	0.358397997856384	2.14005816691491	0.03235006627139	0.0789819351623251
TRINITY_DN10101_c1_g1	1.84022460030808	3.90636763614487	1.4887093189267	2.62399622712189	0.00869047478155833	0.0275721662270492
TRINITY_DN10101_c10_g1	3.31694137399203	-0.631234681725497	0.836817129644346	-0.754328107496768	0.45065222873883	0.5872218017041
TRINITY_DN10101_c11_g1	2.62139979133411	1.26857078166025	0.905481028417347	1.40099101123911	0.161216761085364	0.274370507212952
TRINITY_DN10101_c12_g1	0.793887283587092	0.567744834206695	1.97508225987499	0.287453766225731	0.773764897899385	NA
TRINITY_DN10101_c2_g1	37.2069740952342	2.27737633880071	0.360432016796584	6.3184629352336	2.64177637613568e-10	6.53347270995286e-09
TRINITY_DN10101_c3_g1	14.8601805755995	-0.533316046608168	0.511868059570583	-1.04190139751165	0.297457396143773	0.434746995612046
TRINITY_DN10101_c3_g2	2.83923328991983	0.643076387558666	0.876752261350084	0.733475596137513	0.463268406794446	0.598748823086602
TRINITY_DN10101_c4_g1	18.6713762616494	0.506630938198654	0.392608329644969	1.29042330471387	0.196903724925925	0.319898665569413
TRINITY_DN10101_c5_g1	861.828791731001	0.582874736855733	0.188845076073706	3.08652335011497	0.00202512040502726	0.00825415099290766
TRINITY_DN10101_c6_g1	0.227226847937469	-0.279726234929364	3.11041808473944	-0.0899320372080454	0.928341222284148	NA
TRINITY_DN10101_c7_g1	3.32757474990206	1.24853436873781	1.06516656775944	1.17214941449399	0.241137073620972	0.372580409644539
TRINITY_DN10101_c8_g1	0	NA	NA	NA	NA	NA
TRINITY_DN10101_c9_g1	20.1766822104858	3.7296696434913	0.535869244321645	6.96003676832148	3.40183941394878e-12	1.18433123572769e-10
TRINITY_DN101013_c0_g1	0.18579530920497	0.587742654516394	3.10708018130575	0.189162371171701	0.849965558640485	NA
TRINITY_DN101014_c0_g1	90.4677855538897	3.44022599918483	0.277581824323133	12.393556413766	2.83199729695698e-35	1.29148890593257e-32
TRINITY_DN101016_c0_g1	1.84417302433294	-1.48859326099645	1.26883439986145	-1.17319743313942	0.240716641163908	0.372100351842969
TRINITY_DN101017_c0_g1	1.76282401593382	-0.435858086476099	1.19154350178672	-0.365792844174408	0.714519659912188	0.806776203363986
TRINITY_DN101018_c0_g1	4.2163682303101	-1.73889036661141	0.808499393434756	-2.15076273492806	0.031494931833689	0.0773345139563812
TRINITY_DN10102_c0_g1	9.35852723056328	0.760485020459404	0.740205692160088	1.02739688239918	0.304233618905412	0.441871450373633
TRINITY_DN101022_c0_g1	0.509952853351712	-1.52326134171023	2.51915971873752	-0.604670410685043	0.545398012353687	NA
TRINITY_DN101023_c0_g1	1.85839556355435	0.934900743043565	1.16596785264662	0.801823773203903	0.422654904840264	0.56079835192332
TRINITY_DN101024_c0_g1	0.813189502121634	-1.57208211586198	2.04545199334402	-0.768574437815014	0.442145985218461	NA
TRINITY_DN101028_c0_g2	1.63606768743781	0.71409621918146	1.38866012296403	0.514233978042989	0.607088414655357	0.722910776494788
TRINITY_DN101029_c0_g1	0.193395532248159	-1.80274141664435	3.11653965008542	-0.578443279742948	0.562964881139521	NA
TRINITY_DN10103_c0_g1	4.58299659686729	0.946313107303771	0.8685683029745	1.08950914287688	0.275929425224543	0.41160641775852
TRINITY_DN10103_c1_g1	0.403956156867801	-1.82857435370064	2.57988840559272	-0.708780406833347	0.478460758338217	NA
TRINITY_DN10103_c1_g2	1.64244324800234	-0.436985718612936	1.19490317417982	-0.365708057402125	0.714582933089131	0.806802900159936
TRINITY_DN10103_c2_g1	0.0675505594702836	-0.360065059486044	3.11653965008542	-0.115533604546367	0.908022186228282	NA
TRINITY_DN101031_c0_g1	0	NA	NA	NA	NA	NA
TRINITY_DN101033_c0_g1	12.5077520236392	3.93367097717771	0.636936998880354	6.1759184724589	6.57799267462737e-10	1.50923563435616e-08
TRINITY_DN101034_c0_g1	0.712806105622255	2.52396737980993	1.65122106076444	1.52854601953869	0.126377026765598	NA
TRINITY_DN101036_c0_g1	2.65607020080836	-0.352774617736137	0.913823711552698	-0.386042311308305	0.699465333141306	0.795558918372116
TRINITY_DN101038_c0_g1	2.57485267071857	0.345620524284219	0.926269619705849	0.373131663752478	0.709050453421072	0.802666896696721
TRINITY_DN101041_c0_g1	0	NA	NA	NA	NA	NA
TRINITY_DN101044_c0_g1	1.11963758970131	-3.47641398725588	1.83326989419712	-1.89629142891608	0.0579215190209892	0.124476202279121
TRINITY_DN101046_c0_g1	2.03500598719255	-1.08940680011524	1.07487563726099	-1.01351892474861	0.310812361377812	0.448850490174837
TRINITY_DN101049_c0_g1	1.3634486944374	-0.105911739433671	1.57085363009327	-0.0674230478287037	0.946244921420232	0.965940739658894
TRINITY_DN101049_c0_g2	1.77049614375915	-0.216809833386529	1.09949121721651	-0.197191055273191	0.843678030052355	0.89976239566543
TRINITY_DN10105_c0_g1	0.290093298372238	-2.20791569628975	3.1137153846427	-0.709093614393759	0.478266385355246	NA
TRINITY_DN10105_c0_g2	13.2512072858658	2.30867710547675	0.606509815729166	3.80649586470613	0.000140949648218664	0.000858048609121915
TRINITY_DN10105_c0_g3	8.09861653580365	0.739631522920394	0.656656684465715	1.1263595428442	0.260013364047702	0.394034433064804
TRINITY_DN10105_c1_g1	0.0322064299303209	-0.360065059486044	3.11653965008542	-0.115533604546368	0.908022186228282	NA
TRINITY_DN10105_c2_g1	0.660921771999327	2.43792075896436	1.49103581110528	1.6350517813232	0.10203819308336	NA
TRINITY_DN10105_c3_g1	0.738684563649674	1.09250678803259	2.35349155038072	0.464206802805754	0.642499587764655	NA
TRINITY_DN101058_c0_g1	0.617202223824064	1.43618554711654	2.09641533559595	0.685067277810323	0.493301467718313	NA
TRINITY_DN10106_c0_g1	1.2323951709747	-0.984283080458418	1.32229526621662	-0.744374653381818	0.456649848774582	0.592572561762615
TRINITY_DN101060_c0_g1	0	NA	NA	NA	NA	NA
TRINITY_DN101061_c0_g1	0.971337370636337	2.98332395917551	1.47212677658368	2.02654010960851	0.0427094667953289	NA
TRINITY_DN101066_c0_g1	2.03678688737365	-0.323768605090886	1.43853007261995	-0.225069055734939	0.821925553352655	0.884561895991555
TRINITY_DN101066_c0_g2	4.47400851167103	-0.347984322833038	0.619972114364871	-0.561290281885548	0.574599665417249	0.695481623597713
TRINITY_DN101067_c0_g1	2.76305795471105	-0.12223987542796	1.46277019415935	-0.0835673818868122	0.93340040167526	0.957806816702199
TRINITY_DN101067_c0_g2	2.66375914593543	0.529940399405126	1.61374411814137	0.328391839479164	0.742615412347272	0.828172080360256
TRINITY_DN101068_c0_g1	8.60005673850412	1.41248921135633	0.665504413000799	2.12243402712738	0.0338013072937034	0.0817920782418414
TRINITY_DN10107_c0_g1	39.6316700329333	2.76295127613798	0.595022061011444	4.64344342366299	3.42649853156769e-06	3.36976212479432e-05
TRINITY_DN10107_c0_g2	50.9530921108231	-0.165814953491666	0.2369854858405	-0.699684003446798	0.48412466860363	0.617724784001796
TRINITY_DN10107_c1_g1	29.3981813901849	2.44550697071778	0.49277987157403	4.96267626132208	6.95284197885789e-07	8.23462137118038e-06
TRINITY_DN10107_c3_g1	29.5899122035908	0.784988523708565	0.329824357948381	2.38001986448623	0.0173117048003838	0.0480733408044661
TRINITY_DN101070_c0_g1	1.18874661824114	-2.32921781450358	1.56958903041989	-1.48396667494579	0.137817761722548	0.243020508644922
TRINITY_DN101070_c0_g2	1.11540098842638	0.158879835587289	1.99267762991183	0.0797318307800341	0.936450542734124	0.95958628163168
TRINITY_DN101070_c1_g1	10.2558664996999	1.30894413405368	0.56732420866478	2.30722418338948	0.0210423255900214	0.0561756793319186
TRINITY_DN101076_c0_g1	0.171644783078461	-0.840956400051453	3.11653965008542	-0.269836579819674	0.787285979660023	NA
TRINITY_DN101077_c0_g1	0.592278221941197	-2.47252567992235	2.01483524765644	-1.22716022702018	0.219762374952588	NA
TRINITY_DN10108_c0_g1	16.3843586158892	0.867328971596503	0.357588266760989	2.42549617036574	0.015287477039252	0.0435156067109055
TRINITY_DN10108_c0_g2	0.834896050153714	2.09133177466732	1.47928201655007	1.41374785285678	0.157435949608352	NA
TRINITY_DN10108_c0_g3	0.268025562935739	-1.32184774061686	3.11653965008542	-0.42413955509298	0.671464039712025	NA
TRINITY_DN10108_c0_g4	4.73726100281487	-2.04171588646957	0.80767913830169	-2.52787993356211	0.0114753588129696	0.034534673910581
TRINITY_DN10108_c0_g5	0.882919474829069	-0.661519616077375	1.6187330160966	-0.408665054397024	0.682785482427629	NA
TRINITY_DN10108_c1_g1	4.76827790102923	-0.53646220828569	0.79060992489803	-0.678542213285371	0.497427968108133	0.629603833390397
TRINITY_DN10108_c3_g1	0	NA	NA	NA	NA	NA
TRINITY_DN10108_c3_g2	0.337334483377387	-0.764871858169086	2.72566416787724	-0.280618524902417	0.779003005919526	NA
TRINITY_DN101080_c0_g1	1.33823454807191	3.46789579605123	1.28658819580141	2.6954201875691	0.00702999171760004	0.0232147227012796
TRINITY_DN101081_c0_g1	0.656604876964561	0.0863548168066236	1.6401325859976	0.0526511195154989	0.958009885940459	NA
TRINITY_DN101082_c0_g1	2.21784319131913	2.5088809712724	1.12114409943948	2.23778635817351	0.0252349904463382	0.0648195099385502
TRINITY_DN101082_c0_g2	0.662701111510394	2.44675295754898	1.62645063411054	1.5043511965471	0.132490963275289	NA
TRINITY_DN101084_c0_g1	2.94522161217545	-2.28853413039509	1.03060278475346	-2.22057825211734	0.0263795401642632	0.0671231743696806
TRINITY_DN101088_c0_g1	0.103276628437677	-1.32185007607894	3.11653965008542	-0.424140304469641	0.671463493229106	NA
TRINITY_DN101089_c0_g1	12.5436091860053	1.46168024776908	0.509417314592067	2.86931795582876	0.00411358051641328	0.014912093494337
TRINITY_DN101089_c0_g2	24.511430443803	3.45618058292656	0.450377904933327	7.67395679288086	1.66770276676415e-14	8.36748971522588e-13
TRINITY_DN101090_c0_g1	1.61989387605834	-0.336221897254424	1.35050746289926	-0.248959673671573	0.803391975163305	0.871365256850323
TRINITY_DN101090_c0_g2	8.72516691514513	-1.1212028781703	0.586069856679559	-1.9130874338472	0.0557368601859804	0.120872541632665
TRINITY_DN101091_c0_g1	0.104094223608177	-1.32185007607894	3.11653965008542	-0.424140304469641	0.671463493229106	NA
TRINITY_DN101094_c0_g1	7.46674861613237	1.67728259348452	0.613825844107351	2.73250566033708	0.00628545914407438	0.0211804591174228
TRINITY_DN101095_c0_g1	3.61874816780612	4.33924090441558	1.34880802222783	3.21709304282491	0.00129496595598892	0.00567295838404716
TRINITY_DN101096_c0_g1	0	NA	NA	NA	NA	NA
TRINITY_DN101097_c0_g1	0	NA	NA	NA	NA	NA
TRINITY_DN101097_c0_g2	0.156726578884291	0.20116474898056	3.11041811031641	0.0646745041489282	0.948433163053121	NA
TRINITY_DN101098_c0_g1	0	NA	NA	NA	NA	NA
TRINITY_DN1011_c0_g1	43.1771709613789	0.854224611720229	0.335386908919536	2.54698257147886	0.010865885983092	0.0330784716086072
TRINITY_DN1011_c0_g2	36.4338905904371	1.54336618002891	0.376534246443003	4.09887332854473	4.15166161826091e-05	0.00029827399517437
TRINITY_DN1011_c0_g3	23.7799846159843	1.45383163671394	0.503508924267814	2.8873999380012	0.00388440136091674	0.014207992342097
TRINITY_DN1011_c1_g1	24.7673725971333	-0.396846920257857	0.53266372792724	-0.745023359863664	0.456257598266649	0.592247011917164
TRINITY_DN10110_c0_g1	16.3996231444051	1.3503112691228	0.465812928573899	2.89882737530883	0.00374561053403368	0.0137899747572562
TRINITY_DN10110_c0_g2	37.5179663588682	0.00359455271029262	0.270600854627131	0.0132835970353666	0.989401534704649	0.993034363769122
TRINITY_DN101100_c0_g1	0.824865804600491	2.70387990558373	1.72570545826973	1.56682584077515	0.117155405555759	NA
TRINITY_DN101102_c0_g1	0.170827187907961	-0.840956400051453	3.11653965008542	-0.269836579819674	0.787285979660023	NA
TRINITY_DN101102_c0_g2	1.28646502070075	-2.43589273682801	1.67797122025372	-1.4516892229294	0.146588037251579	0.254863951525551
TRINITY_DN101108_c0_g1	1.14443163706158	-1.68947602869081	1.54166302972848	-1.09587892821712	0.273131761686592	0.408770222816597
TRINITY_DN10111_c0_g1	2.6507106203661	1.61232487503396	0.977286864229572	1.64979693685437	0.0989844755001417	0.188539943293072
TRINITY_DN10111_c0_g2	0	NA	NA	NA	NA	NA
TRINITY_DN10111_c0_g3	2.11096215288101	1.51576555559472	1.1023595688466	1.37501918469367	0.169125497055462	0.284737036026977
TRINITY_DN10111_c0_g4	12.9060225912962	3.26859581469964	0.815394695009466	4.00860569084485	6.10783020193792e-05	0.000415851596727508
TRINITY_DN10111_c1_g1	43.1537771090467	0.432796893604821	0.717020420883384	0.603604696602094	0.54610648955466	0.671643685815753
TRINITY_DN10111_c1_g2	2.30165760582236	1.77141746515582	1.0815617373316	1.63783296321689	0.101456543237527	0.19220720424674
TRINITY_DN10111_c2_g1	14.2331096214398	1.61384033084793	0.711541135822676	2.2680913999189	0.0233236364395419	0.060924914974478
TRINITY_DN10111_c3_g1	1.53667107952328	2.46140925550198	1.31513351540609	1.87160408176651	0.0612613982916159	0.129967959034231
TRINITY_DN101111_c0_g1	1.62002678503434	-0.476418485890097	1.50302438148769	-0.31697322529029	0.751263918607619	0.834316036579287
TRINITY_DN101115_c0_g1	0.309829885313032	-2.2702095500704	3.11067798078659	-0.7298118172606	0.465505220108855	NA
TRINITY_DN101116_c0_g1	0	NA	NA	NA	NA	NA
TRINITY_DN101117_c0_g1	2.76186681926008	-1.2717373350971	1.40317432676229	-0.906328822329249	0.364761834352121	0.504436068856708
TRINITY_DN101117_c0_g2	0	NA	NA	NA	NA	NA
TRINITY_DN101117_c0_g3	1.97413313694201	-1.03324494090749	1.07273981159725	-0.963183178005711	0.335455605502163	0.474434779427853
TRINITY_DN101117_c0_g4	0.0675505594702836	-0.360065059486044	3.11653965008542	-0.115533604546367	0.908022186228282	NA
TRINITY_DN101117_c1_g1	0.432836082748983	-1.22766428395045	3.08986005668876	-0.397320351545652	0.691131241565804	NA
TRINITY_DN101119_c0_g1	5.22436671535208	-2.59932307366117	0.686898017030177	-3.78414700467387	0.000154236643869206	0.000928271618749991
TRINITY_DN10112_c0_g1	6.47045041159544	0.0381079953409478	0.529090273504871	0.0720255072702578	0.942581608697958	0.963607133711918
TRINITY_DN101122_c0_g1	311.860980740675	-1.14668677998471	0.22147558056425	-5.17748628116615	2.24895475662037e-07	3.00466226577392e-06
TRINITY_DN101122_c0_g2	5.50807464848534	3.45139149820102	0.868096048554425	3.97581754225049	7.01378865065584e-05	0.000468836221398857
TRINITY_DN101122_c1_g1	0.765156680286823	-0.487967975979173	1.80706752327185	-0.270033061684195	0.787134818526592	NA
TRINITY_DN101122_c1_g2	1.33088192775481	3.47476501993979	1.31165876695557	2.64913795224722	0.00806973840510688	0.0259667539520763
TRINITY_DN101122_c3_g1	1.65476805138382	1.69428204688595	1.25234449187755	1.35288816924954	0.176091359510977	0.293609903467848
TRINITY_DN101122_c5_g1	1.84175597027352	0.493685295040272	1.12741633136923	0.437890849461706	0.661465409195124	0.766074076309349
TRINITY_DN101122_c6_g1	3.38287557075104	4.24879795455812	1.01330636915471	4.19300429158698	2.75284233359747e-05	0.000208595116335169
TRINITY_DN101123_c0_g1	1.18584173282356	-0.148268753327346	1.9366332800414	-0.0765600564935952	0.938973535947135	0.961155902769261
TRINITY_DN101124_c0_g1	69.248353409099	2.41289110316963	0.441392168861967	5.46654715100801	4.58886401463166e-08	7.25328696231732e-07
TRINITY_DN101125_c0_g1	1.38818471763543	-1.29170002508583	1.73036728689586	-0.746488930337461	0.455372116079191	0.591489264315384
TRINITY_DN101126_c0_g1	4.94952415386758	0.870444664660673	0.784739470482333	1.10921483804767	0.267337513031731	0.402327430739084
TRINITY_DN101127_c0_g1	3.35198384452117	4.77293223191005	1.15391697914522	4.13628737437045	3.52970108522909e-05	0.000258838189993806
TRINITY_DN101127_c0_g2	13.0367395881349	2.37595209797286	0.527548572508641	4.50375988446816	6.67616358909413e-06	6.04127223638273e-05
TRINITY_DN10113_c0_g1	2.90759813816499	4.5590350215808	1.09887771144389	4.14881016704796	3.34207802609748e-05	0.000247032244522301
TRINITY_DN101130_c0_g1	0.754866855482735	-1.51796744214161	2.39458518020718	-0.63391666109379	0.526135211691749	NA
TRINITY_DN101130_c0_g2	2.59842261892917	-2.58122245121787	1.30534779497113	-1.97742123682444	0.0479940354217628	0.107699265523796
TRINITY_DN101130_c1_g1	10.4765199415315	-0.254732867574337	0.543475780497763	-0.468710615477714	0.639276498105795	0.748563769276824
TRINITY_DN101130_c2_g1	1.49936040263156	-0.930460267822602	1.40881697710386	-0.66045503634927	0.508961863809309	0.639936721719439
TRINITY_DN101134_c0_g1	0.654186481631675	2.41824860712718	1.65145064788262	1.46431781671931	0.143107131311681	NA
TRINITY_DN101135_c0_g1	0.473418099235257	1.94589853104638	1.79471818339836	1.0842362600694	0.278260058349358	NA
TRINITY_DN101136_c0_g1	3.30706188415113	0.500913299058848	0.852654357893987	0.587475211287348	0.55688459407084	0.680936642088643
TRINITY_DN101138_c0_g1	0.206553256875354	-1.80274141664435	3.11653965008542	-0.578443279742947	0.562964881139521	NA
TRINITY_DN101138_c0_g2	0.456111003570156	-2.73493859507861	3.08682119602403	-0.886004864357333	0.375614905976417	NA
TRINITY_DN101139_c0_g1	0.51384853174283	0.394811982048942	1.90175121195478	0.20760443299159	0.835537842753848	NA
TRINITY_DN10114_c0_g1	0.617318975816944	-0.0242890434902558	1.86176923592516	-0.013046215944258	0.989590920999395	NA
TRINITY_DN101140_c0_g1	2.4688723426432	-1.07760645729005	0.989055184667225	-1.08953117479751	0.275919715053484	0.411602976584267
TRINITY_DN101141_c0_g1	7.70903312488611	-0.721537796379053	0.670598274724838	-1.0759613073492	0.281944561326002	0.417959978835069
TRINITY_DN101142_c0_g1	0.0675505594702836	-0.360065059486044	3.11653965008542	-0.115533604546367	0.908022186228282	NA
TRINITY_DN101145_c1_g1	0	NA	NA	NA	NA	NA
TRINITY_DN101147_c0_g1	0	NA	NA	NA	NA	NA
TRINITY_DN101147_c1_g1	9.48125801980666	-7.10488833767843	0.948254435358616	-7.49259700007779	6.75239905276214e-14	3.08543773978867e-12
TRINITY_DN10115_c0_g1	6.28276342424196	-4.83046925419508	2.01531070559524	-2.39688562204524	0.0165350842963531	0.0463174429938499
TRINITY_DN101150_c0_g1	0.0615663121646458	-0.360065059486044	3.11653965008542	-0.115533604546368	0.908022186228282	NA
TRINITY_DN101153_c0_g1	0.104094223608177	-1.32185007607894	3.11653965008542	-0.424140304469641	0.671463493229106	NA
TRINITY_DN101156_c0_g1	1.8552049918468	0.855209338726078	1.42629052372813	0.599603884691513	0.548770257599699	0.67393903959241
TRINITY_DN101157_c0_g1	0.388608478554926	0.75509720957275	1.95802030044549	0.38564319757101	0.699760936265579	NA
TRINITY_DN101157_c1_g1	1.03991051596627	-2.7258045532302	1.82626302966699	-1.49255857943269	0.135552772542895	NA
TRINITY_DN101159_c0_g1	4.32916653870945	-1.6587873291114	0.909132190959191	-1.82458320759854	0.0680639493803543	0.141244462908447
TRINITY_DN10116_c0_g1	49.0881210428431	1.62986481405127	0.347314932085028	4.69275767749672	2.69546700100204e-06	2.72741349588431e-05
TRINITY_DN101160_c0_g1	0.613019322997283	-3.17718401842057	2.31223419174005	-1.37407535524315	0.169418289525502	NA
TRINITY_DN101164_c0_g1	9.56269841061008	2.41930880602572	0.609685470398851	3.96812606415407	7.24400131469578e-05	0.000481673276388379
TRINITY_DN101166_c0_g1	0.309829885313031	-2.2702095500704	3.11067798078659	-0.7298118172606	0.465505220108855	NA
TRINITY_DN10117_c0_g1	41.1818276516592	-0.416786084022462	0.311708905871371	-1.33710034000264	0.181189886228811	0.300025724933704
TRINITY_DN101170_c0_g1	0.802053289881317	1.30360337132717	1.78819492586192	0.729005184207658	0.46599849130377	NA
TRINITY_DN101171_c0_g1	0.467571962526027	0.171803084205733	1.90265773078772	0.0902963688243625	0.928051705623871	NA
TRINITY_DN101171_c0_g2	1.30789343955904	-0.372700125931951	1.13755216379372	-0.327633437651775	0.743188836595414	0.828604776373805
TRINITY_DN101172_c0_g1	0.516075215612474	-2.92077692363815	3.07734131080279	-0.949123489612596	0.342557808842161	NA
TRINITY_DN101173_c0_g1	10.7823436891858	5.96316892861989	0.919138064983326	6.48778367015848	8.71082296967809e-11	2.35940106187526e-09
TRINITY_DN101177_c0_g1	0.651866200556384	-2.70390629401009	2.80510303273908	-0.963924056425772	0.335084002013381	NA
TRINITY_DN101178_c0_g1	6.42720345766655	0.300275772802194	0.6252386086123	0.480257886614916	0.631044030223009	0.742068884263681
TRINITY_DN10118_c0_g1	5.23026983522506	-1.3026858852581	0.612167440790685	-2.12798949838875	0.0333379542924935	0.0808918480566365
TRINITY_DN101180_c0_g1	2.39005103750999	-4.10616140566805	1.40860969157207	-2.91504554472105	0.00355636638662822	0.0131936204119403
TRINITY_DN101183_c0_g1	0.490067692933995	-2.85568405060047	2.91539234691715	-0.979519636051792	0.327323291229858	NA
TRINITY_DN101185_c0_g1	2.13653400775323	-1.84582330468696	1.39694843319183	-1.32132529793495	0.186392922295406	0.306558286179798
TRINITY_DN101185_c0_g2	0.417618879823398	0.914306274547408	2.56570007794168	0.356357425565075	0.721572908762827	NA
TRINITY_DN101185_c0_g3	0.273962449486254	1.14097038778442	3.08464554940729	0.369887032240596	0.711466664055677	NA
TRINITY_DN101185_c0_g4	0.121382449344328	0.073580163467758	3.11167539521232	0.0236464779009307	0.981134598498676	NA
TRINITY_DN101187_c0_g1	5.82251982957559	0.772530786495783	0.942536505864836	0.819629565209188	0.412427314010562	0.551109572940018
TRINITY_DN101188_c0_g1	0.474701990441458	-2.14328233454256	2.99704722141005	-0.715131319664087	0.474527902656947	NA
TRINITY_DN101189_c0_g1	0.597159554503515	-1.98079910930884	1.83129469233543	-1.0816386448337	0.279413125800408	NA
TRINITY_DN10119_c0_g1	5.28464471265798	2.58160702622151	0.745376525055266	3.4634938711413	0.000533208741806772	0.00267807949874587
TRINITY_DN101194_c0_g1	0.09380190662107	0.073580156516327	3.11167539528333	0.0236464756664078	0.981134600281069	NA
TRINITY_DN101195_c0_g1	3.45140119959909	-2.12215394777258	1.49170352483172	-1.42263788510654	0.154841155562195	0.266026565877762
TRINITY_DN101196_c0_g1	0	NA	NA	NA	NA	NA
TRINITY_DN101197_c0_g2	0.373417281003629	0.646568548651424	3.08539608421327	0.209557713500595	0.834012886483257	NA
TRINITY_DN101199_c0_g1	3.52896659221884	1.44469902401818	0.81791484903332	1.76631959393529	0.0773422461547593	0.155894498567465
TRINITY_DN1012_c0_g1	427.835274892487	-1.19898771025527	0.202189319469571	-5.9300249558222	3.02888642135668e-09	6.12687721231788e-08
TRINITY_DN10120_c0_g1	7.00534206943825	1.12130950604847	0.668538934760148	1.67725385575451	0.093492851747141	0.180600318950153
TRINITY_DN101201_c0_g1	7.42544531642897	1.17007981764894	0.596031831661927	1.96311632280844	0.0496326593191878	0.110528234391149
TRINITY_DN101202_c0_g1	1.48003727166018	-0.0110781954985861	1.12187006311255	-0.00987475810509683	0.992121211011054	0.994766896370325
TRINITY_DN101204_c0_g1	0.224659077782005	-0.407001828312417	3.00473726034594	-0.135453383456748	0.892253419105042	NA
TRINITY_DN101205_c0_g1	1.23165198248982	-1.63305824358396	1.91418649692409	-0.853134345168626	0.393584807176506	0.533107467317932
TRINITY_DN101207_c0_g1	0.970663180839805	-3.26194596935113	1.84820329554211	-1.76492812085066	0.0775758468561216	NA
TRINITY_DN101208_c0_g1	0	NA	NA	NA	NA	NA
TRINITY_DN101209_c0_g1	0.170765602592778	-0.840956400051452	3.11653965008542	-0.269836579819673	0.787285979660023	NA
TRINITY_DN10121_c0_g1	1.4992815523632	1.34707397882703	1.12660627878542	1.19569187940199	0.231816821486099	0.361788846228979
TRINITY_DN10121_c0_g2	2.84902892955753	-0.739342539607118	1.05877474055804	-0.698300130599488	0.48498951759072	0.618505062685474
TRINITY_DN10121_c0_g3	2.60925438490191	0.585513785853654	0.880407438014869	0.665048658804908	0.506019371144155	0.637229818463568
TRINITY_DN10121_c1_g1	0.202651678410851	0.782477031138951	3.10029101679788	0.252388252231601	0.800740979658135	NA
TRINITY_DN101212_c0_g1	1.52167983191198	-2.81133939956363	1.3107265022293	-2.14487110375969	0.0319631541839133	0.078252201627369
TRINITY_DN101219_c0_g1	0	NA	NA	NA	NA	NA
TRINITY_DN10122_c0_g1	2.43490783805876	-3.30773492701938	1.07009240038268	-3.0910741220445	0.00199433842811701	0.00814743277572003
TRINITY_DN101227_c0_g1	0	NA	NA	NA	NA	NA
TRINITY_DN101228_c0_g1	1.31930781966303	-3.06955275702614	1.53184786738295	-2.00382350126598	0.0450889704281204	0.102627764055842
TRINITY_DN10123_c0_g1	2.45637711385359	-0.0959544898327956	1.06995414477404	-0.0896809366097275	0.928540765272016	0.954752168278746
TRINITY_DN101230_c0_g1	0.0675505594702836	-0.360065059486044	3.11653965008542	-0.115533604546367	0.908022186228282	NA
TRINITY_DN101231_c0_g1	0.196987785217461	-0.407311360902176	3.11167537323365	-0.130897767937437	0.895856180418765	NA
TRINITY_DN101233_c0_g1	2.11016298897652	-1.99116272683213	0.948626236767594	-2.09899605308929	0.0358172486629534	0.0857044295699155
TRINITY_DN101234_c0_g1	3.97830601873169	1.1888431464453	1.07013982808875	1.11092318521454	0.266601414721646	0.401557482066326
TRINITY_DN101237_c0_g1	5.42035809428012	2.63176139458602	0.76417265410342	3.44393558242905	0.000573312279847649	0.0028482878819591
TRINITY_DN101238_c0_g1	1.80653099670419	-0.778790024245863	1.18309801619681	-0.65826331680393	0.510368945291708	0.641129629642673
TRINITY_DN101238_c1_g1	0.972115925821777	2.32690445962852	1.66512578248098	1.39743464674573	0.162282906464949	NA
TRINITY_DN101238_c2_g1	0.860148227709051	2.77666321314204	1.42805693966471	1.94436449697444	0.0518515119985679	NA
TRINITY_DN101238_c4_g1	0.129146036161033	0.20116472460483	3.11041811054799	0.0646744963073111	0.948433169296754	NA
TRINITY_DN10124_c0_g1	22.9081002059562	0.512379781056739	0.483605625730378	1.05949921546695	0.289372486345106	0.42598245472977
TRINITY_DN10124_c1_g1	2.31485029532935	-1.37870303493817	1.2644512320072	-1.09035682835281	0.275555991194573	0.411236289470668
TRINITY_DN10124_c2_g1	21.4382610917153	-0.484372959726001	0.680484708385433	-0.711805796305489	0.476585042911358	0.610834911134242
TRINITY_DN10124_c2_g2	64.1852834912799	0.768088755779791	0.27765047196553	2.76638735869013	0.00566811626933617	0.0194465997249526
TRINITY_DN10124_c2_g3	0.0966192897909627	0.248314829913462	3.10997615918006	0.0798446088342135	0.936360844836421	NA
TRINITY_DN10124_c4_g1	4.90176129819998	0.159442275108614	0.74095274568832	0.21518548387387	0.829622708026937	0.890172902993878
TRINITY_DN10124_c5_g1	494.380837277592	-0.0276071425430105	0.157670079214389	-0.175094365909922	0.861005485237845	0.911226353882322
TRINITY_DN101240_c0_g1	0.103215043122495	-1.32185007607894	3.11653965008542	-0.424140304469641	0.671463493229106	NA
TRINITY_DN101242_c0_g1	0.309829885313031	-2.2702095500704	3.11067798078659	-0.7298118172606	0.465505220108855	NA
TRINITY_DN101243_c0_g1	4.57186815989071	3.25238897745282	0.911137318400654	3.56959254304481	0.000357536898921193	0.00190326157710034
TRINITY_DN101246_c0_g1	6.46109251295365	-0.351044139902763	0.60982281206154	-0.575649406613765	0.564852178883368	0.687447885039925
TRINITY_DN101248_c0_g1	1.05747808873327	-1.84056268370414	1.53016680712929	-1.20285100626197	0.229033982532192	NA
TRINITY_DN10125_c0_g1	732.48525040415	0.684673439792571	0.161961702029567	4.2273786408319	2.36429619638987e-05	0.000182577417482805
TRINITY_DN10125_c0_g2	6.4082675811724	0.509125451380508	0.692640860193922	0.735049692618432	0.4623092308659	0.597778520061301
TRINITY_DN10125_c0_g3	3.21839207973061	2.24404306613718	1.19085536509327	1.88439598285005	0.0595114328192824	0.127048289220845
TRINITY_DN10125_c0_g4	5.43150432556327	-3.82934627497033	0.783796689527211	-4.88563721451822	1.03094876889709e-06	1.17001317780007e-05
TRINITY_DN10125_c0_g5	19.0585933041914	0.379212781211722	0.965245451176675	0.392866685618093	0.694417948286421	0.791461533433099
TRINITY_DN10125_c0_g6	1.32853312488467	0.158546949882342	1.65165346423114	0.0959928661283357	0.923526238403258	0.951545428441742
TRINITY_DN10125_c0_g7	13.1477902238466	1.33271536442403	0.569870979682761	2.3386264820257	0.0193547730195193	0.052533732160202
TRINITY_DN10125_c0_g8	161.297302304679	0.475454877957519	0.239498616612604	1.98520928714416	0.0471211914747527	0.106151742088006
TRINITY_DN10125_c1_g1	416.210176130838	-0.11620663899494	0.313383830885022	-0.370812491080866	0.710777197078896	0.804028791277839
TRINITY_DN10125_c4_g1	0.393902394218014	0.80969881430588	2.24069285815142	0.361360911809165	0.71782966442507	NA
TRINITY_DN10125_c5_g1	0.208188447216355	-1.80274141664435	3.11653965008542	-0.578443279742948	0.562964881139521	NA
TRINITY_DN101251_c0_g2	2.93458109429402	-1.60592152269215	1.044547282199	-1.53743305837849	0.124187296144967	0.224399658415839
TRINITY_DN101254_c0_g1	0.41322592270153	-1.16578998955064	3.10758800062028	-0.375143033541751	0.707554094005537	NA
TRINITY_DN101259_c0_g1	0.104094223608177	-1.32185007607894	3.11653965008542	-0.424140304469641	0.671463493229106	NA
TRINITY_DN10126_c0_g1	51.3394323358666	-1.56572520632983	0.695625549217922	-2.25081612958314	0.0243971855157759	0.0631322321561774
TRINITY_DN10126_c0_g2	0	NA	NA	NA	NA	NA
TRINITY_DN10126_c2_g1	6.09543477151479	-2.32485209966784	0.91224606706038	-2.54849232418117	0.0108189667696235	0.0329606905397673
TRINITY_DN101260_c0_g1	0.290093298372238	-2.20791569628975	3.1137153846427	-0.709093614393759	0.478266385355246	NA
TRINITY_DN101260_c0_g2	0.659400926935395	-0.763764214086022	2.44110947942158	-0.312875854411493	0.754374982649289	NA
TRINITY_DN101260_c0_g3	1.01376820076727	-0.00856448708053235	1.99131255675979	-0.00430092556362335	0.996568368475323	NA
TRINITY_DN101263_c0_g1	0.199974394561756	-1.80274141664435	3.11653965008542	-0.578443279742947	0.562964881139521	NA
TRINITY_DN10127_c0_g1	4.65051963911639	-1.63981781309035	0.58664324091804	-2.79525561485068	0.00518586937171597	0.0180713864442256
TRINITY_DN101270_c0_g1	0.103215043122495	-1.32185007607894	3.11653965008542	-0.424140304469641	0.671463493229106	NA
TRINITY_DN101274_c0_g1	0.599498969637853	-1.1102330397906	2.10717326166268	-0.526882653643092	0.598275080482936	NA
TRINITY_DN101276_c0_g1	0.708759845381168	-1.3926513132929	2.04506687148004	-0.680980819118657	0.495883627310941	NA
TRINITY_DN101277_c0_g1	1.70829464496389	3.78351515080207	1.21076721832387	3.12489064251326	0.00177871172426247	0.00740612661938776
TRINITY_DN101279_c0_g1	1.30863264955818	0.232674664821328	1.19076917514177	0.195398629456147	0.845080889468138	0.900632905548728
TRINITY_DN10128_c0_g1	3.90959290727552	-4.82692655572911	1.06649359410051	-4.52597801096046	6.01168309604793e-06	5.52574571068488e-05
TRINITY_DN10128_c0_g2	1.55068868681278	-2.38860268386661	1.65851085828073	-1.44020925274057	0.149808206216837	0.259255723247958
TRINITY_DN101281_c0_g1	0	NA	NA	NA	NA	NA
TRINITY_DN101282_c0_g1	4.40112808875354	-1.62488963145637	0.973523885287805	-1.66908039547072	0.0951014479834443	0.182902214847946
TRINITY_DN101283_c0_g1	0.80702435551681	2.07338974690138	1.61593062469118	1.28309329325176	0.19945939317478	NA
TRINITY_DN101283_c0_g2	0.576021636331858	2.2491521902875	1.73866611396495	1.29360788263044	0.195800898303089	NA
TRINITY_DN101285_c0_g1	0.610219150450872	-0.449548013438014	1.91017157091004	-0.235344311623192	0.81394150506752	NA
TRINITY_DN101286_c0_g1	0.178959878359248	0.530261444415556	3.1075721129504	0.170635282188871	0.864510553588352	NA
TRINITY_DN101287_c0_g1	0.474895806077895	-2.13809143238093	2.1265748557414	-1.00541555196538	0.314696794329347	NA
TRINITY_DN101288_c0_g1	0.272601307076996	-0.970403110660647	3.11253465850494	-0.311772628140554	0.755213327494252	NA
TRINITY_DN101289_c0_g1	0.556818723037854	-0.408290567458892	2.16751066223234	-0.18836842400507	0.850587850588631	NA
TRINITY_DN101289_c0_g2	1.03827532562527	-2.70595066512528	2.15599430311062	-1.25508247457852	0.209448821788488	NA
TRINITY_DN10129_c0_g1	311.700719206739	0.000937538254151384	0.151009367725591	0.00620847744926028	0.995046383520179	0.996875234404518
TRINITY_DN101290_c0_g1	0.129146036161033	0.20116472460483	3.11041811054799	0.0646744963073112	0.948433169296754	NA
TRINITY_DN101291_c0_g1	0.0675505594702836	-0.360065059486044	3.11653965008542	-0.115533604546367	0.908022186228282	NA
TRINITY_DN101292_c0_g1	0.863104283760031	-0.627471076062312	1.5971470643574	-0.392869942953418	0.694415542335142	NA
TRINITY_DN101295_c0_g1	3.71765547300572	1.16826966228145	1.20586966555301	0.96881918142098	0.332635414484843	0.471688952155244
TRINITY_DN101296_c0_g1	4.24158213109951	1.38413004927354	0.783219740655036	1.76723080053618	0.0771895834294673	0.155672740518605
TRINITY_DN101297_c0_g1	0.20643008624499	-1.80274141664435	3.11653965008542	-0.578443279742947	0.562964881139521	NA
TRINITY_DN101299_c0_g1	48.1507951561727	3.01632438930599	0.405699756856912	7.4348686148457	1.04671946907467e-13	4.62903268227027e-12
TRINITY_DN1013_c0_g1	57.502291086652	-0.437700839974942	0.201580070017527	-2.17134977647783	0.0299047422968656	0.0742052299225558
TRINITY_DN1013_c0_g2	16.4801627812567	1.33696451829205	0.441279814950143	3.02974319920594	0.00244761755460007	0.00966571275827171
TRINITY_DN1013_c1_g1	382.608447594421	0.35506078980709	0.15801704610719	2.24697776951378	0.0246414478730619	0.0636320336562271
TRINITY_DN1013_c2_g1	31.6424159369973	1.64365992118964	0.389227966079369	4.22287210691966	2.41208706002481e-05	0.000185692000570304
TRINITY_DN10130_c0_g1	4.61974340163917	2.50378147507664	0.874301013067901	2.86375222909891	0.00418655348570341	0.0151302722701553
TRINITY_DN10130_c0_g2	5.1292406538376	2.00462838378474	0.917284392539251	2.18539462797953	0.0288599244181177	0.0721020659978462
TRINITY_DN101300_c0_g1	0.394945500761891	-0.196666959405567	1.97947679315524	-0.0993530007957731	0.920857997991879	NA
TRINITY_DN101302_c0_g1	49.6261639150452	0.313911242470451	0.404124338427834	0.776768960987751	0.437295092432053	0.574421521344059
TRINITY_DN101305_c0_g1	13.9424002174402	2.28617631504724	0.467395388482963	4.89131123537086	1.00166428523939e-06	1.14085450410444e-05
TRINITY_DN101308_c0_g1	1.48926642335548	-2.68310995808583	1.4963620191085	-1.79308878722033	0.0729587282563734	0.149102235308179
TRINITY_DN101309_c0_g1	3.83048847487418	2.66371542666939	1.10796241242389	2.40415685297661	0.0162098164759557	0.0455795636259138
TRINITY_DN10131_c0_g1	1.26733893889525	1.53753712091907	1.31412602599102	1.17000735889053	0.241998007437917	0.373598365127761
TRINITY_DN101310_c0_g1	0.26811956904	-1.32184774061686	3.11653965008542	-0.42413955509298	0.671464039712025	NA
TRINITY_DN101311_c0_g1	0	NA	NA	NA	NA	NA
TRINITY_DN101313_c0_g1	1.02975589061343	-1.53591918601038	1.55244710210573	-0.989353636543921	0.322490150086676	NA
TRINITY_DN101315_c0_g1	0.0322064299303209	-0.360065059486044	3.11653965008542	-0.115533604546368	0.908022186228282	NA
TRINITY_DN101318_c0_g1	29.2213425762803	1.26582338175752	0.466090712349556	2.71583052015031	0.00661097508194201	0.0220738850111789
TRINITY_DN10132_c0_g1	0.150771496104756	0.201164742930457	3.11041811037389	0.0646745022026238	0.948433164602802	NA
TRINITY_DN101320_c0_g1	0.268148733566103	-1.32184774061686	3.11653965008542	-0.42413955509298	0.671464039712025	NA
TRINITY_DN101320_c0_g2	1.05552870265889	0.00696454926919672	1.32370286559244	0.00526141436286735	0.995802018080317	NA
TRINITY_DN101321_c0_g1	1.47820999686329	-0.552464296290786	1.23167772810937	-0.448546144565607	0.653759091368312	0.759900491315772
TRINITY_DN10133_c0_g1	1.86938056371309	0.313586119426464	1.0555755451825	0.297075960936786	0.766408516729351	0.845520964295211
TRINITY_DN101330_c0_g1	0	NA	NA	NA	NA	NA
TRINITY_DN101332_c0_g1	2.8330809877899	1.74105497245624	0.86571627401012	2.01111498619683	0.0443133126032799	0.101172252495825
TRINITY_DN101332_c0_g2	1.48625294609361	1.00619765957589	1.38793468482624	0.724960382196846	0.468476335595767	0.603616638348786
TRINITY_DN101336_c0_g1	4.75127230540078	-0.843758761596455	0.88867891371554	-0.949452888522723	0.342390322112365	0.481671846402361
TRINITY_DN101337_c0_g1	0.669196195138047	0.849590242117325	1.60951612206161	0.527854446732162	0.597600363893259	NA
TRINITY_DN101337_c0_g2	0.441062779304532	-0.00718130544476696	1.76952250605676	-0.00405832953250758	0.996761930411886	NA
TRINITY_DN10134_c0_g1	22.5344604599407	1.27763823228385	0.80786778259062	1.58149422444698	0.11376507847714	0.210039588420396
TRINITY_DN10134_c0_g2	12.3606582757849	3.11752300784875	0.819173534629137	3.80569302603281	0.00014140768093463	0.000860278309339401
TRINITY_DN101341_c0_g1	1.37575509642278	1.07533216813833	1.33545239914248	0.805219391442791	0.420693088285478	0.558952109381823
TRINITY_DN101342_c0_g1	2.66250941895896	-3.65644907228061	1.21403668059599	-3.01181103563164	0.00259694201683243	0.0101548391904485
TRINITY_DN101343_c0_g1	0.103276628437677	-1.32185007607894	3.11653965008542	-0.424140304469641	0.671463493229106	NA
TRINITY_DN10135_c0_g1	10.8975285254444	-3.26066229550631	0.659839106338421	-4.9416020726634	7.74832332509601e-07	9.06717221016919e-06
TRINITY_DN101351_c0_g1	1.00276096226849	-0.210301977839128	1.53108771424751	-0.13735462435115	0.890750495548768	NA
TRINITY_DN101353_c0_g1	3.57761846440688	-0.91153838771474	0.981576952969854	-0.928646893100733	0.353072111374297	0.49230541924271
TRINITY_DN101358_c0_g1	1.74833813537713	0.811123506443826	1.35879977988538	0.596941152369223	0.550546670735248	0.675407107046458
TRINITY_DN10136_c0_g1	17.5102631962578	5.27334790209854	0.782594907018966	6.73828548435819	1.6026644607927e-11	4.97257822377106e-10
TRINITY_DN10136_c1_g1	0.416827192916026	0.914587010598942	2.56711556548844	0.3562702914097	0.721638155615554	NA
TRINITY_DN10136_c2_g1	2.13893776095221	1.99547163880915	1.06528058095549	1.87318878658178	0.0610423202241474	0.129610637241633
TRINITY_DN101362_c0_g1	2.17069891313787	-3.03906786375483	1.38338873436593	-2.19682854736255	0.0280326934350702	0.0704480490655071
TRINITY_DN101363_c0_g1	2.13541068433218	-1.28394029343685	1.28592096006414	-0.998459729105596	0.318056482850914	0.456392746448328
TRINITY_DN101366_c0_g1	1.0179551841727	3.05775529964866	1.5241535778022	2.00619894489759	0.0448350264087995	NA
TRINITY_DN101367_c0_g1	4.85922279881287	-1.23165518942447	0.763395339355658	-1.61339102549938	0.106659581681778	0.199897745868809
TRINITY_DN101368_c0_g1	0.488905998029458	0.198897674584438	2.19662858410759	0.0905467934012355	0.927852710882628	NA
TRINITY_DN10137_c0_g1	5.57247996200459	-0.91025526055975	0.829273085859314	-1.09765441093089	0.272355423892897	0.407959630133657
TRINITY_DN101370_c0_g1	0.407345246607611	-2.61273237904249	2.53086611995772	-1.03234713145796	0.30190952923175	NA
TRINITY_DN101372_c0_g1	1.22177671960734	-2.59956080354383	1.3599094593427	-1.91156902813243	0.0559314950794986	0.121193161909917
TRINITY_DN101379_c0_g1	1.32618786414886	0.735092854700676	1.34101146711484	0.548162989450206	0.583579992556784	0.703345483421275
TRINITY_DN10138_c0_g1	966.29938090852	0.631554443711307	0.194629119888532	3.24491239580702	0.0011748676138114	0.00522914575623001
TRINITY_DN101380_c0_g1	0.135101118940567	0.201164697278103	3.11041811080762	0.064674487516365	0.94843317629626	NA
TRINITY_DN101381_c0_g1	0.619351844050151	-3.18451788436515	2.76429169809572	-1.15201947991195	0.249313068625933	NA
TRINITY_DN101384_c0_g1	1.19983774186631	2.08182696394466	1.34297086150773	1.55016540091378	0.121101821895979	0.220217512164627
TRINITY_DN101384_c0_g2	10.1700678894268	0.81552967435305	0.446675873769241	1.82577506922696	0.0678841501036871	0.140941198210497
TRINITY_DN101386_c0_g1	1.09744563136287	0.781801967183967	1.76553543840206	0.442812956443149	0.657901030992233	0.76328948455886
TRINITY_DN101388_c1_g1	0.103276628437677	-1.32185007607894	3.11653965008542	-0.424140304469641	0.671463493229106	NA
TRINITY_DN101389_c0_g1	0.299204143566681	1.25780248946096	3.07842847586286	0.408585906517905	0.682843575083201	NA
TRINITY_DN10139_c0_g1	0.369296187330882	-1.72702158539771	3.11371529018649	-0.554649807206451	0.57913421403452	NA
TRINITY_DN10139_c0_g2	1.4464156017894	0.777191779705559	1.2596265481361	0.617001746156899	0.537233573973522	0.664045764055874
TRINITY_DN10139_c1_g1	1.5777051778285	-1.90565784757339	1.89380566366697	-1.00625839500526	0.314291288443925	0.452611490302279
TRINITY_DN10139_c1_g2	0	NA	NA	NA	NA	NA
TRINITY_DN10139_c2_g1	1.59751198314173	0.607654141541217	1.16474274618893	0.52170674041927	0.601874530876059	0.718541249705447
TRINITY_DN10139_c3_g1	8.27533063051297	-0.242380286390755	0.629242111343163	-0.385194000880483	0.700093687693067	0.796039429453412
TRINITY_DN10139_c4_g1	0.341531205185557	-0.760617167136746	3.1104180586713	-0.244538564523917	0.806813738184845	NA
TRINITY_DN101392_c0_g1	2.38448905820208	1.16901190933512	1.44368268245208	0.809742974369942	0.418087913463475	0.556590561598096
TRINITY_DN101397_c0_g1	2.40866965566963	3.76160541484966	1.40572733187117	2.67591397674724	0.00745257709357927	0.0243232577248336
TRINITY_DN101399_c0_g1	1.44214399031898	-0.452109385237418	1.37359477880985	-0.329143203084354	0.742047450480321	0.827702868413493
TRINITY_DN101399_c0_g2	8.46240806281019	-2.55584244113693	0.858691438501069	-2.97643871423523	0.00291617361258516	0.01117822058163
TRINITY_DN1014_c0_g1	560.032715101184	0.417245827754126	0.154691277956066	2.69728088918256	0.00699082742823076	0.0231076835143417
TRINITY_DN1014_c0_g2	0.740853688494161	-2.75615353384087	1.99519613469254	-1.3813947841602	0.167157608742721	NA
TRINITY_DN1014_c4_g1	30.619910855254	-0.422823885929886	0.588332557196541	-0.718681774037256	0.472337015664208	0.607094520082696
TRINITY_DN1014_c8_g1	2.82838821752404	-0.152220081031365	0.868442779702068	-0.175279344349648	0.860860141331061	0.911145807540369
TRINITY_DN10140_c0_g1	0.70994203821006	-1.31225951094842	2.07684637299796	-0.631851988673649	0.527483598385366	NA
TRINITY_DN10140_c0_g2	0.509725803541672	-1.53375872045951	3.03163403652208	-0.505918162278932	0.612914101654929	NA
TRINITY_DN10140_c1_g1	1.15613388872537	-2.92101187996365	1.62572376957056	-1.79674550783941	0.0723760307929664	0.148219456240658
TRINITY_DN101404_c0_g1	0.483894034500545	0.293069253681877	2.16013699685443	0.135671605138304	0.892080895945709	NA
TRINITY_DN101408_c0_g1	0	NA	NA	NA	NA	NA
TRINITY_DN10141_c0_g1	14.0455961507929	1.84730711099052	0.493873664286847	3.74044466140552	0.000183694988203754	0.0010785772591205
TRINITY_DN101410_c0_g1	1.46591394972539	1.11749882210006	1.25143563751146	0.892973468713314	0.371871380886189	0.511602917245701
TRINITY_DN101411_c0_g1	0.88480911756272	-3.6651787638718	2.5304174640028	-1.4484482564683	0.147491727187035	NA
TRINITY_DN101412_c0_g1	1.85612499404565	-1.53504012827079	1.27026945755972	-1.20843661880978	0.226879361529098	0.356003541395386
TRINITY_DN101412_c0_g2	5.1788182277033	0.39468037599081	0.590103716102085	0.668832215797354	0.503602513715195	0.635123967538711
TRINITY_DN101415_c0_g1	1.22808792243712	-0.467202212272805	1.17594778495507	-0.397298433017293	0.691147402770424	0.788787942859021
TRINITY_DN101415_c0_g2	1.87675601687417	-1.95808057823436	1.1741087512847	-1.66771653485408	0.0953720114539762	0.183296286810808
TRINITY_DN101417_c1_g1	2.64117429774651	-5.2528025823688	1.13304610305189	-4.63600074897238	3.55214678314094e-06	3.47884551898958e-05
TRINITY_DN10142_c0_g1	136.816061387008	-0.255238887530647	0.169543935985762	-1.5054439195754	0.132209984697393	0.235521486344088
TRINITY_DN101423_c0_g1	0	NA	NA	NA	NA	NA
TRINITY_DN101424_c0_g1	0.44693812897397	-1.89911196711459	2.5328008945499	-0.749807050053209	0.453370922064881	NA
TRINITY_DN101426_c0_g1	0.135421473052816	-0.840956400051453	3.11653965008542	-0.269836579819674	0.787285979660023	NA
TRINITY_DN101427_c0_g1	1.14181014270107	-2.1059719645174	1.7770738485036	-1.18507847397043	0.235986421184553	0.366547509283893
TRINITY_DN101429_c0_g1	0	NA	NA	NA	NA	NA
TRINITY_DN10143_c0_g1	57.6715732580452	1.15059635391387	0.404923023563898	2.84151872567529	0.00448992150725094	0.0160245788006612
TRINITY_DN10143_c0_g2	8.1645877192929	2.20326790249757	0.568069182524856	3.87852038145226	0.000105093723053816	0.000665408143930345
TRINITY_DN10143_c0_g3	0	NA	NA	NA	NA	NA
TRINITY_DN101430_c0_g1	2.45961472687433	-1.09002393171408	1.1230626852237	-0.970581558853023	0.331756692795296	0.470873376941125
TRINITY_DN101432_c0_g1	1.48180784740944	1.2986071283928	1.30907796618925	0.992001364267914	0.321196859909107	0.459810308442509
TRINITY_DN101435_c0_g1	1.11182817359986	-2.2506183963751	1.87319114940393	-1.20148891216535	0.229561604969875	0.359157553662557
TRINITY_DN101436_c0_g1	3.67219696672994	-5.22908065323543	1.36537171976909	-3.829785381903	0.000128255067199307	0.000790653050614533
TRINITY_DN101438_c0_g1	1.33336365574595	-1.12451674601801	1.35379202201109	-0.830642172309091	0.40617580328788	0.545350660589947
TRINITY_DN101439_c0_g1	0.509923688825609	-1.5105432815138	2.96988377882801	-0.508620334668416	0.611018372743549	NA
TRINITY_DN101440_c0_g1	0	NA	NA	NA	NA	NA
TRINITY_DN101440_c0_g2	0.0322064299303209	-0.360065059486044	3.11653965008542	-0.115533604546368	0.908022186228282	NA
TRINITY_DN101440_c0_g3	0.0675505594702836	-0.360065059486044	3.11653965008542	-0.115533604546367	0.908022186228282	NA
TRINITY_DN101443_c0_g1	1.03221201654013	-3.91845436868424	2.50739781643185	-1.56275735067058	0.118109679234529	NA
TRINITY_DN101444_c0_g1	3.44298898036211	2.39204686548763	0.846819350393531	2.82474280302642	0.00473185818725222	0.01673875222828
TRINITY_DN101444_c0_g2	1.75391278633822	2.73009072727368	1.17104486746398	2.33132888681368	0.0197360241460845	0.0533547412564389
TRINITY_DN101447_c0_g1	0.897071230929825	-1.64588693515179	1.95442470764774	-0.84213371265282	0.399713112631413	NA
TRINITY_DN101447_c0_g2	2.5888312485732	0.914573167919275	1.04494176233519	0.875238411254063	0.381444197289272	0.521040107759399
TRINITY_DN101447_c0_g3	5.54453278597862	-1.56905084272551	0.607453416511626	-2.5829978070351	0.00979459455623657	0.0304367917934812
TRINITY_DN101447_c0_g4	8.14179284231362	-0.329610130360077	0.460431376033634	-0.715872435105289	0.474070120435423	0.608492042865175
TRINITY_DN101450_c0_g1	0.510462161050268	-1.32980088647187	2.5213873317588	-0.527408411124311	0.597910003779839	NA
TRINITY_DN101451_c0_g1	5.23317582352741	5.40216894279528	0.980255281300119	5.51098172675015	3.56837772060298e-08	5.79132112833379e-07
TRINITY_DN101452_c0_g1	1.36169666187742	0.482843278319531	1.09736550657084	0.440002237566561	0.659935486720179	0.764850308885877
TRINITY_DN101452_c0_g2	0.86944122850449	1.47771361629721	1.67729141618671	0.881011851629673	0.378311405315603	NA
TRINITY_DN101453_c0_g1	0	NA	NA	NA	NA	NA
TRINITY_DN101457_c0_g1	1.20782696481388	-1.88414153315479	1.51378976886489	-1.24465204608141	0.213259680177674	0.339654749918591
TRINITY_DN101458_c0_g1	0.371396197477677	-1.78931542296731	3.11067789065621	-0.575217198907678	0.565144412392943	NA
TRINITY_DN101458_c0_g2	0.0966977661240793	-1.32185007607894	3.11653965008542	-0.424140304469641	0.671463493229106	NA
TRINITY_DN101459_c0_g1	0.61614013158899	-2.01141183494056	2.43481733115371	-0.826103793990769	0.408745215671046	NA
TRINITY_DN10146_c0_g1	0.425194417312805	-1.16578998955064	3.10758800062028	-0.375143033541751	0.707554094005538	NA
TRINITY_DN101460_c0_g1	1.34202598421603	-1.5039180112736	1.45047505502095	-1.03684513985101	0.299808034551141	0.437139181291514
TRINITY_DN101463_c0_g1	0.309645129367485	-2.26964278824625	3.11070509397399	-0.72962325893347	0.465620501058655	NA
TRINITY_DN101467_c0_g1	0.564373458160331	2.19308938344628	1.75007033747191	1.25314356599766	0.21015346353298	NA
TRINITY_DN101474_c0_g1	0.616653586098741	-0.176371933966436	1.87126609679447	-0.0942527277486435	0.924908400469336	NA
TRINITY_DN101476_c0_g1	2.61635361853732	-3.19452292975917	1.12974594514455	-2.82764717456049	0.00468914557043571	0.0166131841391857
TRINITY_DN101477_c0_g1	0.444746248308052	-1.22787127101393	3.06953827653439	-0.400018230885277	0.689143089046955	NA
TRINITY_DN101478_c0_g1	1.25297711915619	0.95778756867536	1.74820343398914	0.547869630074934	0.58378142339769	0.703542229545145
TRINITY_DN10148_c0_g1	73.3002522303906	0.0681900642927598	0.23114379402216	0.295011443336534	0.76798513802998	0.846639256712865
TRINITY_DN101481_c0_g1	11.662926493852	-1.1705971390846	0.944047456859752	-1.23997700600607	0.214983899163854	0.34170336296004
TRINITY_DN101482_c0_g1	1.28018458100886	3.38161702103819	1.32837252367874	2.5456842570586	0.0109063787841449	0.0331798119952657
TRINITY_DN101482_c0_g2	1.7868271434241	-0.340759269731103	1.10143365667674	-0.309377934536016	0.757034053307637	0.838439114803198
TRINITY_DN101484_c0_g1	0	NA	NA	NA	NA	NA
TRINITY_DN101486_c0_g1	1.4773224581556	1.31366397906105	1.49511301943604	0.878638579146723	0.379597271013969	0.519369668021266
TRINITY_DN101486_c0_g2	1.9017168959046	0.399945735809469	1.25144186675422	0.319587946059998	0.749280713182392	0.832886519586268
TRINITY_DN101489_c0_g1	3.57282207143494	3.29143416070407	1.0591551240754	3.1076034906382	0.00188610934839554	0.00778120413206363
TRINITY_DN10149_c0_g1	1.08966139271115	-0.414909993309244	1.59340478505322	-0.260392084422783	0.794561348137037	0.865138726644552
TRINITY_DN10149_c0_g2	0.697653525975297	-2.72981126053493	2.32488663872624	-1.17416961974135	0.24032709206429	NA
TRINITY_DN10149_c0_g3	0.399348274042167	1.69493282212699	3.05903833276954	0.554073744016296	0.579528378208783	NA
TRINITY_DN10149_c0_g4	0.0615663121646458	-0.360065059486044	3.11653965008542	-0.115533604546368	0.908022186228282	NA
TRINITY_DN10149_c1_g1	3.07507809060935	2.54076190042684	1.12810783366902	2.25223318604513	0.0243075398878593	0.0629533095372293
TRINITY_DN101490_c0_g1	2.35525242495436	-2.15417695713535	1.39163852087665	-1.54794289236716	0.121636046508741	0.220997021189277
TRINITY_DN101492_c0_g1	0.0792028889586438	-0.360065059486044	3.11653965008542	-0.115533604546367	0.908022186228282	NA
TRINITY_DN101495_c0_g1	0.408917934689393	-0.250947499560103	2.27029619316438	-0.110535136479407	0.911984985704927	NA
TRINITY_DN1015_c0_g1	163.12846192506	0.323881984585131	0.212234882431308	1.52605443966054	0.126996307236852	0.22827319218622
TRINITY_DN1015_c0_g2	133.390663363701	-0.349774830941259	0.153475482867937	-2.27902740167453	0.0226654364722598	0.0595492938904826
TRINITY_DN1015_c0_g3	120.005423454405	0.91661474328426	0.198577188848451	4.6159115686938	3.91373584851363e-06	3.78866574852067e-05
TRINITY_DN1015_c1_g1	47.9523470453081	0.0794540509147094	0.287010655807879	0.276833104649239	0.781908260345962	0.856535110351749
TRINITY_DN1015_c1_g2	205.11240303546	-0.491216577345726	0.160418111338412	-3.06210173681371	0.00219788736898069	0.00883595996085941
TRINITY_DN1015_c1_g3	2.01164672425361	0.463636464659576	0.97840724393921	0.473868593606184	0.635593616442201	0.745758535148439
TRINITY_DN1015_c10_g1	7.89013099490908	0.928923541107632	0.684011288550509	1.35805293955911	0.174446886463416	0.291532831430707
TRINITY_DN1015_c15_g1	1.03358387954727	-3.92022586789052	2.50690542624293	-1.56377094518708	0.117871369905848	NA
TRINITY_DN1015_c18_g1	11.0988794500891	3.3927101527105	0.633043804402265	5.35936080428743	8.35169129626092e-08	1.23709511259087e-06
TRINITY_DN1015_c19_g1	201.993506495466	-0.349672120372524	0.171531752051022	-2.03852707263501	0.0414972501296627	0.0961585044195402
TRINITY_DN1015_c2_g1	532.559026986946	-0.473566042091365	0.143822105104853	-3.29272083554967	0.00099222940978674	0.00453839031778276
TRINITY_DN1015_c2_g2	130.547651046793	-0.587828573163607	0.166867303904905	-3.52273069323754	0.000427125134897286	0.00221494822684097
TRINITY_DN1015_c20_g1	29.5798773083091	0.986675768074844	0.574166590865379	1.7184485892635	0.0857148241305383	0.169031143327282
TRINITY_DN1015_c21_g1	0	NA	NA	NA	NA	NA
TRINITY_DN1015_c22_g1	0.828808486416456	0.631260338237489	2.01155134028103	0.313817661819806	0.753659529353087	NA
TRINITY_DN1015_c3_g1	1576.82358505558	-0.384926927179294	0.136609291341976	-2.81772142581211	0.00483657527206631	0.0170463510535821
TRINITY_DN1015_c4_g1	44.9247823892464	1.02052872841606	0.600151904964869	1.70045070251973	0.0890461816769211	0.173914370730956
TRINITY_DN1015_c4_g2	5.81876012666667	0.874139840117526	0.70015317741224	1.24849799775006	0.211848741196901	0.338091095081898
TRINITY_DN1015_c5_g1	277.445975235907	0.14323654966	0.139889749716427	1.0239245545178	0.305870911379304	0.443501266847416
TRINITY_DN1015_c6_g1	31.577910341353	-3.43888991189121	0.763769373865866	-4.50252396804686	6.71511790469744e-06	6.07294272788949e-05
TRINITY_DN1015_c7_g1	13.5743204658113	1.10203844766967	0.455153754446233	2.42124433096346	0.0154674771742138	0.0439212271450142
TRINITY_DN1015_c7_g2	5.77892164589914	-0.105997647410445	1.03913382823661	-0.102005771085637	0.918752094317315	0.948580392492233
TRINITY_DN1015_c8_g1	460.705531569667	-1.20864303806557	0.201656926091698	-5.99356075434758	2.05295417243812e-09	4.28834660795526e-08
TRINITY_DN1015_c9_g1	82.3879858362492	-0.0142219641979503	0.483746915503755	-0.0293995966530146	0.97654589449112	0.985183705304263
TRINITY_DN10150_c0_g1	3.01447680941781	1.15609651908512	1.02564279271816	1.12719216406838	0.259661242800326	0.393656238591301
TRINITY_DN10150_c2_g1	0.197896130229247	-0.407311360902176	3.11167537323365	-0.130897767937437	0.895856180418765	NA
TRINITY_DN10150_c2_g2	1.40914899021645	0.345369363703015	1.47624169797917	0.233951773734472	0.815022418679577	0.879613623594733
TRINITY_DN10150_c2_g3	0.863903820332092	0.056536928785104	1.80105030186222	0.0313910881482027	0.974957648277906	NA
TRINITY_DN101500_c0_g1	0	NA	NA	NA	NA	NA
TRINITY_DN101501_c0_g1	1.15454468766738	1.98550294592404	1.62688181802992	1.22043465230215	0.222300147840059	0.350569994668092
TRINITY_DN101505_c0_g1	0.82602827155587	-3.59873026094933	2.54962253910912	-1.41147570110781	0.158104395473574	NA
TRINITY_DN101506_c0_g1	1.17947829857649	0.229552102811646	1.52755632928554	0.150274067417868	0.880548391843489	0.924018247894108
TRINITY_DN101507_c0_g1	0.135483058367998	-0.840956400051453	3.11653965008542	-0.269836579819674	0.787285979660023	NA
TRINITY_DN101507_c0_g2	4.78894229354841	-1.5562772850171	0.733938754356411	-2.12044571264232	0.0339684751156386	0.0820995424037758
TRINITY_DN10151_c0_g1	57.3786574603846	-1.83312081267152	0.516921893085683	-3.54622397927276	0.00039079389911873	0.0020553550210059
TRINITY_DN101510_c0_g1	0.0966977661240794	-1.32185007607894	3.11653965008542	-0.424140304469641	0.671463493229106	NA
TRINITY_DN101515_c0_g1	4.34561400593096	0.14299998525993	0.731314007906542	0.195538419494085	0.844971463717551	0.900593453593302
TRINITY_DN101516_c0_g1	1.97329026474308	-1.72006048713472	1.19446996163032	-1.44001987692267	0.149861775571556	0.259319299367419
TRINITY_DN101516_c1_g1	0.897242532233977	2.84682070110809	1.60290886906368	1.77603403166084	0.0757273080938418	NA
TRINITY_DN10152_c0_g1	1.18784280815977	-1.10188975170885	1.91062802223132	-0.576716000648839	0.564131321677618	0.686788338663097
TRINITY_DN101521_c0_g1	1.37518407678019	-2.1589913477155	1.90070446039825	-1.135890083229	0.256002569139265	0.389688893986213
TRINITY_DN101522_c0_g1	6.41810664605191	3.10861926716909	0.804748452302522	3.86284590951968	0.000112073705820161	0.000704093139633595
TRINITY_DN101522_c0_g2	9.04623461308387	1.71599223123005	0.708564338996686	2.42178746062759	0.0154443805337172	0.0438705177423835
TRINITY_DN101524_c0_g1	0.206553256875354	-1.80274141664435	3.11653965008542	-0.578443279742948	0.562964881139521	NA
TRINITY_DN101526_c0_g1	2.45460689326497	3.23797434753547	1.05703414758219	3.06326371285343	0.00218937028778371	0.00880902387160285
TRINITY_DN101527_c0_g1	7.98678151184755	-0.559308132206942	0.608908677004731	-0.918541898529385	0.358335234136785	0.497685424018432
TRINITY_DN101529_c0_g1	0.103276628437677	-1.32185007607894	3.11653965008542	-0.424140304469641	0.671463493229106	NA
TRINITY_DN101529_c0_g2	0	NA	NA	NA	NA	NA
TRINITY_DN10153_c0_g1	1.66811105607219	-1.76581090614668	1.36074868266552	-1.29767599898586	0.194398694454659	0.316715793556878
TRINITY_DN101531_c0_g1	1.40691427716935	-1.63743626687207	1.21637967235197	-1.34615556646549	0.17825235150953	0.296376224978457
TRINITY_DN101532_c0_g1	2.01005395301131	1.49467842589566	1.06166935915584	1.40785679929966	0.159173477466247	0.271686151023035
TRINITY_DN101533_c0_g1	3.44917649378139	-0.107545625119353	0.894718519199702	-0.12020051313518	0.904324311300735	0.939203265380419
TRINITY_DN101534_c0_g1	1.28778528174126	2.17528295337885	1.86384297547111	1.16709560945123	0.243171760750003	0.375013377066349
TRINITY_DN101538_c0_g1	0.43190671479386	-1.41227193583249	2.21924525236865	-0.636374882102437	0.524532108344544	NA
TRINITY_DN101538_c0_g2	7.19798949986759	-0.927925146822006	0.503844339337169	-1.84169013001661	0.0655204887504082	0.13708735130369
TRINITY_DN10154_c0_g1	0.874933633958641	-0.559075423426107	1.58406221638614	-0.352937793505089	0.72413507661758	NA
TRINITY_DN10154_c1_g1	0.129146036161033	0.20116472460483	3.11041811054799	0.0646744963073111	0.948433169296754	NA
TRINITY_DN101540_c0_g1	23.554907424591	-1.84439338286011	1.15681897993635	-1.59436646082829	0.110853979868462	0.205927882625236
TRINITY_DN101540_c0_g2	0.0966977661240793	-1.32185007607894	3.11653965008542	-0.424140304469641	0.671463493229106	NA
TRINITY_DN101543_c0_g1	1.51069875674675	0.942971126878987	1.18503221620489	0.795734591839948	0.426186316330598	0.564191895985662
TRINITY_DN101546_c0_g1	0.193395532248159	-1.80274141664435	3.11653965008542	-0.578443279742948	0.562964881139521	NA
TRINITY_DN101547_c0_g1	3.62178024464129	-0.80233791199528	0.689383463918465	-1.16384850230491	0.244485412348798	0.376488386947314
TRINITY_DN101551_c0_g1	6.05125214338935	4.1109243019273	0.934497511939639	4.3990746357309	1.08713436560453e-05	9.27704776518048e-05
TRINITY_DN101551_c0_g2	6.44746702673131	2.90501364722069	0.81078998734446	3.58294218301257	0.000339745826918235	0.00182145805507447
TRINITY_DN101552_c0_g1	0.391281357895395	-0.268549496525215	2.66755377970443	-0.100672570715695	0.919810386124089	NA
TRINITY_DN101552_c1_g1	0.338393505575915	-0.590904980645483	2.72148197493713	-0.217126178342274	0.828110013208026	NA
TRINITY_DN101554_c0_g1	11.269625117499	-4.07459221381682	0.804311144127336	-5.06594026897101	4.06389340982229e-07	5.10586193425285e-06
TRINITY_DN101557_c0_g1	0	NA	NA	NA	NA	NA
TRINITY_DN101558_c0_g1	1.21474545678125	0.361895803204179	1.25484311440009	0.288399242145257	0.773041147778035	0.850259423449486
TRINITY_DN101558_c0_g2	2.4280798473619	-2.87880838390311	1.31288147684073	-2.19274049842685	0.0283260811099006	0.0710206653537718
TRINITY_DN10156_c0_g1	1.78532884093376	-0.154709635884922	1.06875206197612	-0.144757274759184	0.884902516625395	0.926880222509179
TRINITY_DN10156_c0_g2	3.10622121787869	2.15562099138751	0.881067850885415	2.44660043970649	0.0144210610246709	0.0415310507559841
TRINITY_DN10156_c1_g1	0.548037101305789	0.480459401880012	1.89211529305681	0.253927127825179	0.799551856536762	NA
TRINITY_DN10156_c2_g1	0.806555521635842	0.579674070147057	1.83698725236482	0.315556936718435	0.752338828180291	NA
TRINITY_DN101560_c0_g1	2.40200745048969	-1.03885133310829	0.986469771932626	-1.05310001650942	0.292295155302042	0.429084928150001
TRINITY_DN101560_c0_g2	2.71187556747753	-1.08782919139561	0.794683650573901	-1.36888331678903	0.171035751499655	0.287228686921588
TRINITY_DN101564_c0_g1	5.5916498342831	1.53129238266257	1.01816371199034	1.50397462080941	0.132587901587192	0.236049854552402
TRINITY_DN101566_c0_g1	0.309768299997849	-2.27002065239024	3.11068701636619	-0.729748971994621	0.465543640738464	NA
TRINITY_DN101566_c0_g2	3.80306156480978	2.21741458283764	1.29081614269076	1.71783921001744	0.0858259474151608	0.169156388667648
TRINITY_DN101566_c0_g3	4.60647842065759	-0.240253720566306	0.820891360342454	-0.292674198040139	0.769771193695896	0.847816838939636
TRINITY_DN101567_c0_g1	2.30956990977083	-5.04639934557215	1.41271523682203	-3.57212778204635	0.000354092553643335	0.00188776271480238
TRINITY_DN101568_c0_g1	1.50050603225209	-4.4705292584799	1.66829126603356	-2.67970548638595	0.00736869607036145	0.0240984643101092
TRINITY_DN101568_c1_g1	0.916085590051169	-3.75525721485236	2.05576393662406	-1.82669670770622	0.0677453835555204	NA
TRINITY_DN101568_c2_g1	0.20643008624499	-1.80274141664435	3.11653965008542	-0.578443279742947	0.562964881139521	NA
TRINITY_DN101570_c0_g1	2.47114579405894	-1.2730917596764	1.43570210640762	-0.886738101166333	0.375219920040991	0.514940763575711
TRINITY_DN101575_c0_g1	4.27187672738512	0.0241761910969277	0.708466594454619	0.0341246733242781	0.972777733472591	0.982799093244958
TRINITY_DN10158_c0_g1	85.5751967955738	-1.17929472221561	0.578793463583406	-2.03750525258942	0.0415994361130635	0.0963468209206843
TRINITY_DN10158_c0_g2	3.47027465665516	2.76576989270845	1.01846990108417	2.71561279303814	0.00661532379129907	0.0220857223441078
TRINITY_DN10158_c1_g1	86.5269044837193	0.25186175382164	0.193102056411302	1.30429348346857	0.192133536320751	0.313853656168872
TRINITY_DN10158_c2_g1	3.66590001043174	3.78233265891489	1.00767852043165	3.7535112461211	0.000174374705303017	0.00103194291904206
TRINITY_DN10158_c5_g1	0.103215043122495	-1.32185007607894	3.11653965008542	-0.424140304469641	0.671463493229106	NA
TRINITY_DN101584_c0_g1	0.598957191673995	1.55612191846441	1.56070304699727	0.997064701999738	0.318733105041081	NA
TRINITY_DN101587_c0_g1	0	NA	NA	NA	NA	NA
TRINITY_DN101588_c0_g1	2.453147912905	1.30378512793072	1.15074241843123	1.13299475803467	0.257216454648014	0.390972915743522
TRINITY_DN101589_c0_g1	2.81311112870811	3.99086397125854	1.05613990525974	3.77872661697889	0.000157632362368968	0.000945742841544026
TRINITY_DN101589_c0_g2	7.50939944661162	2.12395966693399	0.566806516898551	3.74723931996383	0.00017879148770916	0.00105381617866019
TRINITY_DN10159_c0_g1	1574.57602810208	-0.976867931892001	0.197415677871652	-4.94827939920305	7.48723830150587e-07	8.79628752833081e-06
TRINITY_DN101590_c0_g1	3.65211003314973	1.91871623121763	0.873643944542081	2.196222206088	0.0280760427035146	0.0705332993312354
TRINITY_DN101592_c0_g1	0.0322064299303209	-0.360065059486044	3.11653965008542	-0.115533604546368	0.908022186228282	NA
TRINITY_DN101594_c0_g1	6.93127457657362	-1.2732329328323	0.703408918556349	-1.81008926563718	0.0702819453476755	0.144813065301121
TRINITY_DN101597_c0_g1	6.76987951086856	3.52131727955978	0.894942047427547	3.9346874914209	8.33050170556025e-05	0.000542675543889757
TRINITY_DN101597_c0_g2	21.8180730373245	1.92935140970581	0.45444266272186	4.24553319477107	2.18074219702639e-05	0.000170027753235611
TRINITY_DN1016_c0_g1	1001.72421367967	-6.07476756189042	0.23302387809012	-26.0692921758905	8.13154694225778e-150	1.49813994554769e-145
TRINITY_DN1016_c0_g2	1884.40082021551	-5.35937053118692	0.223364052724067	-23.9938811363153	3.22141628508617e-127	4.94589411276421e-123
TRINITY_DN10160_c0_g1	279.091913215849	0.822036122249336	0.184016566587167	4.46718541430859	7.9255434377002e-06	7.03704227409643e-05
TRINITY_DN101601_c0_g1	0.267064538271493	1.13198290823838	3.08514415622369	0.366914105441335	0.713683089551894	NA
TRINITY_DN101601_c0_g2	0.794368955383005	-1.13436541073487	1.78189977088193	-0.636604498901435	0.524382494005357	NA
TRINITY_DN101603_c0_g1	0.0937727420949667	0.0735801565163272	3.11167539528333	0.0236464756664078	0.981134600281069	NA
TRINITY_DN101608_c0_g1	0.371425362003781	-1.78931542296731	3.11067789065621	-0.575217198907678	0.565144412392943	NA
TRINITY_DN10161_c0_g1	75.4863800903734	-2.23437888882813	0.386591284204335	-5.77969286976251	7.48371171182798e-09	1.40091859211925e-07
TRINITY_DN101612_c0_g1	8.75409186367638	5.63978286953802	0.936196681579506	6.02414319608872	1.70007801689063e-09	3.60768225841853e-08
TRINITY_DN101613_c0_g1	7.32748064877431	-2.27914264647829	0.943223690670122	-2.41633312333265	0.0156777107572424	0.0443868530364327
TRINITY_DN101614_c0_g1	0.728743849546005	-3.42776974444325	1.87679838596584	-1.82639209947917	0.0677912210712573	NA
TRINITY_DN101615_c0_g1	0	NA	NA	NA	NA	NA
TRINITY_DN101616_c0_g1	7.79762089786152	0.146840519268733	0.702533692947058	0.209015625503671	0.834436040629608	0.893360454967387
TRINITY_DN101617_c0_g1	0.961776409877815	-1.03748903392076	1.40150017951919	-0.740270353926523	0.459135965771802	NA
TRINITY_DN101617_c0_g2	0.690554235923953	-2.00086168397891	1.80773971265462	-1.10683062941661	0.268367162858535	NA
TRINITY_DN101618_c0_g1	2.38065655633533	0.886871410110735	1.62604776630382	0.545415349099299	0.585467886171776	0.704947536222752
TRINITY_DN10162_c0_g1	0.155368218785716	0.530261432074348	3.10757211304713	0.170635278212225	0.864510556715399	NA
TRINITY_DN101621_c1_g1	0.0615954766907491	-0.360065059486044	3.11653965008542	-0.115533604546368	0.908022186228282	NA
TRINITY_DN101622_c0_g1	28.9589351168621	1.80990112340871	0.316778008813974	5.71346833760662	1.10696477867317e-08	2.00024496756755e-07
TRINITY_DN101623_c0_g1	3.18817605915109	1.67501099896179	0.833434405024717	2.00976944179802	0.0444555964377007	0.101429228191816
TRINITY_DN101623_c0_g2	1.60273192784527	1.9299031178504	1.15672935359168	1.66841371480544	0.0952336275673333	0.183091443971098
TRINITY_DN101626_c0_g1	5.55102549834466	-1.26915079958999	0.641511052870014	-1.97837713615692	0.0478861770742613	0.107502185235839
TRINITY_DN101627_c0_g1	0.646183254973281	0.89388150081395	1.75708683929566	0.508729267571243	0.610942004592159	NA
TRINITY_DN101628_c0_g1	2.51343622799111	3.28792660309613	1.12520501188252	2.92206892821716	0.00347714579278261	0.0129486565575081
TRINITY_DN101629_c0_g1	0.515907936131247	-1.52344899661092	2.5139848041541	-0.60598973951377	0.544521566633373	NA
TRINITY_DN10163_c0_g1	1110.96094963743	2.16582078106269	0.137486063827977	15.7530204935721	6.54776984816914e-56	1.34038669031887e-52
TRINITY_DN101632_c0_g1	0	NA	NA	NA	NA	NA
TRINITY_DN101632_c0_g2	1.99996259214455	-3.79258398690388	1.3336809023005	-2.84369670463298	0.00445934740320012	0.015934469489348
TRINITY_DN101637_c0_g1	1.69617474349586	-1.49324971346396	1.17666987547879	-1.26904728724899	0.204424199083736	0.328972150226136
TRINITY_DN101638_c0_g1	3.52771389114788	4.87020895895593	1.12962983304417	4.31133174469333	1.62274229683266e-05	0.000131369538309103
TRINITY_DN101638_c0_g2	19.3097798069849	4.38316567192646	0.634498572862084	6.90807806257934	4.91263650004905e-12	1.66622666328431e-10
TRINITY_DN10164_c0_g1	0.340375418344325	-0.764985731169182	2.71728995123652	-0.281525249383515	0.778307564661704	NA
TRINITY_DN101642_c0_g1	0.754358297441721	0.512543149920559	1.77680580719594	0.288463234330277	0.77299216967485	NA
TRINITY_DN101646_c0_g1	0.20643008624499	-1.80274141664435	3.11653965008542	-0.578443279742947	0.562964881139521	NA
TRINITY_DN101647_c0_g1	0	NA	NA	NA	NA	NA
TRINITY_DN101647_c1_g1	0.309829885313032	-2.2702095500704	3.11067798078659	-0.7298118172606	0.465505220108855	NA
TRINITY_DN101648_c0_g1	7.92500474124085	0.808622461427401	0.648604398529748	1.24671134401861	0.212503357809169	0.338830560771676
TRINITY_DN101648_c1_g1	2.99613477319665	-0.249342299867574	0.850441065397645	-0.293191744863575	0.769375593626413	0.847514035761571
TRINITY_DN101648_c2_g1	0	NA	NA	NA	NA	NA
TRINITY_DN101649_c0_g1	14.1065837834362	2.74651372923508	0.691955164383136	3.96920764611034	7.21120220828311e-05	0.000480012093521809
TRINITY_DN10165_c0_g1	37.0509734814336	-2.02691100028892	0.742164330509482	-2.73108113252692	0.00631269290161648	0.0212551247269275
TRINITY_DN101651_c0_g1	19.0352387134338	3.13235147286092	0.568719284699527	5.5077286055384	3.63493214796176e-08	5.88896086067692e-07
TRINITY_DN101656_c0_g1	0	NA	NA	NA	NA	NA
TRINITY_DN101657_c0_g1	0.314632630048494	-1.80274141664435	3.11653965008542	-0.578443279742947	0.562964881139521	NA
TRINITY_DN10166_c0_g1	84.5305179906726	-2.64650738450107	0.663318369064794	-3.98979963155906	6.6129134203402e-05	0.000445661695345906
TRINITY_DN10166_c1_g1	0.442991008816003	1.85057425786852	2.50903922673381	0.73756290382018	0.460780104846313	NA
TRINITY_DN10166_c2_g1	3.11593078441027	-1.43977527737349	1.13141116794626	-1.27254822841017	0.203178399790796	0.32744229058058
TRINITY_DN10166_c2_g2	1.1858636293244	-2.30246409273877	1.9148259793393	-1.20244038757675	0.229192949324182	0.35877218085227
TRINITY_DN10166_c2_g3	4.7982052934681	-0.251544000867568	0.927214837705441	-0.271289878719002	0.786168090296485	0.85927028677561
TRINITY_DN10166_c2_g4	4.85348303299296	-0.0758190762486088	0.892820092243048	-0.084920889334073	0.932324284487192	0.957136115307704
TRINITY_DN10166_c3_g1	0.208188447216355	-1.80274141664435	3.11653965008542	-0.578443279742948	0.562964881139521	NA
TRINITY_DN101662_c0_g1	10.3240124278102	3.43771443389191	0.633783896751659	5.42411135958372	5.82435643038446e-08	8.96015180378401e-07
TRINITY_DN101663_c0_g1	0.468530224640652	1.93790648015293	2.10075146509361	0.922482507975583	0.356276950224073	NA
TRINITY_DN101663_c0_g2	0.874750929856244	0.129881173673258	1.59964419237313	0.0811937894017389	0.935287838549931	NA
TRINITY_DN101666_c0_g1	0.193395532248159	-1.80274141664435	3.11653965008542	-0.578443279742947	0.562964881139521	NA
TRINITY_DN101668_c0_g1	1.63802123930801	-0.0906825445511962	1.15874536711619	-0.0782592510180916	0.93762183098547	0.960369875007511
TRINITY_DN101669_c0_g1	0.706130170566524	-0.279361556526904	2.01185211778074	-0.138857898181436	0.889562440961679	NA
TRINITY_DN10167_c0_g1	800.31097527579	-0.271619359030387	0.181757482486634	-1.49440537640788	0.135069697183148	0.239324590013741
TRINITY_DN101672_c0_g1	0.826186999945354	-0.740352062296325	1.75691316694433	-0.421393655774102	0.673467651067522	NA
TRINITY_DN101677_c0_g1	0.480592971117387	-1.64135367491609	2.54801458076816	-0.644169655583865	0.519465425627223	NA
TRINITY_DN10168_c0_g1	0.658979068714745	0.942925708972126	2.02338805508916	0.466013282326399	0.641205993235631	NA
TRINITY_DN10168_c0_g2	13.0697436584218	1.52980113347074	0.663502624186509	2.30564443561373	0.0211305082162593	0.056367228009192
TRINITY_DN10168_c0_g3	3.34668208102283	2.77736460167553	1.02338442557722	2.7139015723334	0.00664959201154776	0.0221779061010778
TRINITY_DN10168_c0_g4	0.136300653538498	-0.840956400051453	3.11653965008542	-0.269836579819674	0.787285979660023	NA
TRINITY_DN10168_c0_g5	0.860213079439286	-2.3703432672711	1.96778579085251	-1.20457383028677	0.228367864414832	NA
TRINITY_DN10168_c1_g1	3.79681124672923	0.037783725023082	0.778234610743394	0.0485505585352852	0.961277472034868	0.975606718885706
TRINITY_DN10168_c2_g1	7.43093732763651	1.71427198115812	0.83114183817225	2.06255046061445	0.0391553586093414	0.0918828326812187
TRINITY_DN10168_c3_g1	1.47316123566524	-0.737921377142283	1.67513954724668	-0.440513375948386	0.659565326651611	0.76461369852409
TRINITY_DN101680_c0_g1	1.68728265195161	-4.60773897271987	1.33688664353654	-3.44661904956336	0.00056764840103018	0.0028248718629193
TRINITY_DN101682_c0_g1	0.123132624329292	0.201164697278103	3.11041811080762	0.064674487516365	0.94843317629626	NA
TRINITY_DN101683_c0_g1	1.24945903687353	1.50090509251204	1.50653440992782	0.996263399376286	0.319122182215196	0.45760120020363
TRINITY_DN101684_c0_g1	0.613044964904817	2.32928245877172	1.69070574780264	1.37769831432762	0.16829645202849	NA
TRINITY_DN101684_c0_g2	1.23034157428454	3.32445019936078	1.50782011028145	2.20480558436127	0.0274677400194534	0.0693252073440925
TRINITY_DN101687_c0_g1	0	NA	NA	NA	NA	NA
TRINITY_DN101688_c0_g1	0	NA	NA	NA	NA	NA
TRINITY_DN10169_c0_g1	18.7787411505967	-1.23819173922747	0.37608739948452	-3.29229785662744	0.000993723058865741	0.00454386848305635
TRINITY_DN101695_c0_g1	0.568550834496792	-1.67334805541146	2.43896627505404	-0.686089050318825	0.492656955315458	NA
TRINITY_DN101696_c0_g1	9.40243203519721	3.30761272462576	0.670096756124205	4.93602258837481	7.97318768433433e-07	9.30190221449433e-06
TRINITY_DN101697_c0_g1	0.104094223608177	-1.32185007607894	3.11653965008542	-0.424140304469641	0.671463493229106	NA
TRINITY_DN101699_c0_g1	2.26296850998424	-1.57782465980435	1.25966162587257	-1.25257817448506	0.210359261904137	0.336290801370064
TRINITY_DN1017_c0_g1	811.243071279793	-0.567701673113255	0.173217432330781	-3.27739342094134	0.00104770275462926	0.00474826970646919
TRINITY_DN10170_c0_g1	1623.82096843056	-0.153302604292025	0.135031708167037	-1.13530819074277	0.256246211557311	0.389915187992987
TRINITY_DN101700_c0_g1	0	NA	NA	NA	NA	NA
TRINITY_DN101701_c0_g1	1.57413902391156	-4.49463322069276	1.70977960753776	-2.62877928879117	0.00856919573275225	0.0272672104216029
TRINITY_DN101703_c0_g1	20.7245934274059	1.63804234705486	0.395692822053571	4.13968173229357	3.47787993406892e-05	0.000255709810556705
TRINITY_DN101703_c1_g1	1.25568057691819	-3.66185222908323	1.79952409402161	-2.03490036129477	0.0418608996472499	0.0968107513282113
TRINITY_DN101704_c0_g1	4.0914317822632	1.47733656093969	0.751788042524245	1.96509717816116	0.0494029911607628	0.110117938025995
TRINITY_DN101705_c0_g1	7.60744296283539	3.12306709629856	0.688752080934925	4.53438498807764	5.77715709577633e-06	5.34108725919129e-05
TRINITY_DN101706_c0_g1	0.381483025703563	1.63386163672402	3.06141761169779	0.533694465753701	0.593552938721511	NA
TRINITY_DN101708_c0_g1	0	NA	NA	NA	NA	NA
TRINITY_DN10171_c0_g1	49.0688166735554	2.2598377601745	0.34350227718325	6.57881449492963	4.74213958812282e-11	1.3553867723186e-09
TRINITY_DN10171_c0_g2	7.27182098855281	0.264823055147324	0.545860683166308	0.485147700345804	0.627571577778294	0.739367763715938
TRINITY_DN101710_c0_g1	20.0741848158016	-0.189571357725483	0.504036876075995	-0.376106127792326	0.706837998904942	0.800989157731168
TRINITY_DN101715_c0_g1	0	NA	NA	NA	NA	NA
TRINITY_DN101717_c0_g1	0.358267637376585	-1.75043290393486	2.66695851495499	-0.656340507030498	0.511605060046117	NA
TRINITY_DN101717_c1_g1	0	NA	NA	NA	NA	NA
TRINITY_DN10172_c0_g1	0.727303109217226	-1.26898754750858	1.81177217781225	-0.700412316211251	0.483669846891594	NA
TRINITY_DN101720_c0_g1	0.190712348325678	0.723882200221412	3.10274313391762	0.233303940731767	0.815525398773318	NA
TRINITY_DN101721_c0_g1	0.443402112769537	1.00817886358875	2.17639434115302	0.463233543905759	0.643196974802624	NA
TRINITY_DN101725_c0_g1	0	NA	NA	NA	NA	NA
TRINITY_DN101726_c0_g1	0.103276628437677	-1.32185007607894	3.11653965008542	-0.424140304469641	0.671463493229106	NA
TRINITY_DN101727_c0_g1	0.80175779775775	2.73218489856396	1.61827679381137	1.68832977708907	0.0913479422378147	NA
TRINITY_DN10173_c0_g1	527.550971482575	-0.208166765635595	0.160460476567189	-1.29730865873647	0.19452500632473	0.316831013475484
TRINITY_DN10173_c1_g1	33.1646800145047	-0.0618282082213301	1.02859635302787	-0.0601093014177299	0.952068581900379	0.969426592881518
TRINITY_DN10173_c1_g2	6.2150003700961	-3.48885873705669	0.841715396873855	-4.14493871683276	3.39904601876614e-05	0.00025085460679596
TRINITY_DN10173_c2_g1	1.48521858208937	-0.544239834611954	1.07909231834139	-0.504349651425998	0.614015692223705	0.728372742676054
TRINITY_DN10173_c2_g2	68.8096413730886	-0.412245644258411	0.867282095537059	-0.475330514004363	0.634551413045385	0.744935351595155
TRINITY_DN10173_c4_g1	0.851641191291676	-3.64146705072943	2.13075606165588	-1.70900231906393	0.0874505199091179	NA
TRINITY_DN10173_c5_g1	0.0644128598606418	-0.0086194996573606	3.11253469851741	-0.00276928628666094	0.997790432051607	NA
TRINITY_DN101731_c0_g1	1.13128182234072	-1.8063944172786	1.73830441169888	-1.03917035768964	0.298725513800128	0.435981742224944
TRINITY_DN101731_c0_g2	2.60972015476052	-1.06469366739904	0.832512598625326	-1.27889195810021	0.200935104950528	0.324764293936971
TRINITY_DN101733_c0_g1	0.919357354124564	0.238795386504914	1.72233668840017	0.138646170701225	0.889729756680427	NA
TRINITY_DN101736_c0_g1	2.38522906279395	1.16247339796908	1.07882251904519	1.07753905526363	0.28123951259246	0.417184807921233
TRINITY_DN101737_c0_g1	7.74048948372003	1.73741144450906	0.822553299232985	2.11221746497056	0.0346678011867131	0.0834547567752588
TRINITY_DN101739_c0_g1	5.31263672744143	-0.0992679611626108	0.766559022225718	-0.12949813163034	0.896963503247713	0.934921446806619
TRINITY_DN10174_c0_g1	7.07963844452578	-1.91015798644352	0.763182920850373	-2.50288356075256	0.012318606444333	0.0365750566313901
TRINITY_DN10174_c0_g2	25.4615681982155	-0.336145583306585	0.412342802703894	-0.815209047186821	0.414952660065912	0.553376340445476
TRINITY_DN10174_c0_g3	0.606502045998867	-3.15756228458718	2.73834122541782	-1.15309306790478	0.248872186627235	NA
TRINITY_DN101740_c0_g1	0	NA	NA	NA	NA	NA
TRINITY_DN101745_c0_g1	1.72575414616253	-2.89952454652276	1.40377467190599	-2.0655199189382	0.0388738328233603	0.091361838092028
TRINITY_DN101745_c0_g2	0.0891760194140073	-0.360065059486044	3.11653965008542	-0.115533604546368	0.908022186228282	NA
TRINITY_DN10175_c0_g1	1.3941103700802	2.29194645899985	1.63548273742669	1.4013883525338	0.161097973371004	0.274236475522278
TRINITY_DN10175_c0_g2	1.35356502829463	1.18197989147648	1.38203645455924	0.855245089648115	0.392415479112411	0.53186945708422
TRINITY_DN10175_c0_g3	3.43371431444146	0.284066424232115	1.08885892368616	0.260884507673825	0.794181572332604	0.864939908275979
TRINITY_DN10175_c0_g4	0.193395532248159	-1.80274141664435	3.11653965008542	-0.578443279742948	0.562964881139521	NA
TRINITY_DN10175_c1_g1	3.94732039619734	-0.477340037866301	0.78576570642595	-0.607483928049595	0.543529805436939	0.669413098923009
TRINITY_DN10175_c1_g2	5.10096697595359	4.33462606912786	1.14240456008843	3.79430039109116	0.000148060337141852	0.000895781570811132
TRINITY_DN101751_c0_g1	0.516198386242839	-2.9230539532371	2.84875940734774	-1.02607961405857	0.304854058573309	NA
TRINITY_DN101752_c0_g1	0.238636516175311	-1.32184774061686	3.11653965008542	-0.42413955509298	0.671464039712025	NA
TRINITY_DN101755_c0_g1	1.99081772805742	1.89472451862618	1.32567284747534	1.42925497963887	0.152930960622018	0.263393171325948
TRINITY_DN101757_c0_g1	1.95633971499408	1.13510775216912	1.24073908613925	0.914864184460553	0.360262934375891	0.499670528592074
TRINITY_DN10176_c0_g1	3.96117770971897	1.82668486712904	0.864161675680995	2.1138230478568	0.0345303836703443	0.083180471570525
TRINITY_DN10176_c1_g1	2.5487042838943	-0.728817611834963	1.02062641698231	-0.714088524173083	0.475172441644364	0.609548911860956
TRINITY_DN10176_c1_g2	0.426393951910736	-2.09664942151406	2.56322820127194	-0.817972204142279	0.413373059092133	NA
TRINITY_DN10176_c5_g1	3.0638314535908	-0.987407791120322	0.765267008044531	-1.29027879255297	0.196953877477707	0.319951931706854
TRINITY_DN10176_c6_g1	0	NA	NA	NA	NA	NA
TRINITY_DN101761_c0_g1	14.345501724585	0.805304448195543	0.478287213746898	1.68372564653526	0.092234702510697	0.178735901730923
TRINITY_DN101762_c0_g1	0.720024220640679	-0.545088171570704	1.64113824756417	-0.332140313212334	0.739783310784335	NA
TRINITY_DN101764_c0_g1	1.06337340272325	-2.75499409751174	2.2187515863712	-1.24168659278237	0.214352218552334	NA
TRINITY_DN101764_c1_g1	1.53867266946785	-4.46232013809192	1.46604839950013	-3.04377409341561	0.0023363050662277	0.00929748083617719
TRINITY_DN101768_c0_g1	0.414741704091709	-2.62843118873621	3.02131798483471	-0.86996178552851	0.384321288337575	NA
TRINITY_DN10177_c0_g1	1.41486779229628	-0.723905721032107	1.61038962376003	-0.449522097231284	0.653055071286002	0.759235449944409
TRINITY_DN10177_c0_g2	0.310524309853167	-2.27233507307721	3.11057638274674	-0.730518975737435	0.465073018278419	NA
TRINITY_DN10177_c0_g3	15.9162926685044	1.75949610136814	0.429338354666746	4.09815727442722	4.16452289610682e-05	0.000299034753033334
TRINITY_DN10177_c1_g1	45.3204752499752	-3.88529456035007	0.516846425212889	-7.51730953493529	5.59149291756683e-14	2.58057483002675e-12
TRINITY_DN10177_c2_g1	0.552131970191929	1.38686096452215	2.46611426395585	0.562366871962174	0.573866085218901	NA
TRINITY_DN10177_c2_g2	2.41973774545738	2.21043711436111	1.07586311445313	2.05457096229635	0.0399204627503464	0.0932956112362474
TRINITY_DN10177_c2_g3	1.74966120441319	3.84159201473257	1.36112730698644	2.82236054997524	0.00476715491425496	0.0168409857166073
TRINITY_DN10177_c5_g1	0.260946091718442	-1.32184774061686	3.11653965008542	-0.42413955509298	0.671464039712025	NA
TRINITY_DN10177_c7_g1	2.73067085828655	2.88874387736249	1.0613423521387	2.7217832884379	0.00649307066831706	0.021758282171506
TRINITY_DN10177_c8_g1	0.103215043122495	-1.32185007607894	3.11653965008542	-0.424140304469641	0.671463493229106	NA
TRINITY_DN10177_c9_g1	0	NA	NA	NA	NA	NA
TRINITY_DN101772_c0_g1	1.7132932977751	1.32564250550311	1.38448538107628	0.957498377102813	0.338315765147327	0.477468286089083
TRINITY_DN101776_c0_g1	7.22335958346931	2.57220888210389	0.728156559684798	3.53249428010007	0.000411659131396298	0.00214707437012205
TRINITY_DN101776_c0_g2	3.31158612847018	2.36515856911322	1.11626030398816	2.11882350439501	0.0341053855857247	0.0823526609376508
TRINITY_DN101777_c0_g1	1.95228909165585	-0.263476099368865	0.905969279370003	-0.29082233290745	0.77118720404293	0.848879099144808
TRINITY_DN101779_c0_g1	7.07306024284242	-4.46532698395616	0.79196088526173	-5.63831758241499	1.71719596882918e-08	2.98690285975406e-07
TRINITY_DN10178_c0_g1	32.8548606557521	3.72743110244354	0.669102988943916	5.57078830020885	2.5358931086895e-08	4.24657221013212e-07
TRINITY_DN101780_c0_g1	0.309645129367485	-2.26964278824625	3.11070509397399	-0.72962325893347	0.465620501058655	NA
TRINITY_DN101783_c0_g1	7.28930991024186	1.86174094901936	0.776881179725036	2.39642946387025	0.0165556796319686	0.0463596270789832
TRINITY_DN101789_c0_g1	0.0615663121646458	-0.360065059486044	3.11653965008542	-0.115533604546368	0.908022186228282	NA
TRINITY_DN10179_c0_g1	2.25117117841836	1.44477278417817	1.41606908510519	1.020269984971	0.307600434249723	0.445413087738344
TRINITY_DN10179_c0_g2	4.12524577029913	1.16227534418126	0.740119263877443	1.57038926144439	0.116324579195674	0.213643238449794
TRINITY_DN10179_c0_g3	21.9706079291499	-0.29251873615985	0.491146900694774	-0.595582982904003	0.551453847628092	0.676063042183287
TRINITY_DN101792_c0_g1	0	NA	NA	NA	NA	NA
TRINITY_DN101794_c0_g1	0.727615973168838	-3.37970362137156	2.18883975153425	-1.54406169707151	0.1225733868337	NA
TRINITY_DN101795_c0_g1	0.47853566168236	-1.20061291578096	3.01389823841672	-0.398358810021295	0.690365715625634	NA
TRINITY_DN101797_c0_g1	0.238636516175311	-1.32184774061686	3.11653965008542	-0.42413955509298	0.671464039712025	NA
TRINITY_DN101798_c0_g1	2.64749960958603	-3.39036462005882	1.02294531596872	-3.31431657893481	0.000918674304524213	0.00426012374822381
TRINITY_DN1018_c0_g1	94.2960925541467	-0.758349492342036	0.282967146993085	-2.67999130075891	0.00736240735058625	0.0240810113168817
TRINITY_DN1018_c1_g1	68.254959039949	-0.518229177410567	0.20696494917051	-2.50394658364889	0.012281657491719	0.0364806373610957
TRINITY_DN1018_c2_g1	210.879189029905	-4.17924491959853	0.871267000227649	-4.79674418806928	1.61265335842789e-06	1.73324016713357e-05
TRINITY_DN1018_c3_g1	6.28058771856465	-2.05563512800247	0.635695943128611	-3.23367665032681	0.00122207732480646	0.00540453869821632
TRINITY_DN1018_c4_g1	7.27563175177458	-3.77535438901195	0.78421817468082	-4.81416334242512	1.47817867209806e-06	1.60424530036523e-05
TRINITY_DN1018_c5_g1	0.16132330156525	0.53026143549491	3.10757211302032	0.170635279314416	0.864510555848689	NA
TRINITY_DN1018_c6_g1	407.197094540692	-2.93563729505465	1.09966505828952	-2.66957404250064	0.0075947526123671	0.0247011610028808
TRINITY_DN1018_c7_g1	3.43086526167954	-1.41379678884478	0.837933298456634	-1.68724263786725	0.091556705846974	0.177721140946908
TRINITY_DN10180_c0_g1	10.4114853603021	-0.865305764243854	0.447377970301711	-1.93417159915204	0.0530920330612782	0.1163973771615
TRINITY_DN10180_c0_g2	20.867638762276	-0.0888079133106884	0.425366072269829	-0.208779964130176	0.834620012969082	0.893519674811453
TRINITY_DN101800_c0_g1	26.7206113200896	4.31195908737337	0.7194061344067	5.99377581194727	2.05023970595697e-09	4.28461958877155e-08
TRINITY_DN101803_c0_g1	0.0966977661240793	-1.32185007607894	3.11653965008542	-0.424140304469641	0.671463493229106	NA
TRINITY_DN101806_c0_g1	6.63898749193266	-0.542057769921867	0.628022403113982	-0.863118524489144	0.388072303897581	0.527587959721089
TRINITY_DN10181_c0_g1	1447.92992671215	-1.91941267919363	0.160467583742692	-11.9613733467277	5.66177089946621e-33	2.08622669395171e-30
TRINITY_DN101814_c0_g1	0.29934944453493	0.301585234267325	3.10029093957446	0.0972764299045816	0.922506873426953	NA
TRINITY_DN101815_c0_g1	1.69276613872594	-0.0368348894648998	1.045702105904	-0.0352250313515973	0.971900302481615	0.982342036237458
TRINITY_DN101815_c1_g1	0.341531205185557	-0.760617167136747	3.1104180586713	-0.244538564523917	0.806813738184845	NA
TRINITY_DN101816_c0_g1	2.5320975434536	0.91785252118782	0.976172508132026	0.940256474692363	0.347086019743006	0.486436485316826
TRINITY_DN101819_c0_g1	0.502915327986033	-2.20316159385984	2.1084701745273	-1.04491001128521	0.296064562337764	NA
TRINITY_DN10182_c0_g1	61.0963724210432	0.144777551601731	0.244590291589425	0.591918635285647	0.553905074319891	0.678300851329665
TRINITY_DN101820_c0_g1	0.620231024535834	-3.19171533602761	2.3085290825021	-1.38257532045828	0.166795120709518	NA
TRINITY_DN101821_c1_g1	0	NA	NA	NA	NA	NA
TRINITY_DN101822_c0_g1	0.309829885313032	-2.2702095500704	3.11067798078659	-0.7298118172606	0.465505220108855	NA
TRINITY_DN101822_c1_g1	0	NA	NA	NA	NA	NA
TRINITY_DN101823_c0_g1	0.597002564164782	0.74358664170073	1.85248133543745	0.401400342058042	0.688125397594892	NA
TRINITY_DN101823_c1_g1	0.456398577796412	-1.23450234258966	2.57829636932809	-0.478805445826763	0.632077042126873	NA
TRINITY_DN101824_c0_g1	0.602429936148877	0.745965764637813	1.84758435793671	0.403751937730666	0.68639514261056	NA
TRINITY_DN10183_c0_g1	2.9954226723298	0.599036944924384	0.789417341976046	0.758834285835288	0.447951693064443	0.584612359501042
TRINITY_DN101832_c0_g1	0.270202237881134	1.12745997069693	3.08539621001138	0.365418213401117	0.714799247572863	NA
TRINITY_DN101833_c0_g1	2.03553210193409	-0.139372042938624	1.13591727048626	-0.12269559285683	0.902348153888415	0.938007488270274
TRINITY_DN101833_c0_g2	0.22560196217848	-1.32184774061686	3.11653965008542	-0.42413955509298	0.671464039712025	NA
TRINITY_DN101835_c0_g1	0.345659587698903	1.46391721722518	2.69714014823957	0.542766462536506	0.587290607047498	NA
TRINITY_DN101838_c0_g1	2.96939937595377	2.17757116232878	1.18183128328872	1.84253978814064	0.065396232120911	0.136877113213355
TRINITY_DN101840_c0_g1	0.806619113964162	0.690726116398392	2.02511907396259	0.341079260611988	0.733043913733224	NA
TRINITY_DN101846_c0_g1	4.39513043837984	0.351025603767753	0.878139302805288	0.399737948918097	0.689349538070652	0.78750685290289
TRINITY_DN101848_c0_g1	0.206553256875354	-1.80274141664435	3.11653965008542	-0.578443279742947	0.562964881139521	NA
TRINITY_DN101849_c0_g1	0.481367840916798	-0.70678308497159	2.21801135390148	-0.31865620693436	0.749987226486108	NA
TRINITY_DN10185_c0_g1	23.6847327129477	0.974766721418478	0.409918060782989	2.37795504681244	0.0174089480945926	0.0482845696792572
TRINITY_DN10185_c0_g2	2.06398981664729	1.95336381887863	1.06811965256604	1.82878745296549	0.0674314553288396	0.140217190638578
TRINITY_DN10185_c1_g1	1.67760898934175	3.77985013464092	1.57476929457831	2.40025643607249	0.0163835898521702	0.04597976826688
TRINITY_DN10185_c1_g2	12.9906180453428	-0.121209655833614	0.700121269984535	-0.173126658237782	0.862551871094251	0.912056105021078
TRINITY_DN10185_c1_g3	2.06490602074894	-0.974703585041414	1.21477071032408	-0.802376594000508	0.422335148207839	0.560511331476126
TRINITY_DN10185_c1_g5	10.0278669099638	2.31717051664779	0.677918778524293	3.41806509873034	0.000630680202711338	0.00308783574773137
TRINITY_DN101851_c0_g1	0.0675505594702836	-0.360065059486044	3.11653965008542	-0.115533604546367	0.908022186228282	NA
TRINITY_DN101854_c0_g1	0.468050907284772	-1.22826267945001	3.03220246489753	-0.40507277916599	0.685424014717627	NA
TRINITY_DN10186_c0_g1	35.5795104837139	-0.897185223891989	0.396515314514217	-2.26267483512246	0.0236557411977936	0.0616360691104384
TRINITY_DN101860_c0_g1	0.167307548870888	0.530261365851213	3.10757211356615	0.170635256873476	0.864510573495187	NA
TRINITY_DN101860_c0_g2	2.8287113768597	-1.60040768385304	1.01699048760976	-1.57367025881874	0.115563701022973	0.212580625714591
TRINITY_DN101861_c0_g1	0.309768299997849	-2.27002065239024	3.11068701636619	-0.729748971994621	0.465543640738465	NA
TRINITY_DN101862_c1_g1	47.8690680287852	0.947202259567203	0.29376055217516	3.22440250249263	0.00126235833482017	0.00555786395092957
TRINITY_DN101862_c2_g1	1.91784523793482	-0.36581526208234	1.09313628162186	-0.334647443537038	0.737891051549307	0.824604349981446
TRINITY_DN10187_c0_g1	114.0670734661	-0.902908055754736	0.228872303136952	-3.94502979774908	7.97900559050801e-05	0.000522883983774637
TRINITY_DN101870_c0_g1	2.22743340266223	0.542306265412409	1.08968752592599	0.497671353034505	0.618715702603167	0.732119098369957
TRINITY_DN101870_c0_g2	1.9854341659445	-0.565843201437166	0.978811209775957	-0.578092277433851	0.563201820592096	0.686119187885147
TRINITY_DN101871_c0_g1	0.606958568748064	0.779116995131533	1.79325743108807	0.434470244831943	0.663946997611211	NA
TRINITY_DN101872_c0_g1	0.434608758660432	-2.68038935485681	2.98656297687017	-0.897482951344217	0.369461266677107	NA
TRINITY_DN101874_c0_g1	0.603789697550284	-1.07098509118705	2.47296331221531	-0.433077630346101	0.664958373401727	NA
TRINITY_DN101875_c0_g1	0.745929590788013	-2.77136727799293	2.27683230122167	-1.21720307486235	0.22352696057888	NA
TRINITY_DN101876_c0_g1	0.489275336518188	1.97538992637105	2.06630988831344	0.955998873907239	0.339072803413937	NA
TRINITY_DN10188_c0_g1	10.6086531950516	-0.721836767117597	0.446812631810888	-1.61552453025346	0.106197152546269	0.199209405705991
TRINITY_DN10188_c0_g2	1.12384666799551	1.93425720191757	1.366184758688	1.41580938421177	0.156831321291571	0.268679111157654
TRINITY_DN10188_c0_g3	6.53098550188299	-0.78745594391811	0.696481635438188	-1.13061982376992	0.258215140113397	0.392057128701166
TRINITY_DN101880_c0_g1	0.171644783078461	-0.840956400051453	3.11653965008542	-0.269836579819674	0.787285979660023	NA
TRINITY_DN101881_c0_g1	1.55001131096234	-1.03996908300418	1.18569552164677	-0.877096239310915	0.380434367170929	0.520097852088373
TRINITY_DN101882_c0_g1	0.351644357499213	1.53703050661295	3.06539628469338	0.501413312950074	0.616080272346168	NA
TRINITY_DN101883_c0_g1	0.318460984403075	0.308987033331842	2.32806751095683	0.132722539994061	0.894412816229396	NA
TRINITY_DN101886_c0_g1	0.309829885313032	-2.2702095500704	3.11067798078659	-0.7298118172606	0.465505220108855	NA
TRINITY_DN101887_c0_g1	2.24769274779241	0.10230852148239	1.30421802975893	0.0784443391733366	0.937474604610142	0.96026178490745
TRINITY_DN101888_c0_g1	3.28317950722042	2.72793985667853	1.0714891238442	2.54593331464855	0.0108986006099674	0.033159434210443
TRINITY_DN10189_c0_g1	9.03555764839357	1.3049956061808	0.528047571303351	2.47135992493962	0.013460027097487	0.039272907519112
TRINITY_DN10189_c1_g1	25.18237693325	2.36136551528205	0.419569476626456	5.62806792874586	1.82239325678164e-08	3.15914648892488e-07
TRINITY_DN10189_c1_g2	0.411163262050137	0.850674221769088	2.64615244653655	0.321475893379651	0.747849777830143	NA
TRINITY_DN10189_c1_g3	15.5615054147791	3.71679608961564	0.588007501688756	6.32100114189192	2.59874105062342e-10	6.43863892435659e-09
TRINITY_DN10189_c2_g1	60.1617244627887	2.77352559174226	0.575580699479006	4.81865634871487	1.44528244391884e-06	1.57317704657167e-05
TRINITY_DN10189_c6_g1	2.82676368997204	0.533553389683561	0.884842541195064	0.602992470234247	0.546513698382051	0.672046271390621
TRINITY_DN101894_c0_g1	0.325358951579084	-0.591416918278457	2.75175032466921	-0.214923902425469	0.829826648894163	NA
TRINITY_DN101897_c0_g1	4.49372834981653	0.940126336596606	0.750477272023735	1.2527046076445	0.210313228504823	0.336252222375962
TRINITY_DN101898_c0_g1	0.239195342548744	-0.279726234929365	3.11041808473944	-0.0899320372080455	0.928341222284148	NA
TRINITY_DN101898_c0_g2	0.103215043122495	-1.32185007607894	3.11653965008542	-0.424140304469641	0.671463493229106	NA
TRINITY_DN1019_c0_g1	102.454353191097	0.705412106191729	0.30354472488618	2.32391489081629	0.0201300560106911	0.0542242420506711
TRINITY_DN1019_c0_g2	75.3845748613442	-0.410806619368203	0.261302827047615	-1.57214762660545	0.115916318330474	0.213029333232616
TRINITY_DN1019_c0_g3	76.3392056353982	-0.165600270304296	0.20038023807436	-0.826430150476431	0.408560126004912	0.547530481646928
TRINITY_DN1019_c1_g1	69.769908804114	-1.93346277944324	0.260560745882421	-7.42039163610518	1.16774516960907e-13	5.1224532037723e-12
TRINITY_DN1019_c10_g1	3.12252650000561	-1.99021214492514	1.05044175965653	-1.89464301721581	0.0581397116826199	0.124828623714981
TRINITY_DN1019_c2_g1	5.76073214577414	-1.19317140126241	0.752490872671176	-1.58562906819975	0.112823478249456	0.20873204516512
TRINITY_DN1019_c2_g2	23.0064400500779	1.49559022172709	0.390285705169271	3.83203945703939	0.000127085350492597	0.000784597238926849
TRINITY_DN1019_c2_g3	6.41160788714842	-0.31571281134282	0.627462686896179	-0.503157905539422	0.61485325759089	0.729000157487807
TRINITY_DN1019_c3_g1	317.882951258042	-0.137022702780737	0.350589730752455	-0.390834901201044	0.695919275325516	0.792747772931646
TRINITY_DN1019_c4_g1	2.87922487432412	0.680781556109854	1.00306327403867	0.678702504348306	0.497326379053457	0.62950675999203
TRINITY_DN1019_c4_g2	4.91773419753723	-0.68720321468532	0.69870885668322	-0.983532995341553	0.32534518430791	0.464176328980134
TRINITY_DN1019_c5_g1	9.4435325257537	-0.716157213572227	0.807320790939672	-0.887078868288111	0.375036440231241	0.5147349718058
TRINITY_DN1019_c9_g1	411.568145986502	-1.16086292902233	0.337650762868024	-3.43805806674889	0.000585902044135076	0.00290051109220116
TRINITY_DN10190_c0_g1	8.69891863411211	-1.82189817776117	0.986732819773946	-1.84639462806007	0.0648349266586076	0.135975980987847
TRINITY_DN101901_c0_g1	0.0615663121646458	-0.360065059486044	3.11653965008542	-0.115533604546368	0.908022186228282	NA
TRINITY_DN101902_c0_g1	4.56090838280916	-0.703465468206674	0.937232796311601	-0.750577093519456	0.452907211058462	0.589259768307762
TRINITY_DN101906_c0_g1	3.29037448652753	-1.63001468064334	0.995089287193732	-1.63805871656017	0.101409445810786	0.192141688200987
TRINITY_DN101907_c0_g1	2.1559110472736	2.00666329747746	1.18518406831062	1.69312375278364	0.0904319139232731	0.176034855750861
TRINITY_DN101908_c0_g1	1.76958543586631	0.724924903088186	1.08705214986376	0.66687224083871	0.50485374357594	0.636205499377182
TRINITY_DN10191_c0_g1	5.00231747143095	0.879316998445754	0.851371169114761	1.03282449576023	0.301686038073567	0.439071271684951
TRINITY_DN10191_c0_g2	13.0351843476674	1.64183385820518	0.530716107759099	3.09361979823389	0.00197730704538189	0.00809077189683892
TRINITY_DN10191_c1_g1	3.64249347148602	-4.65478376680016	1.38537548704466	-3.35994379165026	0.000779583315389203	0.00370349313755546
TRINITY_DN101910_c0_g1	1.15882965916336	-1.85704780805613	1.6800321594225	-1.1053644405798	0.269001705490004	0.40416162212452
TRINITY_DN101911_c0_g1	2.36807643443005	2.19160009954354	1.22316187303022	1.79174984756036	0.0731730457625396	0.14945296888385
TRINITY_DN101912_c0_g1	0	NA	NA	NA	NA	NA
TRINITY_DN101913_c0_g1	0.282571551662166	-1.32184774061686	3.11653965008542	-0.42413955509298	0.671464039712025	NA
TRINITY_DN101914_c0_g1	0.103215043122495	-1.32185007607894	3.11653965008542	-0.424140304469641	0.671463493229106	NA
TRINITY_DN101918_c0_g1	0.716690696977077	2.54713140119885	1.65719475452532	1.53701391718949	0.124289901329338	NA
TRINITY_DN10192_c0_g1	6.02198937230167	4.60904810344429	0.95712053759479	4.81553568480169	1.46805524684389e-06	1.59457353241378e-05
TRINITY_DN10192_c0_g2	108.507202130491	1.51790252283035	0.361827271712539	4.19510258484961	2.72748116226517e-05	0.00020682650410496
TRINITY_DN101923_c0_g1	0.0615663121646457	-0.360065059486044	3.11653965008542	-0.115533604546368	0.908022186228282	NA
TRINITY_DN101924_c0_g1	0.20643008624499	-1.80274141664435	3.11653965008542	-0.578443279742947	0.562964881139521	NA
TRINITY_DN101925_c0_g1	0.519653522870386	-2.93133113927245	2.87813482852515	-1.01848291130078	0.308448517854107	NA
TRINITY_DN101925_c0_g2	0.193395532248159	-1.80274141664435	3.11653965008542	-0.578443279742948	0.562964881139521	NA
TRINITY_DN101927_c0_g1	0.783169154019192	1.29238574762269	1.74527446768059	0.740505732224589	0.45899318428204	NA
TRINITY_DN101927_c0_g2	4.10535416240048	-0.264065863661677	0.942707765522031	-0.280114234038847	0.779389864498056	0.854772485596719
TRINITY_DN10193_c0_g1	163.952563041305	0.00873049770038152	0.3024704698282	0.0288639671348424	0.976973083701061	0.985421122996106
TRINITY_DN101931_c0_g1	0	NA	NA	NA	NA	NA
TRINITY_DN101932_c0_g1	4.3727129938671	2.52025515721632	0.819665830773237	3.07473492562063	0.00210689717511779	0.00852955805786685
TRINITY_DN101938_c0_g1	0.642256376261604	2.36472340357732	2.34728193013791	1.00743049789438	0.313727941582058	NA
TRINITY_DN101938_c0_g2	0.773702286779715	1.24594472718338	1.5346682954145	0.811865815503054	0.416868631600889	NA
TRINITY_DN10194_c0_g1	6.17705771296642	-0.352360041948337	0.994443694064729	-0.354328801169311	0.723092485842712	0.813499913267941
TRINITY_DN10194_c0_g2	0.657069116611411	1.66272741778222	1.78028250984798	0.93396829356269	0.350320248509939	NA
TRINITY_DN10194_c0_g3	1.68999192876985	-2.69020575032043	1.34134593714963	-2.00560174360176	0.0448987557347261	0.102257979072051
TRINITY_DN10194_c0_g4	3.5035452231037	0.930043361089888	0.932279915735926	0.997600983772914	0.318472883859775	0.456883504458335
TRINITY_DN10194_c0_g5	0.905876647619159	1.56794640274782	1.93821059999563	0.808965962084489	0.418534725261608	NA
TRINITY_DN10194_c1_g1	0.309645129367485	-2.26964278824625	3.11070509397399	-0.72962325893347	0.465620501058655	NA
TRINITY_DN101941_c0_g1	9.03770421487279	3.20781166972078	0.6482497301986	4.94841959862909	7.48184836536247e-07	8.79219785136912e-06
TRINITY_DN101942_c0_g1	1.07914168153122	2.48309998932292	1.42585276165957	1.74148415326755	0.0815987486109713	0.162500705261778
TRINITY_DN101944_c0_g1	0.452876834586144	0.0616889479729775	2.56375458901351	0.0240619551642477	0.98080318991037	NA
TRINITY_DN101944_c0_g2	0.581961285431994	0.654431700567638	1.86765053894993	0.350403722173628	0.726035733365361	NA
TRINITY_DN101945_c0_g1	1.16082432029491	-3.11401473375584	2.15618285788227	-1.44422571692937	0.148675493152367	0.25771183489581
TRINITY_DN10195_c0_g1	21.6132155253646	0.427659994196949	0.326144370335729	1.31125977663426	0.189770012894683	0.310752949244576
TRINITY_DN101950_c0_g1	0	NA	NA	NA	NA	NA
TRINITY_DN101953_c0_g1	4.06900405635849	-0.436249654284954	1.09663003089823	-0.397809326749542	0.690770741723712	0.788465522047538
TRINITY_DN101954_c0_g1	0	NA	NA	NA	NA	NA
TRINITY_DN101957_c0_g1	0	NA	NA	NA	NA	NA
TRINITY_DN101958_c0_g1	0	NA	NA	NA	NA	NA
TRINITY_DN10196_c0_g1	11.5796904070949	1.59188680403756	0.743238764556174	2.14182424269563	0.0322076278489562	0.0787256738349563
TRINITY_DN101960_c0_g1	55.0462148530601	3.16881080394997	0.352780223615192	8.98239354654546	2.64939262468834e-19	2.57175341616086e-17
TRINITY_DN101960_c0_g2	1.46731520417391	3.59374962027878	1.51052377113874	2.37914138720873	0.0173530186118447	0.0481575803309189
TRINITY_DN101961_c0_g1	0	NA	NA	NA	NA	NA
TRINITY_DN101962_c0_g1	0.613436294969032	1.61174018263341	1.73296760376137	0.930046343125606	0.352347090340203	NA
TRINITY_DN101963_c0_g1	0.565790669805785	2.22221038477451	1.97505499283278	1.12513848618829	0.260530354866837	NA
TRINITY_DN101964_c0_g1	0.111409318888965	0.0735801565163272	3.11167539528333	0.0236464756664078	0.981134600281069	NA
TRINITY_DN101965_c0_g1	2.35505621378463	2.14554252458822	1.07254733896785	2.000417554206	0.0454551944089343	0.103241951125712
TRINITY_DN101965_c0_g2	3.03714408864388	2.6079926898576	1.18178451753113	2.20682590706634	0.0273262243731738	0.069038024876101
TRINITY_DN101966_c0_g1	4.83701962136123	-4.06662567293976	1.13679593173622	-3.57726972749527	0.000347201852734838	0.00185618289548375
TRINITY_DN101967_c0_g1	19.997213741092	3.14912920081714	0.504497527172655	6.24211028043237	4.31706390599701e-10	1.02153508850896e-08
TRINITY_DN101967_c1_g1	2.73511573395539	1.32644257941836	0.906054238000899	1.46397701570824	0.143200228463061	0.250265461943793
TRINITY_DN10197_c0_g1	2.81312723744467	-4.82774309129401	1.19468597496121	-4.0410142853236	5.32205159814046e-05	0.000369423608747722
TRINITY_DN101970_c0_g1	0.061595476690749	-0.360065059486044	3.11653965008542	-0.115533604546368	0.908022186228282	NA
TRINITY_DN101970_c0_g2	1.22694380115696	1.45033993041465	1.33212451871598	1.0887420132561	0.276267669104526	0.411969782566446
TRINITY_DN101973_c0_g1	1.60989241562102	1.50478408387233	1.45300166975842	1.03563823441615	0.300370947561632	0.437710532601914
TRINITY_DN101974_c0_g1	0.79736296780147	-0.662487386111441	2.04271781639679	-0.324316643637065	0.745698320289158	NA
TRINITY_DN101975_c0_g1	2.33488613305646	-0.235634445294716	1.01072762083856	-0.233133477740737	0.815657759553151	0.880099060044941
TRINITY_DN101975_c0_g2	6.19709665767579	-0.567452508673405	0.768134751044869	-0.738740836684602	0.460064383506716	0.595593841003066
TRINITY_DN101976_c0_g1	2.1170141111877	-1.1711287097239	1.36775956262129	-0.856238729180915	0.391865744286967	0.531317411193958
TRINITY_DN10198_c1_g1	30.982666745647	-0.463446760879651	0.424199412959955	-1.09252098593404	0.274604171426706	0.410321172596044
TRINITY_DN101981_c0_g1	1.26345796701389	2.18095836158505	1.88741369011921	1.15552746756187	0.247874491156638	0.380439024506136
TRINITY_DN101982_c0_g1	0.135421473052816	-0.840956400051453	3.11653965008542	-0.269836579819674	0.787285979660023	NA
TRINITY_DN101984_c0_g1	0	NA	NA	NA	NA	NA
TRINITY_DN101985_c0_g1	0.219859554979474	-0.280376984974327	3.04054694838184	-0.0922126807229671	0.926529063212457	NA
TRINITY_DN101986_c0_g1	0.230102560159568	-0.114150104056834	3.00329524442396	-0.0380082858216387	0.969681075672914	NA
TRINITY_DN101987_c0_g1	0.0966192897909627	0.248314829913462	3.10997615918006	0.0798446088342135	0.936360844836421	NA
TRINITY_DN101988_c0_g1	4.51218584064341	1.09031808666556	1.04072227613533	1.04765518300848	0.294797503077796	0.431863668236117
TRINITY_DN101989_c0_g1	0	NA	NA	NA	NA	NA
TRINITY_DN10199_c0_g1	23.4920716984787	1.04622513020959	0.515516267798698	2.02947064052327	0.0424103764321419	0.0978020694575797
TRINITY_DN10199_c1_g1	0.123190953381498	0.201164697278103	3.11041811080762	0.064674487516365	0.94843317629626	NA
TRINITY_DN10199_c1_g2	0.959160230532738	-0.249540815930416	1.73540220740171	-0.143794225261494	0.885662963058988	NA
TRINITY_DN10199_c4_g1	1.56628655040962	-4.52498288771784	1.61581555727715	-2.80043280146591	0.00510341317285485	0.0178326183693137
TRINITY_DN10199_c5_g1	0.123161788855395	0.201164718680217	3.11041811060428	0.0646744944013764	0.948433170814293	NA
TRINITY_DN101992_c0_g1	9.23570085195148	-0.428887918917185	0.526579559608037	-0.814478859066292	0.41537067848912	0.553813543467879
TRINITY_DN101994_c0_g1	2.24678902786423	0.51530320151979	1.44030487320547	0.357773698545473	0.720512674988008	0.811439011434953
TRINITY_DN101997_c0_g1	1.90987664615507	1.80770849793352	1.66303036784456	1.08699668562065	0.277038274461327	0.412737536695012
TRINITY_DN101999_c0_g1	0.626139466236567	0.81828352648871	1.81401737014624	0.451089135063102	0.651925308035737	NA
TRINITY_DN101999_c2_g1	0.437065090562571	1.8330953643049	2.5494393697876	0.719019007091594	0.472129208625564	NA
TRINITY_DN102_c0_g1	0	NA	NA	NA	NA	NA
TRINITY_DN102_c1_g1	21.0645443620145	-1.62056078235435	0.457863146083811	-3.53939991941983	0.000401037801784999	0.00210071655081499
TRINITY_DN1020_c0_g1	17.9742866298062	-1.9490259555613	0.76311102589118	-2.55405293520058	0.0106477067462424	0.0325390159818573
TRINITY_DN1020_c0_g2	108.38967706678	0.260982701375534	0.21924874988303	1.19034978085289	0.233908942441558	0.363971180702588
TRINITY_DN1020_c1_g1	56.0804981590516	0.411418824623196	0.32757602352859	1.2559491387418	0.209134411041716	0.334774233422278
TRINITY_DN1020_c1_g2	241.890628681966	1.90540276945859	0.314950377724715	6.04985072005222	1.4498011238513e-09	3.11460423806105e-08
TRINITY_DN1020_c10_g1	0.432777753696776	-1.22766326554275	3.08996106295568	-0.3973070341438	0.691141060878719	NA
TRINITY_DN1020_c2_g1	115.654202393322	0.32838414944857	0.241219977093311	1.36134723751152	0.173403981611449	0.290248049097212
TRINITY_DN1020_c3_g1	214.981380331419	1.49860646732447	0.231971641726509	6.46030030296247	1.04495405433275e-10	2.79744616480902e-09
TRINITY_DN1020_c4_g1	0.307960357680587	-2.26407175122793	3.11100576116508	-0.727761992436822	0.466759294453698	NA
TRINITY_DN1020_c5_g1	70.4310913705405	-1.14257233801343	0.300891127165688	-3.79729488461874	0.000146283732224076	0.000886430149240207
TRINITY_DN1020_c6_g1	1.22955160625775	-3.01395257320908	1.78327364866831	-1.69012342859426	0.0910043435380529	0.176928561951414
TRINITY_DN1020_c6_g2	0.586979772618867	-0.164791434880098	1.85768196162728	-0.0887080987402952	0.929313896049471	NA
TRINITY_DN1020_c8_g1	9.8782622118358	1.84163842502981	0.510129747624249	3.61013729077082	0.000306034977462617	0.00166528655495769
TRINITY_DN1020_c9_g1	0.689326352452918	-1.56748393994257	1.84187063017488	-0.851028250444351	0.39475365993408	NA
TRINITY_DN10200_c0_g1	175.502675563411	-0.232071099434505	0.185840767621784	-1.24876313418382	0.21175172149777	0.337983103452422
TRINITY_DN10200_c1_g1	0.290093298372238	-2.20791569628974	3.1137153846427	-0.709093614393758	0.478266385355246	NA
TRINITY_DN10200_c1_g2	1.40192251692267	-2.72518135733463	1.56187182634419	-1.74481753967824	0.0810166346948321	0.161634967869821
TRINITY_DN10200_c2_g1	2.426025746392	-3.53299107431469	1.21558279735043	-2.90641746659746	0.00365593330237461	0.0135068949980527
TRINITY_DN102001_c0_g1	0.104094223608177	-1.32185007607894	3.11653965008542	-0.424140304469641	0.671463493229106	NA
TRINITY_DN102004_c0_g1	1.11500355721119	0.338282255327918	1.40771081576599	0.240306639360332	0.810092548333294	0.876017525929168
TRINITY_DN102007_c0_g1	0.407345246607611	-2.61273237904249	2.53086611995772	-1.03234713145796	0.30190952923175	NA
TRINITY_DN102008_c0_g1	2.71052253677169	1.30547887570145	1.01367897948846	1.28786223461025	0.1977939236714	0.321014758808517
TRINITY_DN102009_c0_g1	0.296424420505818	1.27424443390782	2.80869441610507	0.453678558479446	0.650060201669141	NA
TRINITY_DN102009_c0_g2	0.998847651745301	-0.0496960043626152	1.47460848074731	-0.0337011518728213	0.97311546043404	NA
TRINITY_DN10201_c0_g1	363.531440538622	0.748969692076385	0.274792598984151	2.72558174727108	0.00641882793016865	0.021547903141256
TRINITY_DN10201_c0_g2	3.94116363806067	-1.21973494396276	0.839857250161633	-1.45231221582956	0.146414812352787	0.254617271372166
TRINITY_DN10201_c0_g3	14.272063333589	-0.271316679221942	0.437119588186332	-0.620692109332532	0.534802222141793	0.661954252882974
TRINITY_DN102010_c0_g1	0.199974394561757	-1.80274141664435	3.11653965008542	-0.578443279742948	0.562964881139521	NA
TRINITY_DN102011_c0_g1	0.797502647253263	0.425354185810766	1.80772274204094	0.235298354066473	0.813977172530531	NA
TRINITY_DN102012_c0_g1	0.222947942782103	0.908425899141804	3.0215144610488	0.300652507493372	0.763679487553885	NA
TRINITY_DN102013_c0_g1	0	NA	NA	NA	NA	NA
TRINITY_DN102017_c0_g1	0.46484532919742	0.112186700180275	2.55433046531503	0.0439201981511968	0.964968015038279	NA
TRINITY_DN102018_c0_g1	3.53332099152756	2.88589987399614	1.08318263532152	2.66427819269787	0.00771537284885756	0.02502314655015
TRINITY_DN10202_c0_g1	0.170827187907961	-0.840956400051453	3.11653965008542	-0.269836579819674	0.787285979660023	NA
TRINITY_DN102021_c0_g1	0.0322064299303209	-0.360065059486044	3.11653965008542	-0.115533604546368	0.908022186228282	NA
TRINITY_DN102021_c0_g2	0.103276628437677	-1.32185007607894	3.11653965008542	-0.424140304469641	0.671463493229106	NA
TRINITY_DN102022_c0_g1	3.39153869432003	-2.65999140248108	0.849508778801851	-3.13121119976269	0.00174086915488541	0.00727552516463521
TRINITY_DN102024_c0_g1	1.32177082486653	2.22634380442344	1.53339056564139	1.4519091575943	0.146526865914607	0.254768986303342
TRINITY_DN102025_c0_g1	0	NA	NA	NA	NA	NA
TRINITY_DN102026_c0_g1	1.52161298232262	1.85861157108234	1.39282764378008	1.33441605598676	0.182067540907384	0.301116758138952
TRINITY_DN10203_c0_g1	0.836955550633878	0.0679847162401011	1.76571196238023	0.0385027216718042	0.969286861514309	NA
TRINITY_DN10203_c0_g2	2.09532942875943	0.671373494743987	1.15863378703957	0.579452715995288	0.562283742740223	0.685384716727743
TRINITY_DN102030_c0_g1	0.474426484654625	-2.14261725375951	2.99744767015741	-0.714813898201261	0.474724046082784	NA
TRINITY_DN102032_c0_g1	3.53174467045229	4.84356684656663	1.00248403965061	4.83156504741434	1.35463944692733e-06	1.48716519141341e-05
TRINITY_DN10204_c0_g1	1.05465556074687	1.16745888077766	1.71321420520867	0.681443614714522	0.495590833372646	NA
TRINITY_DN102042_c0_g1	0.061595476690749	-0.360065059486044	3.11653965008542	-0.115533604546368	0.908022186228282	NA
TRINITY_DN102044_c0_g1	1.10964457210096	-0.407324515077406	1.42426704389268	-0.285988864815789	0.774886650127484	0.851536895309312
TRINITY_DN102045_c0_g1	1.72433540138797	-0.68983939496533	1.02372671149736	-0.673851123759714	0.500405968441321	0.632304533515027
TRINITY_DN102046_c0_g1	0	NA	NA	NA	NA	NA
TRINITY_DN102047_c0_g1	0.573953869784267	-0.335744310393355	2.1639909491157	-0.155150515084435	0.876702659023	NA
TRINITY_DN102048_c0_g1	0.103215043122495	-1.32185007607894	3.11653965008542	-0.424140304469641	0.671463493229106	NA
TRINITY_DN102049_c0_g1	1.09444284915588	0.130732490233982	1.71431653082655	0.0762592484428472	0.939212846425682	0.961283367404642
TRINITY_DN10205_c0_g1	20.5350967284298	0.6842075216505	0.46336065258201	1.47661981620117	0.139777576799434	0.245630007004579
TRINITY_DN10205_c0_g2	0.686767392775293	0.252135046373965	2.13919456507625	0.117864475952882	0.90617504108214	NA
TRINITY_DN10205_c0_g3	2.36981428885294	3.18732481225766	1.26075548380829	2.52810703835282	0.0114679383261029	0.0345188540930032
TRINITY_DN10205_c1_g1	8.57556190381682	2.87568647968233	0.702241049482803	4.09501336015639	4.22144043804124e-05	0.000302555723731363
TRINITY_DN10205_c1_g2	10.3430766170827	-0.194129340305743	0.626761704587778	-0.309733889107698	0.756763329449859	0.838250699167807
TRINITY_DN10205_c2_g1	2.30166304289445	-1.82461848899642	1.02536263546684	-1.77948603341265	0.0751601126666719	0.15257105374044
TRINITY_DN102050_c0_g1	0.506197480028585	1.19496119074159	1.87186262741607	0.638380815578931	0.523225816051788	NA
TRINITY_DN102050_c0_g2	0.88291015936104	-0.756272306830373	1.73313139808294	-0.436361782878612	0.662574262400812	NA
TRINITY_DN102056_c0_g1	0.553658538139372	-1.59288477055659	2.48328365178114	-0.641442941652713	0.521234940972314	NA
TRINITY_DN102057_c0_g1	2.18905819773163	-3.07356469175736	1.20364414289372	-2.55354932760118	0.0106631173524717	0.0325781098746621
TRINITY_DN10206_c0_g1	11.0330079414854	1.67765844484493	0.806831049181774	2.079318150369	0.0375881179509618	0.08895973685288
TRINITY_DN102060_c0_g1	0.284514254946748	1.22802424394428	2.37541823284105	0.516971801835306	0.605175843260905	NA
TRINITY_DN102060_c0_g2	0.348667626334004	0.477666460876029	2.30613968096431	0.207128156554807	0.835909773132803	NA
TRINITY_DN102062_c0_g1	1.56296400824468	0.714287250063033	1.48218681098258	0.481914455566847	0.629866716691834	0.741125202132265
TRINITY_DN102063_c0_g1	3.36377714883838	-0.888827266869905	1.11726034734577	-0.795541763369172	0.426298427350922	0.564292869157537
TRINITY_DN102069_c0_g1	0.131963419330925	0.365493964925102	3.1089285973822	0.117562675846868	0.906414180159958	NA
TRINITY_DN10207_c0_g1	606.858262865515	-0.22539315437933	0.177549120733496	-1.26946927953334	0.204273740570404	0.32879895000271
TRINITY_DN10207_c0_g2	169.009521629913	-0.00443289829679633	0.403681951246855	-0.0109811654524172	0.991238473712475	0.994249749128044
TRINITY_DN10207_c0_g3	2.20948521783444	1.68489957263148	1.06974441577169	1.57504871985335	0.115245199318314	0.212138768204057
TRINITY_DN10207_c0_g4	6.44186401590091	-0.656420254178286	0.586348841514501	-1.11950464928488	0.262924908551133	0.39736222124823
TRINITY_DN10207_c1_g1	4.66459359160146	-1.63656770636165	0.963311585125581	-1.69889756505762	0.0893384858912441	0.174344800902795
TRINITY_DN102070_c0_g1	0.103276628437677	-1.32185007607894	3.11653965008542	-0.424140304469641	0.671463493229106	NA
TRINITY_DN102071_c0_g1	0.393393191262632	1.67481888025461	3.05981117395924	0.547360207880893	0.584131287472239	NA
TRINITY_DN102071_c0_g2	0.803758319060642	-1.39725718334581	2.03990013281402	-0.684963523885021	0.493366938737532	NA
TRINITY_DN102074_c0_g1	0.20643008624499	-1.80274141664435	3.11653965008542	-0.578443279742947	0.562964881139521	NA
TRINITY_DN102075_c0_g1	7.08007670047315	3.90929960860456	0.927306080101611	4.21575970706047	2.4893872092603e-05	0.000190940766302956
TRINITY_DN102075_c0_g2	9.48697055650031	2.22714400972927	0.720907408665521	3.08936207751278	0.00200586816261864	0.00818908745223658
TRINITY_DN102077_c0_g1	8.04955754757168	4.06748561117407	0.932425132517387	4.36226509702989	1.28722762498006e-05	0.00010728139110245
TRINITY_DN10208_c0_g1	1.29764627870332	-2.00392267382651	1.68834701532707	-1.18691397895965	0.235261552799184	0.365674464995852
TRINITY_DN102088_c0_g1	0.699051426204782	0.291809612877514	1.478203867805	0.197408232540228	0.843508087748634	NA
TRINITY_DN10209_c0_g1	31.1906279415092	3.13424075787693	0.575583589113442	5.44532682508292	5.17103509235178e-08	8.06144155817149e-07
TRINITY_DN10209_c0_g2	9.10763167805251	2.72374163628457	0.744021107827317	3.66083919882113	0.000251390501732247	0.00140888493210883
TRINITY_DN102090_c0_g1	0	NA	NA	NA	NA	NA
TRINITY_DN102092_c0_g1	0.470176632442891	0.162109074082249	2.61030774086544	0.0621034338382271	0.950480462471637	NA
TRINITY_DN102093_c0_g1	0.260946091718442	-1.32184774061686	3.11653965008542	-0.42413955509298	0.671464039712025	NA
TRINITY_DN102094_c0_g1	1.57517375671978	0.470490775517745	1.50424172246687	0.312776044229226	0.754450816806541	0.836604610323472
TRINITY_DN102099_c0_g1	0.31140349033885	-2.2750227145513	3.11044810648444	-0.731413171564733	0.464526822364107	NA
TRINITY_DN1021_c0_g1	134.702437807026	-0.226945479836104	0.277936800027765	-0.816536276640707	0.414193484203214	0.552788049944451
TRINITY_DN1021_c1_g1	0.696344377872406	1.76819333989839	1.43610940799095	1.23123860205889	0.21823363775224	NA
TRINITY_DN1021_c2_g1	2.21232400438143	-4.47272785086656	1.1138609309862	-4.01551731139941	5.93155444847357e-05	0.000405197526317343
TRINITY_DN1021_c3_g1	2.20907813175122	-0.223073876713564	0.991868111607282	-0.224902760864125	0.822054921456573	0.884659781654883
TRINITY_DN1021_c4_g1	0.746350415601062	1.19181609455242	1.75065602674631	0.680782561704873	0.496009085803121	NA
TRINITY_DN1021_c5_g1	8.53726499287075	4.62457930984322	0.914272061743164	5.05820915168942	4.23212117849817e-07	5.29052477733848e-06
TRINITY_DN10210_c0_g1	1.40804856169746	-2.18684603557206	1.4717452016845	-1.4858863022411	0.137309197338419	0.242402137743965
TRINITY_DN10210_c1_g1	19.5561700833402	1.15034547178523	0.422088398483312	2.72536624062344	0.00642301958737568	0.0215580463954478
TRINITY_DN10210_c2_g1	1.81879658795884	0.214148426372128	1.20464038542983	0.177769589134036	0.858903931256424	0.90982798711418
TRINITY_DN10210_c3_g1	1.88331289847873	0.685863105628902	0.909237381160873	0.754327879429267	0.450652365651726	0.5872218017041
TRINITY_DN10210_c4_g1	2.34444431120524	3.70690405390055	1.38298112772576	2.68037211758368	0.00735403579121255	0.024061318524266
TRINITY_DN10210_c5_g1	0	NA	NA	NA	NA	NA
TRINITY_DN10210_c6_g1	1.49819594267344	0.567893501229128	1.24166315023676	0.457365188876582	0.647408581124925	0.754841274798214
TRINITY_DN102104_c0_g1	0.524515832639673	-1.71122777037835	2.49898175519734	-0.684770013554265	0.493489060463487	NA
TRINITY_DN102106_c0_g1	0.80406983838829	-3.56910223206929	2.16149331714612	-1.65122057225774	0.0986935438847926	NA
TRINITY_DN102107_c0_g1	2.17910236972775	1.0455407497619	1.20200176172344	0.86983295953144	0.384391696595879	0.523976067990289
TRINITY_DN102107_c0_g2	2.09164752516566	3.52342010171708	1.123747669231	3.13541927444283	0.00171608651342016	0.0071911676525154
TRINITY_DN102109_c0_g1	0.131963419330925	0.365493964925102	3.1089285973822	0.117562675846868	0.906414180159958	NA
TRINITY_DN102109_c0_g2	0.175822178749607	0.587742644781048	3.10708018162431	0.189162368019029	0.849965561111349	NA
TRINITY_DN10211_c0_g1	25.4166778826159	-1.97163704293162	0.430517401020876	-4.57969187367646	4.65661430761502e-06	4.41592190038283e-05
TRINITY_DN102113_c0_g1	1.07171190021427	1.85573942210459	1.58694450906576	1.16937889857098	0.242251007703025	0.373882429651263
TRINITY_DN102114_c0_g1	1.14626721279642	0.777234526286271	1.70534903346057	0.455762727181469	0.648560609559891	0.755755692915482
TRINITY_DN102114_c0_g2	1.14824200171736	-0.177777601451607	1.3993835264846	-0.127039941579277	0.898908785832623	0.936048318435923
TRINITY_DN102116_c0_g1	0.104094223608177	-1.32185007607894	3.11653965008542	-0.424140304469641	0.671463493229106	NA
TRINITY_DN102117_c0_g1	0.32558479572164	1.40121983781177	3.07143094030079	0.45621075812779	0.64823843001189	NA
TRINITY_DN102118_c0_g1	0	NA	NA	NA	NA	NA
TRINITY_DN10212_c0_g1	21.0214574077434	0.42500169806307	0.571515904415812	0.743639319184818	0.45709470917461	0.592946770545109
TRINITY_DN10212_c1_g1	0	NA	NA	NA	NA	NA
TRINITY_DN102120_c0_g1	4.97947388292352	-1.64297718224165	1.01182470510638	-1.62377650392408	0.104423516400848	0.196570825309174
TRINITY_DN102122_c0_g1	0.973616575255003	-3.2751321407302	1.80059064225083	-1.81892100507427	0.0689234827172889	NA
TRINITY_DN102123_c0_g1	0	NA	NA	NA	NA	NA
TRINITY_DN102125_c0_g1	1.51339854300355	-2.32881359521522	1.25237541922213	-1.85951716990875	0.0629538678231946	0.13279022715226
TRINITY_DN102127_c0_g1	1.5018526400255	3.03826284828003	1.4035497702357	2.16469904574157	0.0304107402156738	0.0751995001188536
TRINITY_DN10213_c0_g1	4.97360415033757	-1.28213694839512	0.76644143795613	-1.67284398376762	0.0943580136054616	0.181840669762589
TRINITY_DN102131_c0_g1	0.0966977661240793	-1.32185007607894	3.11653965008542	-0.424140304469641	0.671463493229106	NA
TRINITY_DN102132_c0_g1	0.290093298372238	-2.20791569628975	3.1137153846427	-0.709093614393759	0.478266385355246	NA
TRINITY_DN102135_c0_g1	1.27439640964588	1.51203050295649	1.48311546280524	1.01949614907025	0.307967480458547	0.445832450652349
TRINITY_DN102136_c0_g1	0.309829885313032	-2.2702095500704	3.11067798078659	-0.7298118172606	0.465505220108855	NA
TRINITY_DN102138_c0_g1	0.490885288104495	-2.8578094422546	2.91430726272918	-0.980613636318613	0.326783307199029	NA
TRINITY_DN10214_c0_g1	0.123190953381498	0.201164697278103	3.11041811080762	0.064674487516365	0.94843317629626	NA
TRINITY_DN10214_c1_g1	0.841571311745514	-2.3522341540465	2.23099278797038	-1.05434413178288	0.29172539059425	NA
TRINITY_DN10214_c2_g1	0.447976124198691	1.85907425615701	2.12451930894171	0.875056417860036	0.381543208941085	NA
TRINITY_DN102140_c0_g1	1.12101190898551	1.9129435387187	1.32155422087255	1.44749531158525	0.147758248606064	0.256469364322845
TRINITY_DN102141_c0_g1	1.52976473917972	-3.12822187133796	1.5844695024158	-1.9743023558159	0.0483473731973123	0.108328130101825
TRINITY_DN102142_c0_g1	0.815885809589145	2.70816121110693	1.71606287345072	1.57812470219186	0.114536964294423	NA
TRINITY_DN102143_c0_g1	0	NA	NA	NA	NA	NA
TRINITY_DN102144_c0_g1	0.135101118940567	0.201164697278103	3.11041811080762	0.064674487516365	0.94843317629626	NA
TRINITY_DN102145_c0_g1	2.18594666600161	-0.849482288320049	1.0042635988103	-0.845875813209187	0.397622026608007	0.536902223169989
TRINITY_DN102147_c0_g1	0.517956747214204	-2.933275059895	2.36552515816837	-1.24001008814729	0.214971662823452	NA
TRINITY_DN102147_c0_g2	0.0615954766907491	-0.360065059486044	3.11653965008542	-0.115533604546368	0.908022186228282	NA
TRINITY_DN102148_c0_g1	0.458315254078656	1.10935356926073	2.18477282049749	0.507766097624794	0.611617388065048	NA
TRINITY_DN102149_c0_g1	2.21937869817732	1.01369017128226	1.43471241281393	0.706545898835631	0.479848719726059	0.61375410244852
TRINITY_DN10215_c0_g1	20.7691071864927	-0.743742658477733	0.418678031929551	-1.77640717152048	0.0756658299236687	0.153374567326903
TRINITY_DN10215_c0_g2	169.150181618272	-1.18226964829742	0.194469735609041	-6.07945315806999	1.20593103484984e-09	2.62995172820389e-08
TRINITY_DN10215_c1_g1	1.91006244243907	0.642739091038816	1.3167584278536	0.488122253439091	0.625463249448765	0.737630411542174
TRINITY_DN10215_c10_g1	0.0997569894006045	0.0735801565163268	3.11167539528333	0.0236464756664077	0.981134600281069	NA
TRINITY_DN10215_c11_g1	0	NA	NA	NA	NA	NA
TRINITY_DN10215_c2_g1	102.221375101464	-0.799394765140158	0.206602086261783	-3.86924827141994	0.000109171431546906	0.00068773597091359
TRINITY_DN10215_c6_g1	0.156726578884291	0.20116474898056	3.11041811031641	0.0646745041489282	0.948433163053121	NA
TRINITY_DN10215_c7_g1	351.36138843463	0.355137477162842	0.209234537525948	1.69731766735117	0.089636618828833	0.17484882350224
TRINITY_DN10215_c8_g1	5.27520429432028	0.445628305767	0.907513566558537	0.491043133886039	0.623395940237222	0.736040432943857
TRINITY_DN10215_c9_g1	3.00131250809782	-0.664400243684419	0.843236252765525	-0.787917077219361	0.430745211478261	0.568372912439888
TRINITY_DN102151_c0_g1	0.641782073435225	-2.61862520928306	2.80267076163258	-0.934332082501794	0.350132619957857	NA
TRINITY_DN102154_c0_g1	0.432195412196985	0.00769346750943107	2.20083717464385	0.00349570045347677	0.997210840259533	NA
TRINITY_DN102155_c0_g1	0.222947942782103	0.908425899141804	3.0215144610488	0.300652507493372	0.763679487553885	NA
TRINITY_DN102156_c0_g1	1.47892787899999	2.44269042740273	1.21735483893377	2.00655581206066	0.0447969803617239	0.102079182554337
TRINITY_DN102156_c0_g2	1.89745555022987	2.27827357985946	1.18286453408894	1.92606466269125	0.0540963002993873	0.118177221762456
TRINITY_DN102157_c0_g1	0.182417932081139	-0.840956400051452	3.11653965008542	-0.269836579819673	0.787285979660023	NA
TRINITY_DN10216_c0_g1	0	NA	NA	NA	NA	NA
TRINITY_DN10216_c0_g2	0.882648856651115	-3.64039718386355	1.84586543635234	-1.97218990733009	0.0485879313864674	NA
TRINITY_DN102160_c0_g1	0.371302191373416	-1.78950566993421	2.64363817684148	-0.676910208670175	0.498462926539836	NA
TRINITY_DN102160_c1_g1	4.54889338662826	-2.32759799086448	0.864926647089567	-2.69109293683658	0.00712183519138511	0.0234565531837107
TRINITY_DN102160_c2_g1	0.426525346957288	-0.194154094036531	2.62005236607987	-0.0741031349411631	0.940928320799507	NA
TRINITY_DN102160_c3_g1	0	NA	NA	NA	NA	NA
TRINITY_DN102162_c1_g1	7.70548161911965	4.44684693151476	1.02620228988185	4.33330443262484	1.46887766777101e-05	0.0001204622791042
TRINITY_DN102164_c0_g1	0.276721503603941	1.17380318123016	2.82496417070774	0.415510820774793	0.677767995450083	NA
TRINITY_DN102165_c0_g1	0.309645129367485	-2.26964278824625	3.11070509397399	-0.72962325893347	0.465620501058655	NA
TRINITY_DN102166_c0_g1	0.612932977664622	-0.132054551607622	2.14412083055564	-0.0615891370139808	0.950890027927019	NA
TRINITY_DN10217_c0_g1	33.6134594696816	-1.05159789752199	0.464164741531308	-2.26557039652064	0.0234776993237198	0.0612518673426534
TRINITY_DN102172_c0_g1	0.0675505594702836	-0.360065059486044	3.11653965008542	-0.115533604546367	0.908022186228282	NA
TRINITY_DN102173_c0_g1	3.70789896954595	1.60830021483153	1.01527124308091	1.58410890271159	0.113168938789006	0.209215707164592
TRINITY_DN102174_c0_g1	0	NA	NA	NA	NA	NA
TRINITY_DN102176_c0_g1	0.0675505594702836	-0.360065059486044	3.11653965008542	-0.115533604546367	0.908022186228282	NA
TRINITY_DN102177_c0_g1	0.135101118940567	0.201164697278103	3.11041811080762	0.064674487516365	0.94843317629626	NA
TRINITY_DN102178_c0_g1	0	NA	NA	NA	NA	NA
TRINITY_DN102179_c0_g1	0.443737900561183	1.88951628044743	2.15339443762563	0.87745944144392	0.38023713926144	NA
[truncated: 168,849 more rows]
