# Supplementary material for: Systemic paralogy and function of retinal determination network homologs in arachnids
Source: BMC Genomics. 2020 Nov 23;21:811. doi: 10.1186/s12864-020-07149-x (PMC7681978; doi:10.1186/s12864-020-07149-x)
Supplement: Supplementary file 5 — Additional file 5. Dataset S2: Dataset for the differential gene expression analyses. DESeq2 dataset (DESeq (dds); filtered for padj > 0.5) of the DGE analysis of Comparison 1, 2.1 and 2.2 (see “Material and Methods” for explanation). run_ddseq2.r: custom R script used to run all three analysis. (.zip). Available at: https://datadryad.org/stash/share/xb2VW4o80AmId3mLFZB07Ho7rHxPx-htK9q5J_-2miM; doi:https://doi.org/10.5061/dryad.xgxd254d1 [file 12864_2020_7149_MOESM5_ESM.zip › Additional_file5_Dataset_S2_DESeq_results/Dataset_S2_Comparison_1_StagesDGE_mapto_CioTransV3.csv]

	baseMean	log2FoldChange	lfcSE	stat	pvalue	padj
Arrestin-2	15.1394229383773	3.7222954590824	0.649984813842837	5.72674219429138	1.02377565966692e-08	2.64298434499281e-07
Arrestin-2-like-A	6.67997300972778	1.28975596557631	0.810379651926893	1.59154534854074	0.111486898211859	0.35642215150982
Arrestin-2-like-B	1.17586791831768	1.09138064970892	2.13685024878582	0.510742692581781	0.609531242012375	NA
atlB	12.8170601012849	1.21780132928707	0.644427451811402	1.88974154633542	0.0587925346810634	0.242452098650801
C-opsin	29.4914746224297	1.19831622859387	0.417774156815514	2.86833498205835	0.00412638389029326	0.033985503605207
dac-1	12.0564958900048	-2.08317951000867	0.776000960775676	-2.68450635412405	0.00726370025758639	0.0533175880962155
dac-2	5.93918903278023	-0.364455253029411	0.856362068475033	-0.425585469564777	0.670409930066596	0.874353845740421
eya	384.216863795094	-0.585885804463789	0.191186199649111	-3.06447748602714	0.0021805058568124	0.0199949236787905
eyg	21.7788138650276	1.04959882992954	0.590485208368151	1.77751925883154	0.0754828450277697	0.282522307703152
eylA	4.31549397047306	0.825524842279354	1.11865024012717	0.737965105326853	0.460535654060296	0.748047400820808
eylB	1.86873759060232	-1.87217762684238	2.01496916944163	-0.929134626591425	0.352819321462611	0.661049177777509
hth-1	116.451311762157	-0.45338570791995	0.259940565804654	-1.74418989401089	0.0811259829570554	0.294947246944497
hth-2	1357.0663881502	-0.559517614848159	0.149228181490492	-3.74940985851127	0.000177251193889491	0.00224882065764495
optix-1	0.104368014173993	1.17539134150786	3.53381767011886	0.332612333524363	0.739426932184817	NA
otd-1	113.12317480012	-2.14430193345497	0.272089344042778	-7.88087435396896	3.25098087111611e-15	1.49894047337613e-13
otd2	11.2227388986636	-1.62728989073701	0.738023836243349	-2.20492863620795	0.0274591026770178	0.145732204523081
Peropsin	1.25218831056959	4.43954137641303	2.30309889797873	1.92763818362698	0.0539001459697771	NA
r-opsin	39.3546745893913	2.06749936220883	0.376711019090914	5.48829011478919	4.05843116945441e-08	9.70551910218608e-07
so-1	115.736497164194	-1.59769923014668	0.234860763703628	-6.80275072324479	1.02640165429075e-11	3.57626356815488e-10
TRINITY_DN0_c0_g1	1132.13474856497	-1.67257911333615	0.582221229644021	-2.87275528300263	0.00406909178003594	0.0336039918048402
TRINITY_DN0_c0_g2	889.831018452485	-0.431959619598723	0.128479246511581	-3.3620964578103	0.000773530975696814	0.0081790191054768
TRINITY_DN0_c11_g1	0	NA	NA	NA	NA	NA
TRINITY_DN0_c12_g1	0	NA	NA	NA	NA	NA
TRINITY_DN0_c13_g1	0	NA	NA	NA	NA	NA
TRINITY_DN0_c14_g1	0	NA	NA	NA	NA	NA
TRINITY_DN0_c3_g1	45.6252517821599	-1.25614145611808	0.408836560765828	-3.07247828757068	0.00212289276496699	0.0195225220046279
TRINITY_DN0_c3_g2	11.101218720474	5.00891282828083	0.910420837541137	5.50175547586201	3.76028235896874e-08	9.04161818273261e-07
TRINITY_DN0_c5_g1	1618.33024716068	0.26640912151728	0.124767024929356	2.13525265724756	0.0327403777711277	0.164951167231386
TRINITY_DN1_c0_g1	1.24899526273981	0.739679459838801	2.18263974781847	0.338892142222785	0.734690984151693	NA
TRINITY_DN1_c0_g2	75.4940388641519	0.97911140138291	0.32863128141265	2.97936154213353	0.00288849738745274	0.0253299001668932
TRINITY_DN1_c0_g3	19.0951291086617	7.38276971265722	0.970180841946683	7.60968408512744	2.74766701791302e-14	1.18252068873554e-12
TRINITY_DN1_c0_g4	118.999821608346	-2.04490962397588	0.267440938319156	-7.64621017570446	2.0698924374531e-14	8.97403458482742e-13
TRINITY_DN1_c1_g1	1247.94215158175	1.98579241933888	0.177075721827681	11.2143686262724	3.46651339605443e-29	3.2347390964083e-27
TRINITY_DN1_c12_g1	0	NA	NA	NA	NA	NA
TRINITY_DN1_c13_g1	0	NA	NA	NA	NA	NA
TRINITY_DN1_c16_g1	0	NA	NA	NA	NA	NA
TRINITY_DN1_c17_g1	0.494554560650605	-0.609414364025763	3.00591476809982	-0.202738404459486	0.839339504051055	NA
TRINITY_DN1_c18_g1	0	NA	NA	NA	NA	NA
TRINITY_DN1_c19_g1	0	NA	NA	NA	NA	NA
TRINITY_DN1_c2_g1	0	NA	NA	NA	NA	NA
TRINITY_DN1_c2_g2	2118.693566144	-0.955273042502853	0.106646001708441	-8.95742013014676	3.32363315737382e-19	1.96935747017073e-17
TRINITY_DN1_c20_g1	0.0978547164405475	-0.267283681126378	3.53381767011886	-0.0756359569387144	0.939708728886925	NA
TRINITY_DN1_c20_g2	0	NA	NA	NA	NA	NA
TRINITY_DN1_c21_g1	0	NA	NA	NA	NA	NA
TRINITY_DN1_c22_g1	0.275627289449101	-1.15832875548807	3.53094982536581	-0.32805018841299	0.742873715541894	NA
TRINITY_DN1_c23_g1	0	NA	NA	NA	NA	NA
TRINITY_DN1_c24_g1	0	NA	NA	NA	NA	NA
TRINITY_DN1_c25_g1	0.101843920590711	1.17539134150786	3.53381767011886	0.332612333524363	0.739426932184817	NA
TRINITY_DN1_c26_g1	0.189730479590248	-0.74817402079081	3.53381767011886	-0.211718342776198	0.832326777019511	NA
TRINITY_DN1_c28_g1	0	NA	NA	NA	NA	NA
TRINITY_DN1_c29_g1	0	NA	NA	NA	NA	NA
TRINITY_DN1_c3_g1	1267.72813541576	0.337332170174559	0.143446002525091	2.35163172369027	0.0186912703594444	0.110919590579816
TRINITY_DN1_c30_g1	0	NA	NA	NA	NA	NA
TRINITY_DN1_c31_g1	0	NA	NA	NA	NA	NA
TRINITY_DN1_c32_g1	1.15793195437132	-1.10895935061862	2.33538959214307	-0.474849829916806	0.634894013041947	NA
TRINITY_DN1_c33_g1	0	NA	NA	NA	NA	NA
TRINITY_DN1_c34_g1	1.52561116702489	-2.44024582487668	2.06019902719604	-1.1844709140543	0.236226703347928	0.541810109518425
TRINITY_DN1_c35_g1	0	NA	NA	NA	NA	NA
TRINITY_DN1_c36_g1	0	NA	NA	NA	NA	NA
TRINITY_DN1_c37_g1	0	NA	NA	NA	NA	NA
TRINITY_DN1_c38_g1	0	NA	NA	NA	NA	NA
TRINITY_DN1_c39_g1	0.248184124913819	-0.74817402079081	3.53381767011886	-0.211718342776198	0.832326777019511	NA
TRINITY_DN1_c4_g1	321.706181086057	1.50524760132073	0.16916237930474	8.89824089438395	5.67387656387715e-19	3.30633541503948e-17
TRINITY_DN1_c4_g2	448.301548953158	1.40653554061911	0.152290029969861	9.23590034684126	2.56122826706612e-20	1.59826088460002e-18
TRINITY_DN1_c41_g1	0	NA	NA	NA	NA	NA
TRINITY_DN1_c42_g1	0	NA	NA	NA	NA	NA
TRINITY_DN1_c43_g1	0	NA	NA	NA	NA	NA
TRINITY_DN1_c44_g1	0	NA	NA	NA	NA	NA
TRINITY_DN1_c45_g1	0	NA	NA	NA	NA	NA
TRINITY_DN1_c47_g1	0	NA	NA	NA	NA	NA
TRINITY_DN1_c48_g1	0	NA	NA	NA	NA	NA
TRINITY_DN1_c49_g1	0	NA	NA	NA	NA	NA
TRINITY_DN1_c5_g1	19.9493145635917	0.444227796086912	0.522695389621858	0.849878925483324	0.395392403480545	0.698468397547255
TRINITY_DN1_c50_g1	0	NA	NA	NA	NA	NA
TRINITY_DN1_c51_g1	0	NA	NA	NA	NA	NA
TRINITY_DN1_c53_g1	0	NA	NA	NA	NA	NA
TRINITY_DN1_c54_g1	0	NA	NA	NA	NA	NA
TRINITY_DN1_c55_g1	0	NA	NA	NA	NA	NA
TRINITY_DN1_c56_g1	0	NA	NA	NA	NA	NA
TRINITY_DN1_c57_g1	0	NA	NA	NA	NA	NA
TRINITY_DN1_c58_g1	0	NA	NA	NA	NA	NA
TRINITY_DN1_c6_g1	0	NA	NA	NA	NA	NA
TRINITY_DN1_c6_g2	0	NA	NA	NA	NA	NA
TRINITY_DN1_c6_g3	0	NA	NA	NA	NA	NA
TRINITY_DN1_c6_g4	0	NA	NA	NA	NA	NA
TRINITY_DN1_c9_g1	1.81822723112336	3.85289671688719	1.79907079862608	2.14160372111513	0.032225384050281	0.163216113524309
TRINITY_DN10_c0_g1	464.469228380298	-1.34503041994173	0.16851207531914	-7.98180437451985	1.44209457452804e-15	6.85549574660252e-14
TRINITY_DN10_c0_g2	1667.88227837465	-0.570821822589897	0.111315059288711	-5.12798381672144	2.928616100363e-07	6.2184105335375e-06
TRINITY_DN10_c0_g3	339.120151371649	-0.617150296272591	0.163703116650236	-3.76993614355663	0.000163289321307312	0.00208724819933655
TRINITY_DN10_c0_g4	2521.10568205288	-0.944866532447635	0.0992788421054501	-9.51730008539014	1.77736717949238e-21	1.1746629693208e-19
TRINITY_DN100_c0_g1	126.1616072607	-0.319140890929232	0.234552777986608	-1.36063573268552	0.173628833509466	0.458180334796946
TRINITY_DN1000_c0_g1	208.74760654336	-0.323619274854991	0.202691776805692	-1.59660781485588	0.110353155836291	0.354131389950731
TRINITY_DN1000_c0_g2	11.6786029124913	0.216256211406705	0.686124876302097	0.315184915859965	0.752621257734948	0.911581339569298
TRINITY_DN1000_c0_g3	9.12443089234171	0.0577894481531218	0.733812176175994	0.0787523701967871	0.9372295893987	0.98175046635281
TRINITY_DN1000_c1_g1	29.268664077632	-0.428005998210932	0.437578194305537	-0.978124604426882	0.328012700180068	0.638497796620512
TRINITY_DN1000_c2_g1	1.01803307835663	2.87942979933573	2.36851742175134	1.21570978236952	0.22409549636435	NA
TRINITY_DN1000_c3_g1	0	NA	NA	NA	NA	NA
TRINITY_DN10000_c0_g1	45.1070675476948	-0.480695388299748	0.363116549754784	-1.32380468096088	0.185567921135787	0.476183980326295
TRINITY_DN100002_c0_g1	1.13779233648731	-3.09034002522597	2.45037159585112	-1.2611719914067	0.207246887445692	NA
TRINITY_DN100003_c0_g1	0.899429660179049	0.777614384265202	2.20961188570226	0.351923516205228	0.724895622578192	NA
TRINITY_DN100004_c1_g1	0.207050298894512	-0.74817402079081	3.53381767011886	-0.211718342776198	0.832326777019511	NA
TRINITY_DN100007_c0_g1	2.68181961762741	-3.29663253279848	1.65851816072088	-1.98769757900365	0.0468451468489501	0.208987733396798
TRINITY_DN100008_c0_g1	0.868905908219005	3.89190139309475	2.6837237485676	1.45018703775752	0.147006368730696	NA
TRINITY_DN10001_c0_g1	1420.59898050229	-1.34528185250546	0.121479279781591	-11.0741671742223	1.67429570559154e-28	1.52399846318263e-26
TRINITY_DN100010_c0_g1	0.865913242072167	-2.69486125931481	2.68204344329777	-1.00477912319022	0.315003218655905	NA
TRINITY_DN100010_c0_g2	0.973094337722324	-1.74494153837672	2.42705885345584	-0.718953121343608	0.472169804251199	NA
TRINITY_DN100011_c0_g1	7.31506515362847	5.1262610041363	1.16782449383494	4.38958168046511	1.13568915578147e-05	0.000185814457680808
TRINITY_DN100011_c1_g1	0.576239080946788	0.21881770001959	3.3322481441051	0.0656666882406965	0.947643194080398	NA
TRINITY_DN100011_c2_g1	0.459378815748502	-1.78764771640909	3.50288353073508	-0.510336041927707	0.609816056455809	NA
TRINITY_DN100011_c3_g1	0.305531761772134	2.4180031572888	3.4552608122014	0.699803369039529	0.484050110478432	NA
TRINITY_DN100015_c0_g1	0.301754697554008	0.213610662178998	3.53381767011886	0.0604475618493959	0.951799179006832	NA
TRINITY_DN100018_c0_g1	0.104368014173993	1.17539134150786	3.53381767011886	0.332612333524363	0.739426932184817	NA
TRINITY_DN10002_c1_g1	100.860729856104	0.130412815977585	0.259922509616326	0.5017372915108	0.615852329004827	0.847361082364901
TRINITY_DN10002_c2_g1	1.6314284303282	0.137943967645392	1.72479503863202	0.0799770201999187	0.936255532637566	0.981446773976042
TRINITY_DN100022_c0_g1	0.285595446890112	0.213610662178999	3.53381767011886	0.060447561849396	0.951799179006832	NA
TRINITY_DN100024_c0_g1	0.391025171726072	-1.5698589779912	3.51205990263849	-0.446990945915194	0.654881597180666	NA
TRINITY_DN100024_c0_g2	0.547603099629758	2.42653954099194	3.0196984636365	0.803570147884816	0.421645269289206	NA
TRINITY_DN100027_c0_g1	1.02426855172732	-2.9376364987057	2.77939781458914	-1.0569327223638	0.290542293110706	NA
TRINITY_DN100027_c0_g2	15.8301659033455	-3.04062817491844	0.781670380407409	-3.88991095368569	0.000100281012642679	0.00135344787408084
TRINITY_DN10003_c0_g1	3.86201186720624	-1.04135652267698	1.17865264253886	-0.883514349430267	0.376958433045887	0.683273528994258
TRINITY_DN100030_c0_g1	1.3795533236421	1.41871045156989	1.75877330579951	0.806647705472746	0.419869480685427	0.718325748597904
TRINITY_DN100030_c2_g1	3.01816580726557	-1.38483929868671	1.2622253729838	-1.09714107189357	0.272579728339686	0.582515455485411
TRINITY_DN10004_c0_g1	1.1470849257148	1.000144168764	2.2575224207282	0.44302734696269	0.657745954464082	NA
TRINITY_DN100042_c0_g1	4.5183300943326	0.606250137229626	1.12590500378064	0.53845585124315	0.590262376686417	0.832482069448324
TRINITY_DN100043_c0_g1	8.68736448202642	1.85625530988341	0.797898417514898	2.32643061965811	0.0199955897285803	0.116346984436566
TRINITY_DN100044_c0_g1	0	NA	NA	NA	NA	NA
TRINITY_DN100047_c0_g1	7.60885622966861	-1.56478145799661	0.866804127886998	-1.80523074089537	0.0710385823777436	0.273301330156863
TRINITY_DN100048_c0_g1	10.5781024576686	0.313302027514561	0.690232505089864	0.453907958846087	0.649895074931204	0.864024906005683
TRINITY_DN100048_c0_g2	8.92717710650219	1.50804647083737	0.988754074661798	1.525198742016	0.127209534281492	0.383769370496282
TRINITY_DN10005_c0_g1	6.1857875945232	1.56045980148771	1.15108718763866	1.35563997084256	0.175213747648611	0.460602945870894
TRINITY_DN10005_c0_g2	28.319890123134	0.452223731436948	0.483084158730075	0.936117906713704	0.349212484343179	0.658020218431775
TRINITY_DN10005_c2_g2	0.0918757631497003	-0.267283681126379	3.53381767011886	-0.0756359569387145	0.939708728886925	NA
TRINITY_DN10005_c3_g1	12.7582502110953	2.35261389978874	0.648007858315929	3.63053297826174	0.000282836561601297	0.00340680482782263
TRINITY_DN10005_c4_g1	0.597887102557079	0.1579333312814	3.02218009542013	0.0522580806884193	0.95832305441468	NA
TRINITY_DN100052_c0_g1	0.738959590590153	0.529890379919835	3.03644654562142	0.174510030708079	0.861464648355563	NA
TRINITY_DN100054_c0_g1	0	NA	NA	NA	NA	NA
TRINITY_DN100055_c0_g1	4.68256574627114	-0.00792173650071056	1.25148876536964	-0.00632985027106558	0.994949543922653	0.9984297202321
TRINITY_DN100057_c0_g1	0.101843920590711	1.17539134150786	3.53381767011886	0.332612333524363	0.739426932184817	NA
TRINITY_DN100058_c0_g1	0	NA	NA	NA	NA	NA
TRINITY_DN10006_c0_g1	0	NA	NA	NA	NA	NA
TRINITY_DN100060_c0_g1	0	NA	NA	NA	NA	NA
TRINITY_DN100061_c0_g1	0.808900367207308	1.76740227187671	2.42793736214503	0.727943932752552	0.466647908372328	NA
TRINITY_DN100065_c0_g1	0.294098493764241	0.213610662178998	3.53381767011886	0.0604475618493959	0.951799179006832	NA
TRINITY_DN100066_c0_g1	1.88038158952181	-0.342877298738239	1.79699996943332	-0.190805400428785	0.848678057490806	0.952511733039289
TRINITY_DN100067_c0_g1	2.48045764696423	-3.18984434237563	1.70285575373833	-1.87323226607589	0.0610363185453076	0.248490650919041
TRINITY_DN100068_c0_g2	0.201187258347022	0.694501001843429	3.53381767011886	0.196529947686879	0.84419539482955	NA
TRINITY_DN100069_c0_g1	1.0520259068776	-0.149063402991021	2.31985300318268	-0.0642555380821614	0.948766755724182	NA
TRINITY_DN10007_c0_g1	0	NA	NA	NA	NA	NA
TRINITY_DN100074_c0_g1	0.195709432881095	-0.74817402079081	3.53381767011886	-0.211718342776198	0.832326777019511	NA
TRINITY_DN100075_c0_g1	0.922701672140409	-0.689598661742184	2.45920257049402	-0.280415558285487	0.779158701899174	NA
TRINITY_DN100075_c0_g2	4.30899951222114	1.04760141892162	0.955373612859901	1.09653585238306	0.27284434244649	0.582868783590773
TRINITY_DN100077_c0_g1	0	NA	NA	NA	NA	NA
TRINITY_DN100078_c0_g1	0.409923286695009	1.96874587421846	3.45264470326752	0.570213863116374	0.56853265456956	NA
TRINITY_DN10008_c0_g1	3.07703000013258	-0.516238290915329	1.37002589037922	-0.376809149769014	0.706315440579423	0.891492626387572
TRINITY_DN10008_c0_g2	0.603509395108017	0.141454281581634	3.28282922277473	0.0430891380521079	0.965630477837527	NA
TRINITY_DN10008_c0_g3	1.76932240053258	-1.79551650819095	1.90751726690092	-0.941284537417621	0.346559064545502	0.655584525610497
TRINITY_DN10008_c1_g1	0	NA	NA	NA	NA	NA
TRINITY_DN100080_c0_g1	2.14948022359417	1.73239754238455	1.60388331993049	1.08012691500503	0.280085667910967	0.591008610149258
TRINITY_DN100082_c0_g1	0.611063523544268	3.40429651584516	3.39485397948626	1.00278142636353	0.315966332321748	NA
TRINITY_DN100085_c0_g1	0.404445461229082	0.972862208532227	3.49272790499549	0.278539363785191	0.780598352160389	NA
TRINITY_DN100086_c0_g1	1.04119751204712	4.12855366635112	2.79775649190577	1.47566583378342	0.140033622286722	NA
TRINITY_DN100087_c0_g1	1.01988557119653	1.16005260619319	2.4733894269291	0.469013327850068	0.639060109485609	NA
TRINITY_DN100088_c0_g1	0.711874831267076	1.43538788793972	2.79306247987362	0.513911843463188	0.607313626743752	NA
TRINITY_DN100089_c0_g1	5.08361570050155	-1.11217176238006	1.10454265301241	-1.00690703011499	0.31397945332194	0.62536696950801
TRINITY_DN10009_c0_g1	2.21994040971545	1.88213332606415	1.60675579266792	1.17138729771683	0.241443135686837	0.547485280100606
TRINITY_DN10009_c0_g2	1.21658293233846	1.91524594016004	1.97272973831829	0.970860783896704	0.331617608955437	NA
TRINITY_DN10009_c0_g3	0.695485516967442	-0.157855612292566	2.90653620118539	-0.0543105612199795	0.956687735336821	NA
TRINITY_DN100090_c0_g1	10.0040522796216	0.508369676640655	0.693460283672792	0.733091265080335	0.4635027673251	0.749963839426176
TRINITY_DN100094_c0_g1	1.41410591500996	-0.220497659296181	1.78969209065624	-0.123204243035643	0.901945365713032	0.970609380234841
TRINITY_DN100097_c0_g1	0.300507085354451	1.43000536893914	3.4943034935216	0.409239029062689	0.682364254952565	NA
TRINITY_DN100097_c0_g2	0.717955631301544	3.63954202636231	2.87992610859206	1.26376229428387	0.206315358504661	NA
TRINITY_DN1001_c0_g1	805.072099291402	1.41090062695096	0.125895285182289	11.2069377729918	3.770119543225e-29	3.51339235528158e-27
TRINITY_DN100101_c0_g1	0.203687841181423	1.9108965797797	3.49430370285162	0.546860474154052	0.58447459244574	NA
TRINITY_DN100108_c0_g1	0.203687841181423	1.9108965797797	3.49430370285162	0.546860474154052	0.58447459244574	NA
TRINITY_DN10011_c0_g1	9.54892873266286	-1.81591781935806	0.887239953053653	-2.04670429133419	0.0406871276603111	0.190249520005591
TRINITY_DN100110_c0_g1	0.295482408936768	0.213610662178998	3.53381767011886	0.0604475618493958	0.951799179006832	NA
TRINITY_DN100113_c0_g1	0.612575133369607	-0.958534783225257	2.79982723836559	-0.342354974653652	0.73208376843365	NA
TRINITY_DN100114_c0_g1	0.39477336676003	-1.58035656605868	3.51161381513855	-0.45003711947076	0.652683675659302	NA
TRINITY_DN100119_c0_g1	0.41893664502355	-0.320839852944194	3.44642622556363	-0.0930934921990748	0.92582928745824	NA
TRINITY_DN10012_c0_g1	32764.661187138	-0.788102621269043	0.112630427855965	-6.99724431728957	2.61045851246643e-12	9.58374273685696e-11
TRINITY_DN10012_c1_g1	0.359065436821259	1.45375342948596	3.49272811060256	0.416222901826492	0.677246902856742	NA
TRINITY_DN10012_c1_g2	1.9120939666465	1.56594367241655	1.83516419602705	0.853298945024463	0.393493544971435	0.697033270399465
TRINITY_DN10012_c2_g1	1.05273415187792	-2.9772652845497	2.49982618473049	-1.19098891864384	0.233657935154538	NA
TRINITY_DN100122_c0_g1	0.0918757631497003	-0.267283681126378	3.53381767011886	-0.0756359569387144	0.939708728886925	NA
TRINITY_DN100125_c0_g1	0.208736028347987	1.93464465044346	3.49272831620978	0.553906423658764	0.579642888697515	NA
TRINITY_DN100126_c0_g1	0.377390014645457	-1.53085399097123	3.51374438993193	-0.435675968735133	0.663071843752692	NA
TRINITY_DN100128_c0_g1	0.505230398803393	2.34597385528689	3.39485564231705	0.691037882743586	0.489541734735341	NA
TRINITY_DN10013_c0_g1	84.5258538069279	1.26579674854234	0.386670890931164	3.27357651747227	0.00106195633920092	0.0108167202249295
TRINITY_DN10013_c0_g2	8.914199842325	0.807082258056872	0.767801342010494	1.05116025968842	0.293184991718924	0.604596970084205
TRINITY_DN10013_c1_g1	6475.36976059508	0.558240416884807	0.107197453490873	5.20759028041963	1.91308765710327e-07	4.17407406683925e-06
TRINITY_DN10013_c2_g1	1.11805110805536	-0.675319021963263	2.15791629040779	-0.312949591680243	0.754318959789709	NA
TRINITY_DN10013_c2_g2	0.66362297973458	-2.3146738883234	2.8915497721563	-0.800495952244077	0.423423507823694	NA
TRINITY_DN10013_c3_g1	0.301754697554008	0.213610662178998	3.53381767011886	0.0604475618493958	0.951799179006832	NA
TRINITY_DN10013_c4_g1	3.13179640376789	-1.5916322067138	1.33238918211032	-1.19457004611286	0.232255058175913	0.536460185669681
TRINITY_DN10013_c5_g1	4.95139247223378	-2.34767083988843	1.16352783604661	-2.01771781229167	0.0436206586559911	0.199258422073
TRINITY_DN10013_c6_g1	0.0986933416900075	-0.267283681126379	3.53381767011886	-0.0756359569387145	0.939708728886925	NA
TRINITY_DN10013_c8_g1	0.293564149321642	-1.21674053430551	3.52844666817935	-0.34483744512237	0.730216580604578	NA
TRINITY_DN100132_c0_g1	3.34079199771909	-1.81544325089456	1.37233138708654	-1.32288984131504	0.185872014108591	0.476437373825743
TRINITY_DN100133_c0_g1	1.2784195466076	-2.17376203895987	2.29666485054476	-0.946486396761052	0.343900557339265	NA
TRINITY_DN100134_c0_g1	2.35039550327655	-1.14124985792978	1.74922717322704	-0.652430899426496	0.514123236400961	0.784055463578165
TRINITY_DN10014_c0_g1	7.31084435566891	0.135288218929902	0.883332512683088	0.153156616548585	0.878274768935143	0.963353791390607
TRINITY_DN10014_c0_g2	1862.05370435376	0.164662511394564	0.143652548537127	1.14625541329681	0.251689485624718	0.559475851619633
TRINITY_DN100145_c0_g1	0	NA	NA	NA	NA	NA
TRINITY_DN100147_c0_g1	0.613611127876432	2.69084574893363	2.84562627409542	0.945607570969241	0.344348781239605	NA
TRINITY_DN10015_c0_g1	4.18165863399718	2.16095125611896	2.86512482686896	0.75422586682915	0.450713607955124	0.741246070879968
TRINITY_DN100150_c0_g1	0.492628083200577	-1.87678779573027	3.49882272315708	-0.53640551243385	0.591678322470155	NA
TRINITY_DN100152_c0_g1	2.14165839086744	-2.08001022027154	1.73850514127156	-1.19643604778195	0.23152644117507	0.535751850281352
TRINITY_DN100153_c0_g1	0.660169879871019	3.48833733621903	2.99404025380963	1.16509366625264	0.243981080388601	NA
TRINITY_DN100155_c0_g1	0.392487554647388	0.972862208532226	3.49272790499549	0.278539363785191	0.780598352160389	NA
TRINITY_DN100156_c0_g1	0.901707157600945	2.68445272117396	2.48658192319986	1.0795754188221	0.280331292496575	NA
TRINITY_DN100157_c0_g1	0.288119540473394	0.213610662178999	3.53381767011886	0.060447561849396	0.951799179006832	NA
TRINITY_DN10016_c0_g1	3.93806096839883	1.72415765504421	1.15039595560891	1.49875149216046	0.133938112942375	0.395151085972204
TRINITY_DN10016_c0_g2	2.13229746984869	-0.562382626660908	1.63244935143524	-0.344502343160886	0.730468534174306	0.901463546800051
TRINITY_DN10016_c0_g3	1.69518217005533	3.17984862302121	1.72556925137307	1.8427823864449	0.0653607894772435	0.25946911254019
TRINITY_DN100160_c0_g1	0.39141886576219	-1.57097736339797	3.51201223217306	-0.447315458928777	0.654647306799902	NA
TRINITY_DN100161_c0_g1	0.208736028347987	1.93464465044346	3.49272831620978	0.553906423658764	0.579642888697515	NA
TRINITY_DN100163_c0_g1	0.590482799641125	-2.13783326692632	3.29679243366743	-0.648458557807397	0.516688406635997	NA
TRINITY_DN100165_c0_g1	0.479831551369423	-1.84298629459052	3.50033382367262	-0.526517294472452	0.598528839004141	NA
TRINITY_DN100166_c0_g1	0	NA	NA	NA	NA	NA
TRINITY_DN100166_c1_g1	0.203687841181423	1.9108965797797	3.49430370285162	0.546860474154052	0.58447459244574	NA
TRINITY_DN100168_c0_g1	1.50702375698981	-2.422299526609	2.2215174450743	-1.09038060087256	0.275545523571653	0.585850230162665
TRINITY_DN10017_c0_g1	8.06639788533332	-0.0136294516247939	0.722544645667517	-0.0188631272911897	0.984950294462805	0.995551681233364
TRINITY_DN10017_c1_g1	1.61932719754974	1.53352717307911	1.69490854598672	0.904784613134591	0.36557950477969	0.672914624970313
TRINITY_DN10017_c1_g2	0	NA	NA	NA	NA	NA
TRINITY_DN10017_c1_g3	0	NA	NA	NA	NA	NA
TRINITY_DN10017_c1_g4	0.193719683740412	0.69450100184343	3.53381767011886	0.196529947686879	0.84419539482955	NA
TRINITY_DN10017_c3_g1	0.907167059363172	1.37948729722842	2.34609555271018	0.587992801757309	0.556537124414997	NA
TRINITY_DN100170_c0_g1	0.601096518706879	-0.569604956024872	2.63185660625863	-0.216427047989748	0.828654884599073	NA
TRINITY_DN100176_c0_g1	0.305555272521015	1.45375342948596	3.49272811060256	0.416222901826492	0.677246902856742	NA
TRINITY_DN100177_c0_g1	0.104368014173993	1.17539134150786	3.53381767011886	0.332612333524363	0.739426932184817	NA
TRINITY_DN100178_c0_g1	181.165387438217	0.899255100758737	0.191208067238355	4.70301862126848	2.56343029945323e-06	4.68479355271281e-05
TRINITY_DN100178_c1_g1	0	NA	NA	NA	NA	NA
TRINITY_DN10018_c0_g1	0.299230603970726	0.213610662178998	3.53381767011886	0.0604475618493959	0.951799179006832	NA
TRINITY_DN10018_c1_g1	0.293564149321642	-1.21674053430551	3.52844666817935	-0.34483744512237	0.730216580604578	NA
TRINITY_DN10018_c1_g2	1.1609508562309	-0.370187089567439	2.09213446985095	-0.176942302180898	0.859553710493326	NA
TRINITY_DN100180_c0_g1	0.208736028347987	1.93464465044346	3.49272831620978	0.553906423658764	0.579642888697515	NA
TRINITY_DN100180_c1_g1	1.27632223899377	-0.549912136919528	2.02786034418635	-0.271178505214161	0.786253744141385	NA
TRINITY_DN100180_c2_g1	3.03516540240304	0.0675310554792105	1.40851382373566	0.0479449007465931	0.961760154894093	0.987969707253965
TRINITY_DN100180_c2_g2	0.0978547164405475	-0.267283681126378	3.53381767011886	-0.0756359569387144	0.939708728886925	NA
TRINITY_DN100180_c2_g3	3.4338334228737	-1.46779768229161	1.22415053848926	-1.19903364508015	0.230514863375163	0.534517103462693
TRINITY_DN100180_c4_g1	0.190569104839708	-0.74817402079081	3.53381767011886	-0.211718342776198	0.832326777019511	NA
TRINITY_DN100181_c0_g1	3.48848045731936	0.142554022337057	1.18230682400597	0.120572781483275	0.904029428754324	0.971453160187819
TRINITY_DN100185_c0_g1	1.71449199961993	3.72892760293153	1.69858524728783	2.19531378179906	0.0281410969696473	0.148320233687858
TRINITY_DN100186_c0_g1	0	NA	NA	NA	NA	NA
TRINITY_DN10019_c0_g1	458.814118848684	-0.245575044294426	0.16289340291264	-1.50758127648748	0.131661727759491	0.391222478575755
TRINITY_DN100192_c0_g1	0.0968192441730283	-0.267283681126379	3.53381767011886	-0.0756359569387145	0.939708728886925	NA
TRINITY_DN100195_c0_g1	0.710406861300579	2.93815733236995	2.71389753472063	1.08263384847078	0.278970976944765	NA
TRINITY_DN100196_c0_g1	0.208736028347987	1.93464465044346	3.49272831620978	0.553906423658764	0.579642888697515	NA
TRINITY_DN100199_c0_g1	0.285595446890112	0.213610662178998	3.53381767011886	0.0604475618493958	0.951799179006832	NA
TRINITY_DN1002_c0_g1	292.075175165766	-0.822607870642221	0.269911791496003	-3.04769149240522	0.00230606544559348	0.0209688852314084
TRINITY_DN1002_c0_g2	2.27555779114706	-3.0550144849802	2.02366363824702	-1.50964539127984	0.131133932459153	0.390323190801051
TRINITY_DN1002_c1_g1	234.08598508508	-0.176776898646068	0.476000703105704	-0.371379490603004	0.710354899182962	0.893164790641635
TRINITY_DN1002_c2_g1	16.0943271890968	3.55677654158939	0.691955344213739	5.14018219720655	2.74472190777832e-07	5.84556069669886e-06
TRINITY_DN1002_c3_g1	101.24561880532	-0.358002174536821	0.235331731223081	-1.52126605569164	0.128193084838919	0.385334039298213
TRINITY_DN1002_c4_g1	0.197386683380015	-0.74817402079081	3.53381767011886	-0.211718342776198	0.832326777019511	NA
TRINITY_DN10020_c0_g1	0.588849711240351	-0.907861755168072	2.8464215860564	-0.31894845079006	0.749765603038957	NA
TRINITY_DN100202_c0_g1	0.770378697117765	-1.36253327938428	2.60793945887105	-0.522455870188836	0.601352964569983	NA
TRINITY_DN100206_c0_g1	13.2312716062052	0.727814104764586	0.55718418884111	1.30623610529647	0.191472278068001	0.484535734157388
TRINITY_DN100209_c0_g1	2.69333111867157	0.315688050820829	1.59045011837392	0.198489752789977	0.842661901347488	0.950058247581971
TRINITY_DN100209_c1_g1	0.730050677285195	0.608412428507408	2.79823784509679	0.217426988764911	0.827875600252291	NA
TRINITY_DN100209_c2_g1	0.60961318365206	-2.18014377984437	2.99684793849971	-0.727478946074187	0.466932608211702	NA
TRINITY_DN100209_c3_g1	1.20340417050948	1.11044063552384	1.99889660263598	0.555526801165946	0.578534383473449	NA
TRINITY_DN100209_c4_g1	0.695518472465468	-0.139136755682423	2.48008068331841	-0.0561017053268825	0.955260785425699	NA
TRINITY_DN10021_c0_g1	22.397373147011	-0.946001607380701	1.7246666022642	-0.548512742195366	0.58333988237742	0.828421070312987
TRINITY_DN10021_c0_g2	1.01686052343867	1.43420020245168	2.29236885834417	0.625641112350319	0.531550366316784	NA
TRINITY_DN100210_c0_g1	1.20936528567641	-2.07859771036953	2.2993630644753	-0.903988475105758	0.366001512541095	NA
TRINITY_DN100212_c0_g1	5.84355277919462	-1.30768580704766	1.02387392438015	-1.27719417001397	0.201533704740015	0.498296222585229
TRINITY_DN100215_c0_g1	0.903395353580333	1.98888410343044	2.56164344842991	0.77640941976116	0.437507284555739	NA
TRINITY_DN100217_c0_g1	2.56723451505623	0.995645300241026	1.42672079641124	0.697855742164452	0.485267414794341	0.76531294562793
TRINITY_DN10022_c0_g1	0.188695007322729	-0.74817402079081	3.53381767011886	-0.211718342776198	0.832326777019511	NA
TRINITY_DN10022_c1_g1	0.952244451867371	-2.78357704557183	2.44277216272585	-1.13951562411194	0.254488155384963	NA
TRINITY_DN10022_c2_g1	0.526258129960536	-0.691264978748348	3.19465348834638	-0.216381833356882	0.828690125732962	NA
TRINITY_DN100223_c0_g1	0.489273582202738	-1.86804906503871	3.49921008360509	-0.533848788842689	0.593446155484566	NA
TRINITY_DN10023_c0_g1	2.58916248178543	-0.437942775987033	1.29593412902491	-0.337935984691253	0.735411429280809	0.903507679781669
TRINITY_DN10023_c0_g2	0.206211934764705	1.92281709237333	3.49351002979513	0.550396900531035	0.582047174098508	NA
TRINITY_DN10023_c0_g3	4.17426304688997	-0.590843244296148	1.07717571214665	-0.548511480191737	0.583340748677878	0.828421070312987
TRINITY_DN10023_c1_g1	0.503568441218452	1.47835791596268	2.9011468516197	0.509577071266599	0.610347790744259	NA
TRINITY_DN10023_c3_g1	0.80500547507451	-0.37207298985735	3.00814169708841	-0.123688651441347	0.90156179749436	NA
TRINITY_DN100232_c0_g1	1.05042888166778	-0.153352424511422	2.32795227985806	-0.0658743848996649	0.947477834164178	NA
TRINITY_DN100233_c1_g1	1.05439826886879	0.994191994796256	2.25212812672001	0.441445574521639	0.658890454665405	NA
TRINITY_DN100234_c0_g1	0.208736028347987	1.93464465044346	3.49272831620978	0.553906423658764	0.579642888697515	NA
TRINITY_DN100234_c0_g2	0	NA	NA	NA	NA	NA
TRINITY_DN100235_c0_g1	3.1137777839285	-1.44724097812736	1.3541032802038	-1.06878182726914	0.28516798983827	0.596374234744888
TRINITY_DN100236_c0_g1	0.275627289449101	-1.15832875548807	3.53094982536581	-0.32805018841299	0.742873715541894	NA
TRINITY_DN10024_c0_g1	491.241891136018	-0.534853143169808	0.128156851542315	-4.17342605356693	3.00053077209364e-05	0.000449581867195962
TRINITY_DN10024_c1_g1	12.4542315208369	1.19806341575549	0.625520179001344	1.91530738091971	0.0554533148656208	0.233436719581305
TRINITY_DN10024_c1_g2	0.900244774679628	1.36834423271157	2.55873346110324	0.534774040951335	0.592806115578212	NA
TRINITY_DN10024_c2_g1	0.195512585863036	-0.74817402079081	3.53381767011886	-0.211718342776198	0.832326777019511	NA
TRINITY_DN10024_c2_g2	8.61715265757658	-0.172075682624126	0.768312970511803	-0.223965609365543	0.822784063248292	0.941844106904032
TRINITY_DN100241_c0_g1	0.30238118287143	1.43000536893914	3.4943034935216	0.409239029062689	0.682364254952565	NA
TRINITY_DN100244_c0_g1	1.69858440280592	-0.105303138273754	1.91141660751073	-0.0550916727729449	0.956065430235511	0.986497901835446
TRINITY_DN100249_c0_g1	0.367503052598801	-1.50192433094308	3.51502168117617	-0.427287358990205	0.669170038906667	NA
TRINITY_DN10025_c0_g1	3.86084400998432	1.41870512885193	1.18533638357978	1.19687976215441	0.23135342334896	0.535580006798391
TRINITY_DN10025_c0_g2	23.7022612217074	0.452231961055422	0.455992745937112	0.991752533532168	0.321318257568173	0.632411183879896
TRINITY_DN100250_c0_g1	0.300077447055088	0.213610662178998	3.53381767011886	0.0604475618493959	0.951799179006832	NA
TRINITY_DN100251_c0_g1	0	NA	NA	NA	NA	NA
TRINITY_DN100252_c0_g1	1.23727082522927	1.02758701442899	2.0993555445762	0.489477362271396	0.624503777564842	NA
TRINITY_DN100257_c0_g1	3.60502278159979	-1.47959804315674	1.23935141134944	-1.19384867730592	0.232537166516807	0.536979529169821
TRINITY_DN10026_c0_g1	0.811388134120868	0.456848059851219	2.72021557533502	0.16794553490304	0.866626127178504	NA
TRINITY_DN100264_c0_g1	0.208736028347987	1.93464465044346	3.49272831620978	0.553906423658764	0.579642888697515	NA
TRINITY_DN10027_c0_g1	2.46615614993856	2.22597096889132	1.31458425709325	1.69328892908948	0.0904004843832212	0.315485612117693
TRINITY_DN10027_c0_g2	1.3013655430129	0.316411455244819	2.3252521355497	0.136076191655671	0.891761048745202	NA
TRINITY_DN10027_c0_g3	2.88734670481491	-3.2934280675048	1.93807797081883	-1.69932691929487	0.0892576032070011	0.313115944868785
TRINITY_DN100270_c0_g1	2.90415434303122	-1.33918689406609	1.39194263450473	-0.962099199255143	0.335999776316086	0.645695691217816
TRINITY_DN100270_c0_g2	8.06402956257497	-0.132617712233726	0.83168737619527	-0.159456204373828	0.87330946061674	0.961725644695124
TRINITY_DN100270_c2_g1	0.61111054504203	1.90033328973413	3.17981282293544	0.597624261411663	0.550090672099431	NA
TRINITY_DN100271_c0_g1	1.65769571111366	0.787634508268513	1.84709965374592	0.426416899960535	0.669804088988114	0.873951989580342
TRINITY_DN100273_c0_g1	0.320237418006262	0.0796218278681446	3.53381767011886	0.0225313910622521	0.982024071904896	NA
TRINITY_DN100277_c0_g1	0.575704736504189	-0.864353268309339	3.08053049708091	-0.280585850108738	0.779028070201373	NA
TRINITY_DN100279_c0_g1	0.97203260754659	4.02821687194775	2.61534243575406	1.54022540868012	0.123505418449895	NA
TRINITY_DN10028_c0_g1	0.827371832642101	3.8433247454572	2.71258342672279	1.41685033816656	0.156526688712739	NA
TRINITY_DN100281_c0_g1	0.736028540812919	-2.44106407770602	2.61841598227225	-0.932267483178005	0.35119830791275	NA
TRINITY_DN100283_c0_g1	1.1338843277315	-3.08850734854699	2.32333700667344	-1.32934108985297	0.183735463779475	NA
TRINITY_DN100284_c0_g1	0.208736028347987	1.93464465044346	3.49272831620978	0.553906423658764	0.579642888697515	NA
TRINITY_DN100285_c0_g1	0.308055855355416	2.42861383573187	3.45437729402085	0.703054017850203	0.482022086461817	NA
TRINITY_DN100289_c0_g1	0.387439367480824	0.949114158102383	3.49430328419173	0.271617567483678	0.785916090230077	NA
TRINITY_DN10029_c0_g1	245.846461625251	-0.207496265756613	0.184290374666479	-1.12592025564076	0.260199274763211	0.569408904707168
TRINITY_DN100291_c0_g1	1.38735325413491	1.94664283538032	2.20005725402368	0.884814625537637	0.376256619950493	0.682827113901036
TRINITY_DN100291_c1_g1	1.15069573781873	0.236565834448106	2.23348267808946	0.105917917684711	0.915647477778878	NA
TRINITY_DN100291_c1_g2	0.838105388390078	-2.59556172164899	2.53365550468698	-1.02443355730386	0.305630538647276	NA
TRINITY_DN100291_c2_g1	0	NA	NA	NA	NA	NA
TRINITY_DN100291_c3_g1	1.38787763158905	0.142693407179258	2.10754948860145	0.067705839388829	0.946019800820679	0.98344350488254
TRINITY_DN100291_c4_g1	0.293367302303583	-1.2161076600433	3.52847331476553	-0.34465547888779	0.730353392195449	NA
TRINITY_DN100293_c0_g1	0.195709432881095	-0.74817402079081	3.53381767011886	-0.211718342776198	0.832326777019511	NA
TRINITY_DN100296_c0_g1	0.0986933416900075	-0.267283681126379	3.53381767011886	-0.0756359569387145	0.939708728886925	NA
TRINITY_DN1003_c0_g1	915.446076983935	-0.0767054057140934	0.141945292752173	-0.540387104262878	0.588930099301844	0.831740512648904
TRINITY_DN10030_c0_g1	18.5995266669824	-0.263156662181581	0.61582931919351	-0.427320775383366	0.669145702806363	0.873657100808051
TRINITY_DN10030_c0_g2	0.982740290652775	-2.87166443619215	2.79351547905514	-1.02797512944637	0.303961526814265	NA
TRINITY_DN10030_c1_g1	0.805732125722558	0.366496803844471	2.71411086849217	0.135033836715771	0.892585121499113	NA
TRINITY_DN10030_c2_g1	2.48213268690847	-2.29449263925868	1.70347309967673	-1.34694973445376	0.177996422100754	0.464880760108229
TRINITY_DN100302_c0_g1	1.45514570186817	-1.48080635802125	2.12767652483053	-0.695973443678991	0.486445460902178	0.766004819210555
TRINITY_DN100303_c0_g1	1.89918282714313	-1.89154412102997	1.78233506673101	-1.06127302118297	0.288565842738592	0.599900874992455
TRINITY_DN100304_c0_g1	0.305555272521015	1.45375342948596	3.49272811060256	0.416222901826492	0.677246902856742	NA
TRINITY_DN100305_c0_g1	0.208736028347987	1.93464465044346	3.49272831620978	0.553906423658764	0.579642888697515	NA
TRINITY_DN100308_c0_g1	9.06824730307572	1.99212414436928	0.767012173816683	2.59725231537902	0.00939728664599982	0.0654465835096856
TRINITY_DN10031_c0_g1	3.13508584319465	0.856856874122268	1.31320550564714	0.652492599549384	0.514083445375234	0.784011751960689
TRINITY_DN100311_c0_g1	5.60553236968471	6.58549513323975	1.23752716736476	5.3214954038247	1.02917711836379e-07	2.33594028166771e-06
TRINITY_DN100314_c0_g1	0.252173329063983	0.69450100184343	3.53381767011886	0.196529947686879	0.84419539482955	NA
TRINITY_DN100318_c0_g1	0	NA	NA	NA	NA	NA
TRINITY_DN100319_c0_g1	0.504816053418009	0.496354493581525	3.48695572174247	0.142346084433069	0.886806646993306	NA
TRINITY_DN10032_c0_g1	307.396720175624	-0.325450214541122	0.160919081316363	-2.02244638658666	0.0431302570341714	0.19776198298545
TRINITY_DN10032_c0_g2	2.95565106776	-3.44459925816954	1.57213866749026	-2.19102762968641	0.0284497930880709	0.149533335022439
TRINITY_DN100322_c0_g1	0.774821050316173	-0.361841087934758	2.7611223993204	-0.131048550409724	0.895736900870948	NA
TRINITY_DN100328_c0_g1	0.867664593372597	3.86454084646563	2.99557636182024	1.2900825683233	0.197021991533323	NA
TRINITY_DN100331_c0_g1	0.751647042366359	-2.4230819040689	3.3589249986763	-0.721386129497918	0.470671978137654	NA
TRINITY_DN100333_c0_g1	0.598461207941453	0.117943752672962	3.29299685298879	0.0358165397473473	0.97142864471729	NA
TRINITY_DN100337_c0_g1	0.299230603970726	0.213610662178998	3.53381767011886	0.0604475618493959	0.951799179006832	NA
TRINITY_DN100338_c0_g1	1.77780891488106	0.473033687743889	1.61296416271551	0.293269806408787	0.769315930507254	0.918674479901788
TRINITY_DN10034_c0_g1	4.73458369940456	0.0964765807875271	1.21318576155496	0.0795233375174726	0.936616369737456	0.981567904464026
TRINITY_DN10034_c0_g2	1.3554825097576	1.73734683133354	2.09551887117333	0.829077158518145	0.407060747847443	NA
TRINITY_DN10034_c1_g1	0.798293159180463	0.345767443731467	2.34108847198372	0.147695163112943	0.88258334904874	NA
TRINITY_DN10034_c1_g2	2.40659083209139	0.331722751295858	1.78801627630543	0.185525576971422	0.852816820952377	0.954179924077452
TRINITY_DN10034_c2_g1	0.104368014173993	1.17539134150786	3.53381767011886	0.332612333524363	0.739426932184817	NA
TRINITY_DN100340_c0_g1	1.02601096441765	1.58589925076453	2.25650523698633	0.702812129469095	0.482172837176699	NA
TRINITY_DN100342_c0_g1	4.62183939232335	0.426331370440756	1.00571984331155	0.423906690591853	0.671633864557527	0.874812994257553
TRINITY_DN100345_c0_g1	0.975093792731805	-0.100076937066864	2.34797969714178	-0.0426225734356598	0.966002400839944	NA
TRINITY_DN10035_c0_g1	8.26969227675211	-0.577154096336817	0.806959974109238	-0.715220227588001	0.474472971993516	0.758158739946635
TRINITY_DN100351_c0_g1	6.67422480827677	0.558862173609377	0.783926718209085	0.712901041166351	0.475906994857977	0.758929673595401
TRINITY_DN100356_c0_g1	0	NA	NA	NA	NA	NA
TRINITY_DN100358_c0_g1	0	NA	NA	NA	NA	NA
TRINITY_DN10036_c0_g1	10.0624509226711	-0.823183275708573	0.790050216852096	-1.04193791502076	0.297440464196485	0.608431080113321
TRINITY_DN100360_c0_g1	1.06337402625369	2.8923558193205	2.61086359236797	1.10781575405754	0.267941394898461	NA
TRINITY_DN100361_c0_g1	0	NA	NA	NA	NA	NA
TRINITY_DN100367_c0_g1	0.208736028347987	1.93464465044346	3.49272831620978	0.553906423658764	0.579642888697515	NA
TRINITY_DN100368_c0_g1	1.29445173165088	-2.18832767868674	2.26113601348188	-0.967800108281399	0.33314420973011	NA
TRINITY_DN100369_c0_g1	0.280570770472429	-1.17466237842117	3.53024088998394	-0.332742839661153	0.739328409018724	NA
TRINITY_DN10037_c0_g1	1.76533458756047	1.13803351994978	1.77492989039358	0.641170970250227	0.521411608265201	0.788984402408178
TRINITY_DN100370_c0_g1	0.509347819845674	2.3784685972002	3.38497545420642	0.702654606917323	0.482271022837792	NA
TRINITY_DN100372_c0_g1	0.863857721052442	3.88290564196354	2.42944887327137	1.59826604489726	0.109983780785723	NA
TRINITY_DN100373_c0_g1	0.481588774029936	3.0430808070123	3.11144036053828	0.978029611496666	0.328059678851662	NA
TRINITY_DN100374_c0_g1	0.715431537718262	3.63439137864216	2.91138786676579	1.24833637597025	0.211907898190879	NA
TRINITY_DN100375_c0_g1	0.308055855355416	2.42861383573187	3.45437729402085	0.703054017850203	0.482022086461817	NA
TRINITY_DN100376_c0_g1	0.491789457951117	-1.87460702937003	3.49891917532119	-0.53576745715995	0.592119275865986	NA
TRINITY_DN10038_c0_g1	1.61348713623351	-3.58924158609936	2.44198516508404	-1.46980482822705	0.141614621132865	0.407637403834202
TRINITY_DN10038_c0_g2	0.39141886576219	-1.57097736339798	3.51201223217306	-0.447315458928778	0.654647306799902	NA
TRINITY_DN100380_c0_g1	0.973144694684744	-2.8603716060472	2.59683125106446	-1.1014853602346	0.270685472631839	NA
TRINITY_DN100387_c0_g1	1.15057490409178	1.7262688868462	2.05525925515176	0.839927557810087	0.400949005195875	NA
TRINITY_DN100388_c0_g1	0.634739751719216	-2.19148723504347	3.22870177630739	-0.678751828714834	0.497295120546148	NA
TRINITY_DN10039_c0_g1	11.1565896241429	-1.28131249262228	0.715581847087942	-1.79058831332373	0.0733593838059997	0.277299887750847
TRINITY_DN10039_c2_g1	3.94866804208988	-3.00539251086205	1.45482959212735	-2.06580380762489	0.0388470084372124	0.184897273234596
TRINITY_DN10039_c3_g1	1.85180933627706	-3.74142727133898	2.0766513396504	-1.80166366876436	0.0715983374617755	0.273398906576207
TRINITY_DN100390_c0_g1	0.832825625119841	2.46572218940469	2.56148548131148	0.962614157837132	0.335741189901038	NA
TRINITY_DN100391_c0_g1	0.577978379903601	1.73712845220233	2.98468849537589	0.582013317266984	0.560557710708816	NA
TRINITY_DN100393_c0_g1	0.846818183229325	-0.570147248479565	2.9529388697191	-0.193077904296	0.846897956872291	NA
TRINITY_DN100394_c0_g1	0.802387330593515	2.47040749782335	2.58986813228321	0.953873854436542	0.340147499451656	NA
TRINITY_DN100396_c0_g1	1.28674094252181	0.458464829771133	2.29550689079906	0.199722698114639	0.841697460885668	NA
TRINITY_DN100398_c0_g1	0.104368014173993	1.17539134150786	3.53381767011886	0.332612333524363	0.739426932184817	NA
TRINITY_DN100399_c0_g1	1.69657549325046	-2.19837418134522	1.98561682834949	-1.10714924952192	0.268229405373285	0.578146547982583
TRINITY_DN100399_c0_g2	3.0560486328127	0.0962858181721299	1.21624331373487	0.0791665755402619	0.936900129978502	0.981641118759129
TRINITY_DN1004_c0_g1	187.290685345732	-0.153482906314086	0.182413142051764	-0.841402678489752	0.400122385456102	0.702697734075015
TRINITY_DN1004_c0_g2	0	NA	NA	NA	NA	NA
TRINITY_DN10040_c0_g1	0.689739354957899	0.665620935766621	2.6310167319468	0.252990004846567	0.800275936991471	NA
TRINITY_DN100403_c0_g1	18.1264453814535	-1.26720370141614	0.533273963716252	-2.37627146201799	0.0174885912492388	0.105335233879745
TRINITY_DN100404_c0_g1	0.641271764902082	1.06227054932206	2.93103868543476	0.362421197168367	0.717037301602152	NA
TRINITY_DN100406_c0_g1	0.724286597204981	3.61206525467952	2.89188256232681	1.2490359400256	0.21165192890477	NA
TRINITY_DN100407_c0_g1	0.85902115157861	0.319440026678905	2.46552900545315	0.129562469544013	0.896912597863789	NA
TRINITY_DN100409_c0_g1	0.101843920590711	1.17539134150786	3.53381767011886	0.332612333524363	0.739426932184817	NA
TRINITY_DN10041_c0_g1	67.726821528388	0.375886569214954	0.295840221102836	1.270572905245	0.203880631136465	0.501196769769575
TRINITY_DN10041_c0_g2	1.54692082830345	-1.52728224538471	2.12401657142362	-0.719053827513715	0.472107754734729	0.75662836287048
TRINITY_DN10041_c0_g3	1.59188913811561	-0.396255716350343	1.87235227154284	-0.211635236794315	0.832391616961283	0.945539265881111
TRINITY_DN100410_c0_g1	0	NA	NA	NA	NA	NA
TRINITY_DN100411_c0_g1	0.289262446529715	-1.20286034487729	3.52903344774798	-0.340846966368336	0.733218791207664	NA
TRINITY_DN100413_c0_g1	9.42267877042385	-0.313801962983858	0.90508431730701	-0.346710198136617	0.728809047924619	0.900855806247001
TRINITY_DN100414_c0_g1	5.70694360271463	-1.75916755246428	0.965337861363305	-1.82233352992069	0.068404393553624	0.266623863603868
TRINITY_DN100415_c0_g1	0.907143548614291	1.97393527753687	2.77630264474882	0.710994271921483	0.477087785387987	NA
TRINITY_DN100416_c0_g1	1.72014316135504	4.87708568252392	1.84893789812577	2.63777690287365	0.00834514632035926	0.0596340651751651
TRINITY_DN100418_c0_g1	0.101843920590711	1.17539134150786	3.53381767011886	0.332612333524363	0.739426932184817	NA
TRINITY_DN10042_c0_g1	2.24803316716886	-0.949869172529101	1.56620031717761	-0.606480002660724	0.544196057486218	0.80312203927352
TRINITY_DN10042_c0_g2	1.64570627396747	4.26838198275841	1.96578899612925	2.1713327275527	0.0299060300956478	0.154944813851152
TRINITY_DN10042_c0_g3	0.0986933416900075	-0.267283681126379	3.53381767011886	-0.0756359569387145	0.939708728886925	NA
TRINITY_DN10042_c3_g1	1.7398113648075	-2.59237476743844	1.83956666978811	-1.40923121190114	0.158766811414544	0.435197237482587
TRINITY_DN10042_c5_g1	0.642163857166005	0.0405948486309816	3.21860981567493	0.0126125411142665	0.989936914972686	NA
TRINITY_DN10042_c6_g1	0.0986933416900075	-0.267283681126378	3.53381767011886	-0.0756359569387144	0.939708728886925	NA
TRINITY_DN100420_c0_g1	0.300611791497687	1.45375342948596	3.49272811060256	0.416222901826492	0.677246902856742	NA
TRINITY_DN100423_c0_g1	2.87968177526933	-1.46971083787399	1.51413076799491	-0.970663082040304	0.331716081660333	0.64195496716617
TRINITY_DN100425_c0_g1	1.22738277341949	-0.516453584912274	1.91683819998155	-0.269429931497215	0.787598855468578	NA
TRINITY_DN100426_c0_g1	1.25608176798923	-1.2349580919444	2.24218071589152	-0.550784369516514	0.581781500248834	NA
TRINITY_DN100427_c0_g1	2.58184300700139	0.415687558586755	1.45914618721162	0.284884107041475	0.775732932424236	0.921589207011658
TRINITY_DN100429_c0_g1	0.0918757631497003	-0.267283681126378	3.53381767011886	-0.0756359569387144	0.939708728886925	NA
TRINITY_DN10043_c0_g1	8.18784145042038	-1.24483041818102	0.818167258041465	-1.52148647595713	0.128137802593334	0.385202241871794
TRINITY_DN100430_c0_g1	0.0978547164405475	-0.267283681126378	3.53381767011886	-0.0756359569387144	0.939708728886925	NA
TRINITY_DN100431_c0_g1	1.20008121261851	0.592913294778258	2.16458372421594	0.273915620885963	0.784149466807187	NA
TRINITY_DN100432_c0_g1	0.208736028347987	1.93464465044346	3.49272831620978	0.553906423658764	0.579642888697515	NA
TRINITY_DN100433_c0_g1	0	NA	NA	NA	NA	NA
TRINITY_DN100434_c0_g1	0.551254578898202	-2.04709624742464	3.49171359811537	-0.586272668104722	0.557692295126425	NA
TRINITY_DN100435_c0_g1	0.31310404252198	2.44963654430428	3.4526450038425	0.709495630618857	0.478016962003142	NA
TRINITY_DN100436_c0_g1	1.67751665868688	1.98709248719802	2.11422493830506	0.939868058122068	0.347285243482603	0.656309313064937
TRINITY_DN100437_c0_g1	0.759760543610452	-2.50884916579789	2.7866700183469	-0.900303641722957	0.367958683605871	NA
TRINITY_DN10044_c0_g1	7.11764757781123	0.619632590219292	0.821815369708702	0.753980289318421	0.450861057425516	0.741307842658244
TRINITY_DN100442_c0_g1	0.310579948938698	2.43915768213638	3.45350546036981	0.706284588261572	0.480011175700184	NA
TRINITY_DN100445_c0_g1	1.28728693711981	-1.29299516236874	2.04303281999156	-0.632880269820665	0.526811833062137	NA
TRINITY_DN100446_c0_g1	1.54808304320997	0.447522642778862	1.73802360521938	0.257489392799342	0.796801002651409	0.930420404159296
TRINITY_DN10045_c0_g1	121.496633698297	0.318608326416457	0.235019900533142	1.35566531044263	0.175205681468723	0.46059892797621
TRINITY_DN10045_c1_g1	1.75101358700615	-1.16820601127497	1.85919284187592	-0.628340420080499	0.529780958194356	0.794617629823112
TRINITY_DN100451_c0_g1	0.203687841181423	1.9108965797797	3.49430370285162	0.546860474154052	0.58447459244574	NA
TRINITY_DN100454_c0_g1	1.01893885421381	0.486454262814308	2.29550470367973	0.211916038348566	0.832172537962216	NA
TRINITY_DN100455_c0_g1	2.74407595236199	1.54608824261369	1.30295914932122	1.18659763310241	0.235386369975536	0.540687963793696
TRINITY_DN100456_c0_g1	0.789030312781161	-0.425131314730692	2.77800203977127	-0.153034918133356	0.878370738918358	NA
TRINITY_DN100458_c0_g1	0.97203260754659	4.02821687194775	2.61534243575406	1.54022540868012	0.123505418449896	NA
TRINITY_DN10046_c0_g1	5.36065556412718	-0.171772401941231	0.931824027014022	-0.184339957933544	0.853746769108558	0.95427839722729
TRINITY_DN100461_c0_g1	7.23867242352386	-0.0666860240254937	0.81926010699322	-0.0813978655328882	0.935125546537903	0.981143360652481
TRINITY_DN100462_c0_g1	1.57984722539914	-0.884955242994183	1.82115476997255	-0.485930826739961	0.627016211117606	0.85255259182416
TRINITY_DN100463_c0_g1	3.52393671378852	-0.903264712669928	1.49559016786321	-0.603952026483595	0.545875537649811	0.804411670458032
TRINITY_DN100465_c0_g1	2.9801355031161	1.39838233728604	1.38560734936203	1.00921977494554	0.31286924486507	0.624299296225679
TRINITY_DN100467_c0_g1	1.13795125934149	1.82366862672008	2.15011708983842	0.848171774150741	0.396342314165298	NA
TRINITY_DN100469_c0_g1	3.19978627848545	0.430281403372826	1.26110629034981	0.341193606490912	0.732957836109172	0.902285146104432
TRINITY_DN10047_c0_g1	4.90377301163078	1.06393240511222	0.957661328282778	1.11096937266956	0.266581532696693	0.57649237731894
TRINITY_DN10047_c0_g2	3.93532790047927	-0.391237054955233	1.36507348968437	-0.286605122663171	0.774414691603937	0.920983522162062
TRINITY_DN100473_c0_g1	2.04800254096238	0.140550580956028	1.55972553248472	0.0901123806905463	0.928197910879771	0.978877363625769
TRINITY_DN100477_c0_g1	1.09603540295508	1.33802655235	2.21951180925647	0.602847232787752	0.546610321926052	NA
TRINITY_DN100478_c0_g1	5.02916941380969	1.73620045842609	1.3132231529769	1.32209095955273	0.186137863829561	0.476916928483844
TRINITY_DN100479_c0_g1	4.87074386838794	1.3149563042677	0.97859790633311	1.34371461021713	0.179040690981287	0.466423306592878
TRINITY_DN10048_c0_g1	1.4629766977236	-0.389916385839446	1.93883116770865	-0.201108994085471	0.840613349409036	0.949149417278537
TRINITY_DN100480_c0_g1	1.69631920475157	4.8327657399642	1.96003237348387	2.46565608065655	0.0136762576765952	0.0875934119729672
TRINITY_DN100482_c0_g1	1.07462575967127	-0.299204920207612	2.46807801592887	-0.121229928015466	0.903508919802349	NA
TRINITY_DN100483_c0_g1	0.202222730614541	0.69450100184343	3.53381767011886	0.196529947686879	0.84419539482955	NA
TRINITY_DN100485_c0_g1	1.86469199434506	1.30376820717959	1.70126044298102	0.766354271363104	0.443465534159111	0.736030762640825
TRINITY_DN100485_c1_g1	0.520598756023558	3.11978369432261	3.40840189544126	0.915321546586192	0.360022850908363	NA
TRINITY_DN100489_c0_g1	3.41914296079875	-1.2830016164968	1.20166802394122	-1.06768391180854	0.285663117953525	0.596628468419752
TRINITY_DN10049_c0_g1	5675.27703290708	-0.430483490207604	0.10560685830976	-4.07628346394828	4.57612292184564e-05	0.00066024372740092
TRINITY_DN100491_c0_g1	1.03261641081144	-1.8193762469464	2.13648417677753	-0.851574875546506	0.394450089193808	NA
TRINITY_DN100492_c0_g1	0.683357001762136	-2.34939868398725	3.13267325882921	-0.749966080045418	0.453275134149636	NA
TRINITY_DN100499_c0_g1	1.27582071361389	-3.25485411099705	2.06947749244551	-1.57279029266019	0.11576738413124	NA
TRINITY_DN1005_c0_g1	649.515140228058	0.148915884626448	0.138201761433693	1.07752522892333	0.28124568597171	0.59221474888155
TRINITY_DN10050_c0_g1	335.735055986455	-0.0447466990777802	0.166929045719994	-0.268058197330368	0.788654522308623	0.926733189987276
TRINITY_DN100503_c0_g1	1.89258102214858	0.889435225374092	1.73616409860427	0.512299054040527	0.608441727201327	0.843280466747248
TRINITY_DN100504_c0_g1	0.841862494197265	0.274267123335376	2.48621058638912	0.11031532277952	0.912159305610439	NA
TRINITY_DN100505_c0_g1	0	NA	NA	NA	NA	NA
TRINITY_DN100507_c0_g1	0.325070871613514	-1.31820627621935	3.52371727147023	-0.374095358584018	0.70833337173198	NA
TRINITY_DN100507_c0_g2	0.667884780460751	-2.32269825543917	2.90167068627374	-0.800469283584321	0.423438953228269	NA
TRINITY_DN100507_c0_g3	0.8897657835449	-0.632225659564521	2.29701087639797	-0.275238426626842	0.783133066422427	NA
TRINITY_DN100507_c0_g4	1.14304143263783	4.26220091399367	2.46863791904235	1.72653951440846	0.0842503968747204	NA
TRINITY_DN100507_c0_g5	0.208736028347987	1.93464465044346	3.49272831620978	0.553906423658764	0.579642888697515	NA
TRINITY_DN100507_c1_g1	4.69686540058632	-0.0220308812658124	1.06960049672503	-0.0205972990226424	0.983566895077783	0.995277756781526
TRINITY_DN100508_c0_g1	93.2040366302468	0.22776044221598	0.329064612512617	0.692145048587523	0.488846243799735	0.76758927449806
TRINITY_DN100509_c0_g1	0.305531761772134	2.4180031572888	3.4552608122014	0.699803369039529	0.484050110478432	NA
TRINITY_DN10051_c0_g1	2.01673954109907	0.428640761945605	1.5708482891362	0.272872157617023	0.784951489595703	0.924911815239693
TRINITY_DN10051_c0_g2	3.43109487696164	-0.843178202613373	1.26039176994531	-0.668981044401743	0.503507569838569	0.777286700754812
TRINITY_DN10051_c0_g3	24.1551564869733	-0.00612032898861543	0.696224679874559	-0.00879073834285527	0.992986095933966	0.997783739245008
TRINITY_DN100513_c0_g1	4.27018224893546	6.19380082175061	1.33034814642577	4.65577438386441	3.22765235523308e-06	5.79792360354108e-05
TRINITY_DN100514_c0_g1	1.36253874725781	-2.27580763530348	2.09548807691704	-1.08605134067464	0.277456278594989	0.587963841577242
TRINITY_DN100515_c0_g1	0.183751526299401	-0.74817402079081	3.53381767011886	-0.211718342776198	0.832326777019511	NA
TRINITY_DN100516_c0_g1	0.202222730614541	0.69450100184343	3.53381767011886	0.196529947686879	0.84419539482955	NA
TRINITY_DN10052_c0_g1	61.7604043399222	7.35465320564886	0.629497737005216	11.6833671883207	1.55030159903472e-31	1.59215522237892e-29
TRINITY_DN10052_c0_g2	4.72640451335133	0.366956997823345	1.05309818134345	0.348454687629615	0.727498737968083	0.900373141630696
TRINITY_DN10052_c1_g1	24.6988982487537	-1.0054237397659	0.491144858379388	-2.04710224002642	0.0406480470961996	0.190142501428953
TRINITY_DN10052_c2_g1	1.12199496498014	1.87632720013664	2.58915619728745	0.724686753971192	0.468644223142033	NA
TRINITY_DN100522_c0_g1	0.310579948938698	2.43915768213638	3.45350546036981	0.706284588261571	0.480011175700185	NA
TRINITY_DN100527_c0_g1	0.275627289449101	-1.15832875548807	3.53094982536581	-0.32805018841299	0.742873715541894	NA
TRINITY_DN100529_c0_g1	2.08066063170268	2.53605615095944	1.55682054007511	1.62899710382616	0.103313632055255	0.341080225190105
TRINITY_DN10053_c0_g1	31.5852807318927	-1.24240928027325	0.451070593659438	-2.75435663006506	0.00588076489719973	0.0451172436608423
TRINITY_DN100530_c0_g1	0.902556728330873	1.99125300408903	2.56271000610648	0.777010664235998	0.437152478602786	NA
TRINITY_DN100533_c0_g1	1.30369641614343	-2.20668911079129	2.4947740627577	-0.884524632403801	0.376413071397121	NA
TRINITY_DN100534_c0_g1	0.581683689795037	-0.879939956088137	3.07094073255482	-0.286537589853154	0.774466407263585	NA
TRINITY_DN100535_c0_g1	2.3662965196919	0.429141649650591	1.47063066677574	0.291807902110089	0.770433503066442	0.918968988859125
TRINITY_DN100536_c0_g1	0.566115735715771	0.4422366940333	2.85777821023874	0.154748430948515	0.877019647470894	NA
TRINITY_DN100538_c0_g1	2.84001068127757	-0.513592980963805	1.45786976538806	-0.352290028339463	0.724620765655237	0.899565450823538
TRINITY_DN10054_c0_g1	172.985225227395	-0.0231800680040793	0.196883898037125	-0.117734706774793	0.906277865987521	0.972286592068599
TRINITY_DN10054_c2_g1	0	NA	NA	NA	NA	NA
TRINITY_DN100540_c0_g1	3.10647780787303	-1.9887012942624	1.6815827804767	-1.18263657153925	0.236953211981233	0.542535836545396
TRINITY_DN100540_c0_g2	2.05449179660812	-2.86034394304363	1.84912430600143	-1.54686406628275	0.121896027552865	0.374755802894055
TRINITY_DN100540_c0_g3	0.807658603172585	1.08714898391768	2.47937109270835	0.438477720061715	0.661040017553344	NA
TRINITY_DN100540_c1_g1	3.7849166714396	-0.606197401790053	1.26131362666838	-0.480607985970353	0.630795138556591	0.854758438043571
TRINITY_DN100540_c1_g2	0	NA	NA	NA	NA	NA
TRINITY_DN100541_c0_g1	0.212724971378498	0.69450100184343	3.53381767011886	0.196529947686879	0.84419539482955	NA
TRINITY_DN100542_c0_g1	0.201187258347022	0.694501001843429	3.53381767011886	0.196529947686879	0.84419539482955	NA
TRINITY_DN100545_c0_g1	0.588805549142205	-2.13415148401849	3.29984878461219	-0.646742206482441	0.517798802030926	NA
TRINITY_DN10055_c1_g1	20.6311156640475	-1.06465241957776	0.525999136980117	-2.02405735053137	0.0429642512018352	0.197257570913763
TRINITY_DN10055_c1_g2	0.729334784371545	3.62179218721871	2.88443993990328	1.25563099342611	0.209249788909732	NA
TRINITY_DN10055_c2_g1	3.29484579901433	3.49506130353365	1.4798786574165	2.36172154116686	0.018190299661132	0.108698872646386
TRINITY_DN100551_c0_g1	0.497284684881438	-1.89006307175527	3.20835264136616	-0.58910702252183	0.555789482838237	NA
TRINITY_DN100552_c0_g1	0.589517004214164	-0.0948479252501079	2.79882280658136	-0.0338885066346735	0.972966058302124	NA
TRINITY_DN100552_c0_g2	0.104368014173993	1.17539134150786	3.53381767011886	0.332612333524363	0.739426932184817	NA
TRINITY_DN100553_c0_g1	7.61503724968431	0.674160362736178	0.787689255870467	0.855870963976995	0.392069157287444	0.695944980327916
TRINITY_DN100556_c0_g1	0.101843920590711	1.17539134150786	3.53381767011886	0.332612333524363	0.739426932184817	NA
TRINITY_DN10056_c0_g1	3.64280942893925	1.14197603640859	1.38509577720208	0.824474419173669	0.40967004501715	0.710450615176831
TRINITY_DN10056_c0_g2	3.02460285283669	-0.114056967481033	1.25665810323231	-0.0907621310742048	0.927681600835889	0.978696960938405
TRINITY_DN10056_c0_g3	1.29146328241924	-3.2692043215092	2.09280930089574	-1.56211285954719	0.118261403979807	NA
TRINITY_DN100565_c0_g1	1.23603029374182	4.39945763053544	2.14116953850807	2.05469840263135	0.0399081443377191	NA
TRINITY_DN10057_c0_g1	74.3018434351798	-0.190569306225518	0.345369969573469	-0.55178308195374	0.581096979722319	0.826892434162732
TRINITY_DN10057_c0_g2	54.9706383233581	0.267070813519476	0.379464867138191	0.703809065470653	0.48155168735907	0.763073498847603
TRINITY_DN10057_c1_g1	0.48329462891189	-1.85225080124387	3.49991620970464	-0.529227184384561	0.596647860942178	NA
TRINITY_DN10057_c2_g1	0	NA	NA	NA	NA	NA
TRINITY_DN100570_c0_g1	0.401074524561438	0.949114158102382	3.49430328419173	0.271617567483677	0.785916090230077	NA
TRINITY_DN100571_c0_g1	0.0978547164405475	-0.267283681126378	3.53381767011886	-0.0756359569387144	0.939708728886925	NA
TRINITY_DN100572_c0_g2	0.553277772113744	3.22442252022209	2.95350273843188	1.09172829883139	0.274952542810212	NA
TRINITY_DN100576_c0_g1	0	NA	NA	NA	NA	NA
TRINITY_DN10058_c0_g1	170.679036056761	-0.670462759786349	0.224565559268986	-2.98559922531693	0.00283023300709932	0.0249151038130902
TRINITY_DN10058_c0_g2	65.7777979762469	-0.149360418436407	0.294302729804678	-0.507506058593251	0.611799786444394	0.845180566974791
TRINITY_DN10058_c1_g1	1.53212753220758	3.00451354594767	1.93491062747211	1.55279189813173	0.120472858894991	0.372085538163279
TRINITY_DN10058_c1_g2	3.4367283050276	0.570356590913032	1.25610617565214	0.454067181555666	0.649780473510541	0.864024906005683
TRINITY_DN10058_c1_g3	0.196243777323694	0.69450100184343	3.53381767011886	0.196529947686879	0.84419539482955	NA
TRINITY_DN10058_c1_g4	15.1582507858387	-0.861985614835292	0.641076125248	-1.34459166530626	0.178757136394632	0.466057204251151
TRINITY_DN10058_c2_g1	0.367503052598801	-1.50192433094308	3.51502168117617	-0.427287358990206	0.669170038906667	NA
TRINITY_DN100580_c0_g1	0	NA	NA	NA	NA	NA
TRINITY_DN100584_c0_g1	6.90290133693728	-0.850402541148696	0.861655175310614	-0.98694067594051	0.32367172202154	0.634677284640861
TRINITY_DN10059_c0_g1	1.84613029898088	-3.74740705999639	2.0574244339331	-1.82140689990378	0.0685450271017049	0.266965241272006
TRINITY_DN100591_c0_g1	0.195709432881095	-0.74817402079081	3.53381767011886	-0.211718342776198	0.832326777019511	NA
TRINITY_DN100594_c0_g1	2.34915271908683	0.908703313370912	1.59701374679588	0.56900156006425	0.569355081229827	0.819653524516812
TRINITY_DN100596_c0_g1	3.23139201637239	-0.499337458821149	1.34612095267148	-0.370945462092524	0.710678153079863	0.893282252878121
TRINITY_DN100597_c0_g1	8.81714770926444	2.72307780935692	0.804204449294316	3.3860516585632	0.000709060345284496	0.00758383474206518
TRINITY_DN100598_c0_g1	1.31370697587617	0.874687895784756	2.26841387055113	0.385594492759931	0.699797012543056	NA
TRINITY_DN1006_c0_g1	748.240591267313	0.480413466745857	0.112945072481044	4.25351417456912	2.10441610872694e-05	0.000325489184834315
TRINITY_DN1006_c0_g2	0.203687841181423	1.9108965797797	3.49430370285162	0.546860474154052	0.58447459244574	NA
TRINITY_DN1006_c0_g3	47.1342776560261	1.74196348479283	0.339349058275138	5.13324979785411	2.84781531994121e-07	6.05414257454732e-06
TRINITY_DN1006_c1_g1	28.6787937151091	-0.133439956777802	0.440211447741833	-0.303126957425377	0.76179311098089	0.915827984848961
TRINITY_DN1006_c2_g1	9.4354728202487	-0.618308572761674	0.774798126788492	-0.798025384140433	0.424855759598256	0.722420046703289
TRINITY_DN1006_c2_g2	1.7144056621482	0.364353722310661	1.82207575330472	0.199966286610108	0.841506947960293	0.949622648506681
TRINITY_DN1006_c2_g3	1.9530859791756	0.682652397681163	1.59384075132472	0.428306527558526	0.668427967150852	0.873300257898748
TRINITY_DN1006_c3_g1	4.05235086989539	-2.48607685280749	1.3179823333181	-1.88627479288637	0.0592579342556908	0.243686667299903
TRINITY_DN1006_c4_g1	17.473063395319	-0.7756138549287	0.547044809961209	-1.41782508636486	0.156241838130063	0.431177243492983
TRINITY_DN1006_c5_g1	0.739949586220931	-2.47071604368593	3.08581659235	-0.800668468051873	0.42332360164016	NA
TRINITY_DN10060_c0_g1	517.559685056003	0.519236743761331	0.152250779414831	3.41040450339231	0.000648665957560249	0.00703398707742568
TRINITY_DN100601_c0_g1	0.354017249654695	1.43000536893914	3.4943034935216	0.409239029062689	0.682364254952565	NA
TRINITY_DN100602_c0_g1	0.183751526299401	-0.74817402079081	3.53381767011886	-0.211718342776198	0.832326777019511	NA
TRINITY_DN100603_c0_g1	5.38128213953501	1.16757021113392	0.942731613684876	1.23849693187886	0.215531859012359	0.516151144877078
TRINITY_DN100605_c0_g1	8.52240580118995	-0.327409482169738	0.847873759540979	-0.386153573554382	0.699382935004225	0.888519835746603
TRINITY_DN100606_c0_g1	0.242205171622972	-0.74817402079081	3.53381767011886	-0.211718342776198	0.832326777019511	NA
TRINITY_DN100607_c0_g1	3.11384164771324	1.93075048280373	1.38054238239369	1.39854488165444	0.161949504818938	0.440340647350695
TRINITY_DN100609_c0_g1	0.295241399820562	-1.22203923424373	3.52822397455797	-0.346361014225815	0.729071420077871	NA
TRINITY_DN10061_c0_g1	4.12988572498104	1.3289024266239	1.15676327661862	1.14881104326588	0.250633904720957	0.558472037061509
TRINITY_DN10061_c0_g2	1.96889941209118	0.114336731739098	1.52286140768426	0.0750801951918683	0.940150905289936	0.982394197866319
TRINITY_DN100613_c0_g1	0.40497980567168	1.96874587421846	3.45264470326752	0.570213863116374	0.56853265456956	NA
TRINITY_DN100617_c0_g1	0.8978195158795	3.91952387875046	2.66208251413908	1.47235251271618	0.140925709563129	NA
TRINITY_DN100618_c0_g1	0	NA	NA	NA	NA	NA
TRINITY_DN100618_c1_g1	0.19866316476374	0.69450100184343	3.53381767011886	0.196529947686879	0.84419539482955	NA
TRINITY_DN100619_c0_g1	125.789692432366	-0.120501971309241	0.22192087227781	-0.54299521298921	0.587133098373934	0.830696931152186
TRINITY_DN10062_c0_g1	3.74089288279495	0.121419769588159	1.10037825141383	0.110343665400649	0.912136828689037	0.974042461399673
TRINITY_DN100622_c0_g1	1.09130143107407	-1.91536771767669	2.79990842649869	-0.684082271959113	0.493923215737082	NA
TRINITY_DN100623_c0_g1	0.975128248961154	-1.75105571277484	2.271155193318	-0.770997824334789	0.440708221182327	NA
TRINITY_DN100624_c0_g1	0.91386846404047	-0.692623621472238	2.64282272677033	-0.262077215568167	0.793261912353237	NA
TRINITY_DN100625_c0_g1	0.884180263170518	-2.72343960635656	2.51153479321266	-1.08437263688983	0.278199611021511	NA
TRINITY_DN100626_c0_g1	0.491592610933058	-1.87408930113655	3.49894209460912	-0.535615980619968	0.592223981884453	NA
TRINITY_DN100628_c0_g1	4.0135346291635	1.61600704417338	1.01917283444087	1.58560647376355	0.112828606786694	0.358709431648744
TRINITY_DN100629_c0_g1	0.295482408936768	0.213610662178998	3.53381767011886	0.0604475618493957	0.951799179006832	NA
TRINITY_DN100629_c0_g2	0.293564149321642	-1.21674053430551	3.52844666817935	-0.34483744512237	0.730216580604578	NA
TRINITY_DN10063_c0_g1	2.05948350343205	0.237284260690611	1.73799001784921	0.136527976716606	0.891403909393057	0.967560404328305
TRINITY_DN10063_c0_g2	34.1002435180313	0.429298372967462	0.490011601684314	0.876098385205243	0.380976550555832	0.686178544323537
TRINITY_DN10063_c1_g1	10.9525685984028	2.71845796248635	0.770585083052196	3.52778430607411	0.000419053474037581	0.00480465631847344
TRINITY_DN10063_c6_g1	0.104368014173993	1.17539134150786	3.53381767011886	0.332612333524362	0.739426932184817	NA
TRINITY_DN10063_c7_g1	0.82147628015187	0.993822468011013	2.65464201715723	0.374371558043546	0.708127900386098	NA
TRINITY_DN10063_c8_g1	0.101843920590711	1.17539134150786	3.53381767011886	0.332612333524362	0.739426932184817	NA
TRINITY_DN10063_c9_g1	0.293564149321642	-1.21674053430551	3.52844666817935	-0.34483744512237	0.730216580604578	NA
TRINITY_DN100630_c0_g1	0.296080025070022	-1.22468224951402	3.52811316288469	-0.347121022760133	0.728500400428192	NA
TRINITY_DN100632_c0_g1	693.102801478396	0.729654250811229	0.142614550590513	5.11626792490672	3.11640305532466e-07	6.58538776405918e-06
TRINITY_DN100632_c0_g2	0.0918757631497003	-0.267283681126378	3.53381767011886	-0.0756359569387144	0.939708728886925	NA
TRINITY_DN100632_c2_g1	0.415382420668247	-0.381635530895819	3.52576775995001	-0.108241823307509	0.913803869626332	NA
TRINITY_DN100632_c3_g1	1.34765325033207	-0.694528949165484	2.3177896529609	-0.299651414992834	0.764443061668867	NA
TRINITY_DN100632_c4_g1	0.208736028347987	1.93464465044346	3.49272831620978	0.553906423658764	0.579642888697515	NA
TRINITY_DN100633_c0_g1	0.747996720787228	-0.280986498549566	2.84716469264306	-0.0986899350345351	0.921384460529969	NA
TRINITY_DN100633_c0_g2	0.520780304494609	-1.94783334010112	3.44598972598831	-0.565246415394487	0.571906170038317	NA
TRINITY_DN100634_c0_g1	0.104368014173993	1.17539134150786	3.53381767011886	0.332612333524363	0.739426932184817	NA
TRINITY_DN100635_c0_g1	0	NA	NA	NA	NA	NA
TRINITY_DN100638_c0_g1	0	NA	NA	NA	NA	NA
TRINITY_DN100638_c1_g1	0.409899775946128	2.83461610153694	3.42484619425283	0.827662306790202	0.407861771465922	NA
TRINITY_DN100639_c0_g1	1.63969773359297	-0.99167041369973	1.67283160802026	-0.592809466861603	0.553308671433312	0.808618187181839
TRINITY_DN10064_c0_g1	62.7790846898892	-0.644915112960729	0.404840944367207	-1.5930086171713	0.111158257928265	0.355711363152019
TRINITY_DN10064_c0_g2	33.8219606185402	-0.444840197900666	0.431766323719528	-1.03027997660519	0.302878595801405	0.614001750392789
TRINITY_DN10064_c0_g3	4.39843585083583	-0.196643410345787	1.21405710125034	-0.161972126470218	0.871327803853339	0.961090719518341
TRINITY_DN100643_c0_g1	1.52591431601939	0.522709127618906	2.04947497222229	0.255045382209337	0.798688048007592	0.931146290885833
TRINITY_DN100644_c0_g1	4.5516000318033	-4.06426854445623	1.4643562320039	-2.77546436832142	0.00551229391814716	0.0429165798564818
TRINITY_DN100646_c0_g1	0.822310568435044	0.406319183887492	2.49267230955448	0.163005454960951	0.870514139681235	NA
TRINITY_DN100647_c0_g1	0.183751526299401	-0.74817402079081	3.53381767011886	-0.211718342776198	0.832326777019511	NA
TRINITY_DN100648_c0_g1	2.84963183202153	3.11058670348	1.57859989300718	1.97047188287492	0.0487843143386093	0.214412927116774
TRINITY_DN10065_c0_g1	21.8839204862101	0.679614359435778	0.471128794814581	1.44252350294838	0.149154746166095	0.419960441886888
TRINITY_DN10065_c1_g1	0	NA	NA	NA	NA	NA
TRINITY_DN100650_c0_g1	0.413888718976639	1.93711248753678	3.45526050524359	0.560627045224834	0.575051810543691	NA
TRINITY_DN100652_c0_g1	0.890347153436355	-1.55952450596325	2.50264985460223	-0.623149300368715	0.533186414929197	NA
TRINITY_DN100653_c0_g1	0.568690310945823	-0.845510310718415	3.11213508949598	-0.271681751082132	0.785866734218146	NA
TRINITY_DN100654_c0_g1	0.459378815748502	-1.78764771640909	3.50288353073508	-0.510336041927707	0.609816056455809	NA
TRINITY_DN100654_c0_g2	2.03460793324561	-2.86455302858083	1.89997509501592	-1.50767925121504	0.131636638403175	0.391211695299945
TRINITY_DN100654_c0_g3	0.396896691228117	-0.251683002118573	3.51319992131607	-0.0716392484787175	0.942889004533956	NA
TRINITY_DN100654_c0_g4	12.9389589133022	1.80197191839943	0.711314411436468	2.53329876272354	0.011299459968289	0.0755239912158053
TRINITY_DN100654_c1_g1	0.511116688980112	-1.92502100427619	3.18025396396613	-0.605304175731764	0.544976907390535	NA
TRINITY_DN100654_c1_g2	0.307429370037994	1.45375342948596	3.49272811060256	0.416222901826492	0.677246902856742	NA
TRINITY_DN100654_c2_g1	0.779284674495822	-0.630812025180535	2.7645306009785	-0.228180518225141	0.81950590616965	NA
TRINITY_DN100654_c3_g1	1.04119751204712	4.12855366635112	2.79775649190577	1.47566583378342	0.140033622286722	NA
TRINITY_DN100654_c4_g1	0	NA	NA	NA	NA	NA
TRINITY_DN100656_c0_g1	0.297553353471806	0.213610662178998	3.53381767011886	0.0604475618493959	0.951799179006832	NA
TRINITY_DN100658_c0_g1	0.196548058130555	-0.74817402079081	3.53381767011886	-0.211718342776198	0.832326777019511	NA
TRINITY_DN100659_c0_g1	1.15351049044658	1.50741379585782	2.59326073215154	0.581281232993168	0.561050926846807	NA
TRINITY_DN10066_c0_g1	1.08935698678736	0.309451910676148	2.07653104935329	0.149023493182307	0.881535095076242	NA
TRINITY_DN100660_c0_g1	0.296080025070022	-1.22468224951402	3.52811316288469	-0.347121022760133	0.728500400428192	NA
TRINITY_DN100666_c0_g1	0.404445461229082	0.972862208532227	3.49272790499549	0.278539363785191	0.780598352160389	NA
TRINITY_DN10067_c0_g1	271.98489882782	-1.44341136157825	0.471577001255964	-3.06081797401904	0.00220733242778544	0.0202093546721689
TRINITY_DN10067_c0_g2	17033.6378473848	-0.629824526293947	0.128590421164138	-4.89791168418379	9.68605483209641e-07	1.8981973158021e-05
TRINITY_DN100672_c0_g1	0.101843920590711	1.17539134150786	3.53381767011886	0.332612333524362	0.739426932184817	NA
TRINITY_DN100676_c0_g1	0	NA	NA	NA	NA	NA
TRINITY_DN10068_c0_g1	0.678610367756867	-2.3462677145022	2.65995026428505	-0.88207202443044	0.37773785954876	NA
TRINITY_DN10068_c1_g1	7.4097617648213	0.132493061153993	0.745739431949143	0.177666696271773	0.858984741606512	0.956188861046958
TRINITY_DN10068_c2_g1	5.51954347151114	-5.45999848686546	1.38815833109769	-3.93326781574546	8.37987816033191e-05	0.00114904471808428
TRINITY_DN10068_c2_g2	17.9531613242948	0.693903200743286	0.516994941672908	1.34218566722903	0.179535802538982	0.46710803046442
TRINITY_DN10068_c3_g1	0.96558700217394	-0.774497944011449	2.38477698940784	-0.324767450982393	0.745357080663321	NA
TRINITY_DN10068_c4_g1	0.542578423212075	1.54125705148817	3.08892398656949	0.498962440704106	0.617805844163027	NA
TRINITY_DN100681_c0_g1	0.197386683380015	-0.74817402079081	3.53381767011886	-0.211718342776198	0.832326777019511	NA
TRINITY_DN100684_c0_g1	0.208736028347987	1.93464465044346	3.49272831620978	0.553906423658764	0.579642888697515	NA
TRINITY_DN100685_c0_g1	7.16350403458141	2.32611923727403	0.843199185178798	2.75868297569664	0.00580348053915941	0.0446604927301866
TRINITY_DN100686_c0_g1	0.890612626629262	-0.620681968034977	2.65025467103445	-0.234197103704269	0.814831963413461	NA
TRINITY_DN100686_c1_g1	0	NA	NA	NA	NA	NA
TRINITY_DN10069_c0_g1	35.4636680169514	1.97984386386349	0.409451752859357	4.8353532498945	1.32909396336008e-06	2.54795450086107e-05
TRINITY_DN10069_c0_g2	44.4722268542468	2.59818754774274	0.389346701727067	6.6731977854639	2.50288705566183e-11	8.43296981566176e-10
TRINITY_DN100691_c0_g1	1.51772336628098	-2.43083135287914	2.09762793996536	-1.15884771868518	0.24651826269157	0.553587627678147
TRINITY_DN100694_c0_g1	0.208736028347987	1.93464465044346	3.49272831620978	0.553906423658764	0.579642888697515	NA
TRINITY_DN100695_c0_g1	0.659611536102707	-2.30259092921804	3.19997452624919	-0.719565393514864	0.47179262572938	NA
TRINITY_DN100696_c0_g1	1.65686293771051	1.79809831167736	1.82490618451345	0.985309999459926	0.324471822469665	0.635370873526213
TRINITY_DN100697_c0_g1	0.290457732519085	-1.20685189669342	3.52886419753399	-0.341994429124469	0.732355084685792	NA
TRINITY_DN100697_c0_g2	0.50294195590103	0.504843768290212	3.20240545012522	0.157645175213673	0.874736403959512	NA
TRINITY_DN1007_c0_g1	332.799122141653	-0.179902315355118	0.171130456827273	-1.05125831304651	0.29313996752598	0.604591258032339
TRINITY_DN10070_c1_g1	1.27734057359825	3.85829785942134	2.01668533462724	1.91318784005265	0.0557240096585961	NA
TRINITY_DN10070_c1_g2	2.27540742709156	1.25700362875413	1.42238590461343	0.88372896882422	0.376842538437774	0.683204079207875
TRINITY_DN10070_c2_g1	0.78391560403907	-1.39072941319941	2.60292888196915	-0.53429404961203	0.593138108410218	NA
TRINITY_DN10070_c2_g2	0.749521549437437	2.99596936818163	2.44161486877976	1.22704420197069	0.219805977903824	NA
TRINITY_DN10070_c2_g3	14.6261928730526	-2.24954291693198	0.982652051728502	-2.28925682592836	0.0220644346215014	0.125230286631275
TRINITY_DN10070_c3_g1	3.41118296959575	0.385587907430537	1.34875878725019	0.285883518295114	0.774967337654825	0.921305948201623
TRINITY_DN10070_c4_g1	0.489273582202738	-1.86804906503871	3.49921008360509	-0.53384878884269	0.593446155484566	NA
TRINITY_DN10070_c5_g1	0.19866316476374	0.69450100184343	3.53381767011886	0.196529947686879	0.84419539482955	NA
TRINITY_DN100701_c0_g1	0.811844654340808	1.75786945510412	2.45182099523022	0.716964843079444	0.473395789846167	NA
TRINITY_DN100703_c0_g1	0.104368014173993	1.17539134150786	3.53381767011886	0.332612333524363	0.739426932184817	NA
TRINITY_DN100704_c0_g1	0.0978547164405475	-0.267283681126378	3.53381767011886	-0.0756359569387144	0.939708728886925	NA
TRINITY_DN100706_c0_g1	5.32233492709275	-3.36871174544199	1.30236465762137	-2.58661176478375	0.00969247312285964	0.0670516610812753
TRINITY_DN100706_c0_g2	54.7652075999826	-0.0328507786166974	0.333609620662037	-0.0984707172158467	0.92155852320687	0.977112735306126
TRINITY_DN100707_c0_g1	0.39477336676003	-1.58035656605868	3.51161381513855	-0.45003711947076	0.652683675659302	NA
TRINITY_DN100708_c0_g1	0.208736028347987	1.93464465044346	3.49272831620978	0.553906423658764	0.579642888697515	NA
TRINITY_DN10071_c0_g1	38.6672243721044	0.86332433544697	0.364256602726053	2.37009934476398	0.0177833062326221	0.106708925193825
TRINITY_DN100710_c0_g1	0.30154255762197	1.43000536893914	3.4943034935216	0.409239029062689	0.682364254952565	NA
TRINITY_DN100711_c0_g1	1.00072241948661	3.44026011366666	2.39328511721552	1.43746354703833	0.150586323527753	NA
TRINITY_DN100712_c0_g1	0.883208323713307	-2.71805469130759	2.89020724107143	-0.940435915003788	0.34699400711856	NA
TRINITY_DN100714_c0_g1	0.0918757631497003	-0.267283681126379	3.53381767011886	-0.0756359569387145	0.939708728886925	NA
TRINITY_DN100715_c0_g1	0.195709432881095	-0.74817402079081	3.53381767011886	-0.211718342776198	0.832326777019511	NA
TRINITY_DN100716_c0_g1	0.894674808338878	0.775209361174379	2.2293237932693	0.347732959884457	0.728040741195855	NA
TRINITY_DN100717_c0_g1	1.81818020962559	4.97603507021294	1.8464931002587	2.69485711564033	0.00704188210074364	0.0520472805037339
TRINITY_DN100718_c0_g1	0.479152739841814	-1.84128550654663	3.50041077437241	-0.526019837450864	0.59887442395888	NA
TRINITY_DN100719_c0_g1	9.08438216919088	-1.09081116387142	0.816759981593712	-1.33553453701656	0.181701459406951	0.470287700886793
TRINITY_DN10072_c0_g1	56.5652825709852	1.83540169608012	0.398961473239206	4.60044846229966	4.21582320094298e-06	7.42347353543702e-05
TRINITY_DN100720_c0_g1	1.06564702853504	-0.189413856927895	2.2862832358579	-0.0828479402539203	0.93397244931249	NA
TRINITY_DN100722_c0_g1	1.59516984788242	-3.51582196608395	2.52785918424299	-1.39082983261064	0.16427703435951	0.443809271565225
TRINITY_DN100723_c0_g1	0.0986933416900075	-0.267283681126379	3.53381767011886	-0.0756359569387145	0.939708728886925	NA
TRINITY_DN100724_c0_g1	2.17666597682238	2.7117719059376	1.45702820464282	1.86116637776574	0.0627206848277598	0.252727024363354
TRINITY_DN100725_c0_g1	0.0918757631497003	-0.267283681126379	3.53381767011886	-0.0756359569387145	0.939708728886925	NA
TRINITY_DN100727_c0_g1	0	NA	NA	NA	NA	NA
TRINITY_DN100728_c0_g1	0.637112113710405	0.0795318777338749	2.56416648375756	0.0310166591122929	0.975256254014164	NA
TRINITY_DN100729_c0_g1	6.34675160190802	-1.8358329219422	0.981722679235036	-1.87001172609427	0.0614821895136712	0.249714240494475
TRINITY_DN10073_c0_g1	131.539350991409	0.221451832357264	0.209973358885497	1.05466633258949	0.291577954771711	0.603262817067726
TRINITY_DN100730_c0_g1	2.0701715694087	-3.92537985202021	1.83874272101151	-2.13481734402778	0.0327759330012617	0.165084267381789
TRINITY_DN100733_c0_g1	0.39477336676003	-1.58035656605868	3.51161381513855	-0.45003711947076	0.652683675659302	NA
TRINITY_DN100734_c0_g1	1.07608938220426	-1.90354818836261	2.40562783881389	-0.791289557615514	0.42877504062662	NA
TRINITY_DN100737_c0_g1	0.796285747455732	0.345325727746961	2.51750742750033	0.137169695697716	0.890896663789089	NA
TRINITY_DN100738_c0_g1	0.0918757631497003	-0.267283681126379	3.53381767011886	-0.0756359569387145	0.939708728886925	NA
TRINITY_DN100738_c0_g2	3.11104616438438	-0.695463255899369	1.43217215576187	-0.485600319138592	0.627250570136086	0.852678756320651
TRINITY_DN100739_c0_g1	0.402502737537255	0.213610662178998	3.53381767011886	0.0604475618493959	0.951799179006832	NA
TRINITY_DN10074_c0_g1	20.972020777437	-0.898198387090168	0.511249753078467	-1.75686810933738	0.078940292511417	0.290353968888609
TRINITY_DN100740_c0_g1	2.43033161596103	0.81800549925228	1.47785470907011	0.553508740901181	0.579915096892265	0.826308592306116
TRINITY_DN100741_c0_g1	2.65015633176652	2.95898238418908	1.72189590509369	1.71844440505136	0.0857155867454291	0.304930040264036
TRINITY_DN100741_c0_g2	0.296080025070022	-1.22468224951402	3.52811316288469	-0.347121022760133	0.728500400428192	NA
TRINITY_DN100743_c0_g1	6.97872436586602	-0.484543700633939	0.85469931306976	-0.566917152294927	0.570770470195889	0.82061795776174
TRINITY_DN100744_c0_g1	2.34533323101068	-1.61010990106702	1.74870234466029	-0.920745549397549	0.357183289160951	0.664952200641995
TRINITY_DN100745_c0_g1	5.78963549724174	-0.0871246939382646	1.2489066473398	-0.069760773652572	0.944384069169195	0.982995330170965
TRINITY_DN100745_c0_g2	1.12724343148527	-0.341801192865674	2.11233360153075	-0.161812126937706	0.871453802984251	NA
TRINITY_DN100745_c0_g3	1.65983331634123	4.81093353174393	1.8953236138409	2.53831772928449	0.0111386807765418	0.0747017932478743
TRINITY_DN100745_c0_g4	4.54211007284789	0.685441950099651	1.11494049841664	0.614778951049914	0.538700711908524	0.799920909350666
TRINITY_DN100745_c1_g1	1.10139513543559	0.351045909881744	2.08035058452961	0.168743630276682	0.865998298842697	NA
TRINITY_DN10075_c0_g1	9.34151958013638	2.33925462983334	0.76953719210901	3.03982010722877	0.00236719494967211	0.0214334428215267
TRINITY_DN10075_c1_g1	1.06954423388439	1.61021425016224	2.23246360188627	0.721272341820813	0.470741970417235	NA
TRINITY_DN10075_c1_g2	8.04209230533677	-0.0417758575013484	0.757403860787847	-0.0551566471524101	0.956013666887017	0.986497901835446
TRINITY_DN10075_c2_g1	0.502300177669629	0.504296261033415	3.48729316729073	0.144609654778523	0.885019073956834	NA
TRINITY_DN10075_c4_g1	0.0986933416900075	-0.267283681126379	3.53381767011886	-0.0756359569387145	0.939708728886925	NA
TRINITY_DN100751_c0_g1	0.811720001523245	-2.59282156114889	2.73631585386606	-0.947559309531307	0.343353849281697	NA
TRINITY_DN100752_c0_g1	0.282444867989408	-1.18074402368938	3.52997871794445	-0.33449040859287	0.738009527360904	NA
TRINITY_DN100754_c0_g1	0.208736028347987	1.93464465044346	3.49272831620978	0.553906423658764	0.579642888697515	NA
TRINITY_DN100755_c0_g1	0.930498531969686	3.98019458749045	2.3860240516898	1.66812844349647	0.0952902318781619	NA
TRINITY_DN100756_c0_g1	0.582218034237635	0.201274361638011	3.0467853498664	0.0660612214269827	0.947329084197644	NA
TRINITY_DN100758_c0_g1	0.409899775946128	2.83461610153694	3.42484619425283	0.827662306790202	0.407861771465922	NA
TRINITY_DN100759_c0_g1	0.196243777323694	0.694501001843429	3.53381767011886	0.196529947686879	0.84419539482955	NA
TRINITY_DN10076_c0_g1	0.889841107579172	2.56690600535457	2.77978908929222	0.923417541007816	0.355789654036933	NA
TRINITY_DN10076_c0_g2	7.29078747551361	-1.20382408830401	0.934748023394586	-1.28785946391442	0.197794888325543	0.49280494650462
TRINITY_DN100760_c0_g1	1.30361715438282	-2.20002912147326	2.30903378003154	-0.952792090137033	0.340695422778571	NA
TRINITY_DN100761_c0_g1	1.01319677000245	1.05322976160296	2.11727166605319	0.497446680314902	0.618874094278292	NA
TRINITY_DN100763_c0_g1	1.64170702414484	-3.60623181462277	2.23519911331372	-1.61338280475445	0.106661366578951	0.347877718541745
TRINITY_DN100765_c0_g1	1.06283588464633	-0.263305223237124	2.296593312499	-0.114650348324237	0.908722270604028	NA
TRINITY_DN100765_c0_g2	2.7302891796127	-0.723810938765855	1.58868348317508	-0.455604244918109	0.648674590086064	0.863591946573885
TRINITY_DN100766_c0_g1	0.871071232697601	-1.5731006783544	2.24243590421604	-0.701514221832065	0.482982162353984	NA
TRINITY_DN100767_c0_g1	0.0978547164405475	-0.267283681126379	3.53381767011886	-0.0756359569387145	0.939708728886925	NA
TRINITY_DN10077_c0_g1	1.05399039196849	1.11931038938303	2.27666898439621	0.491643887211774	0.622971112473972	NA
TRINITY_DN100770_c0_g1	0.9902116997681	2.08808859927951	2.71176756496304	0.770010168370741	0.441293860938056	NA
TRINITY_DN100772_c0_g1	1.21508049336161	-0.418334238926206	2.63647342898504	-0.158671896453457	0.873927381009665	NA
TRINITY_DN100773_c0_g1	2.0243728237825	-2.8883213490716	1.84156611829311	-1.56840491382883	0.116786665075096	0.36574254825377
TRINITY_DN100774_c0_g1	3.06762617769282	1.79334610967289	1.27718367394059	1.40414111632021	0.160276832070825	0.437614048460155
TRINITY_DN100775_c0_g1	0.203061355864001	0.69450100184343	3.53381767011886	0.196529947686879	0.84419539482955	NA
TRINITY_DN100777_c0_g1	5.27630863624736	0.184353051578356	0.987415966084121	0.186702522453085	0.851893878246904	0.953753378181738
TRINITY_DN100778_c0_g1	2.21368276904008	0.911791247647499	1.27527774442085	0.714974641121474	0.474624713061305	0.758198143320669
TRINITY_DN10078_c0_g1	16.1170461884274	0.272906970981182	0.605587086617196	0.450648597059158	0.6522428353964	0.865268462525602
TRINITY_DN10078_c1_g1	0.398770788745096	-0.257619771214483	3.50740030691605	-0.0734503474572025	0.941447754279712	NA
TRINITY_DN10078_c2_g1	0.195512585863036	-0.74817402079081	3.53381767011886	-0.211718342776198	0.832326777019511	NA
TRINITY_DN100780_c0_g1	0.272226260364527	0.694501001843429	3.53381767011886	0.196529947686879	0.84419539482955	NA
TRINITY_DN100783_c0_g1	4.41507456808169	-1.06404071203869	1.13881842622585	-0.93433745673137	0.350129848611794	0.659131789610894
TRINITY_DN100784_c0_g1	0.101843920590711	1.17539134150786	3.53381767011886	0.332612333524362	0.739426932184817	NA
TRINITY_DN100787_c0_g1	0.101843920590711	1.17539134150786	3.53381767011886	0.332612333524363	0.739426932184817	NA
TRINITY_DN100789_c0_g1	0	NA	NA	NA	NA	NA
TRINITY_DN10079_c1_g1	74.8093156099433	0.260425119968907	0.321608051735152	0.80975932836212	0.418078512311604	0.717212120127037
TRINITY_DN10079_c2_g1	0.405408921731738	-1.60901907788596	3.46191410519386	-0.464777296314768	0.642090948000298	NA
TRINITY_DN10079_c3_g1	0.293564149321642	-1.21674053430551	3.52844666817935	-0.34483744512237	0.730216580604578	NA
TRINITY_DN10079_c4_g1	2.2830661201403	4.13334714289572	1.76201220099692	2.34581073874354	0.0189857453489181	0.112260489410153
TRINITY_DN10079_c5_g1	177.037266081113	1.09918881962119	0.188579526932952	5.82878129719776	5.58336186645003e-09	1.48886832026926e-07
TRINITY_DN10079_c6_g1	1.02985034599884	1.44254663373389	2.10553343460006	0.685121694117336	0.493267131686597	NA
TRINITY_DN10079_c7_g1	0.489273582202737	-1.86804906503871	3.49921008360509	-0.533848788842689	0.593446155484566	NA
TRINITY_DN10079_c8_g1	0	NA	NA	NA	NA	NA
TRINITY_DN100792_c0_g1	0.786007437847778	3.05111904081792	2.88252364724303	1.05848881542954	0.289832647193233	NA
TRINITY_DN100793_c0_g1	1.50468385985131	1.09136763478217	1.73693748519735	0.628328678540882	0.529788648337849	0.794617629823112
TRINITY_DN100796_c0_g1	3.38407029696249	2.05218335176027	1.22892434580761	1.66990210484571	0.0949387338376318	0.324848163007714
TRINITY_DN100797_c0_g1	1.07474962912988	-0.974279834791627	2.08046634056342	-0.468298773114387	0.63957094568278	NA
TRINITY_DN100799_c0_g1	1.46700712014153	-1.50192094078728	1.93507053688104	-0.77615823927953	0.437655560063976	0.731706345757689
TRINITY_DN1008_c0_g1	303.355541884536	-1.455389355318	0.18111248557692	-8.03583116140206	9.29466603826467e-16	4.46067991640206e-14
TRINITY_DN1008_c0_g2	371.789497689896	-2.0344845095178	0.171237327834912	-11.8810806921679	1.48435787362144e-32	1.59657986125767e-30
TRINITY_DN1008_c1_g1	13.0441963343968	0.00385612413090152	0.672891358801812	0.00573067863104669	0.995427605024137	0.998543162024094
TRINITY_DN1008_c1_g2	3.35391075853946	-0.0774769511456885	1.48016813903966	-0.0523433447202532	0.958255116541104	0.98693062598573
TRINITY_DN1008_c1_g3	213.630092420736	-0.514075432190474	0.174573448304286	-2.94475154832497	0.00323214091219157	0.0278089128296759
TRINITY_DN1008_c1_g4	11.5729652765767	-0.650689486303889	0.633450384625257	-1.02721460448529	0.304319422647874	0.615541097424364
TRINITY_DN1008_c10_g1	1.94293148698035	-1.30764333267683	1.97456306330316	-0.662244400788765	0.507814602832429	0.779910986545112
TRINITY_DN1008_c11_g1	1.58735273401949	0.773625919194192	2.14356714613589	0.360905848267348	0.718169831550528	0.896719498305647
TRINITY_DN1008_c2_g1	126.040778646915	0.172250125278514	0.243162465096356	0.708374646597937	0.478712632604641	0.76079996373251
TRINITY_DN1008_c2_g2	6.57159547704773	-0.187566801603682	0.823333886412198	-0.227813776038094	0.819791016550375	0.940374429287945
TRINITY_DN1008_c3_g1	43.894341167841	-0.349301395989285	0.348619365954273	-1.00195637449212	0.316364663274775	0.627421553232587
TRINITY_DN1008_c4_g1	46.3155851209077	1.46788294211085	0.388574268229286	3.77761231797444	0.000158339102576786	0.00203267245895403
TRINITY_DN1008_c5_g1	15.0657503019539	0.431314054805117	0.560807390999789	0.769094811743091	0.441837027959066	0.73481144743597
TRINITY_DN1008_c6_g1	185.016593843126	-0.821786870544512	0.214594618241071	-3.82948499491881	0.000128411712298251	0.00168533195879962
TRINITY_DN1008_c8_g1	1.68924996299389	0.0939188936279833	1.87071889744901	0.0502047067338951	0.959959260854639	0.987311420520188
TRINITY_DN1008_c9_g1	1.07613706632772	1.03261445151245	2.25004147875688	0.458931295827914	0.6462835040417	NA
TRINITY_DN10080_c0_g1	1.44949717092278	-0.293536976862828	2.08553751716417	-0.140748835466632	0.8880683639468	0.966787553482878
TRINITY_DN10080_c0_g2	2.57767064434363	1.90612392897902	1.55641888020112	1.22468568919744	0.220693668140904	0.523019049645551
TRINITY_DN10080_c1_g1	0.91199436652349	-0.686413555910676	2.45104910229017	-0.280048879995638	0.779440003797274	NA
TRINITY_DN100800_c0_g1	21.8631021720379	0.363015431110932	0.645459544497538	0.562413917658502	0.573834038764157	0.822317914014462
TRINITY_DN100800_c0_g2	1.86200808769286	1.84550207175893	1.60456912212715	1.15015429769232	0.25008032593048	0.55783495195207
TRINITY_DN100801_c0_g1	0.601223582995374	1.90004417236453	3.19961829543509	0.593834638048959	0.552622719210196	NA
TRINITY_DN100803_c0_g1	4.14164730576321	-1.18400610814029	1.1493929606278	-1.03011428527767	0.302956360078913	0.614141724126131
TRINITY_DN100805_c0_g1	0.203687841181423	1.9108965797797	3.49430370285162	0.546860474154052	0.58447459244574	NA
TRINITY_DN10081_c0_g1	1.77908242816737	1.44448884226472	1.65538990711725	0.872597347642526	0.382882586764715	0.687739628486693
TRINITY_DN100811_c0_g1	0.216713914409009	-0.74817402079081	3.53381767011886	-0.211718342776198	0.832326777019511	NA
TRINITY_DN100812_c0_g1	0.398573941727037	-0.256988764069094	3.50768796766599	-0.0732644312829496	0.941595695330466	NA
TRINITY_DN100814_c0_g1	0.397326329527479	0.949114158102383	3.49430328419173	0.271617567483677	0.785916090230077	NA
TRINITY_DN100817_c0_g1	0.998523509864599	-1.77651158772984	2.44834869202494	-0.725595824449559	0.468086581626024	NA
TRINITY_DN100817_c0_g2	2.17461184544641	0.00387995468557034	1.5732449966499	0.00246621136176019	0.998032250025483	0.999320972127913
TRINITY_DN100818_c0_g1	0.367503052598801	-1.50192433094308	3.51502168117617	-0.427287358990205	0.669170038906667	NA
TRINITY_DN100819_c0_g1	0	NA	NA	NA	NA	NA
TRINITY_DN10082_c0_g1	11.7188120416608	-0.98985478300362	0.688441379643239	-1.43781999785745	0.150485133724276	0.422170828376225
TRINITY_DN10082_c0_g2	35.0869793119899	-2.02920890487965	0.446680285298184	-4.54286650131658	5.54943978236713e-06	9.62504016610854e-05
TRINITY_DN10082_c0_g3	7.71270931094088	-0.85863383036645	0.876689927338809	-0.979404238135633	0.3273802838678	0.638060079646295
TRINITY_DN100821_c0_g1	0.463433450995252	1.96874587421846	3.45264470326752	0.570213863116374	0.56853265456956	NA
TRINITY_DN100822_c0_g1	0.495393185900065	-0.609776357648929	3.24127537680623	-0.188128525583583	0.850775900138428	NA
TRINITY_DN100824_c0_g1	1.22563223124876	-1.17695746235962	2.11587172785301	-0.55625180244451	0.578038730717528	NA
TRINITY_DN100827_c0_g1	0.216713914409009	-0.74817402079081	3.53381767011886	-0.211718342776198	0.832326777019511	NA
TRINITY_DN100828_c0_g1	1.79940444018869	4.93646393976043	1.82118367425432	2.71057994289438	0.00671656553320933	0.0501266392950915
TRINITY_DN100829_c0_g1	0.89488178321473	-2.69014544071142	2.89104200973705	-0.930510671118233	0.352106741641799	NA
TRINITY_DN10083_c0_g1	15.6052065608485	0.318829510201386	0.514428095310267	0.619774683980064	0.535406138138235	0.798070831335607
TRINITY_DN10083_c0_g2	3.80176359830097	-1.60824432393815	1.33531124296449	-1.20439660222416	0.228436324694784	0.531903227266315
TRINITY_DN10083_c0_g3	4.10768661298251	0.128233821890745	1.07654428015207	0.119116161085944	0.9051833272063	0.971822675185356
TRINITY_DN10083_c0_g4	1.49074359508642	-0.190543826033819	1.61670351705554	-0.117859473937962	0.906179004488073	0.972254556898662
TRINITY_DN10083_c0_g5	2.62279520722496	-0.324822340257409	1.33834225493604	-0.24270498750182	0.808233943496157	0.935224423300691
TRINITY_DN10083_c0_g6	0.104368014173993	1.17539134150786	3.53381767011886	0.332612333524363	0.739426932184817	NA
TRINITY_DN10083_c0_g7	1.06107291291233	-2.96829567257977	2.34184377691276	-1.2675037087627	0.204975238328123	NA
TRINITY_DN10083_c0_g8	15.1915022448303	0.426583627436398	0.694228032484441	0.614471913370854	0.538903527450775	0.800042804196772
TRINITY_DN10083_c1_g1	0	NA	NA	NA	NA	NA
TRINITY_DN100830_c0_g1	4.54096621385	-0.447531875182131	1.02873855149307	-0.435029750302057	0.66354083314731	0.870584868842966
TRINITY_DN100833_c0_g1	0	NA	NA	NA	NA	NA
TRINITY_DN100834_c0_g1	0.867664593372597	3.86454084646563	2.99557636182024	1.2900825683233	0.197021991533323	NA
TRINITY_DN100836_c0_g1	32.5604577349213	0.578858315004996	0.366960836753584	1.57743894450977	0.114694560368702	0.36222257338604
TRINITY_DN100836_c0_g2	79.5859281602325	-0.531621956675359	0.279776410324205	-1.90016719443685	0.0574111819183612	0.23890466297309
TRINITY_DN100836_c1_g1	0.104368014173993	1.17539134150786	3.53381767011886	0.332612333524363	0.739426932184817	NA
TRINITY_DN10084_c0_g1	29.6485714982234	0.347979054342013	0.404318364308048	0.860656069722546	0.389427494961441	0.693790513972019
TRINITY_DN100841_c0_g1	0.67270316879271	2.07388239787628	2.808350651651	0.738469890381055	0.460228957514406	NA
TRINITY_DN100842_c0_g1	1.0140654644736	1.00001750504171	2.72249087341818	0.367317119335705	0.713382485864577	NA
TRINITY_DN100844_c0_g1	0.726991978139661	-2.42930645463813	3.07340331624528	-0.790428786810177	0.429277396004731	NA
TRINITY_DN100845_c0_g1	19.3418826787447	1.550827604912	0.492255871524546	3.15045019190729	0.00163019050375672	0.0156450321987016
TRINITY_DN100845_c1_g1	2.51720226088166	-0.0974483949962507	1.21694357201438	-0.0800763463789424	0.936176535178841	0.981446773976042
TRINITY_DN100846_c0_g1	0.208736028347987	1.93464465044346	3.49272831620978	0.553906423658764	0.579642888697515	NA
TRINITY_DN100846_c0_g2	4.68735818177669	0.78487839123707	1.08036400731716	0.726494390706461	0.467535744963191	0.753007777642341
TRINITY_DN100846_c0_g3	1.33667992098388	3.29262549740455	2.22758990844777	1.47811115722773	0.139378028212059	NA
TRINITY_DN100847_c0_g1	0.379995303623094	-0.19654333942138	3.53094968270951	-0.0556630247051723	0.955610255822013	NA
TRINITY_DN100848_c0_g1	1.2499335403951	4.39468878627013	2.35973778927927	1.86236318553528	0.0625519146587665	NA
TRINITY_DN100848_c0_g2	5.63225906635994	1.15356051581639	0.868770109078259	1.32780870769171	0.184241309571046	0.474244662413438
TRINITY_DN10085_c0_g1	4.42381989062535	3.97947198251131	1.21254874230772	3.28190681632937	0.00103107672554069	0.0105338482406892
TRINITY_DN100856_c0_g1	0.789599113453109	-1.39466791697041	2.79262763563993	-0.499410626454976	0.617490134560293	NA
TRINITY_DN100858_c0_g1	0.694012188565658	-1.17801171506473	2.90303623236558	-0.405786087659268	0.684899781785172	NA
TRINITY_DN10086_c0_g1	2.42539196276064	-1.64045881829619	1.45719284785804	-1.12576644931214	0.260264388870334	0.569480921942132
TRINITY_DN10086_c0_g2	7.35399232632087	-0.540266093106407	0.979719053747875	-0.551450021350142	0.581325218579619	0.827100274640453
TRINITY_DN10086_c0_g3	0.591127208662246	1.86770791718676	3.22004263385278	0.58002583492258	0.561897195892169	NA
TRINITY_DN10086_c1_g1	190.269111312324	0.17328139081489	0.210484841667491	0.823248788093861	0.410366529708647	0.711098771454697
TRINITY_DN100860_c0_g1	0.295482408936768	0.213610662178998	3.53381767011886	0.0604475618493958	0.951799179006832	NA
TRINITY_DN100862_c0_g1	0.551254578898202	-2.04709624742464	3.49171359811537	-0.586272668104722	0.557692295126425	NA
TRINITY_DN100862_c0_g2	0.203687841181423	1.9108965797797	3.49430370285162	0.546860474154052	0.58447459244574	NA
TRINITY_DN100862_c4_g1	1.25739156608176	0.0623724035740357	2.18385839250416	0.0285606446773847	0.977215000267743	NA
TRINITY_DN100863_c0_g1	3.06011286263975	0.831559856276003	1.62762004747705	0.510905390705277	0.609417306281357	0.843692508442575
TRINITY_DN100867_c0_g1	0.31310404252198	2.44963654430428	3.4526450038425	0.709495630618857	0.478016962003143	NA
TRINITY_DN10087_c0_g1	19.9178655808913	-0.0969019987158962	0.48403679374175	-0.200195522259402	0.841327669010462	0.949542641050287
TRINITY_DN100871_c0_g1	0.208736028347987	1.93464465044346	3.49272831620978	0.553906423658764	0.579642888697515	NA
TRINITY_DN100875_c0_g1	1.60516671539222	-3.56352874898141	2.08535338840087	-1.708836866117	0.0874811717403884	0.30919698547403
TRINITY_DN100877_c0_g1	1.63817175240188	-0.0607361663944216	1.69642571860379	-0.0358024319770449	0.971439893874583	0.991235909960926
TRINITY_DN100878_c0_g1	0.379995303623094	-0.19654333942138	3.53094968270951	-0.0556630247051723	0.955610255822013	NA
TRINITY_DN10088_c0_g1	10.7898098994348	1.9463289400306	0.734648133375817	2.64933490144041	0.0080650366887361	0.0580030588806488
TRINITY_DN10088_c1_g1	0.922305511578377	1.37734282572615	2.53972405723779	0.542319872035291	0.587598168270732	NA
TRINITY_DN100880_c0_g1	2.42146853317122	-4.15750964729834	1.77302987888288	-2.34486158232023	0.0190341444663169	0.112490021469756
TRINITY_DN100880_c1_g1	146.413591391684	1.17342903438942	0.199162208108078	5.89182579133005	3.81951729272307e-09	1.03457374973828e-07
TRINITY_DN100881_c0_g1	2.21446949648616	-1.54262207254523	1.61050677353673	-0.957848857200133	0.338138978576648	0.647462253519987
TRINITY_DN100883_c0_g1	11.6670568333388	-0.0993267566645636	0.589919320973695	-0.168373459103898	0.866289486572311	0.959049619779797
TRINITY_DN100885_c0_g1	0.854786885660855	-1.53669190347309	2.72802145245174	-0.563299054005616	0.573231262186005	NA
TRINITY_DN100887_c0_g1	0.513336762876185	1.49326382401083	3.13400324737452	0.476471690085773	0.633738371397309	NA
TRINITY_DN100889_c0_g1	0.0986933416900075	-0.267283681126379	3.53381767011886	-0.0756359569387145	0.939708728886925	NA
TRINITY_DN10089_c0_g1	18.0850710471843	-0.531983974411462	0.571798618695941	-0.930369464033892	0.352179823253395	0.660622506637663
TRINITY_DN10089_c0_g2	36.8519405485498	-1.21030744745695	0.436142368801418	-2.7750283715454	0.00551968923795996	0.0429504248059151
TRINITY_DN10089_c1_g1	52.05669436464	0.884547432476882	0.330354873756832	2.67756737600905	0.00741589357270819	0.0542184896935135
TRINITY_DN10089_c2_g1	2.17974602462915	0.516222093593502	1.68061412259225	0.307162772616274	0.758719479827302	0.914324169787396
TRINITY_DN10089_c4_g1	7.51024608514788	-1.12686467625326	0.865807387974681	-1.30151889658651	0.193080900655962	0.486932116731594
TRINITY_DN10089_c5_g1	20.8107075672794	1.02073012455345	0.518729166281226	1.96775155688867	0.0490966305122924	0.215350256061015
TRINITY_DN100890_c0_g1	0.31310404252198	2.44963654430428	3.4526450038425	0.709495630618857	0.478016962003143	NA
TRINITY_DN100891_c0_g1	0.0918757631497003	-0.267283681126379	3.53381767011886	-0.0756359569387145	0.939708728886925	NA
TRINITY_DN100892_c0_g1	0.894919387162667	1.34587321441063	2.59934035304523	0.517774908866352	0.604615326566284	NA
TRINITY_DN100893_c0_g1	0.367503052598801	-1.50192433094308	3.51502168117617	-0.427287358990206	0.669170038906667	NA
TRINITY_DN100894_c0_g1	7.54097972739194	1.42130196726202	0.878688024244054	1.61752741365149	0.105764483145269	0.34617046999073
TRINITY_DN100896_c0_g1	0.275627289449101	-1.15832875548807	3.53094982536581	-0.32805018841299	0.742873715541894	NA
TRINITY_DN100898_c0_g1	0.390383393494671	-1.56806455235612	3.51213646155885	-0.446470280844423	0.655257575505298	NA
TRINITY_DN100899_c0_g1	0.394906680967781	-1.58170721931237	3.22131042393488	-0.491013597311211	0.62341683050804	NA
TRINITY_DN1009_c0_g1	3.03498265050001	-3.47394432993364	1.55767810461328	-2.23020681849804	0.0257337158094234	0.13937513424089
TRINITY_DN1009_c0_g2	1.52625810979731	0.703344067807511	2.03471007773212	0.345672867847324	0.729588576994881	0.901028527818174
TRINITY_DN1009_c0_g3	3886.6806813412	2.57865160705543	0.115160841307125	22.3917399159872	4.7373077674174e-111	2.82841361720416e-108
TRINITY_DN1009_c0_g4	0.396896691228117	-0.251683002118573	3.51319992131607	-0.0716392484787176	0.942889004533956	NA
TRINITY_DN1009_c1_g1	0.419730594275012	2.87361028991939	3.42800314485851	0.838275278197856	0.401876117045022	NA
TRINITY_DN1009_c3_g1	24.9250813972406	0.912678212621463	0.545218402396981	1.67396809903883	0.0941368690837703	0.323249176367969
TRINITY_DN1009_c4_g1	1.43843535618637	4.64066374590936	2.18691884222402	2.12201004276408	0.0338368947087822	0.168651059947961
TRINITY_DN1009_c5_g1	0.39477336676003	-1.58035656605868	3.51161381513855	-0.45003711947076	0.652683675659302	NA
TRINITY_DN1009_c6_g1	0.0978547164405475	-0.267283681126378	3.53381767011886	-0.0756359569387144	0.939708728886925	NA
TRINITY_DN10090_c0_g1	3.27372044974791	0.227890024195838	1.2149035477605	0.187578696774671	0.85120692730467	0.953413224600846
TRINITY_DN100900_c0_g1	5.44392093019561	1.63797253112292	1.10602864155461	1.48094947054953	0.138620038869525	0.402937741414162
TRINITY_DN100902_c0_g1	1.07511784298371	4.20342027757499	2.26204865915517	1.85823601122041	0.0631355062233691	NA
TRINITY_DN100903_c0_g1	0.843300537726229	1.74477885226767	2.62510888970488	0.664650087129841	0.506274325273359	NA
TRINITY_DN100905_c0_g1	7.07680859462876	-0.309214942211213	0.985617169096325	-0.313727227879685	0.753728219221615	0.912197651212095
TRINITY_DN100906_c0_g1	3.98292792345107	-1.53751627329603	1.29898186256743	-1.18363182551074	0.236558836540711	0.542126184111838
TRINITY_DN100907_c0_g1	3.21436776081039	-0.274064152858927	1.51861533498934	-0.18046976515014	0.85678378858136	0.955444726294917
TRINITY_DN100908_c0_g1	0.959331457160621	-1.591459300855	2.65422967018014	-0.599593666944045	0.548777068848341	NA
TRINITY_DN100909_c0_g1	1.63157417436883	-1.0660360398877	2.02827542965389	-0.52558741495459	0.599174902705875	0.837732938425402
TRINITY_DN10091_c0_g1	1.77916931930471	0.778760116661646	1.64786509372414	0.472587300761171	0.636507644374609	0.857894211703555
TRINITY_DN10091_c1_g1	2.19106884756496	0.0750990702901948	1.56871791420347	0.0478728964654726	0.961817540103433	0.987999844504878
TRINITY_DN10091_c2_g1	0.30154255762197	1.43000536893914	3.4943034935216	0.409239029062689	0.682364254952565	NA
TRINITY_DN100913_c0_g1	0.104368014173993	1.17539134150786	3.53381767011886	0.332612333524363	0.739426932184817	NA
TRINITY_DN10092_c0_g1	0.108356957204505	-0.267283681126379	3.53381767011886	-0.0756359569387145	0.939708728886925	NA
TRINITY_DN10092_c0_g2	4.5108108632059	0.0695894595785399	0.943970355780088	0.0737199628700541	0.941233213935937	0.982556864886991
TRINITY_DN10092_c0_g3	1.44355540150685	-2.37031328920108	2.05929444192998	-1.15103175191383	0.249719173076067	0.557505947382675
TRINITY_DN10092_c2_g1	0.208736028347987	1.93464465044346	3.49272831620978	0.553906423658764	0.579642888697515	NA
TRINITY_DN10092_c3_g1	3.70129302339666	-2.78492807991459	1.48615442534384	-1.87391567957028	0.0609420479739899	0.248247773431451
TRINITY_DN10092_c4_g1	1.14531004927653	-0.35609964468607	2.25031083523624	-0.158244647410538	0.874264023399736	NA
TRINITY_DN100921_c0_g1	2.83482188649587	2.87067675514803	1.27314109527095	2.2547985968021	0.0241459734055328	0.133317564135313
TRINITY_DN100923_c0_g1	0.203061355864001	0.69450100184343	3.53381767011886	0.196529947686879	0.84419539482955	NA
TRINITY_DN100924_c0_g1	1.64695071347824	-2.52626644724972	2.32614924227996	-1.08602939198072	0.277465988771342	0.587963841577242
TRINITY_DN100926_c0_g1	0.7978635208811	-0.424094597977077	2.40748464003183	-0.176156720140681	0.860170821334459	NA
TRINITY_DN100928_c0_g1	0	NA	NA	NA	NA	NA
TRINITY_DN100929_c0_g1	2.54237644088169	-4.23612971438339	1.74641185182676	-2.42561896837357	0.0152823059431299	0.0954240023314179
TRINITY_DN10093_c0_g1	2.87478200471274	-3.40954460795412	1.65770551168228	-2.05678546878573	0.0397068664690358	0.187231654941203
TRINITY_DN100930_c0_g1	1.58979468283169	0.0359749971216548	1.84462813296401	0.0195025742472272	0.984440183482223	0.995551681233364
TRINITY_DN100931_c0_g1	1.45050255177315	0.195130415733591	1.75105034093965	0.11143621126785	0.911270446430017	0.973945587577545
TRINITY_DN100936_c0_g1	11.891800503414	-0.691965226322654	0.683365707610209	-1.01258406533526	0.31125887421046	0.622553094647835
TRINITY_DN100936_c1_g1	0.208736028347987	1.93464465044346	3.49272831620978	0.553906423658764	0.579642888697515	NA
TRINITY_DN10094_c0_g1	14.3554461350319	1.40755077678868	0.811131267623324	1.73529345122265	0.0826888411148232	0.298091093190479
TRINITY_DN10094_c0_g2	13.8314668615017	-1.76579188795116	0.627301767346258	-2.81490022803727	0.00487923794747516	0.0389123921072583
TRINITY_DN10094_c0_g3	2.06314804022722	2.28406186987999	1.49271870597523	1.53013549085777	0.125983194950969	0.381654972939699
TRINITY_DN10094_c0_g4	20.9505588410992	1.02244320486369	0.46253317080576	2.21052946988112	0.0270684375810164	0.144504475597315
TRINITY_DN10094_c1_g1	2.8696593955439	1.06732559545275	1.77037280666944	0.602881828862186	0.546587305087799	0.804753474456156
TRINITY_DN10094_c2_g1	7.34656627534453	-1.68279087938888	0.854339740512848	-1.96969753318361	0.048873045878905	0.214713787235522
TRINITY_DN10094_c2_g2	2.49062493551358	-0.551951121135171	1.40850360851082	-0.391870576546651	0.695153844284744	0.88632178114757
TRINITY_DN10094_c4_g1	6.8981407475436	0.109857429998104	0.859394179476398	0.127831247431809	0.898282521045057	0.969585270222095
TRINITY_DN10094_c5_g1	0.705987496611747	-2.39134693132326	3.10933801518148	-0.769085548000057	0.441842526963025	NA
TRINITY_DN10094_c7_g1	89.8359161778826	-1.43413490619385	0.26953233979713	-5.32082683389046	1.03296691631396e-07	2.34378696258136e-06
TRINITY_DN100940_c0_g1	4.65609362560818	-0.274216858898549	1.10643284968039	-0.247838681739936	0.804259224696908	0.933641971345277
TRINITY_DN100942_c0_g1	0.0968192441730283	-0.267283681126379	3.53381767011886	-0.0756359569387145	0.939708728886925	NA
TRINITY_DN100943_c0_g1	0.856308951051477	3.2103253400617	2.30070063162187	1.39536856553066	0.162904725464387	NA
TRINITY_DN100944_c0_g1	6.52864998824083	-0.0386250538010722	0.887233919571818	-0.043534239335341	0.965275671345858	0.989169176300127
TRINITY_DN100945_c0_g1	0.499170250118191	1.45634697176834	3.4478522057955	0.422392517092341	0.672738538835593	NA
TRINITY_DN100946_c0_g1	1.02475773266316	-0.864849482301876	2.34635373089681	-0.368592966573423	0.712431138870372	NA
TRINITY_DN100948_c0_g1	1.98126920631763	-0.429318764709687	1.77486975158946	-0.24188747615154	0.808867354607274	0.935526324543059
TRINITY_DN100948_c2_g1	12.2689861673043	-1.3654809090386	0.703781797456872	-1.94020492427169	0.0523547903148734	0.224634572914949
TRINITY_DN100949_c0_g1	0.203687841181423	1.9108965797797	3.49430370285162	0.546860474154052	0.58447459244574	NA
TRINITY_DN10095_c0_g1	89.2760769202935	-0.656892569119924	0.399477627927073	-1.64437886679312	0.100097967629253	0.334666952136302
TRINITY_DN10095_c1_g1	159.079057502476	-0.932931190334079	0.244869976097856	-3.80990436312722	0.000139020558472981	0.00180473123006052
TRINITY_DN100950_c0_g1	1.03056970952873	-0.927645110631028	2.79351724616327	-0.332070658201625	0.739835905531936	NA
TRINITY_DN100951_c0_g1	1.06481468830655	-0.239998438543583	2.29729485936787	-0.104470019407792	0.916796359113234	NA
TRINITY_DN100956_c0_g1	0.696580444247087	-0.142938571943036	2.86019256250979	-0.0499751568536381	0.960142185536498	NA
TRINITY_DN100957_c0_g1	1.23120193646986	-2.10735083831858	2.15587351286899	-0.977492800824927	0.328325240131821	NA
TRINITY_DN10096_c0_g1	1.41403754995477	0.289803036950312	1.69008588772302	0.17147237253176	0.863852352220751	0.958117630966262
TRINITY_DN10096_c0_g2	0.0968192441730283	-0.267283681126379	3.53381767011886	-0.0756359569387145	0.939708728886925	NA
TRINITY_DN100965_c0_g1	0.479831551369423	-1.84298629459052	3.50033382367262	-0.526517294472452	0.598528839004141	NA
TRINITY_DN100966_c0_g1	0.685427946297174	-2.35596937472076	2.86419461251644	-0.822559111180939	0.410758758935625	NA
TRINITY_DN100969_c0_g1	0	NA	NA	NA	NA	NA
TRINITY_DN10097_c0_g1	0.195709432881095	-0.74817402079081	3.53381767011886	-0.211718342776198	0.832326777019511	NA
TRINITY_DN10097_c0_g2	2.38748073377008	2.26763631081928	1.44189951190003	1.57267291659677	0.115794574132244	0.364064590180509
TRINITY_DN100978_c0_g1	1.52918167835616	-3.50690225141944	2.02010361112774	-1.73600117939578	0.0825636260257071	0.297929347508867
TRINITY_DN100979_c0_g1	1.30982152849252	-0.0125705422417436	2.1401807652339	-0.00587358901918256	0.995313580951274	NA
TRINITY_DN100979_c0_g2	0.496617287350741	-0.618571305257509	3.5116136700606	-0.176150158695229	0.860175976011946	NA
TRINITY_DN10098_c0_g1	0.398573941727037	-0.256988764069094	3.50768796766599	-0.0732644312829496	0.941595695330466	NA
TRINITY_DN10098_c1_g1	0	NA	NA	NA	NA	NA
TRINITY_DN100980_c0_g1	0.886598149879241	-0.642103142042548	2.46756396506652	-0.260217425417475	0.794696063603099	NA
TRINITY_DN100981_c0_g1	2.15699534588894	2.44687744040121	1.62587052486591	1.50496451161325	0.132333200920635	0.392272422739958
TRINITY_DN100981_c1_g1	0.293564149321642	-1.21674053430551	3.52844666817935	-0.34483744512237	0.730216580604578	NA
TRINITY_DN100984_c0_g1	0.874140877323602	0.142961341104214	2.42670313142763	0.0589117553164032	0.95302239492649	NA
TRINITY_DN100986_c0_g1	0.101843920590711	1.17539134150786	3.53381767011886	0.332612333524363	0.739426932184817	NA
TRINITY_DN100989_c0_g1	0.631661877521701	1.89786379732063	2.87189223996015	0.660840880766113	0.508714362714783	NA
TRINITY_DN10099_c0_g1	5.23250054958046	0.661033661112065	0.931392918384495	0.709725882668972	0.477874138515989	0.760299855316148
TRINITY_DN100991_c0_g1	11.559235610025	0.245649461602184	0.624884701914298	0.393111658598219	0.694237013563421	0.886063841350264
TRINITY_DN100992_c0_g1	0.347065837349039	2.51751991495372	3.44721314476495	0.730305846848172	0.465203255113046	NA
TRINITY_DN100993_c0_g1	1.0617453048002	-0.237588455386189	2.48418152052167	-0.0956405373051385	0.923806068639014	NA
TRINITY_DN100995_c0_g1	0.491485177144256	-0.600960395082666	3.01146617431853	-0.199557411671296	0.841826738295537	NA
TRINITY_DN100996_c0_g1	0.950329648450159	-2.83095957295052	2.58556119516266	-1.09491106930556	0.273555599080878	NA
TRINITY_DN100998_c0_g1	6.93733871996711	-1.28142184702426	0.906188726672966	-1.41407833634054	0.157338903111087	0.432944805835551
TRINITY_DN101_c0_g1	112.347976800414	3.48797963448035	0.327846857072139	10.6390516158368	1.96115278044774e-26	1.62741031434752e-24
TRINITY_DN101_c1_g1	92.3400296017668	-0.998111839076138	0.257934771692803	-3.86962886983254	0.000109001153721734	0.0014591201371848
TRINITY_DN1010_c0_g1	2364.75255901047	0.148781628666159	0.104466386944916	1.42420574710418	0.154386921734466	0.428597909633809
TRINITY_DN1010_c1_g1	100.241808432738	3.57924508889624	0.914970555225564	3.91186915082077	9.15845318395954e-05	0.00124537993382806
TRINITY_DN1010_c1_g2	2.13152735172276	1.52419132234484	1.54381999334962	0.987285647880365	0.323502624511674	0.634661405157067
TRINITY_DN1010_c1_g3	33.0615875303675	-1.48003694559049	0.543742841476643	-2.72194286102443	0.00648993626676911	0.0487867039976971
TRINITY_DN1010_c1_g4	61.6211048166701	0.0520461958012184	0.325846599237192	0.159726067183327	0.87309686588276	0.961611774745919
TRINITY_DN1010_c2_g1	4.78838161926452	-1.18683449701222	1.10314654689483	-1.07586294890099	0.281988554462552	0.593040349082063
TRINITY_DN10100_c0_g1	9.08565884835457	0.497002268575868	0.709340887893958	0.70065363079728	0.483519200269798	0.764146676628183
TRINITY_DN101001_c0_g1	0.502729554849339	-0.637414459602442	2.99187849927938	-0.21304824368903	0.831289333343785	NA
TRINITY_DN101001_c0_g2	4.08868747392441	0.702193099194338	1.07872792488805	0.650945509978535	0.515081662163486	0.784674345523494
TRINITY_DN101004_c0_g1	0.680607095120782	0.73567643135436	3.11262067263379	0.236352742183601	0.813158963655117	NA
TRINITY_DN101006_c0_g1	1.29109115879648	0.94819276473036	1.94481934633149	0.487547990778134	0.625870042251995	NA
TRINITY_DN101007_c0_g1	0.384938784646422	-0.212876955541976	3.53024074902996	-0.0603009739776163	0.951915926237533	NA
TRINITY_DN10101_c0_g1	3.30451741073664	0.0718713232092827	1.30241158679822	0.0551832645976124	0.955992461534632	0.986497901835446
TRINITY_DN10101_c0_g2	18.490564506446	2.15788727265769	0.518031092326882	4.16555551321241	3.10595330788451e-05	0.000463996230803815
TRINITY_DN10101_c1_g1	0	NA	NA	NA	NA	NA
TRINITY_DN10101_c10_g1	2.42602925390229	-0.816491384898166	1.40530287101613	-0.581007412521537	0.561235457752867	0.814043136993413
TRINITY_DN10101_c11_g1	1.7441988647612	1.51004623267389	1.93524451245143	0.780287050529381	0.435221933258289	0.729847719265424
TRINITY_DN10101_c12_g1	0.296080025070022	-1.22468224951402	3.52811316288469	-0.347121022760133	0.728500400428192	NA
TRINITY_DN10101_c2_g1	10.3267301182031	0.503343963583199	0.645230315077611	0.780099681960317	0.435332203647904	0.729891109267067
TRINITY_DN10101_c3_g1	12.9777033934499	0.509780295145815	0.658860566961228	0.773730164937635	0.439090377734598	0.73289571636755
TRINITY_DN10101_c3_g2	1.06972755567341	-2.97884665260607	2.3597685960306	-1.26234693419381	0.206823975097034	NA
TRINITY_DN10101_c4_g1	10.4242023074607	-0.108377123375334	0.694196381776561	-0.156118824903667	0.875939360173723	0.962555246980103
TRINITY_DN10101_c5_g1	424.120451702113	-0.762982860230628	0.156400836556587	-4.87838094110562	1.06960196152598e-06	2.08164633683504e-05
TRINITY_DN10101_c6_g1	0.407399193111727	1.95950223287043	3.37606876980146	0.580409454451267	0.561638530931438	NA
TRINITY_DN10101_c7_g1	1.46049777625207	0.171915805588906	2.04413488582135	0.0841019869977072	0.932975344847546	0.980518282238384
TRINITY_DN10101_c8_g1	0.867664593372597	3.86454084646563	2.99557636182024	1.2900825683233	0.197021991533323	NA
TRINITY_DN10101_c9_g1	3.54275569192511	1.67982797485863	1.1236162973971	1.49501923276658	0.134909422808634	0.396880722214669
TRINITY_DN101013_c0_g1	0.104368014173993	1.17539134150786	3.53381767011886	0.332612333524363	0.739426932184817	NA
TRINITY_DN101014_c0_g1	7.08971549508513	-5.71915754414827	1.38561495796414	-4.12752295381634	3.66691838771205e-05	0.000539335562110833
TRINITY_DN101016_c0_g1	1.29122816176314	-3.26408939839472	2.21669977616901	-1.47249953894787	0.140886031420783	NA
TRINITY_DN101017_c0_g1	2.64549377675024	1.73374991226925	1.54033846354149	1.12556425312076	0.260350006042881	0.569566859492227
TRINITY_DN101018_c0_g1	4.21765378573201	-0.381388694521291	1.18706884749143	-0.321286078164094	0.747993605641012	0.909685071366544
TRINITY_DN10102_c0_g1	5.07937402832169	0.141673717310433	0.964624307710409	0.146869321224865	0.88323516740377	0.965059348235095
TRINITY_DN101022_c0_g1	0.678083001537499	0.72723704098942	2.86606755293569	0.253740369882251	0.799696143802807	NA
TRINITY_DN101023_c0_g1	0.581791123583839	-2.12448477788361	2.80835269506051	-0.756487880464684	0.449356736080504	NA
TRINITY_DN101024_c0_g1	0.870060982988557	-0.154592579142004	2.71289129180115	-0.0569844356127393	0.954557593574949	NA
TRINITY_DN101028_c0_g2	1.28377584908974	1.1505804427836	2.29743227465212	0.500811473521161	0.616503810033832	NA
TRINITY_DN101029_c0_g1	0.183751526299401	-0.74817402079081	3.53381767011886	-0.211718342776198	0.832326777019511	NA
TRINITY_DN10103_c0_g1	4.25093866165132	1.88002447013575	1.09106977200665	1.7231019668688	0.0848700872122698	0.303269800379328
TRINITY_DN10103_c1_g1	0.30858967755871	-1.26114772381113	3.52660243194802	-0.357609837838879	0.720635315040521	NA
TRINITY_DN10103_c1_g2	1.09000495988303	-0.982994065159618	2.32905568511999	-0.42205691836388	0.672983472636364	NA
TRINITY_DN10103_c2_g1	1.14552406233065	4.31070216953172	2.44502466299608	1.76305058790265	0.0778919579354549	NA
TRINITY_DN101031_c0_g1	0.101843920590711	1.17539134150786	3.53381767011886	0.332612333524363	0.739426932184817	NA
TRINITY_DN101033_c0_g1	3.12640227027719	2.7724126547638	1.39041671774611	1.99394370002823	0.0461582075242072	0.206979493353114
TRINITY_DN101034_c0_g1	0.310579948938698	2.43915768213638	3.45350546036981	0.706284588261572	0.480011175700184	NA
TRINITY_DN101036_c0_g1	2.03947564766073	-0.11072938569193	1.59619787211458	-0.0693707137607196	0.944694539778504	0.98309844824914
TRINITY_DN101038_c0_g1	2.52684066438052	1.43467537003647	1.48524542593762	0.965951717461628	0.334068341652904	0.643827153468892
TRINITY_DN101041_c0_g1	0.208736028347987	1.93464465044346	3.49272831620978	0.553906423658764	0.579642888697515	NA
TRINITY_DN101044_c0_g1	1.20776277458792	-1.18509432138564	2.27511309841027	-0.520894685285636	0.602440137964528	NA
TRINITY_DN101046_c0_g1	3.05513409736755	1.32696426472998	1.27710558658783	1.03904037275051	0.298785960214416	0.609678489386835
TRINITY_DN101049_c0_g1	0.659611536102707	-2.30259092921804	3.19997452624919	-0.719565393514864	0.47179262572938	NA
TRINITY_DN101049_c0_g2	0.899205791407585	-2.74481623607122	2.44374457474493	-1.12320095333929	0.26135215779915	NA
TRINITY_DN10105_c0_g1	0.484363317797088	0.562707945368568	3.48982585289616	0.161242414116906	0.871902476512786	NA
TRINITY_DN10105_c0_g2	2.99254731988017	-0.114689030200446	1.24296976998212	-0.0922701685674109	0.92648338927077	0.978324389443768
TRINITY_DN10105_c0_g3	3.94206201004148	-0.352960796176175	1.14484571489246	-0.308304247100519	0.757850834629002	0.913928757046517
TRINITY_DN10105_c1_g1	0	NA	NA	NA	NA	NA
TRINITY_DN10105_c2_g1	0.618635804294114	3.4246908428971	3.05219529612239	1.12204184550312	0.261844648283912	NA
TRINITY_DN10105_c3_g1	0.216713914409009	-0.74817402079081	3.53381767011886	-0.211718342776198	0.832326777019511	NA
TRINITY_DN101058_c0_g1	0.21808440996146	0.367217541432716	3.52867557639013	0.104066676996241	0.917116435140916	NA
TRINITY_DN10106_c0_g1	0.97876901020631	-0.808809459244985	2.24054905068531	-0.360987169193014	0.718109038782942	NA
TRINITY_DN101060_c0_g1	0	NA	NA	NA	NA	NA
TRINITY_DN101061_c0_g1	0.104368014173993	1.17539134150786	3.53381767011886	0.332612333524363	0.739426932184817	NA
TRINITY_DN101066_c0_g1	2.20150645361131	1.03667020875606	1.84574478920336	0.561654143530591	0.574351683254271	0.822644238200981
TRINITY_DN101066_c0_g2	5.94047032454376	1.56925568945667	0.893305018272046	1.75668518295368	0.0789714844709735	0.290411265473903
TRINITY_DN101067_c0_g1	1.88324994531548	-0.510337107014285	1.97891065771712	-0.257887896567808	0.796493426138984	0.930173783348342
TRINITY_DN101067_c0_g2	1.48303574782038	-0.280227650727996	2.10418337797425	-0.13317643968739	0.894053843260778	0.968324135429435
TRINITY_DN101068_c0_g1	3.41577125499647	0.209941866573193	1.18529598839293	0.177121890758982	0.859412647433685	0.95643346684715
TRINITY_DN10107_c0_g1	7.52552211297519	0.0963395645738772	0.937485763259927	0.102763762767847	0.918150466075728	0.975884627300211
TRINITY_DN10107_c0_g2	39.3925688856838	-0.0763554739260257	0.360755589519087	-0.211654305974338	0.83237673893597	0.945539265881111
TRINITY_DN10107_c1_g1	10.0464581730524	1.4342810620242	0.753157404169307	1.90435764699961	0.0568636211642564	0.237190991016234
TRINITY_DN10107_c3_g1	12.5583977469214	-1.02693370524455	0.592420929447295	-1.73345277690077	0.08301522398616	0.298746664838576
TRINITY_DN101070_c0_g1	0.949768112285293	-2.80560366179389	2.62858730353092	-1.0673427730649	0.285817079911732	NA
TRINITY_DN101070_c0_g2	0.593641596376731	-0.907604293743748	3.34294397250245	-0.271498505870661	0.786007648708696	NA
TRINITY_DN101070_c1_g1	4.77600953297663	0.493107502076796	0.925526016878858	0.532786213552049	0.594181578301698	0.834704802586414
TRINITY_DN101076_c0_g1	0.504194926535874	2.34593556007066	3.39761857224978	0.690464662287639	0.489902025131598	NA
TRINITY_DN101077_c0_g1	0.77705971524693	0.0755325323387295	2.3951542691776	0.0315355604900825	0.97484243306919	NA
TRINITY_DN10108_c0_g1	9.52352169174418	0.519002808129509	0.657641024252422	0.789188613528923	0.43000177600982	0.726068572606746
TRINITY_DN10108_c0_g2	0.0978547164405475	-0.267283681126378	3.53381767011886	-0.0756359569387144	0.939708728886925	NA
TRINITY_DN10108_c0_g3	0.297553353471806	0.213610662178998	3.53381767011886	0.0604475618493959	0.951799179006832	NA
TRINITY_DN10108_c0_g4	3.9134873470836	-2.42816029628337	1.37828289723956	-1.76172852550555	0.0781151758622037	0.288451720207766
TRINITY_DN10108_c0_g5	0.496669406164137	-1.88895751677161	3.22445076231793	-0.585823030342605	0.557994445520354	NA
TRINITY_DN10108_c1_g1	5.78619306266905	1.21932125282044	0.953878234106144	1.27827767656638	0.20115153609057	0.497648208050457
TRINITY_DN10108_c3_g1	0.509219602953557	3.14417602931125	3.40713597625169	0.922820824066514	0.356100586894983	NA
TRINITY_DN10108_c3_g2	0.29800650252005	0.213610662178998	3.53381767011886	0.0604475618493957	0.951799179006832	NA
TRINITY_DN101080_c0_g1	0.101843920590711	1.17539134150786	3.53381767011886	0.332612333524363	0.739426932184817	NA
TRINITY_DN101081_c0_g1	0.603108625992822	1.02611393785899	2.74527537709513	0.373774502339636	0.708572090979188	NA
TRINITY_DN101082_c0_g1	1.50637080080093	2.95799941940471	1.84000447678176	1.60760446875562	0.107921832888273	0.349927046721721
TRINITY_DN101082_c0_g2	0	NA	NA	NA	NA	NA
TRINITY_DN101084_c0_g1	2.91376691479317	-0.857957810535015	1.46309676544767	-0.586398542322322	0.557607723649187	0.811694798486759
TRINITY_DN101088_c0_g1	0.0986933416900075	-0.267283681126379	3.53381767011886	-0.0756359569387145	0.939708728886925	NA
TRINITY_DN101089_c0_g1	3.64614895730801	-1.8704366149072	1.3915866022748	-1.34410363814199	0.178914875812864	0.466285348922225
TRINITY_DN101089_c0_g2	3.9793151110542	1.14534382383719	1.06123499530261	1.07925561153456	0.280473794820644	0.591544120246197
TRINITY_DN101090_c0_g1	1.49893088120063	0.573148809853286	1.93940544715973	0.295528101507948	0.767590488542835	0.918168445428025
TRINITY_DN101090_c0_g2	8.08441456083313	-0.204644599456751	0.884415446913613	-0.23138967119006	0.817012088655854	0.939324479233392
TRINITY_DN101091_c0_g1	0.717979142050425	2.95491386160127	2.6772674808581	1.10370513321074	0.269721068183122	NA
TRINITY_DN101094_c0_g1	2.23534762190924	-0.661132367074001	1.55441230367588	-0.425326257075134	0.670598855130265	0.874422182891679
TRINITY_DN101095_c0_g1	0.409923286695009	1.96874587421846	3.45264470326752	0.570213863116374	0.56853265456956	NA
TRINITY_DN101096_c0_g1	0.930498531969686	3.98019458749045	2.3860240516898	1.66812844349647	0.0952902318781619	NA
TRINITY_DN101097_c0_g1	0.101843920590711	1.17539134150786	3.53381767011886	0.332612333524363	0.739426932184817	NA
TRINITY_DN101097_c0_g2	0.31310404252198	2.44963654430428	3.4526450038425	0.709495630618857	0.478016962003143	NA
TRINITY_DN101098_c0_g1	0	NA	NA	NA	NA	NA
TRINITY_DN1011_c0_g1	19.4916585029768	-0.535520732384308	0.4665642691104	-1.14779627982526	0.251052673451733	0.558786511662559
TRINITY_DN1011_c0_g2	9.29439196437696	-2.6976989463352	0.959416403856946	-2.81181240542708	0.00492632254714654	0.0391681837367756
TRINITY_DN1011_c0_g3	8.09397844681513	-2.23367012310973	1.01542979587535	-2.19972875740188	0.0278261452112688	0.147122520256984
TRINITY_DN1011_c1_g1	18.9572237517095	-0.231888363771712	0.64199189743412	-0.361201386962221	0.717948905382986	0.896634338120296
TRINITY_DN10110_c0_g1	6.19278234413239	-0.113573246633299	0.931394585250855	-0.121938916579282	0.902947394611181	0.97103507517931
TRINITY_DN10110_c0_g2	27.8379890081659	0.159217487435532	0.454275098704926	0.350486935976544	0.725973292752096	0.900209620932028
TRINITY_DN101100_c0_g1	0.206211934764705	1.92281709237333	3.49351002979513	0.550396900531036	0.582047174098508	NA
TRINITY_DN101102_c0_g1	0.0986933416900075	-0.267283681126378	3.53381767011886	-0.0756359569387144	0.939708728886925	NA
TRINITY_DN101102_c0_g2	1.95357162701765	0.884147473331372	1.69653937241327	0.52114763011583	0.602263932887956	0.839471298972862
TRINITY_DN101108_c0_g1	0.922388912378993	-1.64720324795915	2.33522892319107	-0.705371208621492	0.480579256538203	NA
TRINITY_DN10111_c0_g1	0.585895979357707	-2.13036786755073	3.03330248336344	-0.70232622009675	0.482475745152621	NA
TRINITY_DN10111_c0_g2	0	NA	NA	NA	NA	NA
TRINITY_DN10111_c0_g3	0.611539661102088	-0.954405805401489	3.02543177200957	-0.3154610241855	0.752411639566688	NA
TRINITY_DN10111_c0_g4	1.1529369019381	-3.0874048277027	2.29233414902656	-1.34683891046764	0.178032119924302	NA
TRINITY_DN10111_c1_g1	29.4473814740666	-1.21241802164566	1.15811041696993	-1.04689328744475	0.295148798131304	0.60639302224918
TRINITY_DN10111_c1_g2	0.59343653152377	-0.91620837593695	3.07337484424117	-0.298111497090478	0.765618066900264	NA
TRINITY_DN10111_c2_g1	3.39315224453637	-3.03720974735943	1.58115854341194	-1.92087615755819	0.0547473222582871	0.2315022116164
TRINITY_DN10111_c3_g1	0.605609208827223	1.88130684252018	2.91644843823651	0.64506775359202	0.518883279674951	NA
TRINITY_DN101111_c0_g1	1.29393850707399	-0.09153938706653	2.33002894986597	-0.0392868024544484	0.96866172860961	NA
TRINITY_DN101115_c0_g1	0.296080025070022	-1.22468224951402	3.52811316288469	-0.347121022760133	0.728500400428192	NA
TRINITY_DN101116_c0_g1	0.206211934764705	1.92281709237333	3.49351002979513	0.550396900531036	0.582047174098508	NA
TRINITY_DN101117_c0_g1	3.01986800526942	-1.22439626174706	1.67296642907193	-0.731871387536619	0.464247071605763	0.750521795865068
TRINITY_DN101117_c0_g2	0	NA	NA	NA	NA	NA
TRINITY_DN101117_c0_g3	2.48872512184146	0.985084786583635	1.48727547976556	0.662341845869009	0.507752164368394	0.77989350928931
TRINITY_DN101117_c0_g4	0	NA	NA	NA	NA	NA
TRINITY_DN101117_c1_g1	0.293564149321642	-1.21674053430551	3.52844666817935	-0.34483744512237	0.730216580604578	NA
TRINITY_DN101119_c0_g1	5.24073639338635	-0.976179074654478	1.06838269152294	-0.913697949620438	0.360875581708501	0.668605861319289
TRINITY_DN10112_c0_g1	5.97203750717687	0.922230287228105	0.801215401326769	1.15103914091135	0.249716133374264	0.557505947382675
TRINITY_DN101122_c0_g1	508.709052476077	1.58769068706261	0.171950302450895	9.23342770807873	2.62107028362542e-20	1.63271126102545e-18
TRINITY_DN101122_c0_g2	4.28514056594999	4.03228864923702	1.30331673632868	3.0938670062625	0.00197566027709558	0.018379666953907
TRINITY_DN101122_c1_g1	0.596458506728581	-0.693797308845888	3.06734052716554	-0.226188550863966	0.821054774969997	NA
TRINITY_DN101122_c1_g2	1.12558616545806	4.28763314139253	2.40059133521925	1.78607373878609	0.0740873195736184	NA
TRINITY_DN101122_c3_g1	0.38972835455721	-1.55986284386327	3.51297347735688	-0.444029211697006	0.657021464272618	NA
TRINITY_DN101122_c5_g1	0.818333657966415	-1.4502148177447	2.76619475264883	-0.52426345482581	0.60009531145157	NA
TRINITY_DN101122_c6_g1	0.545729002112779	2.42663650226607	3.02355011117323	0.802578562630293	0.422218363060145	NA
TRINITY_DN101123_c0_g1	0.800896078488032	-0.417906824201827	3.00260351092428	-0.139181487892547	0.889306736637027	NA
TRINITY_DN101124_c0_g1	11.6254359357878	-1.84651508985771	0.778507199166461	-2.37186642825494	0.0176984876167145	0.106372107965601
TRINITY_DN101125_c0_g1	1.63339452184017	0.515156758404183	2.02635787495081	0.25422792527045	0.799319477911227	0.931462309019418
TRINITY_DN101126_c0_g1	2.71771747357067	0.225672625460057	1.56547121367113	0.144156355919723	0.885377003819641	0.965797666299132
TRINITY_DN101127_c0_g1	0.305531761772134	2.4180031572888	3.4552608122014	0.699803369039529	0.484050110478432	NA
TRINITY_DN101127_c0_g2	2.18948074594037	-2.11420286081694	1.61848487244683	-1.30628521576522	0.19145558284859	0.484535734157388
TRINITY_DN10113_c0_g1	1.14556552622111	4.26532920792008	2.46684989571601	1.72905907867655	0.0837985220414301	NA
TRINITY_DN101130_c0_g1	1.05100438897608	0.943888713775528	2.67765351825055	0.352505918836064	0.724458880397499	NA
TRINITY_DN101130_c0_g2	2.62544046345742	-0.98664198908317	1.54546580128456	-0.638410755037796	0.523206331706005	0.790311796088237
TRINITY_DN101130_c1_g1	8.42884130801598	0.170182904454105	0.754844804934138	0.225454164010513	0.821625979259921	0.941375727611318
TRINITY_DN101130_c2_g1	1.03742657762702	-1.82527815172331	2.45465229820625	-0.743599471524803	0.457118823050272	NA
TRINITY_DN101134_c0_g1	0.407375682362846	2.82644683335708	3.425365096693	0.825151992144097	0.40928530513256	NA
TRINITY_DN101135_c0_g1	0.310579948938698	2.43915768213638	3.45350546036981	0.706284588261571	0.480011175700185	NA
TRINITY_DN101136_c0_g1	1.78601836530915	-0.251280322824363	1.5359263999682	-0.163601799428388	0.870044628055068	0.960652971237257
TRINITY_DN101138_c0_g1	0.406122711728002	0.972862208532227	3.49272790499549	0.278539363785191	0.780598352160389	NA
TRINITY_DN101138_c0_g2	0.845851698347428	0.962688001805104	2.63100543544297	0.365901183188937	0.714438813439088	NA
TRINITY_DN101139_c0_g1	0.399305133187695	0.973123733846909	3.46262863616952	0.281036124891352	0.778682692274163	NA
TRINITY_DN10114_c0_g1	0.280570770472429	-1.17466237842117	3.53024088998394	-0.332742839661153	0.739328409018724	NA
TRINITY_DN101140_c0_g1	1.8746562448793	-1.28764165857619	1.7822410392866	-0.722484574304053	0.469996605939939	0.755173995056971
TRINITY_DN101141_c0_g1	6.1641781942835	-0.487794448720303	0.882114876444174	-0.552982907041103	0.580275114692732	0.826607808405936
TRINITY_DN101142_c0_g1	0.694131674698077	3.5414900101389	3.26579684110543	1.08441834640888	0.278179352846287	NA
TRINITY_DN101145_c1_g1	0	NA	NA	NA	NA	NA
TRINITY_DN101147_c0_g1	0	NA	NA	NA	NA	NA
TRINITY_DN101147_c1_g1	11.4599846589651	-0.796254053738139	0.722040365344591	-1.10278329572077	0.270121283905035	0.58023953489945
TRINITY_DN10115_c0_g1	7.56705588139178	1.03756100829454	2.32703735907786	0.445872088923271	0.655689644771208	0.867096612464359
TRINITY_DN101150_c0_g1	0.867664593372597	3.86454084646563	2.99557636182024	1.2900825683233	0.197021991533324	NA
TRINITY_DN101153_c0_g1	0.853784857468194	3.20600016694368	2.32048228709774	1.38160941144415	0.167091662652943	NA
TRINITY_DN101156_c0_g1	0.621150896683536	-2.20296673884694	3.23801309005441	-0.680345223314068	0.496285896061117	NA
TRINITY_DN101157_c0_g1	0.0968192441730283	-0.267283681126378	3.53381767011886	-0.0756359569387144	0.939708728886925	NA
TRINITY_DN101157_c1_g1	1.50981916513605	0.545772882381636	1.84181486800688	0.296323420915939	0.766983101390639	0.918065938786632
TRINITY_DN101159_c0_g1	3.48637325188903	-2.21757015936015	1.49036813383786	-1.4879344968613	0.136768169030903	0.399850238383483
TRINITY_DN10116_c0_g1	20.2084509658502	0.647015341881651	0.460600657608184	1.40472083831031	0.160104306728593	0.437304633070537
TRINITY_DN101160_c0_g1	0.584503846350278	-2.12703526042905	3.05605247693579	-0.696007439820459	0.486424170543378	NA
TRINITY_DN101164_c0_g1	2.02578073828074	-0.121940259625571	1.62523160967936	-0.0750294658923282	0.940191267569607	0.982394197866319
TRINITY_DN101166_c0_g1	0.296080025070022	-1.22468224951402	3.52811316288469	-0.347121022760133	0.728500400428192	NA
TRINITY_DN10117_c0_g1	34.553646088481	0.0519030328392862	0.411242230740388	0.126210366931046	0.899565405364564	0.969722603081635
TRINITY_DN101170_c0_g1	2.17413091456338	4.08943545766344	1.74894872440692	2.33822490081875	0.0193755844232356	0.113791986811087
TRINITY_DN101171_c0_g1	0.196548058130555	-0.74817402079081	3.53381767011886	-0.211718342776198	0.832326777019511	NA
TRINITY_DN101171_c0_g2	0.944588509197256	-0.653809453857665	2.17675925932105	-0.300359100832121	0.763903257018044	NA
TRINITY_DN101172_c0_g1	0.593641596376731	-0.907604293743748	3.34294397250245	-0.271498505870661	0.786007648708696	NA
TRINITY_DN101173_c0_g1	0.717329145984122	2.94967361614288	2.67175455085412	1.10402118158643	0.269583949479204	NA
TRINITY_DN101177_c0_g1	0.696528064314038	-1.18063091856191	3.17885387802414	-0.371401443370447	0.710338550678567	NA
TRINITY_DN101178_c0_g1	2.82903135668333	-3.3686705353854	1.68274580150774	-2.0018891340374	0.0452966565562447	0.204346447751188
TRINITY_DN10118_c0_g1	3.89600159640364	-2.38006262995272	1.25401578063001	-1.89795269462796	0.0577023138915679	0.239625312012304
TRINITY_DN101180_c0_g1	2.6848440164237	-1.00490103122754	1.65698032137369	-0.606465277991019	0.54420583248923	0.80312203927352
TRINITY_DN101183_c0_g1	0.466196394288809	-1.80627988476859	3.50201438784285	-0.51578311358144	0.606005897822264	NA
TRINITY_DN101185_c0_g1	2.85523678834777	0.635752644600042	1.52441985661631	0.417045633354052	0.676645029830569	0.877208075254365
TRINITY_DN101185_c0_g2	0.300507085354451	1.43000536893914	3.4943034935216	0.409239029062689	0.682364254952565	NA
TRINITY_DN101185_c0_g3	0.305531761772134	2.4180031572888	3.4552608122014	0.699803369039529	0.484050110478432	NA
TRINITY_DN101185_c0_g4	0	NA	NA	NA	NA	NA
TRINITY_DN101187_c0_g1	3.15737990137683	0.192566893067573	1.36167796618522	0.141418821373056	0.887539086386625	0.966637867177494
TRINITY_DN101188_c0_g1	0.39477336676003	-1.58035656605868	3.51161381513855	-0.45003711947076	0.652683675659302	NA
TRINITY_DN101189_c0_g1	0.877676932425522	0.79919712023085	2.41444835320465	0.331006094692434	0.740639881920591	NA
TRINITY_DN10119_c0_g1	1.55565202879043	1.23989672878791	1.73750174428346	0.713608911684424	0.475469045405115	0.758629118825706
TRINITY_DN101194_c0_g1	0.101843920590711	1.17539134150786	3.53381767011886	0.332612333524363	0.739426932184817	NA
TRINITY_DN101195_c0_g1	3.50974039517236	-0.706128906878684	1.59673896646606	-0.442231899958892	0.658321404473593	0.868269898697627
TRINITY_DN101196_c0_g1	0.206211934764705	1.92281709237333	3.49351002979513	0.550396900531036	0.582047174098508	NA
TRINITY_DN101197_c0_g2	0.0978547164405475	-0.267283681126378	3.53381767011886	-0.0756359569387144	0.939708728886925	NA
TRINITY_DN101199_c0_g1	0.866661834997219	-2.69527500172926	2.69265597663451	-1.00097265492417	0.316840028747707	NA
TRINITY_DN1012_c0_g1	334.859448436581	0.896830220204684	0.195405624254486	4.58958243206294	4.4413358176947e-06	7.79135933835226e-05
TRINITY_DN10120_c0_g1	2.21953610148327	-2.97306952486794	1.9013012296061	-1.56370252044905	0.117887445573282	0.367756260867292
TRINITY_DN101201_c0_g1	3.8502233031976	0.697836960866087	1.1621150724748	0.600488692896823	0.548180594264051	0.805582262094885
TRINITY_DN101202_c0_g1	0.678807214774926	-2.34603932635866	2.69705230606597	-0.869853106327286	0.384380685092841	NA
TRINITY_DN101204_c0_g1	0.0986933416900075	-0.267283681126379	3.53381767011886	-0.0756359569387145	0.939708728886925	NA
TRINITY_DN101205_c0_g1	1.09362160256021	-0.990552768796245	2.50071759703102	-0.396107409318141	0.692025792572834	NA
TRINITY_DN101207_c0_g1	1.48509790599693	0.435364458610938	1.91207854596369	0.227691722983855	0.819885907545239	0.940425534743042
TRINITY_DN101208_c0_g1	0.511743696536839	3.1517386034772	3.32643203362501	0.947483240787147	0.343392592193728	NA
TRINITY_DN101209_c0_g1	0.199698637031259	0.69450100184343	3.53381767011886	0.196529947686879	0.84419539482955	NA
TRINITY_DN10121_c0_g1	0.928480829560058	1.3970621386313	2.21518325786557	0.630675648920095	0.528252624248442	NA
TRINITY_DN10121_c0_g2	3.51242015729857	1.13731514602987	1.29518297091628	0.878111565368462	0.379883177262241	0.685190210048116
TRINITY_DN10121_c0_g3	1.80985996130141	0.776767885240238	1.63923462350594	0.47386010159968	0.635599672507188	0.857380488004066
TRINITY_DN10121_c1_g1	0.173532918674519	1.17539134150786	3.53381767011886	0.332612333524362	0.739426932184817	NA
TRINITY_DN101212_c0_g1	2.38726259965379	0.86569048611001	1.37101957031434	0.631420954780045	0.527765318211567	0.79317620661066
TRINITY_DN101219_c0_g1	0.624966770197552	3.39208690023851	3.09069356187144	1.09751640928924	0.27241571154826	NA
TRINITY_DN10122_c0_g1	4.37869703011051	1.07660970523665	0.960053173518105	1.12140632928843	0.262114943240014	0.571400519250741
TRINITY_DN101227_c0_g1	0	NA	NA	NA	NA	NA
TRINITY_DN101228_c0_g1	2.00454336666413	0.806866322797892	1.51869364840211	0.531289719718546	0.595218028194645	0.83539904938191
TRINITY_DN10123_c0_g1	3.58067876962795	1.9105709602256	1.46856577481558	1.30097745228029	0.193266172738363	0.487180516845793
TRINITY_DN101230_c0_g1	0.104368014173993	1.17539134150786	3.53381767011886	0.332612333524363	0.739426932184817	NA
TRINITY_DN101231_c0_g1	0.0978547164405475	-0.267283681126378	3.53381767011886	-0.0756359569387144	0.939708728886925	NA
TRINITY_DN101233_c0_g1	2.25409076981953	-0.308070324334762	1.43038595135111	-0.215375664200116	0.829474441947933	0.944609461512412
TRINITY_DN101234_c0_g1	1.22228993825966	-2.108201033537	2.48910287455509	-0.84697223850735	0.397010595520017	NA
TRINITY_DN101237_c0_g1	1.58661839884432	1.32062594374439	1.83380350599744	0.720156734036825	0.47142849946213	0.756163804817547
TRINITY_DN101238_c0_g1	1.18615763366747	-2.02559423493052	2.34056491536469	-0.865429632664089	0.386803022529378	NA
TRINITY_DN101238_c1_g1	0.0968192441730283	-0.267283681126379	3.53381767011886	-0.0756359569387145	0.939708728886925	NA
TRINITY_DN101238_c2_g1	0.101843920590711	1.17539134150786	3.53381767011886	0.332612333524362	0.739426932184817	NA
TRINITY_DN101238_c4_g1	0.795975595288789	3.74024940949998	2.8157917110506	1.32831181895356	0.184075116869785	NA
TRINITY_DN10124_c0_g1	9.98206302452941	-1.79833438445016	0.796398509456893	-2.25808356381347	0.0239404501483388	0.132650616897426
TRINITY_DN10124_c1_g1	1.57916324843756	-3.55801802312031	2.10895684939513	-1.68709854075051	0.0915844056096168	0.317800548884831
TRINITY_DN10124_c2_g1	19.1237359941009	0.323185631132173	0.546782457306037	0.591068032292931	0.554474838152931	0.809496265775955
TRINITY_DN10124_c2_g2	26.7132285291232	-1.43039499472356	0.461478462487417	-3.09959209583385	0.00193787321029159	0.0180734767555551
TRINITY_DN10124_c2_g3	0.509219602953557	3.14417602931125	3.40713597625169	0.922820824066514	0.356100586894984	NA
TRINITY_DN10124_c4_g1	2.92658319261199	-0.565958445276122	1.40570425151164	-0.402615589066842	0.687231039697144	0.882664598267062
TRINITY_DN10124_c5_g1	477.163871851347	1.02549858287132	0.152093384574294	6.74255876244495	1.55621269350005e-11	5.34820959426661e-10
TRINITY_DN101240_c0_g1	0.0978547164405475	-0.267283681126379	3.53381767011886	-0.0756359569387145	0.939708728886925	NA
TRINITY_DN101242_c0_g1	0.643145862419061	1.06937098633296	3.18517326567389	0.335734007897595	0.737071458261348	NA
TRINITY_DN101243_c0_g1	0.706003311765031	0.66856718622541	2.82578802023943	0.236594953845393	0.812971035321866	NA
TRINITY_DN101246_c0_g1	3.83216944680759	-1.95177502123403	1.3226328104311	-1.47567412954006	0.14003139418086	0.405270171418066
TRINITY_DN101248_c0_g1	1.09366576465836	-0.293697521857229	2.12534032522233	-0.13818846721713	0.890091469478523	NA
TRINITY_DN10125_c0_g1	386.880647390449	-0.136376042763242	0.143055290874972	-0.953310023901406	0.340433014172576	0.64976108409983
TRINITY_DN10125_c0_g2	4.66524438715504	0.699931041058568	1.0719517107834	0.652950159990928	0.513788410069039	0.783799338837294
TRINITY_DN10125_c0_g3	0.887778639316981	0.264682927002761	2.46070787964026	0.10756373366897	0.914341766368697	NA
TRINITY_DN10125_c0_g4	6.19578051236438	-0.811530195303726	0.914447550089787	-0.887454064723607	0.374834486731495	0.681439869409008
TRINITY_DN10125_c0_g5	11.323831305752	-0.18977952090548	0.641038230374005	-0.296050238368397	0.767191715372932	0.9181308029915
TRINITY_DN10125_c0_g6	0.797147883454073	-0.40913812897245	2.74539552237418	-0.149027025664642	0.881532307687513	NA
TRINITY_DN10125_c0_g7	4.41560863893787	-0.863798243345341	1.21277066866822	-0.712251925002365	0.476308788129527	0.759153131884163
TRINITY_DN10125_c0_g8	95.2391599507465	-0.0407833371184903	0.258451645001987	-0.157798713636265	0.874615412327501	0.962053321172282
TRINITY_DN10125_c1_g1	296.003828577927	-0.196006036388231	0.179841689879102	-1.08988097542898	0.275765577971221	0.586097041688938
TRINITY_DN10125_c4_g1	0.0918757631497003	-0.267283681126379	3.53381767011886	-0.0756359569387145	0.939708728886925	NA
TRINITY_DN10125_c5_g1	0.399850423110761	0.96134163548707	3.46089458821043	0.277772584799863	0.781186937457966	NA
TRINITY_DN101251_c0_g2	2.47342257373808	-1.51730276926268	1.51926720170856	-0.998706986865992	0.317936655059231	0.62896339039769
TRINITY_DN101254_c0_g1	0.275627289449101	-1.15832875548807	3.53094982536581	-0.32805018841299	0.742873715541894	NA
TRINITY_DN101259_c0_g1	0.0968192441730283	-0.267283681126378	3.53381767011886	-0.0756359569387144	0.939708728886925	NA
TRINITY_DN10126_c0_g1	55.2062848886106	0.596159243385033	0.392183244019513	1.52010380982868	0.128484887247396	0.385701021618029
TRINITY_DN10126_c0_g2	0	NA	NA	NA	NA	NA
TRINITY_DN10126_c2_g1	5.47966770590783	-1.83908403372301	1.25892509754063	-1.46083673867155	0.144060250902466	0.411737638806513
TRINITY_DN101260_c0_g1	0.275627289449101	-1.15832875548807	3.53094982536581	-0.32805018841299	0.742873715541894	NA
TRINITY_DN101260_c0_g2	1.12534946597798	1.86769938400756	2.58716034475292	0.721910950666621	0.470349228177046	NA
TRINITY_DN101260_c0_g3	2.05816451789831	2.69952446951043	2.00349508376483	1.34740758357025	0.177848999518092	0.464637206467881
TRINITY_DN101263_c0_g1	0.190569104839708	-0.74817402079081	3.53381767011886	-0.211718342776198	0.832326777019511	NA
TRINITY_DN10127_c0_g1	6.49245687359773	0.946776478139766	0.756920708311988	1.25082649707283	0.210997785404403	0.510551448595652
TRINITY_DN101270_c0_g1	0.0978547164405475	-0.267283681126378	3.53381767011886	-0.0756359569387144	0.939708728886925	NA
TRINITY_DN101274_c0_g1	0.597237106490776	0.142940337123691	2.79351554216606	0.0511686206738825	0.959191156151125	NA
TRINITY_DN101276_c0_g1	0.693406354597502	-0.170167552506029	2.86540203994662	-0.0593869726250349	0.952643889085151	NA
TRINITY_DN101277_c0_g1	0.104368014173993	1.17539134150786	3.53381767011886	0.332612333524363	0.739426932184817	NA
TRINITY_DN101279_c0_g1	0.769877569292845	-0.351125368823163	2.77177878830495	-0.126678712711374	0.899194694878299	NA
TRINITY_DN10128_c0_g1	4.30220350308247	-1.23446029981342	1.11879676819449	-1.10338207519636	0.269861277485517	0.579960549124814
TRINITY_DN10128_c0_g2	2.44082716210084	0.974396708285366	1.49269668042523	0.652776093806134	0.513900637687278	0.783846818609898
TRINITY_DN101281_c0_g1	0.514267790120121	3.15864740939182	3.29911051948488	0.957423945253282	0.338353317147551	NA
TRINITY_DN101282_c0_g1	8.76967096684849	1.86207101293022	0.94876677101508	1.9626225009314	0.0496900542158869	0.217182436852017
TRINITY_DN101283_c0_g1	0.306590744788534	1.45375342948596	3.49272811060256	0.416222901826492	0.677246902856742	NA
TRINITY_DN101283_c0_g2	0	NA	NA	NA	NA	NA
TRINITY_DN101285_c0_g1	0.943706675907628	1.91404813282133	2.48613092942851	0.769890318391765	0.441364957412089	NA
TRINITY_DN101286_c0_g1	0.101843920590711	1.17539134150786	3.53381767011886	0.332612333524363	0.739426932184817	NA
TRINITY_DN101287_c0_g1	0.386081690702744	-1.55578709587619	3.51266268702533	-0.442908196572014	0.657832138495132	NA
TRINITY_DN101288_c0_g1	3.09202619201239	4.65779270328213	1.476669723985	3.15425489371614	0.00160908479291532	0.0154740979839571
TRINITY_DN101289_c0_g1	0.496216518235546	0.486565961101197	3.21818591898568	0.151192620112686	0.879823771672082	NA
TRINITY_DN101289_c0_g2	1.3815685170724	0.169004432707773	2.27352879884952	0.0743357342969638	0.940743243818256	0.982409033165596
TRINITY_DN10129_c0_g1	205.036271801601	-0.353930493850721	0.188151605351891	-1.88109207566303	0.059959394774786	0.245610323103478
TRINITY_DN101290_c0_g1	0.104368014173993	1.17539134150786	3.53381767011886	0.332612333524363	0.739426932184817	NA
TRINITY_DN101291_c0_g1	0.206211934764705	1.92281709237333	3.49351002979513	0.550396900531035	0.582047174098508	NA
TRINITY_DN101292_c0_g1	1.4154704113805	1.86725846272948	1.74728081005747	1.06866535246161	0.285220489073211	0.596395509339799
TRINITY_DN101295_c0_g1	3.66808317390149	1.7520310107707	1.18988394997153	1.47243856076269	0.140902486632955	0.406572001485295
TRINITY_DN101296_c0_g1	1.3962435334282	-0.758413574880595	1.85377728436594	-0.409117956766851	0.682453099037675	0.880202450689401
TRINITY_DN101297_c0_g1	0.608133302410504	1.88959366199032	2.89539365922129	0.652620639674442	0.514000876130792	NA
TRINITY_DN101299_c0_g1	6.50614333163973	-1.03377759362635	0.963463875830317	-1.07298012884545	0.283280031921776	0.594508335089454
TRINITY_DN1013_c0_g1	42.746671491111	-0.438885127782685	0.348816336635416	-1.25821265143728	0.208314860755419	0.506916378009758
TRINITY_DN1013_c0_g2	6.34981780056399	-0.141387620805591	0.889514514218162	-0.158949200429701	0.873708897063099	0.961738703236651
TRINITY_DN1013_c1_g1	225.369687205009	-0.0965557410723935	0.201752025162553	-0.478586229776865	0.632233016476143	0.855377652080295
TRINITY_DN1013_c2_g1	17.0271225897512	0.138071258210475	0.647007243007995	0.213399864843196	0.831015085915125	0.945101784243509
TRINITY_DN10130_c0_g1	0.867319728805037	-0.112937830006744	2.6405464622647	-0.0427706278305291	0.965884378150933	NA
TRINITY_DN10130_c0_g2	1.7222008013924	0.70123898357025	2.01157618034935	0.348601753401388	0.727388311196567	0.900373141630696
TRINITY_DN101300_c0_g1	0.612984642559009	1.9045851372521	2.9251223093953	0.65111299145841	0.514973550795457	NA
TRINITY_DN101302_c0_g1	25.7760974412469	-1.1100227639409	0.492139679391309	-2.25550348899688	0.0241017435292514	0.133156840897335
TRINITY_DN101305_c0_g1	3.96961115152742	0.545730450104793	1.22688698600707	0.444809062553419	0.656457744577224	0.867492946214209
TRINITY_DN101308_c0_g1	3.69505306342612	2.06328236661618	1.18976341023018	1.73419551221281	0.0828833989775961	0.298410733072854
TRINITY_DN101309_c0_g1	1.67628132744083	2.29109529027002	1.75335010650363	1.30669584002177	0.191316032078089	0.484423414748616
TRINITY_DN10131_c0_g1	0.280570770472429	-1.17466237842118	3.53024088998394	-0.332742839661153	0.739328409018724	NA
TRINITY_DN101310_c0_g1	0.711654473500136	2.20608451126516	2.71879682546151	0.811419408248969	0.417124857235361	NA
TRINITY_DN101311_c0_g1	0.101843920590711	1.17539134150786	3.53381767011886	0.332612333524363	0.739426932184817	NA
TRINITY_DN101313_c0_g1	1.47746806556992	1.05792722743282	1.74222726409326	0.607226880922116	0.543700355315262	0.802802179057986
TRINITY_DN101315_c0_g1	0.101843920590711	1.17539134150786	3.53381767011886	0.332612333524362	0.739426932184817	NA
TRINITY_DN101318_c0_g1	13.7724257485505	0.441679042521549	0.683455212964004	0.646244310005447	0.51812114756351	0.786966684235798
TRINITY_DN10132_c0_g1	0.208736028347987	1.93464465044346	3.49272831620978	0.553906423658764	0.579642888697515	NA
TRINITY_DN101320_c0_g1	0.301754697554008	0.213610662178998	3.53381767011886	0.0604475618493958	0.951799179006832	NA
TRINITY_DN101320_c0_g2	0.589688336489811	-0.906978710100786	3.05895978807152	-0.296499062732883	0.766848982637575	NA
TRINITY_DN101321_c0_g1	1.54851625121691	0.754479126532955	1.8697195855622	0.403525283876241	0.686561838405614	0.882244317786759
TRINITY_DN10133_c0_g1	1.29861888062339	0.430089522594076	1.80128096988718	0.238768703930189	0.81128493904545	NA
TRINITY_DN101330_c0_g1	0	NA	NA	NA	NA	NA
TRINITY_DN101332_c0_g1	0.594524122604685	-2.14858825058169	3.0197474121985	-0.711512572840463	0.476766662485174	NA
TRINITY_DN101332_c0_g2	0.563746829922495	-0.82742074685547	3.39751449715813	-0.243537076161874	0.807589366875066	NA
TRINITY_DN101336_c0_g1	4.70466249557432	0.287706811377702	1.06317042470243	0.270612128303163	0.786689366742928	0.925612733654643
TRINITY_DN101337_c0_g1	0.738553985278976	2.22086246462133	2.95683802982038	0.751093716403612	0.452596257081512	NA
TRINITY_DN101337_c0_g2	0.405284086478542	0.973293758641356	3.44351442339916	0.282645471738898	0.777448619568862	NA
TRINITY_DN10134_c0_g1	10.929514893243	-0.310461663447783	0.959542626855416	-0.323551715951608	0.746277448130308	0.908805964509833
TRINITY_DN10134_c0_g2	3.01982417495198	1.58129797750049	1.69992999695974	0.930213585458566	0.352260509233175	0.660670214780023
TRINITY_DN101341_c0_g1	0.412423347290104	-1.62818058071204	3.50961980315009	-0.46391936221999	0.642705520080933	NA
TRINITY_DN101342_c0_g1	2.95754789091294	-0.84812846204066	1.44537823159328	-0.586786519612755	0.557347091492302	0.811493740600387
TRINITY_DN101343_c0_g1	0.0986933416900075	-0.267283681126378	3.53381767011886	-0.0756359569387144	0.939708728886925	NA
TRINITY_DN10135_c0_g1	11.285884909389	-1.31363464904513	0.656128505638583	-2.00209964626765	0.0452740155740348	0.204294174420156
TRINITY_DN101351_c0_g1	0.920084748425458	0.551599136961994	2.42132208513265	0.227809071890481	0.819794673773737	NA
TRINITY_DN101353_c0_g1	2.24389104532975	-4.04544048635899	1.94051586528668	-2.08472425231182	0.0370943379129254	0.179724248307642
TRINITY_DN101358_c0_g1	1.00943736836837	0.50159718544578	1.98388204887176	0.252836193427447	0.800394797835321	NA
TRINITY_DN10136_c0_g1	1.13943988065726	1.83346137226673	2.04719679043251	0.895596056439386	0.370468542667172	NA
TRINITY_DN10136_c1_g1	0.0978547164405475	-0.267283681126379	3.53381767011886	-0.0756359569387145	0.939708728886925	NA
TRINITY_DN10136_c2_g1	0.498302755684563	-0.617695351580778	3.24980747173397	-0.190071367905127	0.849253206166863	NA
TRINITY_DN101362_c0_g1	2.86388614859668	0.205451546410646	1.43002933839534	0.143669462502907	0.885761486374699	0.96597115008932
TRINITY_DN101363_c0_g1	2.04746517214054	-0.165872235711651	1.58652879798514	-0.104550409625281	0.916732566337536	0.975443749711363
TRINITY_DN101366_c0_g1	0.827371832642102	3.8433247454572	2.71258342672279	1.41685033816656	0.156526688712739	NA
TRINITY_DN101367_c0_g1	7.90624540371326	1.51940802704006	0.866893657661185	1.75270405269698	0.0796528197112031	0.291911176357349
TRINITY_DN101368_c0_g1	0.398361801794999	0.949403532897575	3.4657431136379	0.273939383782259	0.784131204925964	NA
TRINITY_DN10137_c0_g1	3.7872013777395	-2.34045887537302	1.37460755639469	-1.70263786524756	0.0886358593660706	0.311698790259479
TRINITY_DN101370_c0_g1	0.487925611293455	-0.598094666917333	3.01855507688264	-0.198139391756603	0.842936005582667	NA
TRINITY_DN101372_c0_g1	1.48788624785842	-0.0934551441655355	1.77958468760211	-0.0525151428963245	0.95811822969739	0.986890633039571
TRINITY_DN101379_c0_g1	0.772482858270482	0.44881653053388	2.98875224890788	0.150168529592201	0.880631654059204	NA
TRINITY_DN10138_c0_g1	517.178243709179	-0.184408052746787	0.128509350827504	-1.43497770052792	0.151293452173559	0.423393298610988
TRINITY_DN101380_c0_g1	0.623683991460678	3.43536097802588	3.07295994740653	1.11793223368407	0.263595936985888	NA
TRINITY_DN101381_c0_g1	0.587966923892745	-2.13212707836074	3.32365805061969	-0.641500132049749	0.521197795132505	NA
TRINITY_DN101384_c0_g1	0.194673960613576	-0.74817402079081	3.53381767011886	-0.211718342776198	0.832326777019511	NA
TRINITY_DN101384_c0_g2	4.49673689593305	-1.00097191741684	1.13423288906071	-0.88251004451632	0.377501050366588	0.683745449631829
TRINITY_DN101386_c0_g1	1.39244555959304	2.21596098774337	2.0418534931205	1.08526933749629	0.277802382236073	0.588285779870668
TRINITY_DN101388_c1_g1	0.0986933416900075	-0.267283681126378	3.53381767011886	-0.0756359569387144	0.939708728886925	NA
TRINITY_DN101389_c0_g1	0.104368014173993	1.17539134150786	3.53381767011886	0.332612333524363	0.739426932184817	NA
TRINITY_DN10139_c0_g1	0.275627289449101	-1.15832875548807	3.53094982536581	-0.32805018841299	0.742873715541894	NA
TRINITY_DN10139_c0_g2	1.43266802058826	1.88675924810201	1.83922683945407	1.02584369020085	0.304965268440082	0.616214483080499
TRINITY_DN10139_c1_g1	1.17993012701473	-3.13675170763662	2.47160139426498	-1.26911714603942	0.204399285835087	NA
TRINITY_DN10139_c1_g2	0	NA	NA	NA	NA	NA
TRINITY_DN10139_c2_g1	0.692129873213777	-1.17899536088706	2.93459992695075	-0.401756760797072	0.687863046871025	NA
TRINITY_DN10139_c3_g1	4.4449197575739	-3.20002111994627	1.48200542508253	-2.15925061122368	0.0308307295070929	0.158200040439454
TRINITY_DN10139_c4_g1	0.297553353471806	0.213610662178998	3.53381767011886	0.0604475618493959	0.951799179006832	NA
TRINITY_DN101392_c0_g1	0.997881992752851	-0.108381656757888	2.18334691963246	-0.0496401445795581	0.960409155301383	NA
TRINITY_DN101397_c0_g1	0.831360775672612	3.1737578369173	2.52384368888099	1.25750966706043	0.208569140744566	NA
TRINITY_DN101399_c0_g1	1.50834920790597	0.884798181986144	1.986702190862	0.445360248786078	0.656059434335201	0.867294002360227
TRINITY_DN101399_c0_g2	10.3334090587261	0.0309716553112386	0.740601379175265	0.0418196025312952	0.966642508121684	0.989615166128073
TRINITY_DN1014_c0_g1	347.611145229757	0.346844952485641	0.160738340105543	2.15782340577798	0.0309415643871646	0.158595496122555
TRINITY_DN1014_c0_g2	0.645662186033391	-2.20759984880541	2.97427564442739	-0.742231088413604	0.457947335751229	NA
TRINITY_DN1014_c4_g1	26.5876413122726	0.273137958156566	0.470586907444108	0.580419798842379	0.561631556766982	0.814358821876748
TRINITY_DN1014_c8_g1	4.62946443403739	2.16157720292444	1.03627195505179	2.08591691822483	0.0369861495058012	0.17934807660422
TRINITY_DN10140_c0_g1	0.493466708450037	-1.87896595846646	3.49872652810859	-0.537042819257506	0.591238036948373	NA
TRINITY_DN10140_c0_g2	0.603509395108017	0.141454281581634	3.28282922277473	0.0430891380521078	0.965630477837527	NA
TRINITY_DN10140_c1_g1	1.08433028739904	-1.91287897624606	2.23802575215429	-0.854717142733839	0.392707757879078	NA
TRINITY_DN101404_c0_g1	0.183751526299401	-0.74817402079081	3.53381767011886	-0.211718342776198	0.832326777019511	NA
TRINITY_DN101408_c0_g1	0	NA	NA	NA	NA	NA
TRINITY_DN10141_c0_g1	3.25798834965293	-1.68906200149998	1.27386169669229	-1.32593829132769	0.18486013824523	0.47515351715436
TRINITY_DN101410_c0_g1	0.769177091579772	0.535768304063114	2.55150254705341	0.209981489017851	0.833682120584055	NA
TRINITY_DN101411_c0_g1	0.946775105355999	-1.64442298875524	2.66418843240184	-0.61723223806386	0.537081554640145	NA
TRINITY_DN101412_c0_g1	1.33856252575448	-3.3065982818578	2.36312773945876	-1.39924652681498	0.16173906875384	NA
TRINITY_DN101412_c0_g2	3.43673038780727	0.383344490411127	1.13996931504675	0.336276148271065	0.736662634611215	0.9042487313116
TRINITY_DN101415_c0_g1	2.14997561621036	2.07014851259422	1.50573293541248	1.37484441225105	0.16917968588137	0.451187298984834
TRINITY_DN101415_c0_g2	4.01713225077928	1.87296973416401	1.0471630908734	1.78861320694739	0.0736771294186334	0.278072668775523
TRINITY_DN101417_c1_g1	5.17405053965706	1.22368305988178	0.877618903425208	1.39432167550851	0.163220488296291	0.442199215354713
TRINITY_DN10142_c0_g1	93.7009677241814	-0.567211795579536	0.262524406317071	-2.16060595484014	0.0307257910425255	0.15777648910554
TRINITY_DN101423_c0_g1	0	NA	NA	NA	NA	NA
TRINITY_DN101424_c0_g1	0.367043322882281	-1.33604754171448	3.52282681532511	-0.379254391928199	0.704498964172165	NA
TRINITY_DN101426_c0_g1	0.0978547164405475	-0.267283681126378	3.53381767011886	-0.0756359569387144	0.939708728886925	NA
TRINITY_DN101427_c0_g1	0.838642927910938	-2.65323372119809	2.74225481356407	-0.967537264616821	0.333275521803262	NA
TRINITY_DN101429_c0_g1	0	NA	NA	NA	NA	NA
TRINITY_DN10143_c0_g1	28.7276537018012	0.4704082973201	0.48102618978793	0.977926581352022	0.328110637255079	0.638617858272642
TRINITY_DN10143_c0_g2	2.14309717746008	0.0989014530718358	1.52773766662107	0.0647371962037032	0.948383246636194	0.984270650385539
TRINITY_DN10143_c0_g3	0.31310404252198	2.44963654430428	3.4526450038425	0.709495630618857	0.478016962003143	NA
TRINITY_DN101430_c0_g1	2.596378352894	0.399406501727292	1.48590562702422	0.268796681608355	0.788086147091718	0.92631057549464
TRINITY_DN101432_c0_g1	0.598461207941453	0.117943752672962	3.29299685298879	0.0358165397473473	0.97142864471729	NA
TRINITY_DN101435_c0_g1	1.98375433733766	1.27213256646743	1.56330665258327	0.813744740588998	0.415791197655046	0.715321767964313
TRINITY_DN101436_c0_g1	4.84814150672321	-0.235875735156571	1.1268385008764	-0.209325236023724	0.83419435263167	0.946361518519423
TRINITY_DN101438_c0_g1	1.28323784686901	-0.00585548201449408	1.88662461201609	-0.0031036815576347	0.99752362437927	NA
TRINITY_DN101439_c0_g1	0.367503052598801	-1.50192433094308	3.51502168117617	-0.427287358990205	0.669170038906667	NA
TRINITY_DN101440_c0_g1	0.724286597204981	3.61206525467951	2.89188256232681	1.2490359400256	0.21165192890477	NA
TRINITY_DN101440_c0_g2	0.819799551892255	3.83067144579712	2.7335502331001	1.4013539606524	0.161108252428974	NA
TRINITY_DN101440_c0_g3	1.66364018866139	4.80480055769853	2.17926765654916	2.20477762025196	0.0274697032228408	0.145732204523081
TRINITY_DN101443_c0_g1	0.979385789654935	-2.86675415768213	2.84387690209212	-1.00804439023826	0.313433152287151	NA
TRINITY_DN101444_c0_g1	0.529790367653768	-1.96314046230064	3.14362802085043	-0.624482428989661	0.532310806238548	NA
TRINITY_DN101444_c0_g2	0.301754697554008	0.213610662178998	3.53381767011886	0.0604475618493958	0.951799179006832	NA
TRINITY_DN101447_c0_g1	0.770378697117765	-1.36253327938428	2.60793945887105	-0.522455870188836	0.601352964569983	NA
TRINITY_DN101447_c0_g2	1.22727328004627	-0.182308628696712	2.09503431491079	-0.0870193998251885	0.930656091769475	NA
TRINITY_DN101447_c0_g3	4.20558137878377	-2.53274468716491	1.26114903567141	-2.00828341102171	0.0446131836874614	0.202296969630497
TRINITY_DN101447_c0_g4	6.19915338761358	-0.155261901608411	0.836966212074257	-0.18550557880183	0.852832504957036	0.954179924077452
TRINITY_DN101450_c0_g1	0.325070871613514	-1.31820627621935	3.52371727147023	-0.374095358584018	0.70833337173198	NA
TRINITY_DN101451_c0_g1	0.203687841181423	1.9108965797797	3.49430370285162	0.546860474154052	0.58447459244574	NA
TRINITY_DN101452_c0_g1	0.647793538908375	-1.03148968518193	2.75714358989832	-0.374115330431509	0.708318513487435	NA
TRINITY_DN101452_c0_g2	0.648820534903047	1.94923046371087	2.86333631737676	0.680754982179898	0.496026539635333	NA
TRINITY_DN101453_c0_g1	0	NA	NA	NA	NA	NA
TRINITY_DN101457_c0_g1	3.01372779907857	2.25188208014142	1.30775095839085	1.72195024266111	0.0850785323909816	0.303660406505367
TRINITY_DN101458_c0_g1	0.296080025070022	-1.22468224951402	3.52811316288469	-0.347121022760133	0.728500400428192	NA
TRINITY_DN101458_c0_g2	0.196243777323694	0.69450100184343	3.53381767011886	0.196529947686879	0.84419539482955	NA
TRINITY_DN101459_c0_g1	1.29196639732211	1.6266767804598	2.30709828687233	0.705074764138046	0.480763710310701	NA
TRINITY_DN10146_c0_g1	0.693099346145075	1.48950756836633	3.06999540589449	0.485182344412123	0.627547004918767	NA
TRINITY_DN101460_c0_g1	2.11130310576432	1.2894741176906	1.62731985401247	0.79239131416676	0.428132542410398	0.724632331643439
TRINITY_DN101463_c0_g1	0.502300177669629	0.504296261033414	3.48729316729073	0.144609654778523	0.885019073956835	NA
TRINITY_DN101467_c0_g1	0.417472056695974	2.85889790288029	3.42332046084045	0.835124241385922	0.403647759088267	NA
TRINITY_DN101474_c0_g1	1.02202202138714	2.19797043612077	2.23581690404055	0.983072644342487	0.325571686736988	NA
TRINITY_DN101476_c0_g1	2.53128830511572	-1.74260364769891	1.50629208900681	-1.15688295810404	0.24732018225386	0.554500104502523
TRINITY_DN101477_c0_g1	0.293564149321642	-1.21674053430551	3.52844666817935	-0.34483744512237	0.730216580604578	NA
TRINITY_DN101478_c0_g1	1.60324872226016	2.57751277031643	2.08282888598081	1.2375057728771	0.21589937247909	0.516630847156174
TRINITY_DN10148_c0_g1	44.8446833756456	-0.613386499154254	0.353628616646887	-1.73454994952161	0.0828205511883458	0.298308972498984
TRINITY_DN101481_c0_g1	6.60867176115335	-1.46661494807	1.41428588163693	-1.03700034562496	0.299735696081545	0.610781069006073
TRINITY_DN101482_c0_g1	0.305531761772134	2.4180031572888	3.4552608122014	0.699803369039529	0.484050110478432	NA
TRINITY_DN101482_c0_g2	2.10222160607231	1.29141024827855	1.68009519443414	0.768653021898261	0.442099320224477	0.734895938997634
TRINITY_DN101484_c0_g1	0.694131674698077	3.5414900101389	3.26579684110543	1.08441834640888	0.278179352846287	NA
TRINITY_DN101486_c0_g1	0.490994994799804	-0.604441818821365	3.26561927916778	-0.185092555852194	0.853156440296998	NA
TRINITY_DN101486_c0_g2	0.769093997899138	-2.52153468042774	3.01477420274448	-0.836392549111069	0.402934102862031	NA
TRINITY_DN101489_c0_g1	1.33599475838027	2.70225141586268	2.04121267323203	1.32384608977759	0.185554165540875	NA
TRINITY_DN10149_c0_g1	1.62262840518346	1.75806343415674	1.8133750457695	0.969497974651303	0.332296790253048	0.642417360927164
TRINITY_DN10149_c0_g2	0.803842474171947	-0.437669083577405	2.58261794513305	-0.16946722003624	0.865429154030289	NA
TRINITY_DN10149_c0_g3	0.104368014173993	1.17539134150786	3.53381767011886	0.332612333524363	0.739426932184817	NA
TRINITY_DN10149_c0_g4	0.203687841181423	1.9108965797797	3.49430370285162	0.546860474154052	0.58447459244574	NA
TRINITY_DN10149_c1_g1	0.642055594733734	0.0643643412166823	2.55942816018506	0.0251479382066455	0.979936963098119	NA
TRINITY_DN101490_c0_g1	2.02584312780505	-2.02115474083346	1.73870942190676	-1.16244538355176	0.245054597620081	0.551548990848187
TRINITY_DN101492_c0_g1	0.104368014173993	1.17539134150786	3.53381767011886	0.332612333524363	0.739426932184817	NA
TRINITY_DN101495_c0_g1	0.40359861814472	0.961457064573711	3.44888781353427	0.278773076004595	0.780418977888437	NA
TRINITY_DN1015_c0_g1	85.0744905321883	-1.08488943598438	0.276041479968375	-3.93016816207721	8.48864724149763e-05	0.00116260142973949
TRINITY_DN1015_c0_g2	99.5361836641394	-0.313152094795047	0.224750127107202	-1.3933344502434	0.163518677619252	0.442520923493952
TRINITY_DN1015_c0_g3	77.0262433679023	0.929832902168699	0.247807456675824	3.75223939844992	0.00017526197961909	0.002226389648057
TRINITY_DN1015_c1_g1	33.1654922065429	0.0138020881804313	0.374791672602903	0.0368260268019743	0.970623721732911	0.991041736555159
TRINITY_DN1015_c1_g2	161.263447671251	-0.11687915399862	0.199655755478857	-0.585403379523396	0.558276516915251	0.81210899479387
TRINITY_DN1015_c1_g3	1.18923739663183	0.104411492947046	2.04970232341411	0.0509398324597359	0.959373464982507	NA
TRINITY_DN1015_c10_g1	4.580603861791	0.669961427292849	1.11416935371417	0.601310227264354	0.54763337896729	0.805206650748754
TRINITY_DN1015_c15_g1	0.985059319383096	-2.87433991505299	2.83948845797495	-1.01227385058747	0.311407134173873	NA
TRINITY_DN1015_c18_g1	1.48903937834137	0.517243008086505	1.84641872609634	0.28013310349167	0.779375388117788	0.92291597412857
TRINITY_DN1015_c19_g1	226.488970723935	1.15063219078797	0.18395078166385	6.25510900459571	3.97238358272917e-10	1.19395208263838e-08
TRINITY_DN1015_c2_g1	432.926950461424	-0.0799961175716823	0.161110391565838	-0.496529843880317	0.619520636846966	0.849372112422598
TRINITY_DN1015_c2_g2	114.211726516456	0.0848358717304451	0.213136474693077	0.398035445845725	0.69060405779652	0.884304563429307
TRINITY_DN1015_c20_g1	15.6664398936444	0.409680112786627	0.773456250408264	0.529674577676992	0.596337577074628	0.835983265282985
TRINITY_DN1015_c21_g1	0	NA	NA	NA	NA	NA
TRINITY_DN1015_c22_g1	0.697833414881931	1.41101348681163	3.06115258976072	0.460941898659788	0.644840290474199	NA
TRINITY_DN1015_c3_g1	1151.03469466398	-0.513548352224525	0.133236512048351	-3.85441155978445	0.000116008308319262	0.00154201323994702
TRINITY_DN1015_c4_g1	20.9088901028104	0.35227761764939	0.504484700419619	0.698291974675096	0.484994617101151	0.765085486259467
TRINITY_DN1015_c4_g2	2.33024428766962	-1.13694107748023	1.66895096036701	-0.681230967523586	0.495725356052197	0.77275899512312
TRINITY_DN1015_c5_g1	175.435519633	-0.297543702647955	0.19358481463022	-1.53701984949757	0.124288448647262	0.378834030634979
TRINITY_DN1015_c6_g1	28.1260745085468	-4.14649062932642	0.700695599679339	-5.91767756387223	3.26519276470077e-09	8.90245203787534e-08
TRINITY_DN1015_c7_g1	10.9933100259075	0.236189462943066	0.630022124439791	0.374890743960909	0.707741723148304	0.892014381180799
TRINITY_DN1015_c7_g2	3.04176884320488	-2.63043365077322	1.46838937729497	-1.79137338600129	0.0732333967969956	0.277144635130867
TRINITY_DN1015_c8_g1	354.698977506602	-0.0788723619058784	0.207804289590573	-0.379551173179711	0.704278611184692	0.890661354866037
TRINITY_DN1015_c9_g1	99.1426606043097	1.82887113067971	0.884478245432222	2.06774009437167	NA	NA
TRINITY_DN10150_c0_g1	1.47172120477255	0.491595262172559	1.74750431733985	0.281312759742358	0.77847052446376	0.922738452302788
TRINITY_DN10150_c2_g1	0.514291300869002	2.37862493523323	3.37227113975294	0.705348068603846	0.480593653339097	NA
TRINITY_DN10150_c2_g2	0.642018417426051	-0.810164666687578	2.9665588982143	-0.273099134210769	0.784777012240285	NA
TRINITY_DN10150_c2_g3	0.805973134838763	1.0779680184854	2.45884061027064	0.438405000300834	0.661092722346106	NA
TRINITY_DN101500_c0_g1	0.173532918674519	1.17539134150786	3.53381767011886	0.332612333524363	0.739426932184817	NA
TRINITY_DN101501_c0_g1	0.195512585863036	-0.74817402079081	3.53381767011886	-0.211718342776198	0.832326777019511	NA
TRINITY_DN101505_c0_g1	0.888874778362391	-1.59285556152009	2.70124184916453	-0.58967528657708	0.555408366808505	NA
TRINITY_DN101506_c0_g1	1.6817465362746	2.20691952127228	1.90607661156103	1.15783358753081	0.246931953827546	0.554067304338568
TRINITY_DN101507_c0_g1	0.304905276454712	1.44192543336527	3.49350985173346	0.412744058142499	0.679794141572744	NA
TRINITY_DN101507_c0_g2	5.13939300345963	0.0868200510131407	1.08794092586783	0.0798021739497353	0.936394595279027	0.981487300052172
TRINITY_DN10151_c0_g1	50.7529102123586	-0.280928940094855	0.753092274183557	-0.37303388937221	0.709123221388477	0.892431374314772
TRINITY_DN101510_c0_g1	0.0918757631497003	-0.267283681126378	3.53381767011886	-0.0756359569387144	0.939708728886925	NA
TRINITY_DN101515_c0_g1	5.18228132079641	1.6737683383077	0.98472625985412	1.69972956601731	0.0891818053443852	0.312915810056408
TRINITY_DN101516_c0_g1	1.95516589734561	-0.564940997154921	1.91924267898809	-0.294356207966771	0.768485726259865	0.918475179168745
TRINITY_DN101516_c1_g1	0.414947963112692	2.85083979613903	3.42382404475234	0.832647869422052	0.405043353134315	NA
TRINITY_DN10152_c0_g1	2.36104518847672	1.97715297403133	1.75098990417176	1.12916297765095	0.258829088318916	0.568201001178146
TRINITY_DN101521_c0_g1	1.35823709818874	-0.72800319330101	2.16978342249298	-0.335518829093351	0.737233743485396	NA
TRINITY_DN101522_c0_g1	0.825300104748105	-0.462957502893196	2.51926154154948	-0.183767145751946	0.854196131046708	NA
TRINITY_DN101522_c0_g2	2.86458188259598	-0.146096145908243	1.45652188412251	-0.100304806608696	0.920102341618002	0.976637062408713
TRINITY_DN101524_c0_g1	0.299230603970726	0.213610662178998	3.53381767011886	0.0604475618493959	0.951799179006832	NA
TRINITY_DN101526_c0_g1	0.403409988961563	0.973240564635475	3.44945979439503	0.28214289269783	0.777833945027316	NA
TRINITY_DN101527_c0_g1	5.83127978556896	-0.847198413686431	0.933915673759982	-0.907146584525748	0.364329286227058	0.671874558520577
TRINITY_DN101529_c0_g1	0.0986933416900075	-0.267283681126379	3.53381767011886	-0.0756359569387145	0.939708728886925	NA
TRINITY_DN101529_c0_g2	0.407375682362846	2.82644683335708	3.425365096693	0.825151992144097	0.40928530513256	NA
TRINITY_DN10153_c0_g1	1.22746133802413	-3.18578066385768	2.29935336813534	-1.38551155642562	0.165896101309888	NA
TRINITY_DN101531_c0_g1	1.52117232483101	0.0470825322226023	2.01226274796841	0.0233978054158867	0.981332955552486	0.994600608855533
TRINITY_DN101532_c0_g1	1.34374794970806	1.76263288086497	2.09941973605412	0.839580980684621	0.401143366808713	NA
TRINITY_DN101533_c0_g1	4.44578074826234	1.68216292130234	1.05344591258236	1.59681944864049	0.110305959381037	0.354012183414396
TRINITY_DN101534_c0_g1	0.183751526299401	-0.74817402079081	3.53381767011886	-0.211718342776198	0.832326777019511	NA
TRINITY_DN101538_c0_g1	0.313533158582038	-1.27952124125087	3.52568356333797	-0.362914373415712	0.716668849291986	NA
TRINITY_DN101538_c0_g2	7.88341332493496	0.575409171062263	0.745579652991847	0.771760828978196	0.440256095715981	0.733624789029597
TRINITY_DN10154_c0_g1	0.491592610933058	-1.87408930113655	3.49894209460912	-0.535615980619967	0.592223981884453	NA
TRINITY_DN10154_c1_g1	0.305531761772134	2.4180031572888	3.4552608122014	0.699803369039529	0.484050110478432	NA
TRINITY_DN101540_c0_g1	21.1371502540913	-1.24256247567455	0.551917411021965	-2.25135582038216	0.0243630099463513	0.134137447385147
TRINITY_DN101540_c0_g2	0.0918757631497003	-0.267283681126378	3.53381767011886	-0.0756359569387144	0.939708728886925	NA
TRINITY_DN101543_c0_g1	0.905316472595073	0.785822637397628	2.56800677735338	0.306004892326455	0.759600920810968	NA
TRINITY_DN101546_c0_g1	0.183751526299401	-0.74817402079081	3.53381767011886	-0.211718342776198	0.832326777019511	NA
TRINITY_DN101547_c0_g1	2.28932700595966	-3.0540864717571	1.66556443555981	-1.83366455632237	0.0667038029824777	0.262394171380805
TRINITY_DN101551_c0_g1	0.292528677054123	-1.21345093155854	3.52858528616133	-0.343891626005909	0.730927789711964	NA
TRINITY_DN101551_c0_g2	0.700517007344549	-2.38124156351046	3.14122861727145	-0.758060572356197	0.448414721750184	NA
TRINITY_DN101552_c0_g1	0.197386683380015	-0.74817402079081	3.53381767011886	-0.211718342776198	0.832326777019511	NA
TRINITY_DN101552_c1_g1	0.195709432881095	-0.74817402079081	3.53381767011886	-0.211718342776198	0.832326777019511	NA
TRINITY_DN101554_c0_g1	20.1274378571614	0.990710523510879	0.595802875025341	1.66281594976987	0.0963492829243676	0.327868370032263
TRINITY_DN101557_c0_g1	0.203687841181423	1.9108965797797	3.49430370285162	0.546860474154052	0.58447459244574	NA
TRINITY_DN101558_c0_g1	3.01711499613672	3.32676419978706	1.50060268848078	2.21695204555117	0.0266263686637954	0.142837198286889
TRINITY_DN101558_c0_g2	4.40632117005138	1.2305462813292	1.23407346900699	0.997141833313518	0.318695669875183	0.629760538085216
TRINITY_DN10156_c0_g1	0.88010190691075	-2.71618457221412	2.63971928571372	-1.02896720379104	0.303495086425494	NA
TRINITY_DN10156_c0_g2	1.34620629897696	0.977000601398069	2.27429254717782	0.429584400920821	0.667497986271891	NA
TRINITY_DN10156_c1_g1	0.197386683380015	-0.74817402079081	3.53381767011886	-0.211718342776198	0.832326777019511	NA
TRINITY_DN10156_c2_g1	0.293564149321642	-1.21674053430551	3.52844666817935	-0.34483744512237	0.730216580604578	NA
TRINITY_DN101560_c0_g1	2.43821919759537	-0.213582219792276	1.44208053373814	-0.148106998739267	0.882258326168666	0.964727570768043
TRINITY_DN101560_c0_g2	2.38156944696308	-0.406267096505607	1.41264545656089	-0.287593107399129	0.773658221580356	0.920705780591492
TRINITY_DN101564_c0_g1	1.6898177003286	-2.65415082041884	2.18094872584676	-1.21697075633374	0.223615342529166	0.526574161431815
TRINITY_DN101566_c0_g1	0.295241399820562	-1.22203923424374	3.52822397455797	-0.346361014225815	0.729071420077871	NA
TRINITY_DN101566_c0_g2	0.840195036797105	-0.211301716685269	2.69852648498206	-0.0783026284385991	0.93758732669301	NA
TRINITY_DN101566_c0_g3	4.51106253051895	0.840609710539165	0.983016041163689	0.855133258602837	0.392477379323724	0.696291112016193
TRINITY_DN101567_c0_g1	2.1997303035553	-3.99960652233622	1.87700422755417	-2.130845772014	0.0331018500903028	0.166111153936715
TRINITY_DN101568_c0_g1	6.22706703754561	2.68944581304076	0.973098203798583	2.76379691437334	0.00571330862430219	0.0441256324489517
TRINITY_DN101568_c1_g1	1.18435445965359	-0.441641976995454	2.20101700408886	-0.200653596121706	0.840969446590062	NA
TRINITY_DN101568_c2_g1	0.195709432881095	-0.74817402079081	3.53381767011886	-0.211718342776198	0.832326777019511	NA
TRINITY_DN101570_c0_g1	1.78748838568493	-2.63363412189767	2.13720671348935	-1.23227861173888	0.217845026560141	0.519172339877765
TRINITY_DN101575_c0_g1	3.08335612568302	0.0535175878642488	1.46107152769422	0.0366289992309325	0.970780820997504	0.991108878822672
TRINITY_DN10158_c0_g1	55.3887618353652	-1.01787264926411	0.913855026574968	-1.11382289276122	0.265355173837654	0.574977016276385
TRINITY_DN10158_c0_g2	0.506289120700141	-0.639037097678298	3.23353421728364	-0.197628061043104	0.84333607825923	NA
TRINITY_DN10158_c1_g1	69.8003450540633	0.796468095659486	0.283041630749834	2.81396094825161	0.00489351727023717	0.0389953714198336
TRINITY_DN10158_c2_g1	1.56272078609915	3.46333723962837	1.94222158037604	1.78318337857096	0.0745564572492983	0.280260992750377
TRINITY_DN10158_c5_g1	0.0978547164405475	-0.267283681126379	3.53381767011886	-0.0756359569387145	0.939708728886925	NA
TRINITY_DN101584_c0_g1	0.404225103462142	1.93711248753678	3.45526050524359	0.560627045224834	0.575051810543691	NA
TRINITY_DN101587_c0_g1	0	NA	NA	NA	NA	NA
TRINITY_DN101588_c0_g1	0.749917743661942	-1.32379578198897	2.86664262930431	-0.461793098468725	0.644229700577683	NA
TRINITY_DN101589_c0_g1	0.306590744788534	1.45375342948596	3.49272811060256	0.416222901826492	0.677246902856742	NA
TRINITY_DN101589_c0_g2	2.10769505062579	0.366858117575745	1.54465670527385	0.237501391942428	0.812267839477401	0.937119285081466
TRINITY_DN10159_c0_g1	2311.86966419999	2.13918098638561	0.115624184516502	18.5011552326262	2.02095390327916e-76	7.45446305726825e-74
TRINITY_DN101590_c0_g1	1.33076641535207	0.849134508322344	2.07955702645379	0.408324704502262	0.683035304461726	NA
TRINITY_DN101592_c0_g1	0.203687841181423	1.9108965797797	3.49430370285162	0.546860474154052	0.58447459244574	NA
TRINITY_DN101594_c0_g1	7.05657517210217	0.128018761924825	0.910922812615003	0.140537441978557	0.888235371604933	0.966839649961662
TRINITY_DN101597_c0_g1	0.577088651676716	-0.878652922036419	2.84722580228765	-0.30859966263668	0.757626077520309	NA
TRINITY_DN101597_c0_g2	4.17904920815456	-4.96256797933743	1.50921454682096	-3.28817926502941	0.0010083760902889	0.0103318953334836
TRINITY_DN1016_c0_g1	954.309434551144	-4.58468020754541	0.187948903913661	-24.3932266274428	2.01803466226144e-131	1.75524170402028e-128
TRINITY_DN1016_c0_g2	1887.59302610294	-2.59086174418771	0.142613064927541	-18.1670714776664	9.40879130888165e-74	3.26536042016419e-71
TRINITY_DN10160_c0_g1	155.458580163348	0.325820196621651	0.2043052671452	1.59477139857628	0.110763365121595	0.354882013713522
TRINITY_DN101601_c0_g1	0	NA	NA	NA	NA	NA
TRINITY_DN101601_c0_g2	0.614637860069743	-0.968126963676564	3.0215024629588	-0.320412435715352	0.748655699740708	NA
TRINITY_DN101603_c0_g1	0	NA	NA	NA	NA	NA
TRINITY_DN101608_c0_g1	0.606659974008721	1.00987016389361	2.97145931665474	0.339856634830363	0.733964495187101	NA
TRINITY_DN10161_c0_g1	74.139944224895	-1.26019973175332	0.376755441428005	-3.3448746671762	0.000823197607192271	0.00864707288234827
TRINITY_DN101612_c0_g1	1.23224693217055	3.82261328662037	2.17701113435321	1.75589974084173	0.0791055292417282	NA
TRINITY_DN101613_c0_g1	7.66794015191655	-0.552564394097186	0.866974632866591	-0.637347822127357	0.523898307440308	0.790651561985762
TRINITY_DN101614_c0_g1	3.7870385233415	3.29025783113962	1.1650221279062	2.82420200640562	0.00473985009762026	0.038024586549481
TRINITY_DN101615_c0_g1	0	NA	NA	NA	NA	NA
TRINITY_DN101616_c0_g1	5.53357649571168	0.133279010932432	1.14836243201273	0.116060058407548	0.907604943607291	0.972765457126633
TRINITY_DN101617_c0_g1	0.713142572576594	-1.22060501976233	2.49725482911049	-0.488778720350739	0.624998364949555	NA
TRINITY_DN101617_c0_g2	0.636157575717589	-1.00988174459525	2.78627266967152	-0.362449000626455	0.717016527867087	NA
TRINITY_DN101618_c0_g1	0.986525572705803	-0.84065397973557	2.82864923680554	-0.297192726760614	0.766319374367686	NA
TRINITY_DN10162_c0_g1	0.101843920590711	1.17539134150786	3.53381767011886	0.332612333524363	0.739426932184817	NA
TRINITY_DN101621_c1_g1	0.417472056695974	2.85889790288029	3.42332046084045	0.835124241385922	0.403647759088267	NA
TRINITY_DN101622_c0_g1	7.91586353559367	-0.583065136640423	0.794151881167857	-0.734198521047365	0.462827754736113	0.749703556066295
TRINITY_DN101623_c0_g1	1.34280214910774	0.705838170537674	1.84644171670758	0.382269401818035	0.702261548184978	NA
TRINITY_DN101623_c0_g2	0.393337125377315	-0.248375014534792	3.52470870626081	-0.0704668201640643	0.943822108552686	NA
TRINITY_DN101626_c0_g1	3.7542181662313	-4.78118433818629	1.57580338076993	-3.0341249400355	0.00241234502459621	0.0217805266620845
TRINITY_DN101627_c0_g1	2.19122943350136	4.12659994372676	1.65400207408867	2.49491824005146	0.0125986155553369	0.0823374455570125
TRINITY_DN101628_c0_g1	0.397431035670715	0.973070247254683	3.46870900208413	0.280528071588024	0.779072391690253	NA
TRINITY_DN101629_c0_g1	0.367503052598801	-1.50192433094308	3.51502168117617	-0.427287358990205	0.669170038906667	NA
TRINITY_DN10163_c0_g1	322.985211831309	0.445115658045852	0.181070843575875	2.45824037296945	0.0139619688446197	0.0890018665437157
TRINITY_DN101632_c0_g1	0	NA	NA	NA	NA	NA
TRINITY_DN101632_c0_g2	2.28607378023053	-0.719635584147708	1.51680744215863	-0.47444096339847	0.635185487755893	0.857215691965714
TRINITY_DN101637_c0_g1	1.59006792331185	-0.452012504017727	1.6485990716144	-0.274179763776703	0.783946478620162	0.924610543542283
TRINITY_DN101638_c0_g1	0.407375682362846	2.82644683335708	3.425365096693	0.825151992144097	0.40928530513256	NA
TRINITY_DN101638_c0_g2	0.93408643913232	-1.6629534472686	2.66765991224936	-0.623375355918742	0.533037888718324	NA
TRINITY_DN10164_c0_g1	0.206211673645052	-0.74817402079081	3.53381767011886	-0.211718342776198	0.832326777019511	NA
TRINITY_DN101642_c0_g1	0.628672080088987	1.10192651988795	2.95052206280247	0.373468320667738	0.708799918940669	NA
TRINITY_DN101646_c0_g1	0.300077447055088	0.213610662178998	3.53381767011886	0.0604475618493958	0.951799179006832	NA
TRINITY_DN101647_c0_g1	0.206211934764705	1.92281709237333	3.49351002979513	0.550396900531036	0.582047174098508	NA
TRINITY_DN101647_c1_g1	0.499767866251445	0.472606434384124	3.48853370744647	0.135474234740894	0.892236934136609	NA
TRINITY_DN101648_c0_g1	3.67882589149457	-0.411576387618716	1.20338424531381	-0.342015768630398	0.732339025435965	0.902081045882611
TRINITY_DN101648_c1_g1	2.4779225289535	0.320738505628708	1.44739855658779	0.221596535500797	0.82462797971931	0.942592097445989
TRINITY_DN101648_c2_g1	0	NA	NA	NA	NA	NA
TRINITY_DN101649_c0_g1	2.4440404414869	-0.212259702050721	1.65939102722461	-0.127914215858894	0.898216860837826	0.969558961202221
TRINITY_DN10165_c0_g1	29.5929435185783	-3.82434717407314	0.586211357831329	-6.52383670664654	6.85313183667759e-11	2.22393755945467e-09
TRINITY_DN101651_c0_g1	2.62451814067367	-0.0813770894265865	1.34416871684524	-0.060540829738679	0.951724898039778	0.985217134412308
TRINITY_DN101656_c0_g1	0.208736028347987	1.93464465044346	3.49272831620978	0.553906423658764	0.579642888697515	NA
TRINITY_DN101657_c0_g1	0.504346658127967	0.949480381804592	3.45833386350781	0.274548502047031	0.783663135698538	NA
TRINITY_DN10166_c0_g1	100.341507103735	-0.233187809110671	0.235499853340632	-0.990182396306563	0.322084975276116	0.633274094745571
TRINITY_DN10166_c1_g1	0.97203260754659	4.02821687194775	2.61534243575406	1.54022540868012	0.123505418449896	NA
TRINITY_DN10166_c2_g1	3.0895009868147	0.0273426859423226	1.51505122973785	0.0180473672478083	0.985601065954127	0.995791918925588
TRINITY_DN10166_c2_g2	1.76095990720909	0.825720870323086	1.88961387736635	0.436978623100469	0.66212685113378	0.869944442879361
TRINITY_DN10166_c2_g3	2.73974048786339	-2.43615766411978	1.74240014298508	-1.39816199736195	0.162064425862799	0.440483119126806
TRINITY_DN10166_c2_g4	2.70862257328629	-1.80700121275942	1.53869223473925	-1.17437468777871	0.240244979346045	0.545968631379247
TRINITY_DN10166_c3_g1	0.402374516694043	0.972862208532226	3.49272790499549	0.278539363785191	0.780598352160389	NA
TRINITY_DN101662_c0_g1	2.85418888893386	2.35164400907475	1.27053967422939	1.85090167333898	0.0641836999879877	0.256589118285973
TRINITY_DN101663_c0_g1	0.206211934764705	1.92281709237333	3.49351002979513	0.550396900531035	0.582047174098508	NA
TRINITY_DN101663_c0_g2	0.383984246653606	-1.54916724267948	3.51294817333327	-0.440987787533897	0.659221838241357	NA
TRINITY_DN101666_c0_g1	0.183751526299401	-0.74817402079081	3.53381767011886	-0.211718342776198	0.832326777019511	NA
TRINITY_DN101668_c0_g1	1.10272055743948	-0.292993736621355	2.09816024798774	-0.139643164482957	0.888941934409079	NA
TRINITY_DN101669_c0_g1	0.92629161283901	1.49167135802103	2.57609888678732	0.579042740040665	0.562560334655042	NA
TRINITY_DN10167_c0_g1	854.844835250183	1.08192800098848	0.124113202904578	8.71726758852801	2.84996032118047e-18	1.58974983806656e-16
TRINITY_DN101672_c0_g1	1.45224606540965	1.9296338098998	1.87036860393921	1.03168637766683	0.302219060974662	0.613370705032319
TRINITY_DN101677_c0_g1	0.367503052598801	-1.50192433094308	3.51502168117617	-0.427287358990206	0.669170038906667	NA
TRINITY_DN10168_c0_g1	1.0815710421789	2.95030266006335	2.35492438697181	1.25282267081923	0.210270249138824	NA
TRINITY_DN10168_c0_g2	4.4874982511336	-0.124255719267059	1.12492506926552	-0.110456885228976	0.912047041181732	0.974042461399673
TRINITY_DN10168_c0_g3	0.897930093382819	1.41515802026872	2.33497826713834	0.60606903292641	0.54446891338706	NA
TRINITY_DN10168_c0_g4	0.0968192441730283	-0.267283681126378	3.53381767011886	-0.0756359569387144	0.939708728886925	NA
TRINITY_DN10168_c0_g5	0.673025108502138	-2.32943242057329	3.15574513549616	-0.738156067919295	0.460419615855371	NA
TRINITY_DN10168_c1_g1	2.44958709266333	-0.501496281025661	1.51216720608901	-0.331640759703224	0.740160537996881	0.905996686249077
TRINITY_DN10168_c2_g1	3.39362528167932	1.08924625995874	1.35492909767046	0.803913844518865	0.421446733886	0.719583302341195
TRINITY_DN10168_c3_g1	2.44628814824678	1.79944884099918	3.29045312745909	0.546869616826521	0.584468310808247	0.829004072083314
TRINITY_DN101680_c0_g1	2.5350024088882	0.289407476830642	1.33742983218992	0.216390774203656	0.828683157041745	0.944326181172879
TRINITY_DN101682_c0_g1	0.203687841181423	1.9108965797797	3.49430370285162	0.546860474154052	0.58447459244574	NA
TRINITY_DN101683_c0_g1	0.904627672865911	1.98131311498957	2.77879391367444	0.713011895282891	0.475838396386294	NA
TRINITY_DN101684_c0_g1	0.203687841181423	1.9108965797797	3.49430370285162	0.546860474154052	0.58447459244574	NA
TRINITY_DN101684_c0_g2	0.824847739058819	3.83922122372272	2.71230341391123	1.41548368225753	0.156926729423071	NA
TRINITY_DN101687_c0_g1	0	NA	NA	NA	NA	NA
TRINITY_DN101688_c0_g1	0.451433851523032	2.92366676656525	3.41936987471352	0.855030860564682	0.39253406341174	NA
TRINITY_DN10169_c0_g1	33.5810833209592	1.73115530758339	0.391819893769448	4.41824250149489	9.95067385519381e-06	0.000164603163758186
TRINITY_DN101695_c0_g1	1.49511664785754	2.29062539003811	2.00869915239525	1.14035264430051	0.254139413546266	0.562514255217952
TRINITY_DN101696_c0_g1	1.27644772117062	0.441694419552259	1.84721714144653	0.239113426159729	0.811017631142815	NA
TRINITY_DN101697_c0_g1	0.0968192441730283	-0.267283681126379	3.53381767011886	-0.0756359569387145	0.939708728886925	NA
TRINITY_DN101699_c0_g1	1.59736799925387	-3.58226107878624	2.11744383359323	-1.69178564359238	0.0906868518724321	0.316087175981625
TRINITY_DN1017_c0_g1	656.44730386527	-0.15969468585398	0.139797679615017	-1.14232715660057	0.25331805722635	0.561544809760063
TRINITY_DN10170_c0_g1	1187.09966778844	-0.106275314424102	0.121399229979317	-0.87542000424721	0.381345419189545	0.686485433036306
TRINITY_DN101700_c0_g1	0.104368014173993	1.17539134150786	3.53381767011886	0.332612333524363	0.739426932184817	NA
TRINITY_DN101701_c0_g1	2.11705001142171	-0.185049304038213	1.61856063514899	-0.114329546894719	0.908976561024405	0.973185979185134
TRINITY_DN101703_c0_g1	9.40541287200756	0.962568805153108	0.698191758923067	1.37865964880169	0.167999716155758	0.449459116095403
TRINITY_DN101703_c1_g1	1.65151483668436	-0.110153749916875	1.83808595223263	-0.0599285086658092	0.952212574062695	0.985421421970843
TRINITY_DN101704_c0_g1	1.29399062588739	-0.636517342465644	2.00123858706524	-0.318061697680475	0.75043813691071	NA
TRINITY_DN101705_c0_g1	1.76685230283587	1.49996090999818	1.67789192673919	0.89395561543299	0.371345639252421	0.678265139910078
TRINITY_DN101706_c0_g1	1.34672927381925	4.50580103165277	2.28195719367573	1.97453354696585	0.048321106801729	NA
TRINITY_DN101708_c0_g1	0.206211934764705	1.92281709237333	3.49351002979513	0.550396900531035	0.582047174098508	NA
TRINITY_DN10171_c0_g1	11.5631570275042	-0.238912283486419	0.678626089554719	-0.352052900947533	0.724798589565146	0.899601623090168
TRINITY_DN10171_c0_g2	3.46183197734394	-2.21201018235698	1.34763550738559	-1.64140093536737	0.10071421585588	0.336012637985216
TRINITY_DN101710_c0_g1	13.748870292788	-0.423663252108414	0.701503284585681	-0.603936234395019	0.545886037316183	0.804411670458032
TRINITY_DN101715_c0_g1	0.173532918674519	1.17539134150786	3.53381767011886	0.332612333524363	0.739426932184817	NA
TRINITY_DN101717_c0_g1	0.386812882163402	-0.218958598374748	3.52997857761543	-0.0620283079798912	0.950540288892222	NA
TRINITY_DN101717_c1_g1	0	NA	NA	NA	NA	NA
TRINITY_DN10172_c0_g1	2.57250723154643	3.06346337581832	3.30731041619861	0.92627028923987	0.354305532133964	0.662215030240941
TRINITY_DN101720_c0_g1	0.694131674698077	3.5414900101389	3.26579684110543	1.08441834640888	0.278179352846287	NA
TRINITY_DN101721_c0_g1	0.203061355864001	0.694501001843429	3.53381767011886	0.196529947686879	0.84419539482955	NA
TRINITY_DN101725_c0_g1	0	NA	NA	NA	NA	NA
TRINITY_DN101726_c0_g1	0.0986933416900075	-0.267283681126379	3.53381767011886	-0.0756359569387145	0.939708728886925	NA
TRINITY_DN101727_c0_g1	0.101843920590711	1.17539134150786	3.53381767011886	0.332612333524363	0.739426932184817	NA
TRINITY_DN10173_c0_g1	403.995228967676	0.0424352427602012	0.16910236255603	0.250944115261197	0.801857316360144	0.932540799628596
TRINITY_DN10173_c1_g1	29.4066684315564	0.754670399283856	0.446192719485634	1.69135525150171	0.0907689733844442	0.316254636141988
TRINITY_DN10173_c1_g2	6.5407230896664	-1.15551779446469	0.945537731199016	-1.22207475845454	0.221679357492398	0.524268171573566
TRINITY_DN10173_c2_g1	2.01325433047616	1.32697124270063	1.37416689565007	0.965655079380209	0.334216804295199	0.643832502904008
TRINITY_DN10173_c2_g2	50.0989462381912	-0.530722130382162	0.294031641324211	-1.80498305553778	0.0710773336046504	0.273352273984105
TRINITY_DN10173_c4_g1	1.32896425654896	0.25717266204085	2.13644516599364	0.120374099056852	0.904186808150082	NA
TRINITY_DN10173_c5_g1	0.206211934764705	1.92281709237333	3.49351002979513	0.550396900531036	0.582047174098508	NA
TRINITY_DN101731_c0_g1	1.05117963131705	-0.87627841643071	2.55029580980743	-0.343598735903847	0.731148075497797	NA
TRINITY_DN101731_c0_g2	2.43668566662028	-0.0493308294318858	1.40677119934852	-0.0350667041340702	0.972026551326511	0.991482521434426
TRINITY_DN101733_c0_g1	1.43218121988272	2.38523717821529	2.02337603426692	1.17884028367445	0.23846178016516	0.544080229813973
TRINITY_DN101736_c0_g1	1.13379241431386	0.303571110454238	2.09068464526068	0.145201769737199	0.884551568695285	NA
TRINITY_DN101737_c0_g1	1.75761753758053	-2.66357159865349	2.15419660452263	-1.2364570592403	0.216288717831085	0.517215752547417
TRINITY_DN101739_c0_g1	3.45587547188498	-0.594174363791018	1.34393162268506	-0.442116513788037	0.658404895081267	0.868269898697627
TRINITY_DN10174_c0_g1	8.26828732574628	0.324252520515091	0.834488620610006	0.388564340491623	0.697598449949547	0.887532420059052
TRINITY_DN10174_c0_g2	31.1297059210956	1.39449127685211	0.476640286076494	2.92566809308334	0.00343717430861596	0.0292524067503809
TRINITY_DN10174_c0_g3	0.578524893059431	-2.11119540499821	3.31881927988803	-0.636128462249211	0.524692695585498	NA
TRINITY_DN101740_c0_g1	0.104368014173993	1.17539134150786	3.53381767011886	0.332612333524363	0.739426932184817	NA
TRINITY_DN101745_c0_g1	1.70915965144196	-1.11031012162625	1.73853408603379	-0.638647312437376	0.523052395254397	0.79018092313633
TRINITY_DN101745_c0_g2	0	NA	NA	NA	NA	NA
TRINITY_DN10175_c0_g1	0.321081928583003	0.213610662178998	3.53381767011886	0.0604475618493958	0.951799179006832	NA
TRINITY_DN10175_c0_g2	0.576239080946788	0.218817700019589	3.3322481441051	0.0656666882406964	0.947643194080399	NA
TRINITY_DN10175_c0_g3	1.43592616357323	-3.3773146282589	2.3410103695834	-1.44267392923164	0.149112346678696	0.419857841341573
TRINITY_DN10175_c0_g4	0.183751526299401	-0.74817402079081	3.53381767011886	-0.211718342776198	0.832326777019511	NA
TRINITY_DN10175_c1_g1	2.27957480585937	-3.04852555306974	1.80985386382477	-1.68440425716321	0.0921035686268525	0.318815730943366
TRINITY_DN10175_c1_g2	0.626613690355137	1.88208629650744	2.88020442743993	0.653455802850889	0.513462473697329	NA
TRINITY_DN101751_c0_g1	1.39001166342757	1.85128727375055	1.86777031520502	0.991175016906369	0.321600127483003	0.632746095325975
TRINITY_DN101752_c0_g1	0.508813475403075	1.48831808787883	3.42165408569792	0.434970353695252	0.6635839465202	NA
TRINITY_DN101755_c0_g1	1.28232509251898	2.15855601776943	1.9202771236179	1.12408568077018	0.260976679336232	NA
TRINITY_DN101757_c0_g1	0.55619805992153	-2.05993344904537	3.38368886241733	-0.608783352371749	0.542668049618638	NA
TRINITY_DN10176_c0_g1	1.32652683777942	0.322494193405021	1.98545764380187	0.162428140641414	0.870968712047104	NA
TRINITY_DN10176_c1_g1	3.67519157624459	1.46759494368632	1.14572915279222	1.2809265960543	0.200219450062236	0.496294187349234
TRINITY_DN10176_c1_g2	0.372446533622129	-1.51645083900527	3.51437730759091	-0.431499155121961	0.666105466806445	NA
TRINITY_DN10176_c5_g1	3.2002999745301	0.357048751137672	1.27344347590211	0.280380525633254	0.779185576393322	0.922903440221841
TRINITY_DN10176_c6_g1	0.203687841181423	1.9108965797797	3.49430370285162	0.546860474154052	0.58447459244574	NA
TRINITY_DN101761_c0_g1	9.18660610904741	0.760359436496529	0.75745399819003	1.00383579506272	0.315457767826933	0.626681441995913
TRINITY_DN101762_c0_g1	0.404436982274527	-1.60673814589855	3.51050614434344	-0.457694155723819	0.647172187357493	NA
TRINITY_DN101764_c0_g1	0.999747611315276	-1.77949021341957	2.65717017477718	-0.669693732946098	0.503053047588927	NA
TRINITY_DN101764_c1_g1	2.63686193542985	0.717923536184738	1.26322548250235	0.568325723419218	0.569813815386651	0.819978997319644
TRINITY_DN101768_c0_g1	0.391025171726072	-1.5698589779912	3.51205990263849	-0.446990945915194	0.654881597180666	NA
TRINITY_DN10177_c0_g1	7.59620839126504	3.44705646176993	1.14569105248816	3.00871378395054	0.00262356147409778	0.0233947745540679
TRINITY_DN10177_c0_g2	0.498740611818828	0.501140462369984	2.97389220850157	0.168513324369107	0.866179462230962	NA
TRINITY_DN10177_c0_g3	5.47320407843897	0.282818720444276	0.885495148378095	0.319390479961744	0.749430428990206	0.910137628702648
TRINITY_DN10177_c1_g1	55.6780861787631	-0.393894060209035	0.295187621352946	-1.33438542715201	0.182077573487966	0.470880596409007
TRINITY_DN10177_c2_g1	0.0978547164405475	-0.267283681126379	3.53381767011886	-0.0756359569387145	0.939708728886925	NA
TRINITY_DN10177_c2_g2	0.696950627534324	0.637925438024623	3.09183181031711	0.206326047845143	0.836536233004793	NA
TRINITY_DN10177_c2_g3	1.17572044872801	4.30674534366729	2.20709876067401	1.95131519277917	0.0510195628740566	NA
TRINITY_DN10177_c5_g1	0.183751526299401	-0.74817402079081	3.53381767011886	-0.211718342776198	0.832326777019511	NA
TRINITY_DN10177_c7_g1	0.38428878858012	-0.218958598374748	3.52997857761543	-0.0620283079798912	0.950540288892222	NA
TRINITY_DN10177_c8_g1	0.0978547164405475	-0.267283681126378	3.53381767011886	-0.0756359569387144	0.939708728886925	NA
TRINITY_DN10177_c9_g1	0	NA	NA	NA	NA	NA
TRINITY_DN101772_c0_g1	0.596141225883312	-0.862000547895095	3.06150482403145	-0.281561061452125	0.778280101093831	NA
TRINITY_DN101776_c0_g1	1.56783438340402	0.0782452980145216	1.89712803236427	0.0412440787757531	0.967101313768093	0.989832206809889
TRINITY_DN101776_c0_g2	0.666999627124557	-0.919482488799257	3.21653980076645	-0.285860752781657	0.774984774648658	NA
TRINITY_DN101777_c0_g1	1.50580249372565	0.101561685586347	1.72266501309504	0.0589561434256308	0.952987039790713	0.985677335589524
TRINITY_DN101779_c0_g1	13.2645073618437	1.11350259634225	0.53899513228731	2.06588618271362	0.0388392278333991	0.184872730174896
TRINITY_DN10178_c0_g1	14.8708573795007	2.94609924589043	0.798321957473472	3.69036479369081	0.00022393268845896	0.00276732253417131
TRINITY_DN101780_c0_g1	0.70346392526777	1.41453611699243	2.79907501154279	0.505358417033906	0.61330711963368	NA
TRINITY_DN101783_c0_g1	1.62365340535024	-1.58476810308354	2.11995282569882	-0.747548758572559	0.454732382260656	0.744118320910358
TRINITY_DN101789_c0_g1	0.101843920590711	1.17539134150786	3.53381767011886	0.332612333524363	0.739426932184817	NA
TRINITY_DN10179_c0_g1	1.17483386421564	1.14543728543686	2.15680517838621	0.531080552344517	0.595362960182893	NA
TRINITY_DN10179_c0_g2	3.09919509237109	1.68987438690294	1.19698198834427	1.41177929439061	0.158014956952392	0.433864373800141
TRINITY_DN10179_c0_g3	17.9752594821409	0.595571323425544	0.593599012209093	1.00332263224144	0.315705219725435	0.626847840545252
TRINITY_DN101792_c0_g1	1.38826334939615	4.54525021460018	2.5242963470001	1.80060087635979	0.0717658109548734	0.273398906576207
TRINITY_DN101794_c0_g1	0.693754933207654	-2.33469144028925	2.86853811699744	-0.813895909716208	0.415704584115945	NA
TRINITY_DN101795_c0_g1	0.367503052598801	-1.50192433094308	3.51502168117617	-0.427287358990205	0.669170038906667	NA
TRINITY_DN101797_c0_g1	0.542775270230134	1.5524740090406	3.35454691459434	0.462796928636288	0.643509932961441	NA
TRINITY_DN101798_c0_g1	4.04940271979318	0.589268275516074	1.06741375184658	0.55205235504664	0.580912483656253	0.826823227274718
TRINITY_DN1018_c0_g1	117.538873245492	1.10974256243807	0.244472838041518	4.53932866869084	5.64336135374022e-06	9.76870010058246e-05
TRINITY_DN1018_c1_g1	55.283905087475	-0.524220484009511	0.343511403407923	-1.52606428435505	0.12699385570582	0.383496404722952
TRINITY_DN1018_c2_g1	135.740396687525	-0.13265515730953	1.15976769165274	-0.114380800796828	0.908935932847099	0.973185979185134
TRINITY_DN1018_c3_g1	15.4708134051023	2.05431786939534	0.540389203580974	3.80155239183552	0.000143792324476897	0.00186187407536231
TRINITY_DN1018_c4_g1	12.1756150518445	0.812714784562739	0.631350566556593	1.28726388731274	0.198002326042956	0.493199684428594
TRINITY_DN1018_c5_g1	2.15151846470429	5.19019764191184	1.7707906451092	2.93100579464139	0.00337866479124751	0.0288560664168954
TRINITY_DN1018_c6_g1	418.079683059523	-1.14831779435622	0.171144761690792	-6.7096286384207	1.95120342677512e-11	6.66341172191764e-10
TRINITY_DN1018_c7_g1	5.02913045036886	1.19785741687728	0.945511831802963	1.26688781312565	0.205195406932743	0.502677120283044
TRINITY_DN10180_c0_g1	8.15425227710175	-0.789126827779618	0.842468847243142	-0.936683689090608	0.348921288823723	0.65764741272396
TRINITY_DN10180_c0_g2	12.5324318652945	-1.03595051993477	0.688611637240502	-1.50440460763366	0.132477218613031	0.392481775174457
TRINITY_DN101800_c0_g1	2.52661793694352	1.1974226268536	1.58783769564493	0.754121551678647	0.450776237445889	0.741266659210087
TRINITY_DN101803_c0_g1	0.193719683740412	0.69450100184343	3.53381767011886	0.196529947686879	0.84419539482955	NA
TRINITY_DN101806_c0_g1	5.97896332429998	0.25712217974299	0.91207129074486	0.281910177803104	0.778012385175111	0.922474774469831
TRINITY_DN10181_c0_g1	1648.98464189779	0.0579014591775827	0.144079949708057	0.401870345560959	0.687779447921232	0.882886097060049
TRINITY_DN101814_c0_g1	0.300611791497687	1.45375342948596	3.49272811060256	0.416222901826492	0.677246902856742	NA
TRINITY_DN101815_c0_g1	0.801351074967038	-2.57828173333441	2.53087173877275	-1.01873267374057	0.308329896329969	NA
TRINITY_DN101815_c1_g1	0.195709432881095	-0.74817402079081	3.53381767011886	-0.211718342776198	0.832326777019511	NA
TRINITY_DN101816_c0_g1	1.12381717984222	-0.348975766574508	2.11442332753356	-0.165045363447433	0.868908276758789	NA
TRINITY_DN101819_c0_g1	0.719443730378001	0.61464510482623	2.41592160946372	0.254414341267747	0.799175472662621	NA
TRINITY_DN10182_c0_g1	43.1228599402182	0.155127779871896	0.333706246421059	0.46486327881367	0.642029368842143	0.860464640786109
TRINITY_DN101820_c0_g1	0.586931451625226	-2.13238363886657	3.05221252476435	-0.698635374032876	0.484779930999083	NA
TRINITY_DN101821_c1_g1	0	NA	NA	NA	NA	NA
TRINITY_DN101822_c0_g1	1.23539215263596	2.58803407108371	2.49507944544069	1.03725517670905	0.299616949392429	NA
TRINITY_DN101822_c1_g1	0.509219602953557	3.14417602931125	3.40713597625169	0.922820824066514	0.356100586894983	NA
TRINITY_DN101823_c0_g1	0.293063021496722	0.213610662178998	3.53381767011886	0.0604475618493958	0.951799179006832	NA
TRINITY_DN101823_c1_g1	0.397932163495636	-0.254955093551244	3.52844653154348	-0.0722570375580317	0.94239735434405	NA
TRINITY_DN101824_c0_g1	0.288119540473394	0.213610662178998	3.53381767011886	0.0604475618493959	0.951799179006832	NA
TRINITY_DN10183_c0_g1	2.66291203033138	1.4208753112487	1.52344504619248	0.9326725074855	0.350989083884335	0.659795441418744
TRINITY_DN101832_c0_g1	0	NA	NA	NA	NA	NA
TRINITY_DN101833_c0_g1	2.49230476034303	1.57803549876919	1.39877154473356	1.12815813612349	0.259253140474652	0.568663478088365
TRINITY_DN101833_c0_g2	0.809959611343361	2.48178152274154	2.85650723989965	0.86881681519166	0.384947334283967	NA
TRINITY_DN101835_c0_g1	0.31310404252198	2.44963654430428	3.4526450038425	0.709495630618857	0.478016962003143	NA
TRINITY_DN101838_c0_g1	1.51760409759002	2.05752141064238	1.9630242398308	1.04813856543092	0.294574770282849	0.605832021134029
TRINITY_DN101840_c0_g1	0.379995303623094	-0.19654333942138	3.53094968270951	-0.0556630247051723	0.955610255822013	NA
TRINITY_DN101846_c0_g1	3.1714116784054	0.461524207684525	1.22489188791204	0.376787708563604	0.706331375845994	0.89149676796614
TRINITY_DN101848_c0_g1	0.197386683380015	-0.74817402079081	3.53381767011886	-0.211718342776198	0.832326777019511	NA
TRINITY_DN101849_c0_g1	1.31647278888363	2.72713717594305	1.89181689694391	1.44154393606936	0.14943107417004	NA
TRINITY_DN10185_c0_g1	12.2904580612393	0.137803044645526	0.636043905317607	0.216656497284907	0.828476052826738	0.944224010139645
TRINITY_DN10185_c0_g2	0.372446533622129	-1.51645083900527	3.51437730759091	-0.43149915512196	0.666105466806445	NA
TRINITY_DN10185_c1_g1	0.41242386952941	2.84275411903804	3.42433208539584	0.830163094041574	0.406446578326297	NA
TRINITY_DN10185_c1_g2	10.0896213009496	0.475558832366204	0.680678306958235	0.698654309245355	0.484768094597975	0.764902167986932
TRINITY_DN10185_c1_g3	1.47274361352318	-1.69106546560227	2.17096095981544	-0.778947893077745	0.436010409949176	0.730417398773164
TRINITY_DN10185_c1_g5	3.27124960852344	1.15714283714957	1.31037495223188	0.883062390027126	0.377202563280954	0.683535903504992
TRINITY_DN101851_c0_g1	1.14556552622111	4.26532920792008	2.46684989571602	1.72905907867655	0.0837985220414303	NA
TRINITY_DN101854_c0_g1	0.293564149321642	-1.21674053430551	3.52844666817935	-0.34483744512237	0.730216580604578	NA
TRINITY_DN10186_c0_g1	29.3097814785095	-1.0464195247656	0.514162040051802	-2.03519405022621	0.041831351494043	0.194083911848595
TRINITY_DN101860_c0_g1	0	NA	NA	NA	NA	NA
TRINITY_DN101860_c0_g2	2.04622167672044	-3.88937922466061	2.03580498576673	-1.91048713008029	0.0560705218975882	0.235048630764545
TRINITY_DN101861_c0_g1	1.36659383437458	2.72327731288229	2.06024765332629	1.32182036877243	0.186227973987996	0.477026367924748
TRINITY_DN101862_c1_g1	28.8718124680432	0.790430165558028	0.417721115953901	1.89224373719537	0.0584585134006392	0.241810661466759
TRINITY_DN101862_c2_g1	1.00039027118285	-2.89623792355768	2.59121192414675	-1.11771557415605	0.263688488984513	NA
TRINITY_DN10187_c0_g1	92.0502044755142	-0.715365113760752	0.292965768391272	-2.44180443909523	0.014614060655435	0.0923316116309484
TRINITY_DN101870_c0_g1	0.831825349370631	-2.63906445988532	2.97853461950648	-0.886027794540994	0.375602549871257	NA
TRINITY_DN101870_c0_g2	1.26992854644406	-2.07433065368971	1.99942721408832	-1.03746244878213	0.299520387489168	NA
TRINITY_DN101871_c0_g1	0.506742530868037	1.48823597632062	3.42709274777396	0.434256113228127	0.664102469316773	NA
TRINITY_DN101872_c0_g1	1.54700419220326	2.45855133368101	1.91582423603158	1.28328647662044	0.199391728764609	0.495085151015868
TRINITY_DN101874_c0_g1	0.603509395108017	0.141454281581634	3.28282922277473	0.0430891380521078	0.965630477837527	NA
TRINITY_DN101875_c0_g1	0.751065672474904	-1.24358084359272	2.85328905412224	-0.435841171365403	0.662951970055698	NA
TRINITY_DN101876_c0_g1	0.101843920590711	1.17539134150786	3.53381767011886	0.332612333524363	0.739426932184817	NA
TRINITY_DN10188_c0_g1	9.56891903100523	-0.116289198679835	0.782125125271809	-0.148683624809293	0.881803283110832	0.964605737662649
TRINITY_DN10188_c0_g2	0.503673147361688	1.4928399183739	3.15596306454007	0.473021986583819	0.636197493134739	NA
TRINITY_DN10188_c0_g3	4.06933385606945	-3.07424391513909	1.49580100181663	-2.05524926872321	0.0398549345846671	0.187760264626
TRINITY_DN101880_c0_g1	0.509243113702438	2.3671727950887	3.06854898110926	0.771430669564538	0.440451702072553	NA
TRINITY_DN101881_c0_g1	1.10002742623743	-1.92507308163604	2.38256931601425	-0.807981983439813	0.419100953783314	NA
TRINITY_DN101882_c0_g1	0.208736028347987	1.93464465044346	3.49272831620978	0.553906423658764	0.579642888697515	NA
TRINITY_DN101883_c0_g1	1.13989085373712	3.64041984944275	2.52655133788362	1.44086518047647	0.149622774714429	NA
TRINITY_DN101886_c0_g1	1.22915040965494	2.34172499028529	2.28254443051327	1.02592745139191	0.304925781979953	NA
TRINITY_DN101887_c0_g1	1.22876725611584	-1.21027586646795	2.2618869250024	-0.535073549915261	0.592598999115268	NA
TRINITY_DN101888_c0_g1	0.601832144609097	0.147403024682529	3.00100437586962	0.0491178972839103	0.960825340651549	NA
TRINITY_DN10189_c0_g1	3.01445407505268	-1.16987755728365	1.32492420542389	-0.882976967659339	0.377248715948229	0.683535903504992
TRINITY_DN10189_c1_g1	4.35879538358215	-1.54917308083716	1.30732297720032	-1.18499644529677	0.236018852374811	0.541540471829025
TRINITY_DN10189_c1_g2	0.403386478212682	1.93711248753678	3.45526050524359	0.560627045224834	0.575051810543691	NA
TRINITY_DN10189_c1_g3	2.06883526187937	1.02075904236648	1.79208880485132	0.569591774471894	0.568954608704376	0.819328129763928
TRINITY_DN10189_c2_g1	10.9515143753443	0.0151943774151883	0.70976209681763	0.0214077047553195	0.98292042746918	0.995166044624284
TRINITY_DN10189_c6_g1	1.07545467905194	-3.00426642931463	2.52321487680861	-1.19065025215548	0.233790915165025	NA
TRINITY_DN101894_c0_g1	0.392487554647387	0.972862208532227	3.49272790499549	0.278539363785191	0.780598352160389	NA
TRINITY_DN101897_c0_g1	1.86862680994168	-0.732397964681224	1.49050858710743	-0.491374535521839	0.623161571277334	0.851113332292243
TRINITY_DN101898_c0_g1	0.0968192441730283	-0.267283681126379	3.53381767011886	-0.0756359569387145	0.939708728886925	NA
TRINITY_DN101898_c0_g2	0.199698637031259	0.69450100184343	3.53381767011886	0.196529947686879	0.84419539482955	NA
TRINITY_DN1019_c0_g1	58.7622516941786	0.490035172917075	0.333898349619649	1.46761783481495	0.142208060708506	0.408716520915293
TRINITY_DN1019_c0_g2	85.8865654233708	1.13558068446888	0.259053683153612	4.38357282029268	1.16748598722581e-05	0.000190529818790904
TRINITY_DN1019_c0_g3	49.8994461786004	-0.656202570706141	0.397693463418911	-1.6500210113208	0.0989386386995163	0.332764833802374
TRINITY_DN1019_c1_g1	72.112585686522	-0.221747882210406	0.311277447082542	-0.712380174949213	0.47622938858442	0.759096651158387
TRINITY_DN1019_c10_g1	3.33835238296294	-0.292558203107554	1.15651203855687	-0.252965981636142	0.800294501102066	0.93178562537833
TRINITY_DN1019_c2_g1	5.23015851910902	-0.635083497864971	0.96602897416224	-0.657416614668031	0.51091307131659	0.781902619864282
TRINITY_DN1019_c2_g2	8.94878229816754	0.152509718845901	0.753268649984021	0.202463913570725	0.839554066985884	0.948755483811968
TRINITY_DN1019_c2_g3	4.35428560526052	-0.820176541288262	1.09089244287268	-0.751839969785163	0.452147302097134	0.742275676718664
TRINITY_DN1019_c3_g1	224.344358229947	-0.250622238589156	0.192787159548311	-1.29999445593964	0.193602869333703	0.487562042949984
TRINITY_DN1019_c4_g1	3.24437529925913	2.08521626460217	1.30342121135461	1.59980230982667	0.109642446253537	0.352718247646309
TRINITY_DN1019_c4_g2	2.94509517191457	-4.4126190545455	1.67552640267579	-2.63357178227608	0.00844919737205655	0.0602309878838539
TRINITY_DN1019_c5_g1	9.2747872581843	0.427892747328237	0.798664921661078	0.535760036184259	0.592124405312671	0.833585630132299
TRINITY_DN1019_c9_g1	405.074492630289	0.00733303571335849	0.168472198670856	0.0435266813825172	0.965281696008953	0.989169176300127
TRINITY_DN10190_c0_g1	9.92195885386732	-0.517855514196838	1.04501246787128	-0.495549603586765	0.620212216720808	0.849654677356531
TRINITY_DN101901_c0_g1	0	NA	NA	NA	NA	NA
TRINITY_DN101902_c0_g1	4.21450108063469	0.194534383373166	1.40794898888543	0.138168630333095	0.890107146640881	0.967315773278192
TRINITY_DN101906_c0_g1	2.57297501764631	-2.37433995597213	1.62543915434605	-1.46073751799548	0.144087488698023	0.411765373534788
TRINITY_DN101907_c0_g1	0.600154894110177	0.150674703451821	3.28871361728207	0.0458156960399443	0.963457148316995	NA
TRINITY_DN101908_c0_g1	1.14003411515159	0.724519728019649	2.3865102491788	0.303589615116448	0.761440564326336	NA
TRINITY_DN10191_c0_g1	1.84785199449455	-1.88928917932367	1.88450970148683	-1.00253619168586	0.316084696002365	0.627190769275008
TRINITY_DN10191_c0_g2	6.2203782924965	1.11662771016149	0.814401152090343	1.37110281253338	0.170342908351861	0.453004627027228
TRINITY_DN10191_c1_g1	3.97279753549609	-1.33680006041832	1.5178113798352	-0.880741888075358	0.378457539253296	0.684253052096815
TRINITY_DN101910_c0_g1	1.07638558161152	-0.944392785027421	2.21262854131057	-0.426819399368338	0.669510875566702	NA
TRINITY_DN101911_c0_g1	0.392899269243051	-1.575115921922	3.51183613080523	-0.448516349639822	0.65378058929744	NA
TRINITY_DN101912_c0_g1	0.206211934764705	1.92281709237333	3.49351002979513	0.550396900531035	0.582047174098508	NA
TRINITY_DN101913_c0_g1	0.183751526299401	-0.74817402079081	3.53381767011886	-0.211718342776198	0.832326777019511	NA
TRINITY_DN101914_c0_g1	0.0978547164405475	-0.267283681126378	3.53381767011886	-0.0756359569387144	0.939708728886925	NA
TRINITY_DN101918_c0_g1	0	NA	NA	NA	NA	NA
TRINITY_DN10192_c0_g1	0.297356506453747	0.213610662178998	3.53381767011886	0.0604475618493959	0.951799179006832	NA
TRINITY_DN10192_c0_g2	50.7718024263994	1.45226768242022	0.508560356786009	2.85564469003883	0.00429495481180935	0.035109220122667
TRINITY_DN101923_c0_g1	0.31310404252198	2.44963654430428	3.4526450038425	0.709495630618857	0.478016962003143	NA
TRINITY_DN101924_c0_g1	0.501241194653229	1.45644706129378	3.44196089881397	0.423144569072717	0.67218978637307	NA
TRINITY_DN101925_c0_g1	0.694706346730107	-0.138318674745779	2.88336448465954	-0.0479712764312941	0.961739134329816	NA
TRINITY_DN101925_c0_g2	0.183751526299401	-0.74817402079081	3.53381767011886	-0.211718342776198	0.832326777019511	NA
TRINITY_DN101927_c0_g1	0.183751526299401	-0.74817402079081	3.53381767011886	-0.211718342776198	0.832326777019511	NA
TRINITY_DN101927_c0_g2	3.04304372581073	-0.144609167748906	1.4227791684604	-0.101638519142355	0.919043603898456	0.976204757944512
TRINITY_DN10193_c0_g1	1554.51540678581	5.25909503377921	0.139589196187628	37.6755162821499	0	0
TRINITY_DN101931_c0_g1	0	NA	NA	NA	NA	NA
TRINITY_DN101932_c0_g1	1.86428146997262	2.08601183532032	1.41011351899453	1.47932191786073	0.139054297678231	0.403569655201925
TRINITY_DN101938_c0_g1	0.516791883703403	3.16527906669022	3.29273225749076	0.961292573815986	0.336405080791955	NA
TRINITY_DN101938_c0_g2	0.502918445152149	1.45652347244619	3.43748294313064	0.423718021745201	0.671771470420537	NA
TRINITY_DN10194_c0_g1	3.28320042312003	-4.60524456425792	1.56261019442663	-2.94714867513566	0.00320718962049244	0.0276479954157493
TRINITY_DN10194_c0_g2	0.0986933416900075	-0.267283681126379	3.53381767011886	-0.0756359569387145	0.939708728886925	NA
TRINITY_DN10194_c0_g3	1.693542303215	-1.33653880726406	1.95603386074396	-0.683290220117006	0.494423472773317	0.771895062076329
TRINITY_DN10194_c0_g4	1.24545237226778	-2.12126217897736	2.47214518493405	-0.858065372497104	0.390856366770574	NA
TRINITY_DN10194_c0_g5	0.665340300329336	2.08058135936807	2.59851903707302	0.800679667797103	0.423317116196709	NA
TRINITY_DN10194_c1_g1	0.293564149321642	-1.21674053430551	3.52844666817935	-0.34483744512237	0.730216580604578	NA
TRINITY_DN101941_c0_g1	0.827262525731219	-2.61337203664947	2.53226922173816	-1.03202772209807	0.302059130979097	NA
TRINITY_DN101942_c0_g1	0.312044798385927	1.43000536893914	3.4943034935216	0.409239029062689	0.682364254952565	NA
TRINITY_DN101944_c0_g1	0.197386683380015	-0.74817402079081	3.53381767011886	-0.211718342776198	0.832326777019511	NA
TRINITY_DN101944_c0_g2	0.914503689432099	2.6889019848565	2.30286130083912	1.16763523008386	0.242953933133362	NA
TRINITY_DN101945_c0_g1	1.87005071291192	0.753155270895635	1.88169243797669	0.400254183784399	0.688969309702643	0.883639916835085
TRINITY_DN10195_c0_g1	15.3194702382988	0.613333175217271	0.623793199255328	0.983231583719502	0.325493473612911	0.636213134029985
TRINITY_DN101950_c0_g1	0.347065837349039	2.51751991495372	3.44721314476495	0.730305846848172	0.465203255113046	NA
TRINITY_DN101953_c0_g1	2.08877583529829	-2.88527592559115	1.9228145917767	-1.5005481744993	0.133472464421656	0.394382825745618
TRINITY_DN101954_c0_g1	0.173532918674519	1.17539134150786	3.53381767011886	0.332612333524362	0.739426932184817	NA
TRINITY_DN101957_c0_g1	0.203687841181423	1.9108965797797	3.49430370285162	0.546860474154052	0.58447459244574	NA
TRINITY_DN101958_c0_g1	0.305531761772134	2.4180031572888	3.4552608122014	0.699803369039529	0.484050110478432	NA
TRINITY_DN10196_c0_g1	5.32182438639247	1.09399055608359	1.12306396880066	0.974112416100288	0.330000725316999	0.64047413498714
TRINITY_DN101960_c0_g1	7.45008535014958	-0.268285790616542	0.793592839291504	-0.338064782509957	0.735314369178788	0.903476537551439
TRINITY_DN101960_c0_g2	0.208736028347987	1.93464465044346	3.49272831620978	0.553906423658764	0.579642888697515	NA
TRINITY_DN101961_c0_g1	0.867664593372597	3.86454084646563	2.99557636182024	1.2900825683233	0.197021991533323	NA
TRINITY_DN101962_c0_g1	0.719014614317944	2.95494036183777	2.67582818480941	1.10430870659517	0.26945924729358	NA
TRINITY_DN101963_c0_g1	0.104368014173993	1.17539134150786	3.53381767011886	0.332612333524363	0.739426932184817	NA
TRINITY_DN101964_c0_g1	0.203687841181423	1.9108965797797	3.49430370285162	0.546860474154052	0.58447459244574	NA
TRINITY_DN101965_c0_g1	0.607550718071577	0.132586956708426	3.00747994730013	0.0440857325840032	0.964836065476461	NA
TRINITY_DN101965_c0_g2	0.916613437629997	1.38744965441312	2.78317146980295	0.498513896634384	0.618121876865647	NA
TRINITY_DN101966_c0_g1	5.05160309175279	-1.49064974903735	1.30385488407268	-1.1432635389463	0.252929188455314	0.561010206373887
TRINITY_DN101967_c0_g1	3.44339276682932	0.586204562548489	1.18415876725512	0.495038823136284	0.620572716127642	0.8498998345023
TRINITY_DN101967_c1_g1	1.22814129303772	0.577357961549001	1.8529794487135	0.311583575279183	0.755357018283252	NA
TRINITY_DN10197_c0_g1	6.78973968055508	1.71483316400204	0.891158981072568	1.92427299777434	0.0543203733426278	0.230261167170409
TRINITY_DN101970_c0_g1	0.715431537718262	3.63439137864216	2.91138786676579	1.24833637597025	0.211907898190879	NA
TRINITY_DN101970_c0_g2	3.11457366723213	4.16139053224109	1.40571917339974	2.96032850016319	0.00307311168144014	0.026702869287225
TRINITY_DN101973_c0_g1	0.600154894110177	0.150674703451822	3.28871361728207	0.0458156960399445	0.963457148316995	NA
TRINITY_DN101974_c0_g1	0.459378815748502	-1.78764771640909	3.50288353073508	-0.510336041927707	0.609816056455809	NA
TRINITY_DN101975_c0_g1	1.31914988833292	-2.18915054910454	2.12048368158527	-1.03238264369379	0.301892899414148	NA
TRINITY_DN101975_c0_g2	4.59443198932507	-0.640128488431135	1.15639151750259	-0.553556886869593	0.579882138472356	0.826281908857765
TRINITY_DN101976_c0_g1	1.61691883793468	-1.66804607732133	1.90842758268968	-0.87404211323043	0.382095319873744	0.687282898446449
TRINITY_DN10198_c1_g1	23.9441986103632	-0.308832690763363	0.530687277296618	-0.581948548562521	0.560601337885516	0.813719130904472
TRINITY_DN101981_c0_g1	0.183751526299401	-0.74817402079081	3.53381767011886	-0.211718342776198	0.832326777019511	NA
TRINITY_DN101982_c0_g1	0.0978547164405475	-0.267283681126378	3.53381767011886	-0.0756359569387144	0.939708728886925	NA
TRINITY_DN101984_c0_g1	0.622442676614269	3.3863898956224	3.09540490452074	1.09400546942233	0.273952579429962	NA
TRINITY_DN101985_c0_g1	0.196243777323694	0.69450100184343	3.53381767011886	0.196529947686879	0.84419539482955	NA
TRINITY_DN101986_c0_g1	0.201187258347022	0.694501001843429	3.53381767011886	0.196529947686879	0.84419539482955	NA
TRINITY_DN101987_c0_g1	0.520598756023558	3.11978369432261	3.40840189544126	0.915321546586192	0.360022850908363	NA
TRINITY_DN101988_c0_g1	1.76182858753153	-0.665950779978461	1.79757911715981	-0.370470914810509	0.711031643935817	0.893491507688686
TRINITY_DN101989_c0_g1	0.203687841181423	1.9108965797797	3.49430370285162	0.546860474154052	0.58447459244574	NA
TRINITY_DN10199_c0_g1	13.8319782686928	0.85979359088459	0.564704070729467	1.52255603501129	0.127869816228257	0.384871375781313
TRINITY_DN10199_c1_g1	0.203687841181423	1.9108965797797	3.49430370285162	0.546860474154052	0.58447459244574	NA
TRINITY_DN10199_c1_g2	0.799006688057074	0.354849524996662	2.49840319545381	0.142030527995785	0.887055892263896	NA
TRINITY_DN10199_c4_g1	3.80992980761195	1.59433797689761	1.21485997069671	1.31236357716459	0.18939749008217	0.481729736498396
TRINITY_DN10199_c5_g1	0.795975595288789	3.74024940949998	2.8157917110506	1.32831181895356	0.184075116869785	NA
TRINITY_DN101992_c0_g1	7.45108888061786	-0.0190679403075566	0.768184207074603	-0.0248220936227927	0.980196868323935	0.994223724223757
TRINITY_DN101994_c0_g1	1.57984784575287	0.586862725675173	2.01245740055928	0.291614980526832	0.770581020249663	0.919065371634373
TRINITY_DN101997_c0_g1	0.698431031015185	0.638431913088154	2.83702965567145	0.225035332927126	0.82195178741879	NA
TRINITY_DN101999_c0_g1	0.40359861814472	0.961457064573711	3.44888781353427	0.278773076004595	0.780418977888437	NA
TRINITY_DN101999_c2_g1	0.514267790120121	3.15864740939182	3.29911051948488	0.957423945253283	0.338353317147551	NA
TRINITY_DN102_c0_g1	0	NA	NA	NA	NA	NA
TRINITY_DN102_c1_g1	24.2447070747205	0.299771128742343	0.463655607917725	0.646538343596475	0.517930773329506	0.786711630430132
TRINITY_DN1020_c0_g1	21.6469606778754	-2.54139643625389	0.673513548478789	-3.77334122230198	0.000161075745536176	0.00206216762211788
TRINITY_DN1020_c0_g2	80.6418507089239	0.536661007987375	0.272894695294205	1.96654979829786	0.0492351358938935	0.215838442679743
TRINITY_DN1020_c1_g1	32.7727158514965	-0.194547780449055	0.398180548766531	-0.488591873841448	0.625130667250168	0.85165116723154
TRINITY_DN1020_c1_g2	85.2188233450469	-0.1318728190324	0.390222015128162	-0.337943052723688	0.735406102808137	0.903507679781669
TRINITY_DN1020_c10_g1	0.599095911093777	0.991089569687572	3.2524529954045	0.304720643492132	0.760578925668384	NA
TRINITY_DN1020_c2_g1	66.3067591515626	-0.541154250456526	0.270534754106924	-2.00031323976455	0.0454664502545182	0.204900041791807
TRINITY_DN1020_c3_g1	74.3095496190896	-0.349302964485045	0.285282723392354	-1.22440980768626	0.22079767132563	0.523181245344616
TRINITY_DN1020_c4_g1	0.970035251379234	2.1563506680244	2.11751621497061	1.01833962487712	0.308516583558622	NA
TRINITY_DN1020_c5_g1	61.4055514522302	-0.619756028948017	0.353799835509928	-1.75171372834238	0.0798230450793918	0.29220062204787
TRINITY_DN1020_c6_g1	1.25025441058533	-1.24014095284088	2.10099727156287	-0.590263000160096	0.555014340937962	NA
TRINITY_DN1020_c6_g2	0.281606242739948	-1.17802993876288	3.53009559895713	-0.33371049189458	0.738598031633211	NA
TRINITY_DN1020_c8_g1	3.49753862127218	0.495452169750813	1.06594814944863	0.464799502684149	0.642075043952172	0.860464640786109
TRINITY_DN1020_c9_g1	0.701364111548564	-0.154739863046823	2.8755246480773	-0.0538127409724305	0.957084358401005	NA
TRINITY_DN10200_c0_g1	164.760575344672	0.676558484860796	0.203299357839563	3.32789287703857	0.00087505507358207	0.00912242971944422
TRINITY_DN10200_c1_g1	0.275627289449101	-1.15832875548807	3.53094982536581	-0.32805018841299	0.742873715541894	NA
TRINITY_DN10200_c1_g2	1.59179700119188	-0.427208639839526	2.07148868947774	-0.206232668326677	0.836609170664015	0.947487469669748
TRINITY_DN10200_c2_g1	2.77871496651196	-0.745985968274205	1.37011524564397	-0.544469504040577	0.586118428435477	0.830036646695424
TRINITY_DN102001_c0_g1	0.851260763884913	3.2031186986884	2.52402477326423	1.26905200480497	0.204422516625413	NA
TRINITY_DN102004_c0_g1	0.788504322608766	0.473262546878317	2.73768613388641	0.172869541552039	0.862753973491368	NA
TRINITY_DN102007_c0_g1	0.386081690702744	-1.55578709587619	3.51266268702533	-0.442908196572014	0.657832138495132	NA
TRINITY_DN102008_c0_g1	0.942859310583961	-0.741875891983987	2.62181967424657	-0.282962211044197	0.777205804846785	NA
TRINITY_DN102009_c0_g1	0.417472056695974	2.85889790288029	3.42332046084045	0.835124241385922	0.403647759088267	NA
TRINITY_DN102009_c0_g2	1.20916633574097	1.52625982972226	2.13033396289181	0.716441579727929	0.473718728304213	NA
TRINITY_DN10201_c0_g1	472.101827007242	2.42014759046729	0.155009255081937	15.6129231715101	5.94495944863364e-55	1.34241757395877e-52
TRINITY_DN10201_c0_g2	8.83095893704554	2.24410842691332	0.831219352368841	2.69977884961169	0.00693855816996619	0.0514076454086085
TRINITY_DN10201_c0_g3	20.9255924830065	1.85842446510157	0.542819926913176	3.42364819889676	0.000617865515802358	0.00674986219868316
TRINITY_DN102010_c0_g1	0.364102023514227	0.213610662178998	3.53381767011886	0.0604475618493959	0.951799179006832	NA
TRINITY_DN102011_c0_g1	0.426914792204225	-0.356421208959205	3.5237170897896	-0.101149212572138	0.919432012353644	NA
TRINITY_DN102012_c0_g1	0	NA	NA	NA	NA	NA
TRINITY_DN102013_c0_g1	0.417472056695974	2.85889790288029	3.42332046084045	0.835124241385922	0.403647759088267	NA
TRINITY_DN102017_c0_g1	0.301754697554008	0.213610662178998	3.53381767011886	0.0604475618493959	0.951799179006832	NA
TRINITY_DN102018_c0_g1	0.573714987363506	0.206695425529884	3.08154747810216	0.0670752039352584	0.946521833821967	NA
TRINITY_DN10202_c0_g1	0.307429370037994	1.45375342948596	3.49272811060256	0.416222901826492	0.677246902856742	NA
TRINITY_DN102021_c0_g1	0	NA	NA	NA	NA	NA
TRINITY_DN102021_c0_g2	0.0986933416900075	-0.267283681126379	3.53381767011886	-0.0756359569387145	0.939708728886925	NA
TRINITY_DN102022_c0_g1	4.28156368011913	0.165111528288975	0.987739262541215	0.167161045987159	0.867243333901422	0.959575131688832
TRINITY_DN102024_c0_g1	0.422925849173714	0.962046183306055	3.38954317849249	0.283827681975106	0.776542439387886	NA
TRINITY_DN102025_c0_g1	0.208736028347987	1.93464465044346	3.49272831620978	0.553906423658764	0.579642888697515	NA
TRINITY_DN102026_c0_g1	1.25421760379823	2.60695334529405	2.08789362515383	1.24860448534679	0.211809771004287	NA
TRINITY_DN10203_c0_g1	0.381138209679416	-1.5415957360605	3.51327621340839	-0.438791498993736	0.660812620599984	NA
TRINITY_DN10203_c0_g2	1.73988685962759	-0.65014268460038	1.94749454864076	-0.333835432327213	0.738503744613014	0.904998791025092
TRINITY_DN102030_c0_g1	0.600154894110177	0.150674703451821	3.28871361728207	0.0458156960399442	0.963457148316995	NA
TRINITY_DN102032_c0_g1	0	NA	NA	NA	NA	NA
TRINITY_DN10204_c0_g1	1.32589838404714	2.69120979791188	2.2110208869605	1.2171797262447	0.223535842065683	NA
TRINITY_DN102042_c0_g1	0.104368014173993	1.17539134150786	3.53381767011886	0.332612333524362	0.739426932184817	NA
TRINITY_DN102044_c0_g1	0.948774560365479	0.0806164851196999	2.24771669629355	0.0358659457629314	0.971389249731671	NA
TRINITY_DN102045_c0_g1	1.09683348390381	-1.93237290931814	2.1872239522538	-0.883481962296065	0.376975924027348	NA
TRINITY_DN102046_c0_g1	0.104368014173993	1.17539134150786	3.53381767011886	0.332612333524362	0.739426932184817	NA
TRINITY_DN102047_c0_g1	0.813718751857787	1.75270912634374	2.45006735402912	0.715371813538684	0.474379324539375	NA
TRINITY_DN102048_c0_g1	0.512802679553239	2.37494579171281	3.07618249393535	0.772043204977268	0.440088838674945	NA
TRINITY_DN102049_c0_g1	1.18675975789865	1.41219386668324	2.37575744672606	0.594418369025564	0.552232325514042	NA
TRINITY_DN10205_c0_g1	11.7872221938806	-0.449591728543039	0.653443286243441	-0.688034811907981	0.491430859510919	0.769486751883879
TRINITY_DN10205_c0_g2	0.275627289449101	-1.15832875548807	3.53094982536581	-0.32805018841299	0.742873715541894	NA
TRINITY_DN10205_c0_g3	0.496855568821381	1.48785520414026	3.45264440269264	0.430932071365333	0.666517763077588	NA
TRINITY_DN10205_c1_g1	1.6592764219405	0.328231945382192	1.96773031985963	0.166807383140595	0.867521609177866	0.959696575442526
TRINITY_DN10205_c1_g2	5.86467793677951	-1.95828568604761	1.04487364075532	-1.87418421679391	0.0609050387717614	0.248141038634901
TRINITY_DN10205_c2_g1	1.70541076346967	-3.64847699277791	1.89751109085738	-1.922769785303	0.0545089682512697	0.230752751520048
TRINITY_DN102050_c0_g1	0.0986933416900075	-0.267283681126379	3.53381767011886	-0.0756359569387145	0.939708728886925	NA
TRINITY_DN102050_c0_g2	0.530247072991047	-1.97100243113296	3.44454523982059	-0.572209767590573	0.567179870984263	NA
TRINITY_DN102056_c0_g1	0.39141886576219	-1.57097736339797	3.51201223217306	-0.447315458928777	0.654647306799902	NA
TRINITY_DN102057_c0_g1	4.15861969666009	1.24404967091167	1.04939498882867	1.18549229237341	0.235822860322194	0.541298348316269
TRINITY_DN10206_c0_g1	2.89199662059562	-1.50525306967838	1.58743020266669	-0.94823260080962	0.343011054036428	0.65217479003038
TRINITY_DN102060_c0_g1	1.21597174556804	4.36801113670326	2.35394272829852	1.85561487295001	0.0635084722209578	NA
TRINITY_DN102060_c0_g2	0.782095859384387	3.08020179136003	2.41120071826752	1.27745557141887	0.201441456204078	NA
TRINITY_DN102062_c0_g1	1.89531358910047	2.2370782908636	1.81837296561235	1.23026372101295	0.218598365039569	0.520117933595668
TRINITY_DN102063_c0_g1	4.1909709878981	0.97532007704364	1.31957685770263	0.739115778933607	0.459836696220892	0.747547920016796
TRINITY_DN102069_c0_g1	0	NA	NA	NA	NA	NA
TRINITY_DN10207_c0_g1	537.259109187125	0.614623470061661	0.15556903324297	3.95080857192017	7.78876052838759e-05	0.00107195498485244
TRINITY_DN10207_c0_g2	107.589087521715	-0.0332011856964766	0.630473137723238	-0.0526607458905745	0.958002215845018	0.986814417877231
TRINITY_DN10207_c0_g3	0.775937717978047	0.425302151302524	2.53895282073647	0.167510852438431	0.866968109164909	NA
TRINITY_DN10207_c0_g4	7.48739926270763	0.921331065348722	0.836432009754838	1.10150144256049	0.270678477001696	0.580647561964839
TRINITY_DN10207_c1_g1	4.6755704820766	-0.349568262001397	1.00102482308283	-0.349210383139991	0.726931371689816	0.900373141630696
TRINITY_DN102070_c0_g1	0.0986933416900075	-0.267283681126379	3.53381767011886	-0.0756359569387145	0.939708728886925	NA
TRINITY_DN102071_c0_g1	0.203687841181423	1.9108965797797	3.49430370285162	0.546860474154052	0.58447459244574	NA
TRINITY_DN102071_c0_g2	0.558072157438509	-2.06426754191002	3.37992064218822	-0.610744381434226	0.541368819428881	NA
TRINITY_DN102074_c0_g1	0.195709432881095	-0.74817402079081	3.53381767011886	-0.211718342776198	0.832326777019511	NA
TRINITY_DN102075_c0_g1	1.36935867595442	2.18209748643809	1.95756925255146	1.11469746656165	0.264980087038521	0.574570714722166
TRINITY_DN102075_c0_g2	2.0002559545544	-0.90682568746546	1.74355748469953	-0.52010082571022	0.60299330292602	0.839736936079881
TRINITY_DN102077_c0_g1	0.806751351748278	0.450892611290952	2.34691057319775	0.192121769120753	0.847646823246409	NA
TRINITY_DN10208_c0_g1	2.53800874580195	1.59756366966955	1.46081905681278	1.09360817975302	0.274126860200784	0.584315186822754
TRINITY_DN102088_c0_g1	0.491273037212218	0.50203441948565	3.2282771986189	0.155511558827856	0.876418042169974	NA
TRINITY_DN10209_c0_g1	5.23809842288708	0.393527099809597	1.040797082771	0.378101655283158	0.705355078701258	0.891164061193806
TRINITY_DN10209_c0_g2	1.33912951649466	-1.32515269695376	2.05317094430177	-0.645417616410118	0.518656590294475	NA
TRINITY_DN102090_c0_g1	0.101843920590711	1.17539134150786	3.53381767011886	0.332612333524363	0.739426932184817	NA
TRINITY_DN102092_c0_g1	0.294937119013701	0.213610662178998	3.53381767011886	0.0604475618493958	0.951799179006832	NA
TRINITY_DN102093_c0_g1	0.183751526299401	-0.74817402079081	3.53381767011886	-0.211718342776198	0.832326777019511	NA
TRINITY_DN102094_c0_g1	0.759043819655579	-1.25633802187148	2.66187834810324	-0.471974244340168	0.63694517252331	NA
TRINITY_DN102099_c0_g1	0.291493204786604	-1.21015477565944	3.52872445949789	-0.342943970136914	0.731640612005232	NA
TRINITY_DN1021_c0_g1	101.015177913292	-0.108325846427361	0.250821169429139	-0.431884783385339	0.665825154735577	0.871925385256805
TRINITY_DN1021_c1_g1	0.193719683740412	0.69450100184343	3.53381767011886	0.196529947686879	0.84419539482955	NA
TRINITY_DN1021_c2_g1	4.21489635312534	1.08391530235848	0.92849147444746	1.16739392034107	0.24305132520961	0.549182757888773
TRINITY_DN1021_c3_g1	1.52497874796285	-0.367867064691322	1.7769844110095	-0.207017609390472	0.835996106081165	0.947306676168266
TRINITY_DN1021_c4_g1	0.607286459326143	1.88136945700477	2.91348656541983	0.645745025679797	0.518444495779377	NA
TRINITY_DN1021_c5_g1	0.913877204114677	2.00236349223305	2.31946429874017	0.86328705008335	0.387979662439425	NA
TRINITY_DN10210_c0_g1	1.08360085778936	-3.01614712858359	2.34551971025602	-1.28591847486729	0.198471515271323	NA
TRINITY_DN10210_c1_g1	12.0920843049913	1.079650266171	0.638151295323231	1.69184059341937	0.0906763714041014	0.316069876235347
TRINITY_DN10210_c2_g1	0.783924440969122	-2.54655802377703	2.9976673054637	-0.849513226212777	0.39559577374198	NA
TRINITY_DN10210_c3_g1	2.54056797648467	2.42532541514558	1.32676854215424	1.82799436230802	0.0675503977583543	0.264586882282408
TRINITY_DN10210_c4_g1	0.611191740436385	2.6967367647505	2.87282360055918	0.938706004860721	0.347881709547321	NA
TRINITY_DN10210_c5_g1	0.44890975793975	2.91570879788999	3.41984609636349	0.852584799354108	0.393889595058021	NA
TRINITY_DN10210_c6_g1	0.557233532189049	-2.06233171780447	3.38160448011861	-0.609867809771808	0.541949377784677	NA
TRINITY_DN102104_c0_g1	0.499141380934023	-0.618571305257508	3.5116136700606	-0.176150158695229	0.860175976011946	NA
TRINITY_DN102106_c0_g1	0.938655375007541	-1.5609051246974	2.48104022629174	-0.629133340183843	0.529261764996838	NA
TRINITY_DN102107_c0_g1	2.05526804071698	2.01846402881799	1.66221971448278	1.214318426879	0.224626151725179	0.527793544601866
TRINITY_DN102107_c0_g2	1.01846271665599	3.52300035200426	2.35460061237639	1.49621992514843	0.134596353871277	NA
TRINITY_DN102109_c0_g1	0	NA	NA	NA	NA	NA
TRINITY_DN102109_c0_g2	0.203687841181423	1.9108965797797	3.49430370285162	0.546860474154052	0.58447459244574	NA
TRINITY_DN10211_c0_g1	21.4124343624188	-1.10464935138302	0.574214398920077	-1.92375766518661	0.0543849661893632	0.230467948148753
TRINITY_DN102113_c0_g1	0.195709432881095	-0.74817402079081	3.53381767011886	-0.211718342776198	0.832326777019511	NA
TRINITY_DN102114_c0_g1	0.39477336676003	-1.58035656605868	3.51161381513855	-0.45003711947076	0.652683675659302	NA
TRINITY_DN102114_c0_g2	1.400370143733	1.46740290137357	1.88299148282399	0.779293435344091	0.435806880825145	0.730250853322278
TRINITY_DN102116_c0_g1	0.201187258347022	0.694501001843429	3.53381767011886	0.196529947686879	0.84419539482955	NA
TRINITY_DN102117_c0_g1	0.208736028347987	1.93464465044346	3.49272831620978	0.553906423658764	0.579642888697515	NA
TRINITY_DN102118_c0_g1	0.203687841181423	1.9108965797797	3.49430370285162	0.546860474154052	0.58447459244574	NA
TRINITY_DN10212_c0_g1	19.4439261540177	1.42331887344621	0.636953535572731	2.23457252995134	0.0254454259508106	0.138281483268012
TRINITY_DN10212_c1_g1	0.407375682362846	2.82644683335708	3.425365096693	0.825151992144097	0.40928530513256	NA
TRINITY_DN102120_c0_g1	4.85430195744396	-0.474113308739349	1.02545136898994	-0.462345970834623	0.643833237989403	0.861030990483953
TRINITY_DN102122_c0_g1	0.859649171289828	-2.68608346704759	2.65630955103266	-1.01120875238481	0.31191652762218	NA
TRINITY_DN102123_c0_g1	0	NA	NA	NA	NA	NA
TRINITY_DN102125_c0_g1	1.58423099942577	-0.672612603031114	1.66216516951993	-0.404660508693837	0.685727074401174	0.881874408486574
TRINITY_DN102127_c0_g1	0.404979805671681	1.96874587421846	3.45264470326752	0.570213863116374	0.56853265456956	NA
TRINITY_DN10213_c0_g1	3.72688073948317	-1.9206647400568	1.36152618697706	-1.41067043618248	0.158341812071382	0.434395230128606
TRINITY_DN102131_c0_g1	0.0918757631497003	-0.267283681126378	3.53381767011886	-0.0756359569387144	0.939708728886925	NA
TRINITY_DN102132_c0_g1	0.484363317797088	0.562707945368568	3.48982585289616	0.161242414116906	0.871902476512786	NA
TRINITY_DN102135_c0_g1	0.919772234365603	2.01385118534951	2.76318934809684	0.728814037567336	0.466115423578657	NA
TRINITY_DN102136_c0_g1	0.609184067592003	1.01477122706114	3.2322894586317	0.313948128733097	0.753560435534156	NA
TRINITY_DN102138_c0_g1	0.566166217362541	-0.84542212304645	3.11688053140708	-0.271239822806039	0.786206586398028	NA
TRINITY_DN10214_c0_g1	0.516791883703403	3.16527906669022	3.29273225749076	0.961292573815986	0.336405080791956	NA
TRINITY_DN10214_c1_g1	0.871640294489201	-0.585796111511896	2.66526334011153	-0.2197892053276	0.826035326984606	NA
TRINITY_DN10214_c2_g1	0	NA	NA	NA	NA	NA
TRINITY_DN102140_c0_g1	0.197386683380015	-0.74817402079081	3.53381767011886	-0.211718342776198	0.832326777019511	NA
TRINITY_DN102141_c0_g1	4.77588425031109	2.31152513985125	1.20122407536391	1.92430803482771	0.0543159840511431	0.230261167170409
TRINITY_DN102142_c0_g1	0.104368014173993	1.17539134150786	3.53381767011886	0.332612333524363	0.739426932184817	NA
TRINITY_DN102143_c0_g1	0.104368014173993	1.17539134150786	3.53381767011886	0.332612333524363	0.739426932184817	NA
TRINITY_DN102144_c0_g1	0.203687841181423	1.9108965797797	3.49430370285162	0.546860474154052	0.58447459244574	NA
TRINITY_DN102145_c0_g1	1.53651619987467	-1.55607742730685	1.98701795008789	-0.783121977955973	0.433555486148294	0.728750563299128
TRINITY_DN102147_c0_g1	0.488879888166619	-1.86950427389778	3.22616106712656	-0.579482621914747	0.562263569162923	NA
TRINITY_DN102147_c0_g2	0.206211934764705	1.92281709237333	3.49351002979513	0.550396900531036	0.582047174098508	NA
TRINITY_DN102148_c0_g1	0.0918757631497003	-0.267283681126378	3.53381767011886	-0.0756359569387144	0.939708728886925	NA
TRINITY_DN102149_c0_g1	0.751647042366359	-2.4230819040689	3.3589249986763	-0.721386129497918	0.470671978137654	NA
TRINITY_DN10215_c0_g1	20.2326178516073	0.350158412333865	0.498946158882442	0.701795987603476	0.482806401404425	0.763842639773293
TRINITY_DN10215_c0_g2	374.063540111435	2.24441231511527	0.174329419435876	12.8745470637034	6.2605261124158e-38	8.0339997390149e-36
TRINITY_DN10215_c1_g1	1.94745094563075	1.7701822134486	1.72174078764686	1.02813514447082	0.303886260876503	0.615088770973406
TRINITY_DN10215_c10_g1	0.173532918674519	1.17539134150786	3.53381767011886	0.332612333524363	0.739426932184817	NA
TRINITY_DN10215_c11_g1	0	NA	NA	NA	NA	NA
TRINITY_DN10215_c2_g1	81.6505465778088	-0.623591283333533	0.279789131566474	-2.22879023156543	0.0258278652046521	0.139788335207663
TRINITY_DN10215_c6_g1	0.104368014173993	1.17539134150786	3.53381767011886	0.332612333524363	0.739426932184817	NA
TRINITY_DN10215_c7_g1	220.110258963484	0.0129561429224524	0.182277484094353	0.071079228390852	0.943334699692887	0.982914726375393
TRINITY_DN10215_c8_g1	2.08412394385725	-3.9597519963615	2.14520511433638	-1.84586171732415	0.0649122865151057	0.258504347383541
TRINITY_DN10215_c9_g1	2.166401316276	-0.979595416969302	1.49497841075496	-0.655257233095832	0.512302150860923	0.782720855034327
TRINITY_DN102151_c0_g1	0.759990607246189	-0.32785498739731	3.04890482945869	-0.107532050272464	0.91436690028414	NA
TRINITY_DN102154_c0_g1	0.195709432881095	-0.74817402079081	3.53381767011886	-0.211718342776198	0.832326777019511	NA
TRINITY_DN102155_c0_g1	0	NA	NA	NA	NA	NA
TRINITY_DN102156_c0_g1	0.183751526299401	-0.74817402079081	3.53381767011886	-0.211718342776198	0.832326777019511	NA
TRINITY_DN102156_c0_g2	0.948488995008038	2.03129876519772	2.0317714081883	0.999767373933564	0.317423098352808	NA
TRINITY_DN102157_c0_g1	0.0978547164405475	-0.267283681126378	3.53381767011886	-0.0756359569387144	0.939708728886925	NA
TRINITY_DN10216_c0_g1	0.101843920590711	1.17539134150786	3.53381767011886	0.332612333524362	0.739426932184817	NA
TRINITY_DN10216_c0_g2	1.53211485299165	0.795414258317697	1.64127039375018	0.484633282453986	0.627936500350023	0.853095257216576
TRINITY_DN102160_c0_g1	0.599934536343237	0.994346042014961	2.9831583766183	0.333319896727088	0.738892821885906	NA
TRINITY_DN102160_c1_g1	8.47437311543959	1.44040365795531	0.857029959605847	1.6806923046398	0.0928226961066564	0.320513719837991
TRINITY_DN102160_c2_g1	0.197386683380015	-0.74817402079081	3.53381767011886	-0.211718342776198	0.832326777019511	NA
TRINITY_DN102160_c3_g1	0.101843920590711	1.17539134150786	3.53381767011886	0.332612333524363	0.739426932184817	NA
TRINITY_DN102162_c1_g1	0.313533158582038	-1.27952124125087	3.52568356333797	-0.362914373415712	0.716668849291986	NA
TRINITY_DN102164_c0_g1	0.414947963112692	2.85083979613903	3.42382404475234	0.832647869422052	0.405043353134315	NA
TRINITY_DN102165_c0_g1	0.395408069912354	-0.254955093551244	3.52844653154348	-0.0722570375580316	0.94239735434405	NA
TRINITY_DN102166_c0_g1	0.496216518235546	0.486565961101197	3.21818591898568	0.151192620112686	0.879823771672082	NA
TRINITY_DN10217_c0_g1	26.8342124223204	-1.06399378250452	0.478577451561373	-2.22324261001685	0.0261994450364255	0.141246043901611
TRINITY_DN102172_c0_g1	0	NA	NA	NA	NA	NA
TRINITY_DN102173_c0_g1	0.850180640942414	-2.67047982686355	2.7328617878843	-0.977173393364672	0.328483317762919	NA
TRINITY_DN102174_c0_g1	0.104368014173993	1.17539134150786	3.53381767011886	0.332612333524362	0.739426932184817	NA
TRINITY_DN102176_c0_g1	0.104368014173993	1.17539134150786	3.53381767011886	0.332612333524363	0.739426932184817	NA
TRINITY_DN102177_c0_g1	0	NA	NA	NA	NA	NA
TRINITY_DN102178_c0_g1	0.104368014173993	1.17539134150786	3.53381767011886	0.332612333524362	0.739426932184817	NA
TRINITY_DN102179_c0_g1	0.31310404252198	2.44963654430428	3.4526450038425	0.709495630618857	0.478016962003143	NA
[truncated: 168,849 more rows]
