# Supplementary material for: Systemic paralogy and function of retinal determination network homologs in arachnids
Source: BMC Genomics. 2020 Nov 23;21:811. doi: 10.1186/s12864-020-07149-x (PMC7681978; doi:10.1186/s12864-020-07149-x)
Supplement: Supplementary file 5 — Additional file 5. Dataset S2: Dataset for the differential gene expression analyses. DESeq2 dataset (DESeq (dds); filtered for padj > 0.5) of the DGE analysis of Comparison 1, 2.1 and 2.2 (see “Material and Methods” for explanation). run_ddseq2.r: custom R script used to run all three analysis. (.zip). Available at: https://datadryad.org/stash/share/xb2VW4o80AmId3mLFZB07Ho7rHxPx-htK9q5J_-2miM; doi:https://doi.org/10.5061/dryad.xgxd254d1 [file 12864_2020_7149_MOESM5_ESM.zip › Additional_file5_Dataset_S2_DESeq_results/run_ddseq2_supp.r]

library(DESeq2)
library(readr)
library(docstring)
library(tximport)
library(EnhancedVolcano)
library(grid)
library(gridExtra)

##FUNCTION DEFINITIONS

runDGE <- function(quantfiles, conditions,tx2genefile, reftreat) {
    #' run the differential gene expression analysis
    #'
    #' @description This function runs DESEseq pipeline from salmon files using a list of the condition and transcript to genes annotations.
    #' @param quanfiles A list of paths to the salmon quantification files
    #' @param conditions  A list of strings of the same lenght that the quantfiles identifying  the experimental condition in each quantfile.The order in this list should mathch the order in quantfiles.
    #' @param tx2genefile The path  to the CSV file with the association of transcripts to gene
    #' @param reftreat identify the treatment of condition that would be used as the bases for the DGE comparisons (denominator) (e.g. "control")
    
    files <- quantfiles
    fnames <- lapply(files, function(n) gsub("\\..+", "", n))
    names(files)<- fnames
    tx2gene <- read.csv(tx2genefile,header=FALSE)
    sampleTable <- data.frame(condition = factor(conditions))
    txi.salmon <- tximport(files, type = "salmon", tx2gene = tx2gene)
    dds <- DESeqDataSetFromTximport(txi.salmon, sampleTable, ~condition)
    dds$condition <-  relevel(dds$condition, ref = reftreat)
    DESeq.ds<- DESeq(dds)
    DGE.results <- results(DESeq.ds, independentFiltering = TRUE , alpha = 0.05)
    return(DGE.results) 
}


Volcano <- function(DGEresult, listofgenes, ptitle){
    p1 <-EnhancedVolcano(DGEresult,
                         lab = rownames(DGEresult), 
                         selectLab=listofgenes,
                         x='log2FoldChange',
                         y = 'padj',
                         ylim =c(0,25),
                         subtitle = '',
                         legendPosition = '',
                         pCutoff=0.05,
                         FCcutoff=1,
                         boxedLabels = TRUE,
                         drawConnectors = TRUE,
                         colConnectors = 'blue3',
                         widthConnectors = 0.5,
                         col=c('gray70', 'gray70', 'gray70', 'red'),
                         title = ptitle,
                         caption="")
    return(p1)
}


barlogFold <- function(CSVfile){
    data <- read.csv(CSVfile, header=TRUE)
    basicplot <- ggplot(data, aes(x = Gene, y= log2FoldChange)) +
        geom_bar(stat="identity") +
        ylim(-7.5,4)+
        geom_errorbar(aes(ymin=log2FoldChange-lfcSE, ymax= log2FoldChange+lfcSE)) +
        theme_minimal(base_size = 18)
    return (basicplot)
}


                                        #MAIN-LOG#
#1. LIST SALMON QUANT FILES
stages.ioT <-c("CIoaTrans_index/Cioa21-2-1_salmonCioTrans.quant","CIoaTrans_index/Cioa21-2-2_salmonCioTrans.quant","CIoaTrans_index/Cioa21-2-3_salmonCioTrans.quant","CIoaTrans_index/Cioa21-3-1_salmonCioTrans.quant","CIoaTrans_index/Cioa21-3-2_salmonCioTrans.quant","CIoaTrans_index/Cioa21-3-3_salmonCioTrans.quant","CIoaTrans_index/Cioa21-4-1_salmonCioTrans.quant","CIoaTrans_index/Cioa21-4-2_salmonCioTrans.quant","CIoaTrans_index/Cioa21-4-3_salmonCioTrans.quant")


stages.isT <-c("CisrTrans_index/Cioa21-2-1_salmonCisrTrans.quant", "CisrTrans_index/Cioa21-2-2_salmonCisrTrans.quant", "CisrTrans_index/Cioa21-2-3_salmonCisrTrans.quant", "CisrTrans_index/Cioa21-3-1_salmonCisrTrans.quant", "CisrTrans_index/Cioa21-3-2_salmonCisrTrans.quant", "CisrTrans_index/Cioa21-3-3_salmonCisrTrans.quant", "CisrTrans_index/Cioa21-4-1_salmonCisrTrans.quant", "CisrTrans_index/Cioa21-4-2_salmonCisrTrans.quant", "CisrTrans_index/Cioa21-4-3_salmonCisrTrans.quant")

species2.isT <- c("CisrTrans_index/Cioa21-2-1_salmonCisrTrans.quant", "CisrTrans_index/Cioa21-2-2_salmonCisrTrans.quant", "CisrTrans_index/Cioa21-2-3_salmonCisrTrans.quant", "CisrTrans_index/Cioa21-3-1_salmonCisrTrans.quant", "CisrTrans_index/Cioa21-3-2_salmonCisrTrans.quant", "CisrTrans_index/Cioa21-3-3_salmonCisrTrans.quant","CisrTrans_index/Cisr51-4-1_salmonCisrTrans.quant", "CisrTrans_index/Cisr51-4-2_salmonCisrTrans.quant", "CisrTrans_index/Cisr51-4-3_salmonCisrTrans.quant", "CisrTrans_index/Cisr51-6-1_salmonCisrTrans.quant", "CisrTrans_index/Cisr51-6-2_salmonCisrTrans.quant", "CisrTrans_index/Cisr51-6-3_salmonCisrTrans.quant")

species2.ioT <-c("CIoaTrans_index/Cioa21-2-1_salmonCioTrans.quant","CIoaTrans_index/Cioa21-2-2_salmonCioTrans.quant","CIoaTrans_index/Cioa21-2-3_salmonCioTrans.quant","CIoaTrans_index/Cioa21-3-1_salmonCioTrans.quant","CIoaTrans_index/Cioa21-3-2_salmonCioTrans.quant","CIoaTrans_index/Cioa21-3-3_salmonCioTrans.quant","CIoaTrans_index/Cisr51-4-1_salmonCioTrans.quant","CIoaTrans_index/Cisr51-4-2_salmonCioTrans.quant","CIoaTrans_index/Cisr51-4-3_salmonCioTrans.quant","CIoaTrans_index/Cisr51-6-1_salmonCioTrans.quant","CIoaTrans_index/Cisr51-6-2_salmonCioTrans.quant","CIoaTrans_index/Cisr51-6-3_salmonCioTrans.quant")


#2. LIST THE TREATMET CATEGORIES EACH FILE EACH QUANT FILE REPRESENSTS
by.stages <-c("early","early","early","early","early","early","late","late","late")

by.species2 <- c("Cioa", "Cioa","Cioa","Cioa", "Cioa","Cioa", "Cisr", "Cisr","Cisr","Cisr","Cisr","Cisr")

# The following list of genes is used to label specifc genes in the volcano and barplots
genesCIO <-c("atlB","dac-1","dac-2","eya","eyg","eylA","eylB","optix-1","otd-1","otd-2","so-1")

genesISR <-c("atlA", "atlB","dac-1","dac-2","eya","eyg","eylA","eylB","optix-1", "optix-2", "otd-1","otd-2","so-1", "so-2")

genesExtra<- c("C-opsin", "r-opsin", "Peropsin", "Arrestin-2", "Arrestin-2-like-A", "Arrestin-2-like-B")

#3. RUN DGE ANALYSIS, SAVE RESULTS TO CSV FILE AND PLOT A VOLCANO
##3.1 RESULTS USING THE TRANSCRIPTOME OF C IOANNITICUS AS INDEX FOR SALMON QUANTIFICATION
dge.stages.CioT <-runDGE(stages.ioT, by.stages,"tranx2gene_Cio_transc.txt", "early")

dge.specie.CioT <-runDGE(specie.ioT, by.species2,"tranx2gene_Cio_transc.txt", "Cioa")

write.csv(dge.stages.CioT, "StagesDGE_mapto_CioTrans.csv")
write.csv(dge.specie.CioT, "SpeciesDGE_mapto_CioTrans.csv")

pdf("VOLCANO_StagesDGE_mapto_CioTrans.pdf") 
Volcano(dge.stages.CioT, genesCIO, "Stages DGE ref=early Cioa | Cioa transc.")
dev.off()

pdf("VOLCANO_SpeciesDGE_mapto_CioTrans.pdf") 
Volcano(dge.specie.CioT, genesCIO, "Cioa vs Cisr, ref=Cioa |  Cioa transc.")
dev.off()


pdf("VOLCANO_StagesDGE_mapto_CioTrans_opsins.pdf") 
Volcano(dge.stages.CioT, genesExtra, "Stages DGE ref=early Cioa | Cioa transc.")
dev.off()

pdf("VOLCANO_SpeciesDGE_mapto_CioTrans_opsins.pdf") 
Volcano(dge.specie.CioT, genesExtra, "Cioa vs Cisr, ref=Cioa |  Cioa transc.")
dev.off()


##3.3 RESULTS USING THE TRANSCRIPTOME OF C ISRAELENSIS AS INDEX FOR SALMON QUANTIFICATION

dge.stages.CisT <-runDGE(stages.isT, by.stages,"tranx2gene_Cis_transc.txt", "early")

dge.specie.CisT <-runDGE(specie.isT, by.species2,"tranx2gene_Cis_transc.txt", "Cioa")

write.csv(dge.stages.CisT, "StagesDGE_mapto_CisrTrans.csv")
write.csv(dge.specie.CisT, "SpeciesDGE_mapto_CisrTrans.csv")

pdf("VOLCANO_StagesDGE_mapto_CisrTransv2.pdf") 
Volcano(dge.stages.CisT, genesISR, "Stages, ref=early | Cisr transc.")
dev.off()

pdf("VOLCANO_StagesDGE_mapto_CisrTrans_opsins.pdf") 
Volcano(dge.stages.CisT, genesExtra, "Stages, ref=early | Cisr transc.")
dev.off()


pdf("VOLCANO_SpeciesDGE_mapto_CisTransv2.pdf") 
Volcano(dge.specie.CisT, genesISR, "Cioa vs Cisr, ref=Cioa | Cisr transc.")
dev.off()

pdf("VOLCANO_SpeciesDGE_mapto_CisTransv2_opsins.pdf") 
Volcano(dge.specie.CioT, genesExtra, "Cioa vs Cisr, ref=Cioa |  Cisr transc.")
dev.off()


                                        # Bar_plots

pdf("RGDN_SpeciesDGE_mapto_CioTrans.pdf")
barlogFold("RGDN_SpeciesDGE_mapto_CioTrans.bar") + ggtitle("Species  ref=Cioa| CioaTx")
dev.off()

pdf("RGDN_SpeciesDGE_mapto_CisrTransv2.pdf")
barlogFold("RGDN_SpeciesDGE_mapto_CisrTransv2.csv") + ggtitle("Species ref=Cioa | CisrTrx")
dev.off()


pdf("newdac/RGDN_StagesDGE_mapto_CisrTransv2.pdf")
barlogFold("newdac/RGDN_StagesDGE_mapto_CisrTransv2.csv") + ggtitle("Stages, ref=early | CisrTx")
dev.off()


pdf("RGDN_StagesDGE_mapto_CioTrans.pdf")
barlogFold("RGDN_StagesDGE_mapto_CioTrans.bar") + ggtitle("Stages, ref=early | CioaTx")
dev.off()


## Barplots Opsins-Arrestin
pdf("Opsins_DGESpecies_earlyCio_mapto_CioTrans.pdf")
barlogFold("OPSIN_species_CioaT.csv") + ggtitle("Species ref=Cioa | CioaTx")
dev.off()

pdf("Opsins_DGEStages_earlyCio_mapto_CioTrans.pdf")
barlogFold("OPSIN_stages_CioT.csv") + ggtitle("Stages ref=early  |CioaTx")
dev.off()

pdf("Opsins_DGESpecies_earlyCio_mapto_CisTrans.pdf")
barlogFold("OPSIN_species_CisrT.csv") + ggtitle("Species ref=Cioa | CisTx")
dev.off()

pdf("Opsins_DGEStages_earlyCio_mapto_CisTrans.pdf")
barlogFold("OPSIN_stages_CisT.csv") + ggtitle("Stages ref=early | CisTx")
dev.off()
