# Supplementary material for: Systemic paralogy and function of retinal determination network homologs in arachnids
Source: BMC Genomics. 2020 Nov 23;21:811. doi: 10.1186/s12864-020-07149-x (PMC7681978; doi:10.1186/s12864-020-07149-x)
Supplement: Supplementary file 6 — Additional file 6. Dataset S3: Dataset for the GOseq enrichment analyses. This folder contains the complete GOseq results of enriched/depleted (FDR ≤ 0.05) GO terms of up- (Log2FC > 1) and down-regulated (Log2FC < 1) genes in Comparisons 1, 2.1 and 2.2. The twelve spreadsheets (.xls) are named as follows: Comparison#,_UP/DOWN_enriched/depleted. (.zip). Available at: https://datadryad.org/stash/share/xb2VW4o80AmId3mLFZB07Ho7rHxPx-htK9q5J_-2miM; doi:https://doi.org/10.5061/dryad.xgxd254d1 [file 12864_2020_7149_MOESM6_ESM.zip]

Archive with 21 entries (20 files):
- Additional_file6_Dataset_S3_GOseq_results/
- Additional_file6_Dataset_S3_GOseq_results/comp2_1_DOWN_padj_05.GOseq.depleted.filtered_FDR_0.05.xls
- Additional_file6_Dataset_S3_GOseq_results/comp2_2_DOWN_padj_05.GOseq.enriched.filtered_FDR_0.05.xls
- Additional_file6_Dataset_S3_GOseq_results/comp2_1_UP_padj_05.GOseq.enriched.filtered_FDR_0.05.xls
- __MACOSX/Additional_file6_Dataset_S3_GOseq_results/._comp2_1_UP_padj_05.GOseq.enriched.filtered_FDR_0.05.xls
- Additional_file6_Dataset_S3_GOseq_results/comp1_DOWN_padj_05.GOseq.depleted.filtered_FDR_0.05.xls
- __MACOSX/Additional_file6_Dataset_S3_GOseq_results/._comp1_DOWN_padj_05.GOseq.depleted.filtered_FDR_0.05.xls
- Additional_file6_Dataset_S3_GOseq_results/comp2_1_DOWN_padj_05.GOseq.enriched.filtered_FDR_0.05.xls
- Additional_file6_Dataset_S3_GOseq_results/.DS_Store
- __MACOSX/Additional_file6_Dataset_S3_GOseq_results/._.DS_Store
- Additional_file6_Dataset_S3_GOseq_results/comp2_1_UP_padj_05.GOseq.depleted.filtered_FDR_0.05.xls
- Additional_file6_Dataset_S3_GOseq_results/comp2_2_DOWN_padj_05.GOseq.depleted.filtered_FDR_0.05.xls
- Additional_file6_Dataset_S3_GOseq_results/comp1_DOWN_padj_05.GOseq.enriched.filtered_FDR_0.05.xls
- __MACOSX/Additional_file6_Dataset_S3_GOseq_results/._comp1_DOWN_padj_05.GOseq.enriched.filtered_FDR_0.05.xls
- Additional_file6_Dataset_S3_GOseq_results/comp2_2_UP_padj_05.GOseq.depleted.filtered_FDR_0.05.xls
- Additional_file6_Dataset_S3_GOseq_results/comp2_2_UP_padj_05.GOseq.enriched.filtered_FDR_0.05.xls
- __MACOSX/Additional_file6_Dataset_S3_GOseq_results/._comp2_2_UP_padj_05.GOseq.enriched.filtered_FDR_0.05.xls
- Additional_file6_Dataset_S3_GOseq_results/comp1_UP_padj_05.GOseq.depleted.filtered_FDR_0.05.xls
- __MACOSX/Additional_file6_Dataset_S3_GOseq_results/._comp1_UP_padj_05.GOseq.depleted.filtered_FDR_0.05.xls
- Additional_file6_Dataset_S3_GOseq_results/comp1_UP_padj_05.GOseq.enriched.filtered_FDR_0.05.xls
- __MACOSX/Additional_file6_Dataset_S3_GOseq_results/._comp1_UP_padj_05.GOseq.enriched.filtered_FDR_0.05.xls
