# Supplementary material for: Systemic paralogy and function of retinal determination network homologs in arachnids
Source: BMC Genomics. 2020 Nov 23;21:811. doi: 10.1186/s12864-020-07149-x (PMC7681978; doi:10.1186/s12864-020-07149-x)
Supplement: Supplementary file 6 — Additional file 6. Dataset S3: Dataset for the GOseq enrichment analyses. This folder contains the complete GOseq results of enriched/depleted (FDR ≤ 0.05) GO terms of up- (Log2FC > 1) and down-regulated (Log2FC < 1) genes in Comparisons 1, 2.1 and 2.2. The twelve spreadsheets (.xls) are named as follows: Comparison#,_UP/DOWN_enriched/depleted. (.zip). Available at: https://datadryad.org/stash/share/xb2VW4o80AmId3mLFZB07Ho7rHxPx-htK9q5J_-2miM; doi:https://doi.org/10.5061/dryad.xgxd254d1 [file 12864_2020_7149_MOESM6_ESM.zip › Additional_file6_Dataset_S3_GOseq_results/comp2_2_DOWN_padj_05.GOseq.enriched.filtered_FDR_0.05.xls]

category	over_represented_pvalue	under_represented_pvalue	numDEInCat	numInCat	term	ontology	over_represented_FDR	go_term
GO:0003735	1.65283063207365e-67	1	141	249	structural constituent of ribosome	MF	3.44251564048299e-63	MF structural constituent of ribosome
GO:0006412	1.57289380835519e-60	1	148	291	translation	BP	1.63801161202109e-56	BP translation
GO:0043043	2.33274750480799e-58	1	151	309	peptide biosynthetic process	BP	1.61954883433803e-54	BP peptide biosynthetic process
GO:0044391	3.29133870977514e-55	1	125	230	ribosomal subunit	CC	1.71380006617992e-51	CC ribosomal subunit
GO:0005840	5.15419764606091e-54	1	125	236	ribosome	CC	2.14703257144313e-50	CC ribosome
GO:0043604	4.41962548381145e-52	1	159	362	amide biosynthetic process	BP	1.53419932628041e-48	BP amide biosynthetic process
GO:0006518	1.20250368175473e-48	1	181	474	peptide metabolic process	BP	3.57796381194108e-45	BP peptide metabolic process
GO:0044429	1.18931483884435e-44	1	306	993	NA	NA	3.09638118293127e-41	none
GO:0043603	9.30097280034352e-42	1	202	613	cellular amide metabolic process	BP	2.15245179428394e-38	BP cellular amide metabolic process
GO:0044444	1.06814280626758e-40	1	1661	9495	NA	NA	2.22472783689411e-37	none
GO:1901566	5.10849713234247e-40	1	285	1065	organonitrogen compound biosynthetic process	BP	9.33333673868716e-37	BP organonitrogen compound biosynthetic process
GO:0005575	5.37737857039782e-40	1	3254	22873	cellular_component	CC	9.33333673868716e-37	CC cellular_component
GO:0030529	6.52952828067756e-38	1	313	1175	NA	NA	1.04613088484579e-34	none
GO:0008152	7.43772760234184e-38	1	1804	11823	metabolic process	BP	1.10652136072554e-34	BP metabolic process
GO:0005198	9.37420524818023e-37	1	237	811	structural molecule activity	MF	1.30163964606065e-33	MF structural molecule activity
GO:1990904	9.06460832647083e-35	1	326	1297	ribonucleoprotein complex	CC	1.17998538889834e-31	CC ribonucleoprotein complex
GO:0015934	1.29052898568607e-34	1	77	142	large ribosomal subunit	CC	1.58112574787467e-31	CC large ribosomal subunit
GO:0044455	8.84113341262554e-34	1	105	223	NA	NA	1.02301737065647e-30	none
GO:0008150	9.60199946804729e-31	1	3021	21630	biological_process	BP	1.05258128905521e-27	BP biological_process
GO:0098800	1.6238107893995e-29	1	68	121	inner mitochondrial membrane protein complex	CC	1.69103655608064e-26	CC inner mitochondrial membrane protein complex
GO:0071704	5.32630212984471e-29	1	1653	11188	organic substance metabolic process	BP	5.28267717906694e-26	BP organic substance metabolic process
GO:0044249	5.79576989237807e-29	1	508	2548	cellular biosynthetic process	BP	5.48701342356593e-26	BP cellular biosynthetic process
GO:0009058	9.73433879795258e-29	1	542	2772	biosynthetic process	BP	8.81507862972853e-26	BP biosynthetic process
GO:0098798	9.76644877027512e-27	1	73	146	mitochondrial protein complex	CC	8.47564979113709e-24	CC mitochondrial protein complex
GO:0005739	2.37444183506444e-26	1	307	1265	mitochondrion	CC	1.97819498162888e-23	CC mitochondrion
GO:0044237	3.15787974714935e-26	1	1586	10849	cellular metabolic process	BP	2.52970459129334e-23	BP cellular metabolic process
GO:0032991	5.05197069704937e-26	1	1043	5990	protein-containing complex	CC	3.89712761770905e-23	CC protein-containing complex
GO:0044271	1.23486134234649e-25	1	330	1534	cellular nitrogen compound biosynthetic process	BP	9.18560429942598e-23	BP cellular nitrogen compound biosynthetic process
GO:1901576	1.56075760676725e-25	1	512	2657	organic substance biosynthetic process	BP	1.1209468770258e-22	BP organic substance biosynthetic process
GO:0003674	2.12291680345903e-25	1	3014	22305	molecular_function	MF	1.47387037274816e-22	MF molecular_function
GO:1901564	3.40320399724516e-25	1	986	5922	organonitrogen compound metabolic process	BP	2.28651396305233e-22	BP organonitrogen compound metabolic process
GO:0009987	6.32055914132625e-25	1	2471	17586	cellular process	BP	4.11389393111072e-22	BP cellular process
GO:0044710	9.65636021729267e-25	1	804	5055	NA	NA	6.09462638199308e-22	none
GO:0005576	1.1986025020897e-24	1	301	1359	extracellular region	CC	7.3424979157424e-22	CC extracellular region
GO:0015935	3.41737587794167e-24	1	52	95	small ribosomal subunit	CC	2.03363156530769e-21	CC small ribosomal subunit
GO:0044424	8.30779984300957e-24	1	2655	19163	NA	NA	4.80652375361676e-21	none
GO:0044464	2.661247206554e-23	1	2907	21341	NA	NA	1.49806640048937e-20	none
GO:0034645	3.43436667828708e-23	1	260	1157	cellular macromolecule biosynthetic process	BP	1.88239445198325e-20	BP cellular macromolecule biosynthetic process
GO:0044422	4.53644147154716e-23	1	1617	10375	NA	NA	2.42269238383037e-20	none
GO:0044446	7.94039092041424e-23	1	1569	10022	NA	NA	4.13456155225969e-20	none
GO:0044238	1.14103229697987e-22	1	1523	10585	primary metabolic process	BP	5.79644406865776e-20	BP primary metabolic process
GO:0016491	5.79985352226592e-22	1	251	1115	oxidoreductase activity	MF	2.87617498004178e-19	MF oxidoreductase activity
GO:0009059	1.38068076685184e-21	1	293	1364	macromolecule biosynthetic process	BP	6.68763232836979e-19	BP macromolecule biosynthetic process
GO:0006807	1.94567424123581e-21	1	1433	10007	nitrogen compound metabolic process	BP	9.21011434010442e-19	BP nitrogen compound metabolic process
GO:0005615	2.28830759191425e-21	1	217	937	extracellular space	CC	1.05913045609756e-18	CC extracellular space
GO:0031966	3.89387170130742e-21	1	160	558	mitochondrial membrane	CC	1.76307738684415e-18	CC mitochondrial membrane
GO:0022625	6.74464976535531e-21	1	40	73	cytosolic large ribosomal subunit	CC	2.98888436835788e-18	CC cytosolic large ribosomal subunit
GO:0005743	1.36447910347371e-20	1	112	332	mitochondrial inner membrane	CC	5.92070224315632e-18	CC mitochondrial inner membrane
GO:0033108	1.67911131325707e-20	1	46	78	mitochondrial respiratory chain complex assembly	BP	7.13725110867718e-18	BP mitochondrial respiratory chain complex assembly
GO:0055114	1.89345794197643e-20	1	204	785	oxidation-reduction process	BP	7.88738840309701e-18	BP oxidation-reduction process
GO:0070271	1.84062676453584e-19	1	43	73	NA	NA	7.51697534348088e-17	none
GO:0098803	4.96151611935101e-19	1	45	85	respiratory chain complex	CC	1.98727803334313e-16	CC respiratory chain complex
GO:0019866	8.49139832425262e-19	1	117	370	organelle inner membrane	CC	3.33695932636856e-16	CC organelle inner membrane
GO:0044281	1.18633764343793e-18	1	394	2034	small molecule metabolic process	BP	4.57574822917134e-16	BP small molecule metabolic process
GO:0044445	9.69756563259344e-18	1	91	310	NA	NA	3.67237994537557e-15	none
GO:0022627	1.1660120187638e-17	1	31	54	cytosolic small ribosomal subunit	CC	4.33673184407363e-15	CC cytosolic small ribosomal subunit
GO:0005622	2.43505548570759e-17	1	61	146	intracellular	CC	8.89777818531891e-15	CC intracellular
GO:0044085	6.10960864998154e-17	1	79	247	cellular component biogenesis	BP	2.19398153382441e-14	BP cellular component biogenesis
GO:0034641	5.34329692793978e-16	1	903	6676	cellular nitrogen compound metabolic process	BP	1.88627437991745e-13	BP cellular nitrogen compound metabolic process
GO:0044425	7.44795290299819e-16	1	1047	6791	NA	NA	2.58543271772744e-13	none
GO:0006082	3.42037541518727e-15	1	231	1064	organic acid metabolic process	BP	1.16786195323804e-12	BP organic acid metabolic process
GO:0043436	3.52209696946751e-15	1	228	1046	oxoacid metabolic process	BP	1.18319734967854e-12	BP oxoacid metabolic process
GO:0005747	3.67854899931287e-15	1	30	48	mitochondrial respiratory chain complex I	CC	1.21613997710617e-12	CC mitochondrial respiratory chain complex I
GO:0030964	5.65218136737871e-15	1	30	49	NADH dehydrogenase complex	CC	1.81113282338098e-12	CC NADH dehydrogenase complex
GO:0045271	5.65218136737871e-15	1	30	49	respiratory chain complex I	CC	1.81113282338098e-12	CC respiratory chain complex I
GO:0002181	5.7743963733266e-15	1	30	58	cytoplasmic translation	BP	1.82225951005525e-12	BP cytoplasmic translation
GO:0098796	1.40907544983931e-14	1	153	618	membrane protein complex	CC	4.38033186108254e-12	CC membrane protein complex
GO:0022900	2.03277141230985e-14	1	41	88	electron transport chain	BP	6.22625926111612e-12	BP electron transport chain
GO:0000315	2.99100071905176e-14	1	34	63	organellar large ribosomal subunit	CC	8.89950899663001e-12	CC organellar large ribosomal subunit
GO:0005762	2.99100071905176e-14	1	34	63	mitochondrial large ribosomal subunit	CC	8.89950899663001e-12	CC mitochondrial large ribosomal subunit
GO:0043170	6.06486357802044e-14	1	1232	9017	macromolecule metabolic process	BP	1.77914054370436e-11	BP macromolecule metabolic process
GO:0022904	8.2930513904212e-14	1	38	80	respiratory electron transport chain	BP	2.39899547721796e-11	BP respiratory electron transport chain
GO:0044421	1.57754943298619e-13	1	352	1998	NA	NA	4.50098624523785e-11	none
GO:0019538	1.91192821822755e-13	1	712	4555	protein metabolic process	BP	5.38130282827615e-11	BP protein metabolic process
GO:0019752	2.9162716551443e-13	1	206	958	carboxylic acid metabolic process	BP	8.09868080444605e-11	BP carboxylic acid metabolic process
GO:0031224	3.90529053550251e-13	1	799	5201	intrinsic component of membrane	CC	1.07025514833482e-10	CC intrinsic component of membrane
GO:0016021	4.80950129926536e-13	1	779	5069	integral component of membrane	CC	1.30093887092336e-10	CC integral component of membrane
GO:0010257	6.74735617464648e-13	1	29	51	NADH dehydrogenase complex assembly	BP	1.75667418006921e-10	BP NADH dehydrogenase complex assembly
GO:0032981	6.74735617464648e-13	1	29	51	mitochondrial respiratory chain complex I assembly	BP	1.75667418006921e-10	BP mitochondrial respiratory chain complex I assembly
GO:0097031	6.74735617464648e-13	1	29	51	NA	NA	1.75667418006921e-10	none
GO:0006364	8.0547274338856e-13	1	80	276	rRNA processing	BP	2.07115880238234e-10	BP rRNA processing
GO:0034622	1.96957021689896e-12	1	201	978	cellular protein-containing complex assembly	BP	5.00270835092335e-10	BP cellular protein-containing complex assembly
GO:0005179	2.15911603373507e-12	1	30	58	hormone activity	MF	5.41808057236554e-10	MF hormone activity
GO:0016072	3.79608826831138e-12	1	87	321	rRNA metabolic process	BP	9.41249124433207e-10	BP rRNA metabolic process
GO:0019843	4.69816078464388e-12	1	37	90	rRNA binding	MF	1.15121520967721e-09	MF rRNA binding
GO:0072655	1.17215486909813e-11	1	30	59	establishment of protein localization to mitochondrion	BP	2.8387955364623e-09	BP establishment of protein localization to mitochondrion
GO:0003824	3.10303634348607e-11	1	1307	9823	catalytic activity	MF	7.42874034047447e-09	MF catalytic activity
GO:0044699	3.75747536448677e-11	1	1959	14914	NA	NA	8.89326101040118e-09	none
GO:0043623	4.83961787513709e-11	1	109	460	NA	NA	1.13257933823995e-08	none
GO:0043226	8.58588374048435e-11	1	2003	15366	organelle	CC	1.98696429496453e-08	CC organelle
GO:0006839	1.65524886193897e-10	0.999999999963805	47	133	mitochondrial transport	BP	3.78851904356758e-08	BP mitochondrial transport
GO:0006091	2.57173547206174e-10	1	72	262	generation of precursor metabolites and energy	BP	5.8221854795763e-08	BP generation of precursor metabolites and energy
GO:0070585	3.29179433455869e-10	0.99999999994952	30	65	protein localization to mitochondrion	BP	7.37220348389122e-08	BP protein localization to mitochondrion
GO:0031090	3.36801357128023e-10	1	462	2703	organelle membrane	CC	7.46265815559836e-08	CC organelle membrane
GO:0043229	4.88053280552037e-10	1	1923	14802	intracellular organelle	CC	1.07001828708819e-07	CC intracellular organelle
GO:0034470	6.77767893619293e-10	1	113	483	ncRNA processing	BP	1.47047392586486e-07	BP ncRNA processing
GO:0006631	1.01503617482337e-09	1	84	316	fatty acid metabolic process	BP	2.17950241744547e-07	BP fatty acid metabolic process
GO:0065003	1.02766491144103e-09	1	245	1329	protein-containing complex assembly	BP	2.1841025281116e-07	BP protein-containing complex assembly
GO:0032787	1.15523311758763e-09	1	118	519	monocarboxylic acid metabolic process	BP	2.43042377506213e-07	BP monocarboxylic acid metabolic process
GO:1990542	1.67353846235898e-09	0.999999999624985	35	88	mitochondrial transmembrane transport	BP	3.48564590940128e-07	BP mitochondrial transmembrane transport
GO:0005488	2.22378503013455e-09	1	2392	18805	binding	MF	4.58584105026162e-07	MF binding
GO:0044260	2.26860440775617e-09	1	1091	8342	cellular macromolecule metabolic process	BP	4.63240123575937e-07	BP cellular macromolecule metabolic process
GO:0033559	2.44346231122422e-09	0.999999999374649	38	105	unsaturated fatty acid metabolic process	BP	4.94101291438622e-07	BP unsaturated fatty acid metabolic process
GO:0044267	3.18035272976513e-09	1	575	3844	cellular protein metabolic process	BP	6.36926794764885e-07	BP cellular protein metabolic process
GO:0032543	4.59584642577845e-09	0.999999999234639	25	52	mitochondrial translation	BP	9.06745580830292e-07	BP mitochondrial translation
GO:1990204	4.6147028792016e-09	0.999999998634333	43	143	oxidoreductase complex	CC	9.06745580830292e-07	CC oxidoreductase complex
GO:0045047	5.19134759992203e-09	0.999999999185673	23	50	protein targeting to ER	BP	1.0105176430951e-06	BP protein targeting to ER
GO:0044763	5.97290382300903e-09	1	1559	11623	NA	NA	1.1518855632003e-06	none
GO:0016020	6.14192981027841e-09	1	1117	7692	membrane	CC	1.17361572558237e-06	CC membrane
GO:0043933	1.1555824937839e-08	1	274	1543	protein-containing complex subunit organization	BP	2.18804292550283e-06	BP protein-containing complex subunit organization
GO:0004497	1.20689784438764e-08	1	54	212	monooxygenase activity	MF	2.26461876602755e-06	MF monooxygenase activity
GO:0006690	1.64077120487768e-08	0.999999995659514	35	100	icosanoid metabolic process	BP	3.05124845135645e-06	BP icosanoid metabolic process
GO:0097526	1.75027540206023e-08	0.999999997312196	21	46	spliceosomal tri-snRNP complex	CC	3.22608283841685e-06	CC spliceosomal tri-snRNP complex
GO:0070972	2.45834555342568e-08	0.999999995014569	26	64	protein localization to endoplasmic reticulum	BP	4.49144045497807e-06	BP protein localization to endoplasmic reticulum
GO:0034660	3.00793637495777e-08	1	137	651	ncRNA metabolic process	BP	5.44776511457569e-06	BP ncRNA metabolic process
GO:0043234	3.08593809954577e-08	1	500	3022	NA	NA	5.50574110205329e-06	none
GO:0006040	3.09281596379986e-08	0.99999999008231	43	138	amino sugar metabolic process	BP	5.50574110205329e-06	BP amino sugar metabolic process
GO:0016705	4.13350648619409e-08	1	71	319	oxidoreductase activity, acting on paired donors, with incorporation or reduction of molecular oxygen	MF	7.29598924529241e-06	MF oxidoreductase activity, acting on paired donors, with incorporation or reduction of molecular oxygen
GO:0009056	4.50223250973269e-08	1	434	2993	catabolic process	BP	7.88004190863131e-06	BP catabolic process
GO:0046540	5.6625103575038e-08	0.999999990984062	20	45	U4/U6 x U5 tri-snRNP complex	CC	9.8282304771741e-06	CC U4/U6 x U5 tri-snRNP complex
GO:1901135	6.32626578019422e-08	1	177	974	carbohydrate derivative metabolic process	BP	1.08807018991053e-05	BP carbohydrate derivative metabolic process
GO:0055085	6.38789838781594e-08	1	202	1181	transmembrane transport	BP	1.08807018991053e-05	BP transmembrane transport
GO:0072599	6.42561135773932e-08	0.999999987843553	23	55	establishment of protein localization to endoplasmic reticulum	BP	1.08807018991053e-05	BP establishment of protein localization to endoplasmic reticulum
GO:0006461	7.69170665668519e-08	1	141	726	NA	NA	1.29195859875354e-05	none
GO:0017004	7.75909097791668e-08	0.999999990237506	17	33	cytochrome complex assembly	BP	1.29285077510439e-05	BP cytochrome complex assembly
GO:0015078	9.52011422883551e-08	0.999999971782842	35	119	proton transmembrane transporter activity	MF	1.57368999331894e-05	MF proton transmembrane transporter activity
GO:0044432	1.28629180753253e-07	1	228	1283	NA	NA	2.10951856435335e-05	none
GO:0043207	1.30648060751295e-07	1	132	682	response to external biotic stimulus	BP	2.12588891353748e-05	BP response to external biotic stimulus
GO:0006629	1.99607325462687e-07	1	218	1222	lipid metabolic process	BP	3.22280726723786e-05	BP lipid metabolic process
GO:0003723	2.1320616897154e-07	1	307	1837	RNA binding	MF	3.4158908364148e-05	MF RNA binding
GO:0120115	2.15187299591796e-07	1	7	7	Lsm2-8 complex	CC	3.42131379839537e-05	CC Lsm2-8 complex
GO:0008061	2.18126455337981e-07	0.999999925811975	41	139	chitin binding	MF	3.44177106952989e-05	MF chitin binding
GO:0006790	2.20930782594408e-07	1	81	353	sulfur compound metabolic process	BP	3.4598092781025e-05	BP sulfur compound metabolic process
GO:0009607	2.39506534345125e-07	1	135	704	response to biotic stimulus	BP	3.69699915695749e-05	BP response to biotic stimulus
GO:0003954	2.39626889854648e-07	0.999999963367945	18	38	NADH dehydrogenase activity	MF	3.69699915695749e-05	MF NADH dehydrogenase activity
GO:0016651	2.43424095517402e-07	0.999999920703054	38	128	oxidoreductase activity, acting on NAD(P)H	MF	3.72796842752681e-05	MF oxidoreductase activity, acting on NAD(P)H
GO:0006396	2.45329849993992e-07	1	192	1007	RNA processing	BP	3.72973001144151e-05	BP RNA processing
GO:0004298	2.56253517229589e-07	0.99999997818533	13	21	threonine-type endopeptidase activity	MF	3.81532425902228e-05	MF threonine-type endopeptidase activity
GO:0070003	2.56253517229589e-07	0.99999997818533	13	21	threonine-type peptidase activity	MF	3.81532425902228e-05	MF threonine-type peptidase activity
GO:0044711	2.57411022426563e-07	1	221	1323	NA	NA	3.81532425902228e-05	none
GO:0005789	2.5828726739108e-07	1	178	962	endoplasmic reticulum membrane	CC	3.81532425902228e-05	CC endoplasmic reticulum membrane
GO:1901071	2.92412167685077e-07	0.999999904343951	38	125	glucosamine-containing compound metabolic process	BP	4.28898635813013e-05	BP glucosamine-containing compound metabolic process
GO:0070069	3.07725871333043e-07	0.999999957872757	16	34	cytochrome complex	CC	4.48203807561163e-05	CC cytochrome complex
GO:0006030	4.78552209879582e-07	0.999999854942309	33	104	chitin metabolic process	BP	6.92172599123051e-05	BP chitin metabolic process
GO:1901360	4.83430164107477e-07	0.999999709172796	803	6508	organic cyclic compound metabolic process	BP	6.94405755726244e-05	BP organic cyclic compound metabolic process
GO:0033615	4.95876762618132e-07	1	7	7	mitochondrial proton-transporting ATP synthase complex assembly	BP	7.07405562452771e-05	BP mitochondrial proton-transporting ATP synthase complex assembly
GO:0000470	5.26048593082864e-07	0.999999918648051	17	37	maturation of LSU-rRNA	BP	7.45342863723122e-05	BP maturation of LSU-rRNA
GO:0072593	6.01706961561284e-07	0.999999807653434	34	123	reactive oxygen species metabolic process	BP	8.46780580770164e-05	BP reactive oxygen species metabolic process
GO:0005215	6.39653263085042e-07	0.999999733686441	260	1714	transporter activity	MF	8.94140816344648e-05	MF transporter activity
GO:0016209	6.77231265450068e-07	0.999999781542147	34	126	antioxidant activity	MF	9.39390436474985e-05	MF antioxidant activity
GO:0006613	6.81044535758224e-07	0.999999890136079	17	39	cotranslational protein targeting to membrane	BP	9.39390436474985e-05	BP cotranslational protein targeting to membrane
GO:0022626	6.90046155686105e-07	0.999999884572306	17	43	cytosolic ribosome	CC	9.45544824383565e-05	CC cytosolic ribosome
GO:0042743	8.48901150007142e-07	0.9999997878922	24	80	hydrogen peroxide metabolic process	BP	0.000114822313144965	BP hydrogen peroxide metabolic process
GO:0065002	8.48983878640516e-07	0.999999791059287	25	67	intracellular protein transmembrane transport	BP	0.000114822313144965	BP intracellular protein transmembrane transport
GO:0008535	8.67465412128581e-07	0.999999913254768	13	22	respiratory chain complex IV assembly	BP	0.000116564965185897	BP respiratory chain complex IV assembly
GO:0006614	9.29381975298685e-07	0.999999857204824	16	36	SRP-dependent cotranslational protein targeting to membrane	BP	0.000124084408855904	BP SRP-dependent cotranslational protein targeting to membrane
GO:0005839	1.05322272474214e-06	0.999999904996833	12	20	proteasome core complex	CC	0.000139723075865792	CC proteasome core complex
GO:0071822	1.10944430635116e-06	0.999999564943402	158	860	NA	NA	0.000146250038054949	none
GO:0043227	1.42848720737563e-06	0.999998811992275	1735	13744	membrane-bounded organelle	CC	0.000187122839969935	CC membrane-bounded organelle
GO:0007006	1.85755205861204e-06	0.999999469362628	28	81	mitochondrial membrane organization	BP	0.000241806839229822	BP mitochondrial membrane organization
GO:0006022	2.30959564888953e-06	0.999999095472684	53	224	aminoglycan metabolic process	BP	0.000298784212267522	BP aminoglycan metabolic process
GO:0072521	2.74867242301767e-06	0.999998768249886	79	370	purine-containing compound metabolic process	BP	0.000353391044608716	BP purine-containing compound metabolic process
GO:0070330	2.7733543869892e-06	0.999999336401364	22	59	aromatase activity	MF	0.000354376841547307	MF aromatase activity
GO:0015450	2.96481515199853e-06	0.999999877610628	8	11	P-P-bond-hydrolysis-driven protein transmembrane transporter activity	MF	0.000376531524303813	MF P-P-bond-hydrolysis-driven protein transmembrane transporter activity
GO:0031974	3.10955923007098e-06	0.99999823340459	148	789	membrane-enclosed lumen	CC	0.000390156021951315	CC membrane-enclosed lumen
GO:0043233	3.10955923007098e-06	0.99999823340459	148	789	organelle lumen	CC	0.000390156021951315	CC organelle lumen
GO:0000314	3.22213243720532e-06	0.999999472005035	16	33	organellar small ribosomal subunit	CC	0.000399467704774479	CC organellar small ribosomal subunit
GO:0005763	3.22213243720532e-06	0.999999472005035	16	33	mitochondrial small ribosomal subunit	CC	0.000399467704774479	CC mitochondrial small ribosomal subunit
GO:0070071	3.29980298927682e-06	0.999999840259327	9	12	proton-transporting two-sector ATPase complex assembly	BP	0.000404762032632171	BP proton-transporting two-sector ATPase complex assembly
GO:0046034	3.30370393448574e-06	0.999998777350891	38	137	ATP metabolic process	BP	0.000404762032632171	BP ATP metabolic process
GO:0042302	3.36709733963412e-06	0.999998975733328	29	86	structural constituent of cuticle	MF	0.000410116394092979	MF structural constituent of cuticle
GO:0044283	3.62709241131356e-06	0.9999980817301	103	541	small molecule biosynthetic process	BP	0.000439215585714179	BP small molecule biosynthetic process
GO:0022857	3.72239493085503e-06	0.999997519939309	231	1548	transmembrane transporter activity	MF	0.0004481505295945	MF transmembrane transporter activity
GO:0043461	4.25961483894541e-06	0.999999922475145	7	8	proton-transporting ATP synthase complex assembly	BP	0.000509880792330776	BP proton-transporting ATP synthase complex assembly
GO:0070013	4.47471113153769e-06	0.999997319637388	147	788	intracellular organelle lumen	CC	0.000532567333986669	CC intracellular organelle lumen
GO:0071256	4.68500045105594e-06	1	6	6	translocon complex	CC	0.00055442721246928	CC translocon complex
GO:0009144	4.95027200108828e-06	0.999997994762136	43	164	purine nucleoside triphosphate metabolic process	BP	0.000582509973099811	BP purine nucleoside triphosphate metabolic process
GO:0005783	5.18815419675627e-06	0.999996725614076	195	1112	endoplasmic reticulum	CC	0.000607072334887863	CC endoplasmic reticulum
GO:0043231	5.24456955452248e-06	0.999995466739365	1593	12718	intracellular membrane-bounded organelle	CC	0.000610245221684884	CC intracellular membrane-bounded organelle
GO:0006749	5.30703206601056e-06	0.999998776384081	20	53	glutathione metabolic process	BP	0.000612743105274932	BP glutathione metabolic process
GO:0090729	5.32487526669688e-06	0.99999827672139	30	96	toxin activity	MF	0.000612743105274932	MF toxin activity
GO:0022618	5.76886875674086e-06	0.999997230609489	70	329	ribonucleoprotein complex assembly	BP	0.000660186804754937	BP ribonucleoprotein complex assembly
GO:0006725	6.03775782746561e-06	0.999995099319244	758	6253	cellular aromatic compound metabolic process	BP	0.000687182623117234	BP cellular aromatic compound metabolic process
GO:0031304	6.19207090664005e-06	0.999998965020178	15	33	intrinsic component of mitochondrial inner membrane	CC	0.000697126772127021	CC intrinsic component of mitochondrial inner membrane
GO:0031305	6.19207090664005e-06	0.999998965020178	15	33	integral component of mitochondrial inner membrane	CC	0.000697126772127021	CC integral component of mitochondrial inner membrane
GO:0090151	6.32581171001978e-06	0.999999613388727	9	13	establishment of protein localization to mitochondrial membrane	BP	0.00070835487256071	BP establishment of protein localization to mitochondrial membrane
GO:0042788	6.62466602962186e-06	0.999998901823481	14	36	polysomal ribosome	CC	0.00073785317681799	CC polysomal ribosome
GO:0006575	7.8551962685101e-06	0.999996697296364	44	177	cellular modified amino acid metabolic process	BP	0.000868268375768727	BP cellular modified amino acid metabolic process
GO:1901568	7.87894771558909e-06	0.999996905361775	39	146	fatty acid derivative metabolic process	BP	0.000868268375768727	BP fatty acid derivative metabolic process
GO:0006810	7.96609471370565e-06	0.999993587961765	646	4422	transport	BP	0.00087325168787927	BP transport
GO:0004364	8.18743898922488e-06	0.999998829236437	13	27	glutathione transferase activity	MF	0.000884226707483588	MF glutathione transferase activity
GO:0016070	8.20200801240297e-06	0.999994100679871	303	1795	RNA metabolic process	BP	0.000884226707483588	BP RNA metabolic process
GO:0008137	8.23602752313309e-06	0.999998553490437	15	35	NADH dehydrogenase (ubiquinone) activity	MF	0.000884226707483588	MF NADH dehydrogenase (ubiquinone) activity
GO:0050136	8.23602752313309e-06	0.999998553490437	15	35	NADH dehydrogenase (quinone) activity	MF	0.000884226707483588	MF NADH dehydrogenase (quinone) activity
GO:0009205	8.83895402017101e-06	0.999996412840503	41	156	purine ribonucleoside triphosphate metabolic process	BP	0.000944090945292932	BP purine ribonucleoside triphosphate metabolic process
GO:0044255	9.89192339070494e-06	0.99999358126095	166	915	cellular lipid metabolic process	BP	0.00105116826725307	BP cellular lipid metabolic process
GO:0005507	1.01933091400537e-05	0.999996637912084	28	106	copper ion binding	MF	0.00107769666380223	MF copper ion binding
GO:0016655	1.04322328092725e-05	0.999997831277377	17	43	oxidoreductase activity, acting on NAD(P)H, quinone or similar compound as acceptor	MF	0.00109348382522751	MF oxidoreductase activity, acting on NAD(P)H, quinone or similar compound as acceptor
GO:0045039	1.04476320923888e-05	0.999999779367764	7	8	protein insertion into mitochondrial inner membrane	BP	0.00109348382522751	BP protein insertion into mitochondrial inner membrane
GO:0000786	1.05212598207981e-05	0.999997085980283	22	77	nucleosome	CC	0.00109568399773791	CC nucleosome
GO:0042417	1.05838416867949e-05	0.999997287597965	20	68	dopamine metabolic process	BP	0.00109671768483863	BP dopamine metabolic process
GO:0051234	1.06499330660857e-05	0.999991357777689	665	4564	establishment of localization	BP	0.00109810299950709	BP establishment of localization
GO:0051179	1.08066974776713e-05	0.999991090311207	761	5254	localization	BP	0.00110877780820166	BP localization
GO:0022607	1.12199524318908e-05	0.999991418880373	405	2594	cellular component assembly	BP	0.00114180045475557	BP cellular component assembly
GO:0042381	1.12381934523186e-05	0.999998284671105	13	29	hemolymph coagulation	BP	0.00114180045475557	BP hemolymph coagulation
GO:0020037	1.17476056775642e-05	0.999994610881301	52	251	heme binding	MF	0.00118776277209858	MF heme binding
GO:0033617	1.19188000409644e-05	0.999998881972608	10	17	mitochondrial cytochrome c oxidase assembly	BP	0.00119270858768794	BP mitochondrial cytochrome c oxidase assembly
GO:0097034	1.19188000409644e-05	0.999998881972608	10	17	NA	NA	0.00119270858768794	none
GO:0044743	1.19683164406943e-05	0.999997212025635	19	49	protein transmembrane import into intracellular organelle	BP	0.00119270858768794	BP protein transmembrane import into intracellular organelle
GO:0007005	1.22386944572627e-05	0.999993886887062	67	298	mitochondrion organization	BP	0.00121384537217079	BP mitochondrion organization
GO:0022892	1.25876683984105e-05	0.999991138137246	229	1540	NA	NA	0.00124254008247437	none
GO:0071806	1.28651425748953e-05	0.999996107136418	25	80	protein transmembrane transport	BP	0.00126393957334868	BP protein transmembrane transport
GO:0008395	1.30399697323399e-05	0.999996741434515	20	56	steroid hydroxylase activity	MF	0.00127267902686631	MF steroid hydroxylase activity
GO:0022891	1.30763064984343e-05	0.999991051598232	200	1349	NA	NA	0.00127267902686631	none
GO:0009617	1.373357790205e-05	0.999993079194949	67	324	response to bacterium	BP	0.00133043237462278	BP response to bacterium
GO:0005744	1.42923674884401e-05	0.999999256761598	8	11	TIM23 mitochondrial import inner membrane translocase complex	CC	0.00137815476874644	CC TIM23 mitochondrial import inner membrane translocase complex
GO:0051707	1.4888926883572e-05	0.999991307319122	104	549	response to other organism	BP	0.00142906253055778	BP response to other organism
GO:0016616	1.54285377886354e-05	0.999993173646128	46	187	oxidoreductase activity, acting on the CH-OH group of donors, NAD or NADP as acceptor	MF	0.00147406231679678	MF oxidoreductase activity, acting on the CH-OH group of donors, NAD or NADP as acceptor
GO:0006122	1.60401050582276e-05	0.999999151337137	8	11	mitochondrial electron transport, ubiquinol to cytochrome c	BP	0.00152549455777518	BP mitochondrial electron transport, ubiquinol to cytochrome c
GO:0016712	1.66377070254051e-05	0.999995186741244	23	72	oxidoreductase activity, acting on paired donors, with incorporation or reduction of molecular oxygen, reduced flavin or flavoprotein as one donor, and incorporation of one atom of oxygen	MF	0.00157513709965971	MF oxidoreductase activity, acting on paired donors, with incorporation or reduction of molecular oxygen, reduced flavin or flavoprotein as one donor, and incorporation of one atom of oxygen
GO:0031970	1.69647399825088e-05	0.999994558367849	27	82	organelle envelope lumen	CC	0.00159883078893979	CC organelle envelope lumen
GO:0006120	1.71842734118753e-05	0.9999973041376	13	28	mitochondrial electron transport, NADH to ubiquinone	BP	0.00161222543523666	BP mitochondrial electron transport, NADH to ubiquinone
GO:0015985	1.7773808004882e-05	0.999997389339556	12	27	energy coupled proton transport, down electrochemical gradient	BP	0.00165264675502537	BP energy coupled proton transport, down electrochemical gradient
GO:0015986	1.7773808004882e-05	0.999997389339556	12	27	ATP synthesis coupled proton transport	BP	0.00165264675502537	BP ATP synthesis coupled proton transport
GO:0005506	1.79597479363986e-05	0.999991643973694	52	245	iron ion binding	MF	0.00166251391119694	MF iron ion binding
GO:0009060	1.80951768464658e-05	0.99999648688099	15	38	aerobic respiration	BP	0.00166763868742562	BP aerobic respiration
GO:0016614	1.84996484463378e-05	0.999991718272658	48	202	oxidoreductase activity, acting on CH-OH group of donors	MF	0.00169740386713799	MF oxidoreductase activity, acting on CH-OH group of donors
GO:0030150	1.93799856648102e-05	0.99999806827436	10	17	protein import into mitochondrial matrix	BP	0.00177037869046784	BP protein import into mitochondrial matrix
GO:0055086	2.1076409880536e-05	0.999987307081086	108	586	nucleobase-containing small molecule metabolic process	BP	0.00191694089516071	BP nucleobase-containing small molecule metabolic process
GO:0071826	2.29197330567815e-05	0.999987785597256	72	353	ribonucleoprotein complex subunit organization	BP	0.0020755313048115	BP ribonucleoprotein complex subunit organization
GO:0005688	2.32409110684722e-05	0.999999537555641	6	7	U6 snRNP	CC	0.00209550517633827	CC U6 snRNP
GO:0050728	2.384973059026e-05	0.999992457850558	25	82	negative regulation of inflammatory response	BP	0.00214113012385317	BP negative regulation of inflammatory response
GO:0030532	2.6220653025291e-05	0.999991466555719	26	84	small nuclear ribonucleoprotein complex	CC	0.00234387880347966	CC small nuclear ribonucleoprotein complex
GO:0009199	2.74684320661067e-05	0.999988034936813	42	170	ribonucleoside triphosphate metabolic process	BP	0.00244018426303633	BP ribonucleoside triphosphate metabolic process
GO:0006754	2.75323267627011e-05	0.999994398965588	15	39	ATP biosynthetic process	BP	0.00244018426303633	BP ATP biosynthetic process
GO:0005746	2.79183282110479e-05	0.999999424706116	6	7	mitochondrial respirasome	CC	0.00246391076262587	CC mitochondrial respirasome
GO:0030728	3.01388618976757e-05	0.999995312012948	12	27	ovulation	BP	0.00264865913757295	BP ovulation
GO:0009150	3.11484690548428e-05	0.999983477445461	67	326	purine ribonucleotide metabolic process	BP	0.00272588367005994	BP purine ribonucleotide metabolic process
GO:0005758	3.18430352805212e-05	0.999990197335514	24	71	mitochondrial intermembrane space	CC	0.00277500727540877	CC mitochondrial intermembrane space
GO:0010269	3.25051763824539e-05	0.999999167353003	7	8	response to selenium ion	BP	0.00282090755705729	BP response to selenium ion
GO:0006163	3.3040933062914e-05	0.999982259505814	69	340	purine nucleotide metabolic process	BP	0.00285550437275673	BP purine nucleotide metabolic process
GO:0051188	3.60155423491444e-05	0.999983377811271	46	197	cofactor biosynthetic process	BP	0.003099717834909	BP cofactor biosynthetic process
GO:0005784	3.94101661323028e-05	1	5	5	Sec61 translocon complex	CC	0.00337792156462388	CC Sec61 translocon complex
GO:0097525	4.21754394810941e-05	0.999986560396098	24	77	spliceosomal snRNP complex	CC	0.00360012317013208	CC spliceosomal snRNP complex
GO:0005125	4.23729667560593e-05	0.999987670938358	21	67	cytokine activity	MF	0.0036022210269192	MF cytokine activity
GO:0045333	4.38683472131902e-05	0.999989385055106	17	48	cellular respiration	BP	0.00371418673071677	BP cellular respiration
GO:0070469	4.54621328714272e-05	0.999992601261643	12	27	respirasome	CC	0.00383354373864812	CC respirasome
GO:0006413	4.57992353851884e-05	0.999983626558037	28	99	translational initiation	BP	0.00384639707501091	BP translational initiation
GO:0033177	4.74793162394067e-05	0.999993180364604	11	23	proton-transporting two-sector ATPase complex, proton-transporting domain	CC	0.00397148272543921	CC proton-transporting two-sector ATPase complex, proton-transporting domain
GO:0008121	5.48285039852974e-05	0.999996544591286	7	11	ubiquinol-cytochrome-c reductase activity	MF	0.00453539253086393	MF ubiquinol-cytochrome-c reductase activity
GO:0016681	5.48285039852974e-05	0.999996544591286	7	11	oxidoreductase activity, acting on diphenols and related substances as donors, cytochrome as acceptor	MF	0.00453539253086393	MF oxidoreductase activity, acting on diphenols and related substances as donors, cytochrome as acceptor
GO:0042742	5.48741558372245e-05	0.999974410600192	45	201	defense response to bacterium	BP	0.00453539253086393	BP defense response to bacterium
GO:0044712	5.70554337758242e-05	0.99996091420552	162	927	NA	NA	0.00469703784459631	none
GO:0009126	5.9929018300609e-05	0.999972847198408	42	174	purine nucleoside monophosphate metabolic process	BP	0.00489490820849053	BP purine nucleoside monophosphate metabolic process
GO:0009167	5.9929018300609e-05	0.999972847198408	42	174	purine ribonucleoside monophosphate metabolic process	BP	0.00489490820849053	BP purine ribonucleoside monophosphate metabolic process
GO:0072594	6.06052515267361e-05	0.999965608331953	77	364	establishment of protein localization to organelle	BP	0.00493080538593305	BP establishment of protein localization to organelle
GO:0032592	6.12696357522402e-05	0.999982767393535	20	56	integral component of mitochondrial membrane	CC	0.00496546293170296	CC integral component of mitochondrial membrane
GO:0019774	6.23864060508132e-05	0.999996483038706	7	10	proteasome core complex, beta-subunit complex	CC	0.00503637234583852	CC proteasome core complex, beta-subunit complex
GO:0098542	6.32474165866227e-05	0.999965942713994	64	316	defense response to other organism	BP	0.00507287484231005	BP defense response to other organism
GO:0051186	6.3325689408518e-05	0.999963026530308	83	414	cofactor metabolic process	BP	0.00507287484231005	BP cofactor metabolic process
GO:1990748	6.39588576474072e-05	0.999987049515745	14	34	cellular detoxification	BP	0.00509230726027991	BP cellular detoxification
GO:0009605	6.40572547624993e-05	0.999953038197098	229	1445	response to external stimulus	BP	0.00509230726027991	BP response to external stimulus
GO:0034719	6.9457238721134e-05	0.999990623233744	10	21	SMN-Sm protein complex	CC	0.00550059075317026	CC SMN-Sm protein complex
GO:1902494	6.99914329861162e-05	0.999947509464868	265	1596	catalytic complex	CC	0.00552189987210162	CC catalytic complex
GO:0046483	7.1485810335222e-05	0.999939621208291	730	6138	heterocycle metabolic process	BP	0.0056185149345736	BP heterocycle metabolic process
GO:0005750	7.53651398662281e-05	0.999995611856991	7	10	mitochondrial respiratory chain complex III	CC	0.00590114711704436	CC mitochondrial respiratory chain complex III
GO:0042136	7.77894767727951e-05	0.999976945185272	19	80	neurotransmitter biosynthetic process	BP	0.00605802978204904	BP neurotransmitter biosynthetic process
GO:0042744	7.79504504315894e-05	0.999978013038327	18	70	hydrogen peroxide catabolic process	BP	0.00605802978204904	BP hydrogen peroxide catabolic process
GO:0044815	7.85869308414996e-05	0.999974469486945	22	87	DNA packaging complex	CC	0.00608479031809202	CC DNA packaging complex
GO:0050727	7.89787581836114e-05	0.999962205997024	46	207	regulation of inflammatory response	BP	0.00609247990906762	BP regulation of inflammatory response
GO:0046906	8.29156184409913e-05	0.99995670266837	56	293	tetrapyrrole binding	MF	0.00636575772924091	MF tetrapyrrole binding
GO:1901575	8.31326148623741e-05	0.999934563525381	360	2636	organic substance catabolic process	BP	0.00636575772924091	BP organic substance catabolic process
GO:0098552	8.46601622091927e-05	0.999957263309844	52	239	side of membrane	CC	0.00645898116664126	CC side of membrane
GO:0098573	8.61618341996362e-05	0.999975003312839	20	57	intrinsic component of mitochondrial membrane	CC	0.00654955723616797	CC intrinsic component of mitochondrial membrane
GO:0019614	8.7635819539392e-05	0.999978751063087	15	52	catechol-containing compound catabolic process	BP	0.00658945432984281	BP catechol-containing compound catabolic process
GO:0042420	8.7635819539392e-05	0.999978751063087	15	52	dopamine catabolic process	BP	0.00658945432984281	BP dopamine catabolic process
GO:0042424	8.7635819539392e-05	0.999978751063087	15	52	catecholamine catabolic process	BP	0.00658945432984281	BP catecholamine catabolic process
GO:0004601	8.93419934791735e-05	0.999970538325135	22	91	peroxidase activity	MF	0.00667727441755766	MF peroxidase activity
GO:0016679	8.95779341097613e-05	0.999993285385568	7	12	oxidoreductase activity, acting on diphenols and related substances as donors	MF	0.00667727441755766	MF oxidoreductase activity, acting on diphenols and related substances as donors
GO:0006692	9.00861393957031e-05	0.999979351777887	15	40	prostanoid metabolic process	BP	0.00667727441755766	BP prostanoid metabolic process
GO:0006693	9.00861393957031e-05	0.999979351777887	15	40	prostaglandin metabolic process	BP	0.00667727441755766	BP prostaglandin metabolic process
GO:0006520	9.63225453325105e-05	0.999944149612812	77	387	cellular amino acid metabolic process	BP	0.00711420558221818	BP cellular amino acid metabolic process
GO:1902931	9.77068391396547e-05	0.999995998395985	6	8	negative regulation of alcohol biosynthetic process	BP	0.00719094715759975	BP negative regulation of alcohol biosynthetic process
GO:0008083	0.000104711855489844	0.999965279767788	23	75	growth factor activity	MF	0.0076585633691665	MF growth factor activity
GO:0098869	0.000104795974659711	0.999985082202628	10	21	cellular oxidant detoxification	BP	0.0076585633691665	BP cellular oxidant detoxification
GO:0009161	0.000105407665247383	0.999949703737413	44	193	ribonucleoside monophosphate metabolic process	BP	0.00767633164955418	BP ribonucleoside monophosphate metabolic process
GO:0031386	0.00010664377840709	0.999995557264331	6	8	protein tag	MF	0.00773929134725738	MF protein tag
GO:0044248	0.000111782323005621	0.999911635232067	359	2621	cellular catabolic process	BP	0.00808403549847596	BP cellular catabolic process
GO:0006605	0.000114398238803375	0.999938711563794	59	278	protein targeting	BP	0.00824459002697818	BP protein targeting
GO:0042133	0.000118306805767197	0.999955544995095	26	120	neurotransmitter metabolic process	BP	0.00849687638110059	BP neurotransmitter metabolic process
GO:0044282	0.000121118644678396	0.999927870796122	82	413	small molecule catabolic process	BP	0.0086689317228922	BP small molecule catabolic process
GO:0006636	0.000121722157223976	0.999975286357463	13	32	unsaturated fatty acid biosynthetic process	BP	0.00868229140637318	BP unsaturated fatty acid biosynthetic process
GO:0006626	0.000126091262428349	0.999979215752936	11	24	protein targeting to mitochondrion	BP	0.00896323827255171	BP protein targeting to mitochondrion
GO:0015075	0.000128264793796636	0.999907902848441	182	1266	ion transmembrane transporter activity	MF	0.00908673171835489	MF ion transmembrane transporter activity
GO:0007007	0.000133245834497588	0.999972406378461	13	33	inner mitochondrial membrane organization	BP	0.0094076075963246	BP inner mitochondrial membrane organization
GO:0019336	0.000134324028914863	0.999965965943003	15	53	phenol-containing compound catabolic process	BP	0.00945169214269854	BP phenol-containing compound catabolic process
GO:0045471	0.00013577641980276	0.999943502085771	32	128	response to ethanol	BP	0.00952172145337338	BP response to ethanol
GO:0019835	0.000136702345578807	0.999974111925782	12	29	cytolysis	BP	0.00955448474401139	BP cytolysis
GO:0030514	0.000143808804866936	0.999953100332573	22	67	negative regulation of BMP signaling pathway	BP	0.0100175578186239	BP negative regulation of BMP signaling pathway
GO:0005665	0.000145410887297224	0.999981396468055	9	18	RNA polymerase II, core complex	CC	0.0100953932020886	CC RNA polymerase II, core complex
GO:0000027	0.000146816927223073	0.999958703005004	17	60	ribosomal large subunit assembly	BP	0.0101591460471833	BP ribosomal large subunit assembly
GO:0000276	0.000150141041189582	0.99999175072381	6	9	mitochondrial proton-transporting ATP synthase complex, coupling factor F(o)	CC	0.0103547602844258	CC mitochondrial proton-transporting ATP synthase complex, coupling factor F(o)
GO:0006589	0.000152092962258837	0.99996294848462	14	51	octopamine biosynthetic process	BP	0.0104426432292065	BP octopamine biosynthetic process
GO:0009259	0.000152418069026252	0.999913209109151	68	352	ribonucleotide metabolic process	BP	0.0104426432292065	BP ribonucleotide metabolic process
GO:1901362	0.000160269268912048	0.999882454567764	203	1289	organic cyclic compound biosynthetic process	BP	0.010944551911148	BP organic cyclic compound biosynthetic process
GO:0009206	0.000166243607808533	0.99995618815306	16	48	purine ribonucleoside triphosphate biosynthetic process	BP	0.0113154309262618	BP purine ribonucleoside triphosphate biosynthetic process
GO:1901605	0.000169598291191858	0.999907970842561	58	284	alpha-amino acid metabolic process	BP	0.0115061668043779	BP alpha-amino acid metabolic process
GO:0006584	0.000177515735852573	0.999942303089383	20	79	catecholamine metabolic process	BP	0.0119653648748783	BP catecholamine metabolic process
GO:0009712	0.000177515735852573	0.999942303089383	20	79	catechol-containing compound metabolic process	BP	0.0119653648748783	BP catechol-containing compound metabolic process
GO:0022613	0.000184160007946356	0.999919626485711	33	155	ribonucleoprotein complex biogenesis	BP	0.0123731762758281	BP ribonucleoprotein complex biogenesis
GO:0050840	0.000187546404959686	0.999931308139206	25	86	extracellular matrix binding	MF	0.0125601817443741	MF extracellular matrix binding
GO:0009141	0.000191619079193211	0.999905631449489	44	201	nucleoside triphosphate metabolic process	BP	0.0127918018635776	BP nucleoside triphosphate metabolic process
GO:0019430	0.000195164960783913	0.99997841481493	8	15	removal of superoxide radicals	BP	0.0129868875501832	BP removal of superoxide radicals
GO:0019438	0.000196266230509027	0.999857569986923	185	1174	aromatic compound biosynthetic process	BP	0.0130185765893058	BP aromatic compound biosynthetic process
GO:0004866	0.000196910269274875	0.999907504212151	39	176	endopeptidase inhibitor activity	MF	0.0130198320268479	MF endopeptidase inhibitor activity
GO:0017144	0.000199574270005148	0.99993625268361	20	66	drug metabolic process	BP	0.0131542180242634	BP drug metabolic process
GO:0006721	0.000203144494982582	0.999928831246152	23	78	terpenoid metabolic process	BP	0.0133472982381616	BP terpenoid metabolic process
GO:0000154	0.00020449988016656	0.99995563111807	13	33	rRNA modification	BP	0.0133940990695255	BP rRNA modification
GO:0016684	0.000212220391345949	0.999925015758708	22	95	oxidoreductase activity, acting on peroxide as acceptor	MF	0.0138362485860479	MF oxidoreductase activity, acting on peroxide as acceptor
GO:0006979	0.000212579198556526	0.999870616809605	81	455	response to oxidative stress	BP	0.0138362485860479	BP response to oxidative stress
GO:0019369	0.000215649776754624	0.999935669808214	18	58	arachidonic acid metabolic process	BP	0.0139923786612003	BP arachidonic acid metabolic process
GO:0009308	0.000226935908861772	0.999907476391513	28	129	amine metabolic process	BP	0.0146789475458788	BP amine metabolic process
GO:0098754	0.000228738978595875	0.999941824385499	15	42	detoxification	BP	0.0147497691832659	BP detoxification
GO:0098556	0.000232222512499821	0.999984243354996	6	10	cytoplasmic side of rough endoplasmic reticulum membrane	CC	0.0149281805257601	CC cytoplasmic side of rough endoplasmic reticulum membrane
GO:0006576	0.000240692332881547	0.999903467512366	27	122	cellular biogenic amine metabolic process	BP	0.0154250458746365	BP cellular biogenic amine metabolic process
GO:0016053	0.000246011038099086	0.999862061990456	61	302	organic acid biosynthetic process	BP	0.0156694737049779	BP organic acid biosynthetic process
GO:0046394	0.000246011038099086	0.999862061990456	61	302	carboxylic acid biosynthetic process	BP	0.0156694737049779	BP carboxylic acid biosynthetic process
GO:0042719	0.000249922939073244	1	4	4	mitochondrial intermembrane space protein transporter complex	CC	0.015870106631151	CC mitochondrial intermembrane space protein transporter complex
GO:1990726	0.000251825540565644	1	4	4	Lsm1-7-Pat1 complex	CC	0.0159423172003077	CC Lsm1-7-Pat1 complex
GO:0046333	0.000253947786953471	0.999934620086186	14	52	octopamine metabolic process	BP	0.0160247775976363	BP octopamine metabolic process
GO:0016765	0.00025466686118771	0.999909084347351	23	79	transferase activity, transferring alkyl or aryl (other than methyl) groups	MF	0.0160247775976363	MF transferase activity, transferring alkyl or aryl (other than methyl) groups
GO:0006811	0.000262005083833848	0.99980534955639	204	1395	ion transport	BP	0.0163747213876959	BP ion transport
GO:0010499	0.000262198131221782	0.999956944813894	10	22	proteasomal ubiquitin-independent protein catabolic process	BP	0.0163747213876959	BP proteasomal ubiquitin-independent protein catabolic process
GO:0005753	0.000263372943387657	0.999972299122964	7	15	mitochondrial proton-transporting ATP synthase complex	CC	0.0163747213876959	CC mitochondrial proton-transporting ATP synthase complex
GO:0045259	0.000263372943387657	0.999972299122964	7	15	proton-transporting ATP synthase complex	CC	0.0163747213876959	CC proton-transporting ATP synthase complex
GO:0009123	0.000270248124783024	0.99986453280849	44	203	nucleoside monophosphate metabolic process	BP	0.0167521664969668	BP nucleoside monophosphate metabolic process
GO:0009145	0.000274309771761587	0.999923556711903	16	50	purine nucleoside triphosphate biosynthetic process	BP	0.0169534834606835	BP purine nucleoside triphosphate biosynthetic process
GO:1901565	0.000280280042349793	0.999800612226072	158	952	organonitrogen compound catabolic process	BP	0.0172712210711879	BP organonitrogen compound catabolic process
GO:0030490	0.000283168526323538	0.999921172241147	16	49	maturation of SSU-rRNA	BP	0.0173977406084562	BP maturation of SSU-rRNA
GO:0046933	0.00028534093870079	0.999963916351978	8	17	proton-transporting ATP synthase activity, rotational mechanism	MF	0.0174796502095884	MF proton-transporting ATP synthase activity, rotational mechanism
GO:0070403	0.000297629212067049	0.999943627670791	11	26	NAD+ binding	MF	0.0181789478854326	MF NAD+ binding
GO:1902564	0.000305125916506526	0.999984340878551	6	8	negative regulation of neutrophil activation	BP	0.0185823467514559	BP negative regulation of neutrophil activation
GO:0050830	0.000308215101533739	0.999917181802447	15	47	defense response to Gram-positive bacterium	BP	0.0187121762877188	BP defense response to Gram-positive bacterium
GO:1905828	0.000309054572833459	0.999969404013963	7	13	regulation of prostaglandin catabolic process	BP	0.0187121762877188	BP regulation of prostaglandin catabolic process
GO:0008320	0.000311337786666506	0.999944995436338	10	25	protein transmembrane transporter activity	MF	0.0187957780309855	MF protein transmembrane transporter activity
GO:0009309	0.000316787025444974	0.999894231833043	19	83	amine biosynthetic process	BP	0.0190145249739709	BP amine biosynthetic process
GO:0042401	0.000316787025444974	0.999894231833043	19	83	cellular biogenic amine biosynthetic process	BP	0.0190145249739709	BP cellular biogenic amine biosynthetic process
GO:0009117	0.000319708981327057	0.99979502659812	94	538	nucleotide metabolic process	BP	0.0191347662732182	BP nucleotide metabolic process
GO:0042168	0.000325551410395305	0.999938582399573	11	25	heme metabolic process	BP	0.0193816427294256	BP heme metabolic process
GO:0001676	0.000325694975768146	0.999866617575537	28	107	long-chain fatty acid metabolic process	BP	0.0193816427294256	BP long-chain fatty acid metabolic process
GO:0004784	0.000327890994244984	0.999969246514542	7	12	superoxide dismutase activity	MF	0.0194014591708368	MF superoxide dismutase activity
GO:0016721	0.000327890994244984	0.999969246514542	7	12	oxidoreductase activity, acting on superoxide radicals as acceptor	MF	0.0194014591708368	MF oxidoreductase activity, acting on superoxide radicals as acceptor
GO:0009055	0.000329276438705395	0.999889370241058	20	70	electron transfer activity	MF	0.0194282426780622	MF electron transfer activity
GO:0006465	0.000333006242502575	0.999982605035997	6	8	signal peptide processing	BP	0.0195928079628351	BP signal peptide processing
GO:0042274	0.000338662834894343	0.99994963679217	9	19	ribosomal small subunit biogenesis	BP	0.0198694916202236	BP ribosomal small subunit biogenesis
GO:0051287	0.000344265201819577	0.999870467994389	24	86	NAD binding	MF	0.0201414483806128	MF NAD binding
GO:0009713	0.000352819835179791	0.999895339922484	16	63	catechol-containing compound biosynthetic process	BP	0.0205266243774433	BP catechol-containing compound biosynthetic process
GO:0042423	0.000352819835179791	0.999895339922484	16	63	catecholamine biosynthetic process	BP	0.0205266243774433	BP catecholamine biosynthetic process
GO:0008391	0.0003590990468161	0.999949438534102	9	17	arachidonic acid monooxygenase activity	MF	0.0206409879471454	MF arachidonic acid monooxygenase activity
GO:0008392	0.0003590990468161	0.999949438534102	9	17	arachidonic acid epoxygenase activity	MF	0.0206409879471454	MF arachidonic acid epoxygenase activity
GO:0019373	0.0003590990468161	0.999949438534102	9	17	epoxygenase P450 pathway	BP	0.0206409879471454	BP epoxygenase P450 pathway
GO:0044106	0.000359293317151246	0.999851433527282	27	127	cellular amine metabolic process	BP	0.0206409879471454	BP cellular amine metabolic process
GO:0016226	0.000360731688724838	0.999931057216894	11	25	iron-sulfur cluster assembly	BP	0.0206409879471454	BP iron-sulfur cluster assembly
GO:0031163	0.000360731688724838	0.999931057216894	11	25	metallo-sulfur cluster assembly	BP	0.0206409879471454	BP metallo-sulfur cluster assembly
GO:0030414	0.000366157539918122	0.999819700814731	40	190	peptidase inhibitor activity	MF	0.0208940527162045	MF peptidase inhibitor activity
GO:0045275	0.000372910320572604	0.9999618453981	7	13	respiratory chain complex III	CC	0.0212212463302902	CC respiratory chain complex III
GO:0006753	0.000374342275872759	0.99975874299006	94	540	nucleoside phosphate metabolic process	BP	0.02124468916043	BP nucleoside phosphate metabolic process
GO:1905368	0.000382449857805422	0.999845486627618	27	98	peptidase complex	CC	0.0216218050461177	CC peptidase complex
GO:0042273	0.000383063475226495	0.999914212822766	12	34	ribosomal large subunit biogenesis	BP	0.0216218050461177	BP ribosomal large subunit biogenesis
GO:0004857	0.000389558753002283	0.9997712142702	66	352	enzyme inhibitor activity	MF	0.0219289992095447	MF enzyme inhibitor activity
GO:0006508	0.000394125301877487	0.999708199204784	193	1120	proteolysis	BP	0.0221262581873431	BP proteolysis
GO:0042421	0.00040078187469317	0.999891504806128	14	53	norepinephrine biosynthetic process	BP	0.0224382474168561	BP norepinephrine biosynthetic process
GO:0016052	0.000401837252087927	0.999804895846566	38	183	carbohydrate catabolic process	BP	0.0224382474168561	BP carbohydrate catabolic process
GO:0006139	0.00042171157599029	0.99963804065809	694	5949	nucleobase-containing compound metabolic process	BP	0.0234850500126357	BP nucleobase-containing compound metabolic process
GO:0004500	0.000427441726031626	0.999883505916345	14	53	dopamine beta-monooxygenase activity	MF	0.0237406833860979	MF dopamine beta-monooxygenase activity
GO:0006414	0.000429210342541543	0.999851388124307	20	74	translational elongation	BP	0.0237755133363172	BP translational elongation
GO:0060393	0.000433426208766263	0.999875971511535	16	46	regulation of pathway-restricted SMAD protein phosphorylation	BP	0.0239453609447844	BP regulation of pathway-restricted SMAD protein phosphorylation
GO:0061134	0.00043616473276259	0.999767792637451	48	239	peptidase regulator activity	MF	0.0240329075502096	MF peptidase regulator activity
GO:0050896	0.000456968420504165	0.999604990251368	767	5872	response to stimulus	BP	0.0251127658634848	BP response to stimulus
GO:0004129	0.000462913494144598	0.999911607856862	10	27	cytochrome-c oxidase activity	MF	0.0251737917912368	MF cytochrome-c oxidase activity
GO:0015002	0.000462913494144598	0.999911607856862	10	27	heme-copper terminal oxidase activity	MF	0.0251737917912368	MF heme-copper terminal oxidase activity
GO:0016675	0.000462913494144598	0.999911607856862	10	27	oxidoreductase activity, acting on a heme group of donors	MF	0.0251737917912368	MF oxidoreductase activity, acting on a heme group of donors
GO:0016676	0.000462913494144598	0.999911607856862	10	27	oxidoreductase activity, acting on a heme group of donors, oxygen as acceptor	MF	0.0251737917912368	MF oxidoreductase activity, acting on a heme group of donors, oxygen as acceptor
GO:0016101	0.00046553530657005	0.999840098472443	20	67	diterpenoid metabolic process	BP	0.0252058700749158	BP diterpenoid metabolic process
GO:0048662	0.000466630569972826	0.999875794773386	14	44	negative regulation of smooth muscle cell proliferation	BP	0.0252058700749158	BP negative regulation of smooth muscle cell proliferation
GO:0051704	0.000467133947038481	0.999652587739523	191	1203	multi-organism process	BP	0.0252058700749158	BP multi-organism process
GO:0048037	0.000476205878368712	0.999705800925267	78	398	cofactor binding	MF	0.0256289820017146	MF cofactor binding
GO:0005184	0.000488499715180753	0.999934905134899	8	16	neuropeptide hormone activity	MF	0.0262228661540844	MF neuropeptide hormone activity
GO:0003796	0.000502404308390716	0.999928585289175	8	18	lysozyme activity	MF	0.0268546881374959	MF lysozyme activity
GO:0051087	0.000502848491147657	0.999771767841213	32	138	chaperone binding	MF	0.0268546881374959	MF chaperone binding
GO:0050649	0.000510012315205488	0.999917497517591	9	20	testosterone 6-beta-hydroxylase activity	MF	0.0271676125347824	MF testosterone 6-beta-hydroxylase activity
GO:0090161	0.000540674083976468	0.999900222879674	10	23	Golgi ribbon formation	BP	0.028727448523117	BP Golgi ribbon formation
GO:0042415	0.000570253518925248	0.999838915195672	14	55	norepinephrine metabolic process	BP	0.0302219854762724	BP norepinephrine metabolic process
GO:0046982	0.000582827501306717	0.999659986003153	61	318	protein heterodimerization activity	MF	0.0308099776579094	MF protein heterodimerization activity
GO:1903036	0.000604577088529698	0.999762709552802	24	86	positive regulation of response to wounding	BP	0.0318788141769533	BP positive regulation of response to wounding
GO:0044449	0.00060891346839378	0.999648664883476	59	290	NA	NA	0.0320263881810749	none
GO:0000313	0.000640439310131913	0.999924275069561	7	14	organellar ribosome	CC	0.0335152511342399	CC organellar ribosome
GO:0005761	0.000640439310131913	0.999924275069561	7	14	mitochondrial ribosome	CC	0.0335152511342399	CC mitochondrial ribosome
GO:0061135	0.000646756744720035	0.999671410823061	40	191	endopeptidase regulator activity	MF	0.0337610262632303	MF endopeptidase regulator activity
GO:0007306	0.000667227848309503	0.999920527630955	7	14	eggshell chorion assembly	BP	0.0345927507412794	BP eggshell chorion assembly
GO:0030193	0.000671262727951918	0.999813393858869	14	45	regulation of blood coagulation	BP	0.0345927507412794	BP regulation of blood coagulation
GO:0004953	0.000672655274160656	0.999919764958789	7	14	icosanoid receptor activity	MF	0.0345927507412794	MF icosanoid receptor activity
GO:0004954	0.000672655274160656	0.999919764958789	7	14	prostanoid receptor activity	MF	0.0345927507412794	MF prostanoid receptor activity
GO:0004955	0.000672655274160656	0.999919764958789	7	14	prostaglandin receptor activity	MF	0.0345927507412794	MF prostaglandin receptor activity
GO:0004957	0.000672655274160656	0.999919764958789	7	14	prostaglandin E receptor activity	MF	0.0345927507412794	MF prostaglandin E receptor activity
GO:0042537	0.000709370414443188	0.99986187949146	10	24	benzene-containing compound metabolic process	BP	0.0363910517044894	BP benzene-containing compound metabolic process
GO:0005861	0.00071263498737814	1	4	4	troponin complex	CC	0.0364687015162454	CC troponin complex
GO:0043295	0.00071546564227536	0.999913709773024	7	14	glutathione binding	MF	0.0365238196012529	MF glutathione binding
GO:0006805	0.000727713903113643	0.999754561828098	18	63	xenobiotic metabolic process	BP	0.0370582522592933	BP xenobiotic metabolic process
GO:0032287	0.000739909848388006	0.999962669787111	5	7	peripheral nervous system myelin maintenance	BP	0.0375874202981107	BP peripheral nervous system myelin maintenance
GO:0022804	0.000745974405545666	0.999499326472739	100	647	active transmembrane transporter activity	MF	0.0378032966391853	MF active transmembrane transporter activity
GO:0015077	0.000761434834035615	0.999521061745507	75	482	monovalent inorganic cation transmembrane transporter activity	MF	0.0384931182604218	MF monovalent inorganic cation transmembrane transporter activity
GO:0051131	0.000767703862671144	0.999860778088582	9	23	chaperone-mediated protein complex assembly	BP	0.0387160679218271	BP chaperone-mediated protein complex assembly
GO:0005683	0.000770698615756788	0.999980645350969	4	5	U7 snRNP	CC	0.0387732144178318	CC U7 snRNP
GO:0006952	0.000786118317203313	0.999447625249156	126	782	defense response	BP	0.0394536682185798	BP defense response
GO:0019693	0.000788069427413	0.999518962853642	68	374	ribose phosphate metabolic process	BP	0.0394565145051874	BP ribose phosphate metabolic process
GO:0019083	0.000791670839661888	0.999773290967526	14	48	viral transcription	BP	0.0395417751762057	BP viral transcription
GO:0002237	0.000799904129484384	0.999619827313099	33	149	response to molecule of bacterial origin	BP	0.0398574239447386	BP response to molecule of bacterial origin
GO:0046189	0.000802526971381531	0.999719563711953	18	77	phenol-containing compound biosynthetic process	BP	0.0398926772313473	BP phenol-containing compound biosynthetic process
GO:0006633	0.000805068655170708	0.999646859480854	28	114	fatty acid biosynthetic process	BP	0.0399237379759417	BP fatty acid biosynthetic process
GO:0005344	0.000810412743482545	0.99990474357472	7	13	oxygen carrier activity	MF	0.040093293637184	MF oxygen carrier activity
GO:0051537	0.000815184473807682	0.999840765967138	10	23	2 iron, 2 sulfur cluster binding	MF	0.0402337967309631	MF 2 iron, 2 sulfur cluster binding
GO:0005996	0.00083290149701709	0.999567455512548	41	193	monosaccharide metabolic process	BP	0.0410110458153001	BP monosaccharide metabolic process
GO:0005102	0.000866679441862744	0.999350447952023	183	1138	signaling receptor binding	MF	0.0425735835262199	MF signaling receptor binding
GO:0008135	0.00088818923889952	0.999574618609528	33	151	translation factor activity, RNA binding	MF	0.0435275422771746	MF translation factor activity, RNA binding
GO:0018958	0.000896655813146882	0.999574643025829	32	151	phenol-containing compound metabolic process	BP	0.0437552643049495	BP phenol-containing compound metabolic process
GO:0090150	0.000897037538804178	0.999510953170662	47	215	establishment of protein localization to membrane	BP	0.0437552643049495	BP establishment of protein localization to membrane
GO:0006612	0.000919642914303883	0.9996235992769	24	93	protein targeting to membrane	BP	0.0446128515896197	BP protein targeting to membrane
GO:0022829	0.000919863064067093	0.999811652945643	10	25	wide pore channel activity	MF	0.0446128515896197	MF wide pore channel activity
GO:0001523	0.000922723260288284	0.999672614728741	19	65	retinoid metabolic process	BP	0.0446128515896197	BP retinoid metabolic process
GO:0050818	0.000923187009560501	0.999733201642744	14	46	regulation of coagulation	BP	0.0446128515896197	BP regulation of coagulation
GO:0016810	0.000929940732968652	0.999530487397359	37	182	hydrolase activity, acting on carbon-nitrogen (but not peptide) bonds	MF	0.0448351981163683	MF hydrolase activity, acting on carbon-nitrogen (but not peptide) bonds
GO:0061061	0.000933445289693926	0.999506644878814	43	188	muscle structure development	BP	0.0449002274682334	BP muscle structure development
GO:0090288	0.00093834627638433	0.999520525740426	39	172	negative regulation of cellular response to growth factor stimulus	BP	0.0450319729136701	BP negative regulation of cellular response to growth factor stimulus
GO:0045263	0.000948415044696312	0.999901628201839	6	12	proton-transporting ATP synthase complex, coupling factor F(o)	CC	0.0454016606696224	CC proton-transporting ATP synthase complex, coupling factor F(o)
GO:0019318	0.000950409259264229	0.999527597146902	36	162	hexose metabolic process	BP	0.0454016606696224	BP hexose metabolic process
GO:0004930	0.000954692200220355	0.999408224997671	69	415	G protein-coupled receptor activity	MF	0.0454078396681157	MF G protein-coupled receptor activity
GO:0006720	0.000955606259242129	0.999591618579315	26	102	isoprenoid metabolic process	BP	0.0454078396681157	BP isoprenoid metabolic process
GO:0042738	0.000958112007228055	0.99976228577938	12	33	exogenous drug catabolic process	BP	0.0454078396681157	BP exogenous drug catabolic process
GO:1900046	0.000959259144131501	0.99972052392545	14	47	regulation of hemostasis	BP	0.0454078396681157	BP regulation of hemostasis
GO:0097070	0.000970561049419194	0.999871544840984	7	15	ductus arteriosus closure	BP	0.045764952968965	BP ductus arteriosus closure
GO:1904018	0.000971197868843985	0.999546572609034	31	133	positive regulation of vasculature development	BP	0.045764952968965	BP positive regulation of vasculature development
GO:0006783	0.000981814378223616	0.999824842082639	9	20	heme biosynthetic process	BP	0.046160789773457	BP heme biosynthetic process
GO:0046348	0.00100626840029334	0.99970218433082	14	50	amino sugar catabolic process	BP	0.0472039600029497	BP amino sugar catabolic process
GO:0005687	0.00103386173585192	0.999890871990288	6	12	U4 snRNP	CC	0.0483893758074692	CC U4 snRNP
GO:0071702	0.0010586786749403	0.999131432491748	366	2484	organic substance transport	BP	0.0494398193759116	BP organic substance transport
GO:0045735	0.00106656484909367	0.999893269419255	6	11	nutrient reservoir activity	MF	0.0496821030711374	MF nutrient reservoir activity
GO:0005773	0.00106863751564574	0.999310950063887	81	440	vacuole	CC	0.0496821030711374	CC vacuole
