# Supplementary material for: Systemic paralogy and function of retinal determination network homologs in arachnids
Source: BMC Genomics. 2020 Nov 23;21:811. doi: 10.1186/s12864-020-07149-x (PMC7681978; doi:10.1186/s12864-020-07149-x)
Supplement: Supplementary file 6 — Additional file 6. Dataset S3: Dataset for the GOseq enrichment analyses. This folder contains the complete GOseq results of enriched/depleted (FDR ≤ 0.05) GO terms of up- (Log2FC > 1) and down-regulated (Log2FC < 1) genes in Comparisons 1, 2.1 and 2.2. The twelve spreadsheets (.xls) are named as follows: Comparison#,_UP/DOWN_enriched/depleted. (.zip). Available at: https://datadryad.org/stash/share/xb2VW4o80AmId3mLFZB07Ho7rHxPx-htK9q5J_-2miM; doi:https://doi.org/10.5061/dryad.xgxd254d1 [file 12864_2020_7149_MOESM6_ESM.zip › Additional_file6_Dataset_S3_GOseq_results/comp2_1_UP_padj_05.GOseq.enriched.filtered_FDR_0.05.xls]

category	over_represented_pvalue	under_represented_pvalue	numDEInCat	numInCat	term	ontology	over_represented_FDR	go_term
GO:0003677	0	1	2616	15485	DNA binding	MF	0	MF DNA binding
GO:0003676	4.31783730526499e-319	1	2988	17681	nucleic acid binding	MF	4.38843394520607e-315	MF nucleic acid binding
GO:0005634	1.89239147088772e-299	1	3193	18192	nucleus	CC	1.28222138095782e-295	CC nucleus
GO:1901363	3.16462797729988e-249	1	3405	20424	heterocyclic compound binding	MF	1.60818482236437e-245	MF heterocyclic compound binding
GO:0097159	2.1405335168841e-246	1	3414	20503	organic cyclic compound binding	MF	8.70212495954061e-243	MF organic cyclic compound binding
GO:0043231	8.31512365810969e-225	1	3617	20939	intracellular membrane-bounded organelle	CC	2.81702530997326e-221	CC intracellular membrane-bounded organelle
GO:0046872	1.09046654619581e-219	1	2593	14484	metal ion binding	MF	3.16655906921746e-216	MF metal ion binding
GO:0043169	1.94705741385167e-218	1	2601	14537	cation binding	MF	4.94722950642037e-215	MF cation binding
GO:0043227	2.41393037005813e-212	1	3762	21752	membrane-bounded organelle	CC	5.45199584801907e-209	CC membrane-bounded organelle
GO:0043229	7.46396173928014e-207	1	3973	22743	intracellular organelle	CC	1.51719950274347e-203	CC intracellular organelle
GO:0043226	8.51335516237737e-201	1	4050	23255	organelle	CC	1.5731906398695e-197	CC organelle
GO:0003674	6.97720189862852e-194	1	5395	32458	molecular_function	MF	1.18187985827852e-190	MF molecular_function
GO:0005488	3.89791025164574e-187	1	4696	27576	binding	MF	6.0948324373233e-184	MF binding
GO:0043167	1.94598059925924e-173	1	3001	16988	ion binding	MF	2.82542483151019e-170	MF ion binding
GO:0044424	1.16132655675923e-172	1	4707	27359	NA	NA	1.57375232794966e-169	none
GO:0006259	3.48130851790217e-169	1	1378	10124	DNA metabolic process	BP	4.42278489021234e-166	BP DNA metabolic process
GO:0019219	3.91789427449247e-160	1	1700	8281	regulation of nucleobase-containing compound metabolic process	BP	4.68464923044756e-157	BP regulation of nucleobase-containing compound metabolic process
GO:0044464	7.92871448122579e-149	1	4938	29240	NA	NA	8.95372106999315e-146	none
GO:0051171	1.17808821464453e-141	1	1980	9724	regulation of nitrogen compound metabolic process	BP	1.26036837574101e-138	BP regulation of nitrogen compound metabolic process
GO:0060255	3.61920324200605e-140	1	2047	10051	regulation of macromolecule metabolic process	BP	3.67837721501284e-137	BP regulation of macromolecule metabolic process
GO:0090304	6.97793232595046e-139	1	1693	11647	nucleic acid metabolic process	BP	6.75430620902834e-136	BP nucleic acid metabolic process
GO:0080090	1.41646869235792e-138	1	2008	9887	regulation of primary metabolic process	BP	1.30875268679816e-135	BP regulation of primary metabolic process
GO:0008150	9.78511230611886e-137	1	4909	29254	biological_process	BP	8.64791208028166e-134	BP biological_process
GO:0031323	1.69437027353683e-136	1	2039	10056	regulation of cellular metabolic process	BP	1.4350610229243e-133	BP regulation of cellular metabolic process
GO:0003690	2.47295722724674e-136	1	903	4752	double-stranded DNA binding	MF	2.01071206232978e-133	MF double-stranded DNA binding
GO:0006310	1.12710409890478e-133	1	884	6570	DNA recombination	BP	8.8117865455529e-131	BP DNA recombination
GO:0005575	7.16686987623559e-133	1	5113	30854	cellular_component	CC	5.39559125830522e-130	CC cellular_component
GO:0019222	1.19425117113133e-131	1	2134	10582	regulation of metabolic process	BP	8.66983698413808e-129	BP regulation of metabolic process
GO:0051252	1.27287883257924e-124	1	1344	5619	regulation of RNA metabolic process	BP	8.92200276890975e-122	BP regulation of RNA metabolic process
GO:0006139	2.40878682893929e-124	1	1771	12240	nucleobase-containing compound metabolic process	BP	1.63211366239496e-121	BP nucleobase-containing compound metabolic process
GO:0006355	7.71269207478529e-123	1	1276	5376	regulation of transcription, DNA-templated	BP	5.05728683239228e-120	BP regulation of transcription, DNA-templated
GO:1903506	1.07716590926535e-122	1	1277	5381	regulation of nucleic acid-templated transcription	BP	6.8423598242615e-120	BP regulation of nucleic acid-templated transcription
GO:0043565	2.90920609460489e-122	1	787	3076	sequence-specific DNA binding	MF	1.79198279651617e-119	MF sequence-specific DNA binding
GO:2001141	4.52232026431019e-122	1	1278	5391	regulation of RNA biosynthetic process	BP	2.7036824709598e-119	BP regulation of RNA biosynthetic process
GO:0046483	1.9178039746316e-118	1	1790	12422	heterocycle metabolic process	BP	1.11380575406676e-115	BP heterocycle metabolic process
GO:0010468	1.6594360932334e-115	1	1507	6512	regulation of gene expression	BP	9.36982151865425e-113	BP regulation of gene expression
GO:0006725	2.40592138417062e-115	1	1795	12520	cellular aromatic compound metabolic process	BP	1.32176118854152e-112	BP cellular aromatic compound metabolic process
GO:0015074	6.59715592482596e-114	1	861	7711	DNA integration	BP	3.52895759168256e-111	BP DNA integration
GO:0010556	2.70198296152208e-112	1	1384	5916	regulation of macromolecule biosynthetic process	BP	1.40828737586819e-109	BP regulation of macromolecule biosynthetic process
GO:2000112	5.02210158891725e-112	1	1371	5869	regulation of cellular macromolecule biosynthetic process	BP	2.55210647494802e-109	BP regulation of cellular macromolecule biosynthetic process
GO:0001071	4.63423247123942e-109	1	697	2903	NA	NA	2.24285817721152e-106	none
GO:0003700	4.63423247123942e-109	1	697	2903	DNA-binding transcription factor activity	MF	2.24285817721152e-106	MF DNA-binding transcription factor activity
GO:0031326	3.77578111012718e-108	1	1402	6049	regulation of cellular biosynthetic process	BP	1.78489075873384e-105	BP regulation of cellular biosynthetic process
GO:1901360	7.11227001700616e-108	1	1821	12754	organic cyclic compound metabolic process	BP	3.28570710535646e-105	BP organic cyclic compound metabolic process
GO:0009889	1.07679919327732e-107	1	1417	6121	regulation of biosynthetic process	BP	4.86402160038848e-105	BP regulation of biosynthetic process
GO:0034061	1.08210809669119e-104	1	513	2965	DNA polymerase activity	MF	4.78174158292215e-102	MF DNA polymerase activity
GO:0003964	1.71662622945423e-103	1	490	2856	RNA-directed DNA polymerase activity	MF	7.42422582257792e-101	MF RNA-directed DNA polymerase activity
GO:0034641	1.04348020414213e-102	1	1830	12943	cellular nitrogen compound metabolic process	BP	4.41892127283271e-100	BP cellular nitrogen compound metabolic process
GO:0032196	7.92790097548981e-102	1	599	4640	transposition	BP	3.2887845536486e-99	BP transposition
GO:0050794	3.33443425315382e-100	1	2762	14037	regulation of cellular process	BP	1.35558090127715e-97	BP regulation of cellular process
GO:0044699	1.08035313210472e-99	1	3364	20029	NA	NA	4.30594865025347e-97	none
GO:0004519	5.12271809574601e-98	1	758	6216	endonuclease activity	MF	2.00249020638902e-95	MF endonuclease activity
GO:0006313	1.5120230288115e-97	1	570	4453	transposition, DNA-mediated	BP	5.799036246538e-95	BP transposition, DNA-mediated
GO:0016779	9.17754882189531e-96	1	536	3097	nucleotidyltransferase activity	MF	3.45466731301233e-93	MF nucleotidyltransferase activity
GO:0004518	1.57472797423258e-94	1	779	6310	nuclease activity	MF	5.81990827858647e-92	MF nuclease activity
GO:0050789	2.06243472072643e-94	1	2863	14723	regulation of biological process	BP	7.48626974432251e-92	BP regulation of biological process
GO:1990837	1.07117593648967e-91	1	589	2299	sequence-specific double-stranded DNA binding	MF	3.81996373000448e-89	MF sequence-specific double-stranded DNA binding
GO:0000976	5.81686293031109e-90	1	568	2240	transcription regulatory region sequence-specific DNA binding	MF	2.03860987559368e-87	MF transcription regulatory region sequence-specific DNA binding
GO:0001067	1.13128134804789e-89	1	574	2258	regulatory region nucleic acid binding	MF	3.89755185792703e-87	MF regulatory region nucleic acid binding
GO:0000975	2.03918054609167e-89	1	573	2257	NA	NA	6.79515130498448e-87	none
GO:0044212	2.03918054609167e-89	1	573	2257	NA	NA	6.79515130498448e-87	none
GO:0044260	2.74858570661212e-88	1	2164	14509	cellular macromolecule metabolic process	BP	9.01137123521041e-86	BP cellular macromolecule metabolic process
GO:0065007	1.72440963649853e-85	1	2960	15484	biological regulation	BP	5.56382137795329e-83	BP biological regulation
GO:0009987	2.55807648367698e-83	1	3841	23563	cellular process	BP	8.12469073182845e-81	BP cellular process
GO:0016740	3.86749023815765e-83	1	1319	8127	transferase activity	MF	1.20945344724662e-80	MF transferase activity
GO:0048523	5.96364451956837e-82	1	1464	7396	negative regulation of cellular process	BP	1.83671215377676e-79	BP negative regulation of cellular process
GO:0043170	8.36557799262777e-78	1	2241	15155	macromolecule metabolic process	BP	2.53801647546485e-75	BP macromolecule metabolic process
GO:0048519	1.22312727458852e-77	1	1537	7842	negative regulation of biological process	BP	3.65625119272954e-75	BP negative regulation of biological process
GO:0000977	1.16642407447313e-73	1	461	1843	RNA polymerase II transcription regulatory region sequence-specific DNA binding	MF	3.38712888025934e-71	MF RNA polymerase II transcription regulatory region sequence-specific DNA binding
GO:0001012	1.16642407447313e-73	1	461	1843	NA	NA	3.38712888025934e-71	none
GO:0016788	3.83562068671608e-73	1	865	6869	hydrolase activity, acting on ester bonds	MF	1.09812199575884e-70	MF hydrolase activity, acting on ester bonds
GO:0000978	2.43159932769083e-69	1	381	1454	RNA polymerase II cis-regulatory region sequence-specific DNA binding	MF	6.86487771305159e-67	MF RNA polymerase II cis-regulatory region sequence-specific DNA binding
GO:0000987	8.31978740047299e-68	1	389	1493	cis-regulatory region sequence-specific DNA binding	MF	2.28535565526236e-65	MF cis-regulatory region sequence-specific DNA binding
GO:0001159	8.31978740047299e-68	1	389	1493	NA	NA	2.28535565526236e-65	none
GO:0071156	2.01911685605412e-65	1	355	2597	regulation of cell cycle arrest	BP	5.47234511106827e-63	BP regulation of cell cycle arrest
GO:0016772	3.25665017469252e-65	1	720	4028	transferase activity, transferring phosphorus-containing groups	MF	8.7102536974967e-63	MF transferase activity, transferring phosphorus-containing groups
GO:0006807	3.80300952199345e-65	1	2353	16117	nitrogen compound metabolic process	BP	1.00394512407222e-62	BP nitrogen compound metabolic process
GO:0044238	2.43690964040771e-64	1	2459	16661	primary metabolic process	BP	6.35064900776506e-62	BP primary metabolic process
GO:0035282	6.5863691501744e-63	1	235	915	segmentation	BP	1.69469779386829e-60	BP segmentation
GO:0044428	4.1220287586174e-62	1	1418	7305	NA	NA	1.0473559822052e-59	none
GO:0003824	8.93082499667163e-61	1	2284	15292	catalytic activity	MF	2.24119604576968e-58	MF catalytic activity
GO:0045935	2.53488228207329e-59	1	770	4391	positive regulation of nucleobase-containing compound metabolic process	BP	6.2837258716712e-57	BP positive regulation of nucleobase-containing compound metabolic process
GO:0010604	2.44205457882862e-58	1	1027	5589	positive regulation of macromolecule metabolic process	BP	5.98067993058425e-56	BP positive regulation of macromolecule metabolic process
GO:0044237	3.73638169962271e-58	1	2465	16869	cellular metabolic process	BP	9.04159890574175e-56	BP cellular metabolic process
GO:0045892	2.27869442167649e-57	1	494	1859	negative regulation of transcription, DNA-templated	BP	5.44929664816682e-55	BP negative regulation of transcription, DNA-templated
GO:1903507	3.12701425016965e-57	1	494	1861	negative regulation of nucleic acid-templated transcription	BP	7.39102542595332e-55	BP negative regulation of nucleic acid-templated transcription
GO:0046975	3.33978166684499e-57	1	315	2454	histone methyltransferase activity (H3-K36 specific)	MF	7.80318872896071e-55	MF histone methyltransferase activity (H3-K36 specific)
GO:0018027	4.14439718350063e-57	1	316	2457	peptidyl-lysine dimethylation	BP	9.53108636190285e-55	BP peptidyl-lysine dimethylation
GO:0010452	4.17310319382769e-57	1	314	2448	histone H3-K36 methylation	BP	9.53108636190285e-55	BP histone H3-K36 methylation
GO:1902679	8.1082902306576e-57	1	494	1865	negative regulation of RNA biosynthetic process	BP	1.83130239465086e-54	BP negative regulation of RNA biosynthetic process
GO:0097676	1.18073521335664e-56	1	311	2444	histone H3-K36 dimethylation	BP	2.6374510639451e-54	BP histone H3-K36 dimethylation
GO:0051253	1.50321296478737e-56	1	512	1938	negative regulation of RNA metabolic process	BP	3.32128368861228e-54	BP negative regulation of RNA metabolic process
GO:0004520	2.29958756418917e-56	1	333	2551	endodeoxyribonuclease activity	MF	5.02620606637347e-54	MF endodeoxyribonuclease activity
GO:0071704	2.9846818622601e-56	1	2507	17203	organic substance metabolic process	BP	6.43986735198138e-54	BP organic substance metabolic process
GO:0045787	3.00972794036617e-56	1	443	2929	positive regulation of cell cycle	BP	6.43986735198138e-54	BP positive regulation of cell cycle
GO:0042800	8.5735779414081e-56	1	314	2456	histone methyltransferase activity (H3-K4 specific)	MF	1.81536582098961e-53	MF histone methyltransferase activity (H3-K4 specific)
GO:0004536	9.17463720853245e-56	1	338	2573	deoxyribonuclease activity	MF	1.92260670657566e-53	MF deoxyribonuclease activity
GO:0016571	1.26799097291561e-55	1	342	2554	histone methylation	BP	2.63004617412813e-53	BP histone methylation
GO:0009893	1.42663155686689e-55	1	1078	5870	positive regulation of metabolic process	BP	2.92920602590236e-53	BP positive regulation of metabolic process
GO:0006479	1.86493044190186e-55	1	349	2579	protein methylation	BP	3.75331099926129e-53	BP protein methylation
GO:0008213	1.86493044190186e-55	1	349	2579	protein alkylation	BP	3.75331099926129e-53	BP protein alkylation
GO:0006303	2.32010855745548e-55	1	319	2429	double-strand break repair via nonhomologous end joining	BP	4.62361241641152e-53	BP double-strand break repair via nonhomologous end joining
GO:0000726	2.98417406811417e-55	1	319	2430	non-recombinational repair	BP	5.88925303714142e-53	BP non-recombinational repair
GO:0006302	6.42823754635271e-55	1	374	2651	double-strand break repair	BP	1.25641139042992e-52	BP double-strand break repair
GO:0051568	7.2912144364646e-55	1	318	2478	histone H3-K4 methylation	BP	1.41150967476206e-52	BP histone H3-K4 methylation
GO:0034968	1.29473483716704e-54	1	333	2534	histone lysine methylation	BP	2.48283726746173e-52	BP histone lysine methylation
GO:0044707	1.31826680295211e-54	1	999	4528	NA	NA	2.50433731809416e-52	none
GO:2000113	1.50674532752976e-54	1	542	2061	negative regulation of cellular macromolecule biosynthetic process	BP	2.83589002524977e-52	BP negative regulation of cellular macromolecule biosynthetic process
GO:0010558	2.2933663823237e-54	1	547	2081	negative regulation of macromolecule biosynthetic process	BP	4.2768127021554e-52	BP negative regulation of macromolecule biosynthetic process
GO:0045934	2.51621720471514e-54	1	539	2053	negative regulation of nucleobase-containing compound metabolic process	BP	4.64974064729497e-52	BP negative regulation of nucleobase-containing compound metabolic process
GO:0000981	3.6370461997831e-54	1	386	1632	DNA-binding transcription factor activity, RNA polymerase II-specific	MF	6.66038181108028e-52	MF DNA-binding transcription factor activity, RNA polymerase II-specific
GO:0018022	3.89767873843854e-54	1	333	2539	peptidyl-lysine methylation	BP	7.07393890323573e-52	BP peptidyl-lysine methylation
GO:0018024	5.09933402297569e-54	1	325	2507	histone-lysine N-methyltransferase activity	MF	9.17293475088733e-52	MF histone-lysine N-methyltransferase activity
GO:2001032	7.53547177209528e-54	1	306	2390	regulation of double-strand break repair via nonhomologous end joining	BP	1.34362749746825e-51	BP regulation of double-strand break repair via nonhomologous end joining
GO:0031327	7.78638305812599e-54	1	557	2124	negative regulation of cellular biosynthetic process	BP	1.37629398628284e-51	BP negative regulation of cellular biosynthetic process
GO:0090305	8.86746090669027e-54	1	366	2702	nucleic acid phosphodiester bond hydrolysis	BP	1.55386963664046e-51	BP nucleic acid phosphodiester bond hydrolysis
GO:0003697	9.45201146808928e-54	1	334	2489	single-stranded DNA binding	MF	1.64214561634061e-51	MF single-stranded DNA binding
GO:0009890	1.03149747505246e-53	1	562	2151	negative regulation of biosynthetic process	BP	1.77688552333826e-51	BP negative regulation of biosynthetic process
GO:0010564	1.21920286501295e-53	1	501	3122	regulation of cell cycle process	BP	2.08258291068221e-51	BP regulation of cell cycle process
GO:0042054	1.67170117919772e-53	1	328	2525	histone methyltransferase activity	MF	2.83172248912934e-51	MF histone methyltransferase activity
GO:0006308	1.68781620192552e-53	1	303	2391	DNA catabolic process	BP	2.83539173029257e-51	BP DNA catabolic process
GO:0090734	1.81621684746338e-53	1	323	2453	site of DNA damage	CC	3.02608523429411e-51	CC site of DNA damage
GO:0000737	2.0456796375976e-53	1	301	2385	DNA catabolic process, endonucleolytic	BP	3.38069349540214e-51	BP DNA catabolic process, endonucleolytic
GO:0010911	2.61749873541332e-53	1	298	2377	regulation of isomerase activity	BP	4.18944069249973e-51	BP regulation of isomerase activity
GO:0010912	2.61749873541332e-53	1	298	2377	positive regulation of isomerase activity	BP	4.18944069249973e-51	BP positive regulation of isomerase activity
GO:2000371	2.61749873541332e-53	1	298	2377	regulation of DNA topoisomerase (ATP-hydrolyzing) activity	BP	4.18944069249973e-51	BP regulation of DNA topoisomerase (ATP-hydrolyzing) activity
GO:2000373	2.61749873541332e-53	1	298	2377	positive regulation of DNA topoisomerase (ATP-hydrolyzing) activity	BP	4.18944069249973e-51	BP positive regulation of DNA topoisomerase (ATP-hydrolyzing) activity
GO:0006325	2.98074740945677e-53	1	509	3219	chromatin organization	BP	4.73356660875217e-51	BP chromatin organization
GO:0016278	3.70913834241623e-53	1	325	2514	lysine N-methyltransferase activity	MF	5.79966577586883e-51	MF lysine N-methyltransferase activity
GO:0016279	3.70913834241623e-53	1	325	2514	protein-lysine N-methyltransferase activity	MF	5.79966577586883e-51	MF protein-lysine N-methyltransferase activity
GO:0032259	3.95546098117842e-53	1	406	2858	methylation	BP	6.13760727972624e-51	BP methylation
GO:2001034	8.3458748500694e-53	1	300	2382	positive regulation of double-strand break repair via nonhomologous end joining	BP	1.28520150058607e-50	BP positive regulation of double-strand break repair via nonhomologous end joining
GO:0044547	8.41379977602889e-53	1	296	2373	DNA topoisomerase binding	MF	1.28591960937849e-50	MF DNA topoisomerase binding
GO:0000729	8.48342438286588e-53	1	303	2390	DNA double-strand break processing	BP	1.28688483157101e-50	BP DNA double-strand break processing
GO:0071157	9.70250527383715e-53	1	298	2384	negative regulation of cell cycle arrest	BP	1.46090981260213e-50	BP negative regulation of cell cycle arrest
GO:0008276	1.61814938354391e-52	1	335	2553	protein methyltransferase activity	MF	2.41853842053655e-50	MF protein methyltransferase activity
GO:0044774	1.9215915048712e-52	1	309	2412	mitotic DNA integrity checkpoint	BP	2.85110879704503e-50	BP mitotic DNA integrity checkpoint
GO:0000014	2.40749082260952e-52	1	298	2383	single-stranded DNA endodeoxyribonuclease activity	MF	3.54616419936113e-50	MF single-stranded DNA endodeoxyribonuclease activity
GO:0008168	2.87639703421445e-52	1	390	2831	methyltransferase activity	MF	4.20636852622137e-50	MF methyltransferase activity
GO:0031297	3.14600683529931e-52	1	305	2403	replication fork processing	BP	4.56777721008065e-50	BP replication fork processing
GO:2000779	4.14101368923403e-52	1	321	2445	regulation of double-strand break repair	BP	5.96981455752199e-50	BP regulation of double-strand break repair
GO:0035861	4.54965901637421e-52	1	314	2437	site of double-strand break	CC	6.512740762383e-50	CC site of double-strand break
GO:0008152	4.6590373641824e-52	1	2600	17880	metabolic process	BP	6.62267500012138e-50	BP metabolic process
GO:0022402	6.56060641894106e-52	1	570	3327	cell cycle process	BP	9.26093379707049e-50	BP cell cycle process
GO:0035115	8.16760593193048e-52	1	123	368	embryonic forelimb morphogenesis	BP	1.14498569502311e-49	BP embryonic forelimb morphogenesis
GO:2000781	1.04685274454898e-51	1	306	2406	positive regulation of double-strand break repair	BP	1.45749148893474e-49	BP positive regulation of double-strand break repair
GO:0006281	1.29004939180549e-51	1	480	3140	DNA repair	BP	1.7838662576347e-49	BP DNA repair
GO:0016741	1.72013568115143e-51	1	392	2843	transferase activity, transferring one-carbon groups	MF	2.36251337775439e-49	MF transferase activity, transferring one-carbon groups
GO:0045005	2.54717055449028e-51	1	308	2417	DNA-dependent DNA replication maintenance of fidelity	BP	3.47492186987409e-49	BP DNA-dependent DNA replication maintenance of fidelity
GO:0007093	3.09421719673365e-51	1	326	2466	mitotic cell cycle checkpoint	BP	4.193076863867e-49	BP mitotic cell cycle checkpoint
GO:0031570	5.4631080768249e-51	1	318	2447	DNA integrity checkpoint	BP	7.35421177997482e-49	BP DNA integrity checkpoint
GO:0000075	7.66713438262077e-51	1	336	2498	cell cycle checkpoint	BP	1.02532789865482e-48	BP cell cycle checkpoint
GO:0008170	1.20162329490813e-50	1	333	2564	N-methyltransferase activity	MF	1.59643115788219e-48	MF N-methyltransferase activity
GO:2001251	1.30483403323612e-50	1	331	2487	negative regulation of chromosome organization	BP	1.722296194389e-48	BP negative regulation of chromosome organization
GO:0032781	1.3484655298704e-50	1	299	2402	positive regulation of ATPase activity	BP	1.76840379520488e-48	BP positive regulation of ATPase activity
GO:0045739	1.40198908478164e-50	1	314	2444	positive regulation of DNA repair	BP	1.82680975168952e-48	BP positive regulation of DNA repair
GO:0051173	1.9102383797432e-50	1	961	5371	positive regulation of nitrogen compound metabolic process	BP	2.47321118121273e-48	BP positive regulation of nitrogen compound metabolic process
GO:0032501	1.94830545526044e-50	1	1114	5267	multicellular organismal process	BP	2.50653196133411e-48	BP multicellular organismal process
GO:0043414	2.06336313302648e-50	1	375	2694	macromolecule methylation	BP	2.63786052861819e-48	BP macromolecule methylation
GO:0006357	3.27602819697779e-50	1	678	2853	regulation of transcription by RNA polymerase II	BP	4.16198907249798e-48	BP regulation of transcription by RNA polymerase II
GO:0016569	4.44720656221182e-50	1	410	2810	covalent chromatin modification	BP	5.61378554785521e-48	BP covalent chromatin modification
GO:0006282	4.47401613003662e-50	1	330	2492	regulation of DNA repair	BP	5.61378554785521e-48	BP regulation of DNA repair
GO:0006974	7.40321711658702e-50	1	531	3386	cellular response to DNA damage stimulus	BP	9.23222051097327e-48	BP cellular response to DNA damage stimulus
GO:0016570	7.94051723279107e-50	1	407	2804	histone modification	BP	9.8418837677405e-48	BP histone modification
GO:0018205	1.04174902935068e-49	1	384	2747	peptidyl-lysine modification	BP	1.28337166785523e-47	BP peptidyl-lysine modification
GO:1903047	1.08367686173641e-49	1	475	2965	mitotic cell cycle process	BP	1.32698190171783e-47	BP mitotic cell cycle process
GO:0003002	1.92654471514164e-49	1	324	1276	regionalization	BP	2.34496254040024e-47	BP regionalization
GO:2001022	2.02661028369667e-49	1	320	2472	positive regulation of response to DNA damage stimulus	BP	2.45207781170846e-47	BP positive regulation of response to DNA damage stimulus
GO:0031325	3.810015000304e-49	1	996	5555	positive regulation of cellular metabolic process	BP	4.58261390006978e-47	BP positive regulation of cellular metabolic process
GO:0045786	3.9201745061746e-49	1	414	2814	negative regulation of cell cycle	BP	4.68263083958694e-47	BP negative regulation of cell cycle
GO:0035136	3.95156784088788e-49	1	125	380	forelimb morphogenesis	BP	4.68263083958694e-47	BP forelimb morphogenesis
GO:0033044	3.96227925620581e-49	1	399	2771	regulation of chromosome organization	BP	4.68263083958694e-47	BP regulation of chromosome organization
GO:0043462	1.22170477261912e-48	1	301	2421	regulation of ATPase activity	BP	1.43546779844098e-46	BP regulation of ATPase activity
GO:0051054	2.11930393001043e-48	1	351	2573	positive regulation of DNA metabolic process	BP	2.47580982674264e-46	BP positive regulation of DNA metabolic process
GO:0008757	2.97622533056817e-48	1	350	2642	S-adenosylmethionine-dependent methyltransferase activity	MF	3.45701327396909e-46	MF S-adenosylmethionine-dependent methyltransferase activity
GO:0051052	3.25703842492754e-48	1	411	2767	regulation of DNA metabolic process	BP	3.76169432178989e-46	BP regulation of DNA metabolic process
GO:0010629	3.69042056790551e-48	1	597	2416	negative regulation of gene expression	BP	4.23814569965058e-46	BP negative regulation of gene expression
GO:0051716	7.02214249658819e-48	1	936	5333	cellular response to stimulus	BP	8.01905002967125e-46	BP cellular response to stimulus
GO:0051726	9.33794781611403e-48	1	580	3494	regulation of cell cycle	BP	1.06040483384441e-45	BP regulation of cell cycle
GO:2001020	1.15936453481308e-47	1	343	2559	regulation of response to DNA damage stimulus	BP	1.30924460550808e-45	BP regulation of response to DNA damage stimulus
GO:0010948	1.62876083351039e-47	1	352	2567	negative regulation of cell cycle process	BP	1.82916140678263e-45	BP negative regulation of cell cycle process
GO:0048522	3.44065735614102e-47	1	1416	7583	positive regulation of cellular process	BP	3.84276055375157e-45	BP positive regulation of cellular process
GO:0044763	8.23613432876995e-47	1	2433	14335	NA	NA	9.14840997272714e-45	none
GO:0050896	2.34985126611432e-46	1	1344	7667	response to stimulus	BP	2.59594710251662e-44	BP response to stimulus
GO:0030326	2.40188418768089e-46	1	131	402	embryonic limb morphogenesis	BP	2.6390864801616e-44	BP embryonic limb morphogenesis
GO:0010639	2.58178891253261e-46	1	382	2673	negative regulation of organelle organization	BP	2.8215066250027e-44	BP negative regulation of organelle organization
GO:0008283	2.78303847931474e-46	1	429	3047	cell population proliferation	BP	3.02517770957384e-44	BP cell population proliferation
GO:0048518	2.83869220142157e-46	1	1502	8044	positive regulation of biological process	BP	3.06926044565405e-44	BP positive regulation of biological process
GO:0021915	3.63657047229325e-46	1	119	369	neural tube development	BP	3.9111411635082e-44	BP neural tube development
GO:0035113	7.55762075430726e-46	1	131	405	embryonic appendage morphogenesis	BP	8.08546089856862e-44	BP embryonic appendage morphogenesis
GO:0045930	1.78133043536432e-45	1	348	2572	negative regulation of mitotic cell cycle	BP	1.8957645947461e-43	BP negative regulation of mitotic cell cycle
GO:0044427	7.2503946828513e-45	1	572	3512	NA	NA	7.67597774574575e-43	none
GO:0007389	7.80952214219592e-45	1	367	1470	pattern specification process	BP	8.22508583338945e-43	BP pattern specification process
GO:0051172	1.5799290302539e-44	1	660	2680	negative regulation of nitrogen compound metabolic process	BP	1.655423577215e-42	BP negative regulation of nitrogen compound metabolic process
GO:0031324	4.75260902352591e-44	1	693	2813	negative regulation of cellular metabolic process	BP	4.95416839083135e-42	BP negative regulation of cellular metabolic process
GO:0008270	2.39265397812958e-43	1	551	3680	zinc ion binding	MF	2.48140190884898e-41	MF zinc ion binding
GO:0010605	4.83589542398883e-43	1	712	2963	negative regulation of macromolecule metabolic process	BP	4.98980945601121e-41	BP negative regulation of macromolecule metabolic process
GO:0016787	1.17108283986625e-42	1	1240	9209	hydrolase activity	MF	1.20225256999804e-40	MF hydrolase activity
GO:0035108	6.23869029860366e-42	1	135	429	limb morphogenesis	BP	6.37255566330234e-40	BP limb morphogenesis
GO:0048598	6.38276330506534e-42	1	287	991	embryonic morphogenesis	BP	6.48712148510316e-40	BP embryonic morphogenesis
GO:0009892	8.89369943791586e-42	1	755	3166	negative regulation of metabolic process	BP	8.99414072012516e-40	BP negative regulation of metabolic process
GO:0034655	3.20188360210462e-41	1	361	2708	nucleobase-containing compound catabolic process	BP	3.22201425643468e-39	BP nucleobase-containing compound catabolic process
GO:0033554	4.08143000860859e-41	1	688	4175	cellular response to stress	BP	4.08685851157571e-39	BP cellular response to stress
GO:0051129	4.19270591027122e-41	1	446	2971	negative regulation of cellular component organization	BP	4.17770259990603e-39	BP negative regulation of cellular component organization
GO:0051345	2.28396669139134e-39	1	372	2732	positive regulation of hydrolase activity	BP	2.26469224077619e-37	BP positive regulation of hydrolase activity
GO:0019899	2.40382685992869e-39	1	736	4307	enzyme binding	MF	2.37197031950342e-37	MF enzyme binding
GO:0046700	1.25212289896355e-38	1	369	2769	heterocycle catabolic process	BP	1.22956049117063e-36	BP heterocycle catabolic process
GO:0044270	4.9210389879064e-38	1	370	2781	cellular nitrogen compound catabolic process	BP	4.8091326686141e-36	BP cellular nitrogen compound catabolic process
GO:0033043	5.96652431916653e-38	1	611	3662	regulation of organelle organization	BP	5.80294448974631e-36	BP regulation of organelle organization
GO:0007346	6.00636216203988e-38	1	435	2930	regulation of mitotic cell cycle	BP	5.81387255560879e-36	BP regulation of mitotic cell cycle
GO:0071840	1.47717397904851e-37	1	1489	7994	cellular component organization or biogenesis	BP	1.4230576053137e-35	BP cellular component organization or biogenesis
GO:0006950	1.51803901771917e-37	1	916	5462	response to stress	BP	1.45552731665932e-35	BP response to stress
GO:0019439	6.38507520147508e-37	1	367	2803	aromatic compound catabolic process	BP	6.09340016997108e-35	BP aromatic compound catabolic process
GO:0000122	1.03120145644249e-36	1	321	1204	negative regulation of transcription by RNA polymerase II	BP	9.79496822668527e-35	BP negative regulation of transcription by RNA polymerase II
GO:0009653	1.39292247284075e-36	1	619	2527	anatomical structure morphogenesis	BP	1.31692721420623e-34	BP anatomical structure morphogenesis
GO:0043232	2.23056505098537e-36	1	1010	5548	intracellular non-membrane-bounded organelle	CC	2.09910628663795e-34	CC intracellular non-membrane-bounded organelle
GO:0005730	3.17786460754077e-36	1	475	3268	nucleolus	CC	2.97679510956135e-34	CC nucleolus
GO:0043228	3.32373890838765e-36	1	1011	5554	non-membrane-bounded organelle	CC	3.09915783444018e-34	CC non-membrane-bounded organelle
GO:0019827	4.54595971848358e-36	1	148	483	stem cell population maintenance	BP	4.21943941541624e-34	BP stem cell population maintenance
GO:0098727	5.60033703918321e-36	1	148	484	maintenance of cell number	BP	5.17445686343078e-34	BP maintenance of cell number
GO:0018193	8.5421544344461e-36	1	463	3186	peptidyl-amino acid modification	BP	7.85684946556497e-34	BP peptidyl-amino acid modification
GO:1901361	9.83151803478066e-36	1	374	2842	organic cyclic compound catabolic process	BP	9.00203905824263e-34	BP organic cyclic compound catabolic process
GO:0044767	3.49066167087054e-35	1	1329	6202	NA	NA	3.18182420555092e-33	none
GO:0048856	5.20303383521936e-35	1	1062	4913	anatomical structure development	BP	4.72152092716536e-33	BP anatomical structure development
GO:0032502	9.28131249135836e-35	1	1379	6479	developmental process	BP	8.38494395608184e-33	BP developmental process
GO:0051128	8.1358198012356e-34	1	898	5059	regulation of cellular component organization	BP	7.3175579247662e-32	BP regulation of cellular component organization
GO:0046914	8.33584034763097e-34	1	611	4296	transition metal ion binding	MF	7.46443289631254e-32	MF transition metal ion binding
GO:0044446	3.17918906055967e-33	1	2138	11646	NA	NA	2.8343585979823e-31	none
GO:0044422	4.59506746168821e-33	1	2197	11963	NA	NA	4.0787745106435e-31	none
GO:0080135	5.88976824994593e-33	1	408	2952	regulation of cellular response to stress	BP	5.20527474855004e-31	BP regulation of cellular response to stress
GO:0042803	2.21484186066303e-32	1	428	3101	protein homodimerization activity	MF	1.94896495678344e-30	MF protein homodimerization activity
GO:0035107	2.76318382639586e-32	1	160	555	appendage morphogenesis	BP	2.4210016223771e-30	BP appendage morphogenesis
GO:0071294	3.15771500748305e-32	1	73	218	cellular response to zinc ion	BP	2.75480141446815e-30	BP cellular response to zinc ion
GO:0044265	9.72177391232783e-32	1	462	3163	cellular macromolecule catabolic process	BP	8.44506403059349e-30	BP cellular macromolecule catabolic process
GO:0051336	5.72471527342289e-31	1	426	3031	regulation of hydrolase activity	BP	4.95175690905818e-29	BP regulation of hydrolase activity
GO:0005515	9.6807844385447e-31	1	1832	9570	protein binding	MF	8.33819090179229e-29	MF protein binding
GO:0048583	3.01792031139762e-30	1	1010	5848	regulation of response to stimulus	BP	2.58840785526496e-28	BP regulation of response to stimulus
GO:0005654	5.02575836505345e-30	1	741	3049	nucleoplasm	CC	4.2923777431278e-28	CC nucleoplasm
GO:0043085	1.55740196084198e-29	1	457	3184	positive regulation of catalytic activity	BP	1.3245736258592e-27	BP positive regulation of catalytic activity
GO:0016043	3.03907875132122e-29	1	1415	7760	cellular component organization	BP	2.57397307408777e-27	BP cellular component organization
GO:0009057	4.55745805256416e-29	1	487	3339	macromolecule catabolic process	BP	3.84396057404447e-27	BP macromolecule catabolic process
GO:0010043	2.32462814069962e-28	1	78	241	response to zinc ion	BP	1.9525915791736e-26	BP response to zinc ion
GO:0042254	2.88791196651331e-28	1	77	230	ribosome biogenesis	BP	2.41574430219408e-26	BP ribosome biogenesis
GO:0044093	3.79254457989011e-28	1	510	3436	positive regulation of molecular function	BP	3.15946941292731e-26	BP positive regulation of molecular function
GO:0010628	1.44358742961004e-27	1	520	2235	positive regulation of gene expression	BP	1.19770619108911e-25	BP positive regulation of gene expression
GO:0048584	4.00632721967169e-27	1	631	4098	positive regulation of response to stimulus	BP	3.31043143879132e-25	BP positive regulation of response to stimulus
GO:0060429	1.26662641327839e-26	1	150	552	epithelium development	BP	1.04237712966436e-24	BP epithelium development
GO:0042802	1.62665328008931e-26	1	629	4106	identical protein binding	MF	1.33326537195062e-24	MF identical protein binding
GO:0046637	1.78779461620472e-26	1	85	277	regulation of alpha-beta T cell differentiation	BP	1.45945787805595e-24	BP regulation of alpha-beta T cell differentiation
GO:0046983	1.85938275769141e-26	1	491	3511	protein dimerization activity	MF	1.51182693262373e-24	MF protein dimerization activity
GO:0035295	1.92918541523075e-26	1	165	595	tube development	BP	1.5623327464301e-24	BP tube development
GO:0065009	3.25285119963058e-26	1	680	4226	regulation of molecular function	BP	2.62383755297186e-24	BP regulation of molecular function
GO:0048869	1.1064103805351e-25	1	765	3289	cellular developmental process	BP	8.88932956724781e-24	BP cellular developmental process
GO:0050790	1.29564006834004e-25	1	574	3738	regulation of catalytic activity	BP	1.03686912083259e-23	BP regulation of catalytic activity
GO:0045595	3.21962294485636e-25	1	502	2060	regulation of cell differentiation	BP	2.56648139608216e-23	BP regulation of cell differentiation
GO:0046634	5.85983346940214e-25	1	85	283	regulation of alpha-beta T cell activation	BP	4.65284511455224e-23	BP regulation of alpha-beta T cell activation
GO:0080134	1.03362611502883e-24	1	495	3450	regulation of response to stress	BP	8.17529884832337e-23	BP regulation of response to stress
GO:0044710	1.12292253964696e-24	1	1106	8090	NA	NA	8.84714979201695e-23	none
GO:0045580	5.77090342200425e-24	1	94	314	regulation of T cell differentiation	BP	4.52915651965561e-22	BP regulation of T cell differentiation
GO:0050793	1.51320043773238e-23	1	679	2963	regulation of developmental process	BP	1.18303174222254e-21	BP regulation of developmental process
GO:0051254	1.389044895001e-22	1	430	1836	positive regulation of RNA metabolic process	BP	1.08180519466227e-20	BP positive regulation of RNA metabolic process
GO:2000026	5.17831440064577e-22	1	550	2285	regulation of multicellular organismal development	BP	4.01754186343231e-20	BP regulation of multicellular organismal development
GO:0009888	6.23761112874142e-22	1	268	1148	tissue development	BP	4.82098560509228e-20	BP tissue development
GO:0045944	6.29069510784419e-22	1	337	1448	positive regulation of transcription by RNA polymerase II	BP	4.84359694913443e-20	BP positive regulation of transcription by RNA polymerase II
GO:0030154	1.4277164769357e-21	1	503	2149	cell differentiation	BP	1.09513935194988e-19	BP cell differentiation
GO:0022613	2.06332958773377e-21	1	81	276	ribonucleoprotein complex biogenesis	BP	1.57674062142347e-19	BP ribonucleoprotein complex biogenesis
GO:0007398	2.12757266181893e-21	1	52	178	ectoderm development	BP	1.61974417590986e-19	BP ectoderm development
GO:0045619	2.18396136002402e-21	1	95	330	regulation of lymphocyte differentiation	BP	1.6564694987018e-19	BP regulation of lymphocyte differentiation
GO:0045893	3.85824362415933e-21	1	406	1756	positive regulation of transcription, DNA-templated	BP	2.90468585734395e-19	BP positive regulation of transcription, DNA-templated
GO:1903508	3.85824362415933e-21	1	406	1756	positive regulation of nucleic acid-templated transcription	BP	2.90468585734395e-19	BP positive regulation of nucleic acid-templated transcription
GO:0044702	3.88338430478786e-21	1	390	1588	NA	NA	2.91282482521856e-19	none
GO:0001221	5.19486902212911e-21	1	64	232	transcription cofactor binding	MF	3.88220965488303e-19	MF transcription cofactor binding
GO:1902680	6.09208218324711e-21	1	407	1763	positive regulation of RNA biosynthetic process	BP	4.53603496479355e-19	BP positive regulation of RNA biosynthetic process
GO:0001702	1.22628586148234e-20	1	56	190	gastrulation with mouth forming second	BP	9.09734040377795e-19	BP gastrulation with mouth forming second
GO:0050863	2.88876522214616e-20	1	102	360	regulation of T cell activation	BP	2.13527020620236e-18	BP regulation of T cell activation
GO:0042826	3.42868583969741e-20	1	80	244	histone deacetylase binding	MF	2.52517742983802e-18	MF histone deacetylase binding
GO:0010557	9.03575699669359e-20	1	452	1971	positive regulation of macromolecule biosynthetic process	BP	6.63067987262782e-18	BP positive regulation of macromolecule biosynthetic process
GO:0045165	9.0833565349251e-20	1	110	394	cell fate commitment	BP	6.6416326721375e-18	BP cell fate commitment
GO:0003682	1.02892813615339e-19	1	204	691	chromatin binding	MF	7.49642373605372e-18	MF chromatin binding
GO:1903037	1.27872843045517e-19	1	103	373	regulation of leukocyte cell-cell adhesion	BP	9.28311171637939e-18	BP regulation of leukocyte cell-cell adhesion
GO:1902105	1.62704040168415e-19	1	110	396	regulation of leukocyte differentiation	BP	1.17696975960974e-17	BP regulation of leukocyte differentiation
GO:0051239	1.69776282231445e-19	1	688	3077	regulation of multicellular organismal process	BP	1.22377393224064e-17	BP regulation of multicellular organismal process
GO:0051250	2.35815675919526e-19	1	75	262	negative regulation of lymphocyte activation	BP	1.69378983901633e-17	BP negative regulation of lymphocyte activation
GO:0001223	2.54551733203819e-19	1	54	191	transcription coactivator binding	MF	1.82192714113874e-17	MF transcription coactivator binding
GO:0005694	2.68079873037531e-19	1	141	405	chromosome	CC	1.91202090499435e-17	CC chromosome
GO:0010038	6.50418785895204e-19	1	141	547	response to metal ion	BP	4.62274918213e-17	BP response to metal ion
GO:0002437	7.8725405308169e-19	1	52	160	inflammatory response to antigenic stimulus	BP	5.5757885494744e-17	BP inflammatory response to antigenic stimulus
GO:0009891	8.51217476507478e-19	1	474	2103	positive regulation of biosynthetic process	BP	6.00788112672482e-17	BP positive regulation of biosynthetic process
GO:0002695	1.36884929595679e-18	1	76	271	negative regulation of leukocyte activation	BP	9.59550196596777e-17	BP negative regulation of leukocyte activation
GO:0031328	1.36896520398025e-18	1	466	2069	positive regulation of cellular biosynthetic process	BP	9.59550196596777e-17	BP positive regulation of cellular biosynthetic process
GO:0022414	2.22134861444496e-18	1	436	1854	reproductive process	BP	1.55166162494236e-16	BP reproductive process
GO:0022407	3.3922147192589e-18	1	132	475	regulation of cell-cell adhesion	BP	2.36142289720465e-16	BP regulation of cell-cell adhesion
GO:0071248	4.58935027470676e-18	1	95	344	cellular response to metal ion	BP	3.18388133221721e-16	BP cellular response to metal ion
GO:0007369	4.82053623370441e-18	1	62	217	gastrulation	BP	3.33289251777243e-16	BP gastrulation
GO:0071241	8.13822767681794e-18	1	102	373	cellular response to inorganic substance	BP	5.60765267751452e-16	BP cellular response to inorganic substance
GO:1901575	9.44157475964983e-18	1	592	4125	organic substance catabolic process	BP	6.48374628849332e-16	BP organic substance catabolic process
GO:0045629	2.41604860690281e-17	1	50	157	negative regulation of T-helper 2 cell differentiation	BP	1.65356969806442e-15	BP negative regulation of T-helper 2 cell differentiation
GO:0050866	2.88090637033021e-17	1	78	286	negative regulation of cell activation	BP	1.96510683858061e-15	BP negative regulation of cell activation
GO:0045628	3.24694060448434e-17	1	50	158	regulation of T-helper 2 cell differentiation	BP	2.20737664439308e-15	BP regulation of T-helper 2 cell differentiation
GO:0007601	4.76628403789333e-17	1	101	399	visual perception	BP	3.22947518794193e-15	BP visual perception
GO:0002829	5.73988146695393e-17	1	50	158	negative regulation of type 2 immune response	BP	3.87623158069012e-15	BP negative regulation of type 2 immune response
GO:0051249	5.8392876297696e-17	1	113	411	regulation of lymphocyte activation	BP	3.930304624183e-15	BP regulation of lymphocyte activation
GO:0043412	6.78719913225609e-17	1	848	5365	macromolecule modification	BP	4.55324741786698e-15	BP macromolecule modification
GO:0007275	7.66213175462286e-17	1	314	1409	multicellular organism development	BP	5.12329447948088e-15	BP multicellular organism development
GO:0002828	1.51390402761365e-16	1	51	163	regulation of type 2 immune response	BP	1.00895498915747e-14	BP regulation of type 2 immune response
GO:0044248	1.55820174128177e-16	1	588	4106	cellular catabolic process	BP	1.03508388219067e-14	BP cellular catabolic process
GO:0045623	1.89694732967194e-16	1	51	165	negative regulation of T-helper cell differentiation	BP	1.2560015755779e-14	BP negative regulation of T-helper cell differentiation
GO:0050953	1.96643587232243e-16	1	102	410	sensory perception of light stimulus	BP	1.29778383041227e-14	BP sensory perception of light stimulus
GO:0043371	2.38775259582537e-16	1	52	167	negative regulation of CD4-positive, alpha-beta T cell differentiation	BP	1.56063816769589e-14	BP negative regulation of CD4-positive, alpha-beta T cell differentiation
GO:0046639	2.38775259582537e-16	1	52	167	negative regulation of alpha-beta T cell differentiation	BP	1.56063816769589e-14	BP negative regulation of alpha-beta T cell differentiation
GO:2000515	2.38775259582537e-16	1	52	167	negative regulation of CD4-positive, alpha-beta T cell activation	BP	1.56063816769589e-14	BP negative regulation of CD4-positive, alpha-beta T cell activation
GO:0048609	2.90564176408517e-16	1	225	936	multicellular organismal reproductive process	BP	1.89102730395103e-14	BP multicellular organismal reproductive process
GO:0045581	2.91184899954087e-16	1	53	171	negative regulation of T cell differentiation	BP	1.89102730395103e-14	BP negative regulation of T cell differentiation
GO:0006464	3.17902065895649e-16	1	787	5004	cellular protein modification process	BP	2.05142707728916e-14	BP cellular protein modification process
GO:0036211	3.17902065895649e-16	1	787	5004	protein modification process	BP	2.05142707728916e-14	BP protein modification process
GO:0001227	3.62572335500961e-16	1	100	366	DNA-binding transcription repressor activity, RNA polymerase II-specific	MF	2.33228096953419e-14	MF DNA-binding transcription repressor activity, RNA polymerase II-specific
GO:1903706	3.89006271780829e-16	1	135	509	regulation of hemopoiesis	BP	2.49442602097442e-14	BP regulation of hemopoiesis
GO:0046636	5.39880420691906e-16	1	52	169	negative regulation of alpha-beta T cell activation	BP	3.45099034949823e-14	BP negative regulation of alpha-beta T cell activation
GO:0071158	6.50104244988381e-16	1	58	214	positive regulation of cell cycle arrest	BP	4.1425294632849e-14	BP positive regulation of cell cycle arrest
GO:0009639	6.92157537651521e-16	1	30	106	response to red or far red light	BP	4.38301752892289e-14	BP response to red or far red light
GO:0010114	6.92157537651521e-16	1	30	106	response to red light	BP	4.38301752892289e-14	BP response to red light
GO:0060086	8.51363576923416e-16	1	30	107	circadian temperature homeostasis	BP	5.37443087829885e-14	BP circadian temperature homeostasis
GO:0033082	9.12491851230952e-16	1	31	97	regulation of extrathymic T cell differentiation	BP	5.74248354797881e-14	BP regulation of extrathymic T cell differentiation
GO:0045622	9.70603180692866e-16	1	51	168	regulation of T-helper cell differentiation	BP	6.08933668331601e-14	BP regulation of T-helper cell differentiation
GO:0007276	1.78410751115208e-15	1	176	671	gamete generation	BP	1.1158631808981e-13	BP gamete generation
GO:0001046	3.08851081137539e-15	1	53	200	core promoter sequence-specific DNA binding	MF	1.91988254626384e-13	MF core promoter sequence-specific DNA binding
GO:0001047	3.08851081137539e-15	1	53	200	NA	NA	1.91988254626384e-13	none
GO:0051136	3.3285282919454e-15	1	31	98	regulation of NK T cell differentiation	BP	2.06277422531629e-13	BP regulation of NK T cell differentiation
GO:0001751	3.40066579451392e-15	1	40	133	compound eye photoreceptor cell differentiation	BP	2.1010739697594e-13	BP compound eye photoreceptor cell differentiation
GO:0043370	3.80503054488573e-15	1	54	176	regulation of CD4-positive, alpha-beta T cell differentiation	BP	2.34378351169371e-13	BP regulation of CD4-positive, alpha-beta T cell differentiation
GO:0035271	3.958034511077e-15	1	30	107	ring gland development	BP	2.43066367089614e-13	BP ring gland development
GO:0045620	4.06866790333406e-15	1	53	175	negative regulation of lymphocyte differentiation	BP	2.49107868888769e-13	BP negative regulation of lymphocyte differentiation
GO:0051960	4.39765791968661e-15	1	314	1218	regulation of nervous system development	BP	2.68442019620029e-13	BP regulation of nervous system development
GO:0046530	5.68558526729306e-15	1	67	214	photoreceptor cell differentiation	BP	3.46020633916964e-13	BP photoreceptor cell differentiation
GO:2000514	8.28912263129929e-15	1	54	177	regulation of CD4-positive, alpha-beta T cell activation	BP	5.02964166347524e-13	BP regulation of CD4-positive, alpha-beta T cell activation
GO:0001754	8.76760249435161e-15	1	62	204	eye photoreceptor cell differentiation	BP	5.3041385685323e-13	BP eye photoreceptor cell differentiation
GO:0048232	1.4100493824452e-14	1	144	562	male gamete generation	BP	8.50506640859453e-13	BP male gamete generation
GO:0045596	1.62849658693252e-14	1	197	731	negative regulation of cell differentiation	BP	9.79362429662054e-13	BP negative regulation of cell differentiation
GO:0032823	1.68861648047572e-14	1	33	102	regulation of natural killer cell differentiation	BP	1.01252233624277e-12	BP regulation of natural killer cell differentiation
GO:0010035	2.07020568262789e-14	1	164	687	response to inorganic substance	BP	1.23767855619933e-12	BP response to inorganic substance
GO:0050868	2.54426697739523e-14	1	56	190	negative regulation of T cell activation	BP	1.51663679910595e-12	BP negative regulation of T cell activation
GO:0030155	2.7235883001715e-14	1	195	789	regulation of cell adhesion	BP	1.61878302273643e-12	BP regulation of cell adhesion
GO:0005737	2.97557094954046e-14	1	1204	6187	cytoplasm	CC	1.76339448079618e-12	CC cytoplasm
GO:1903038	3.40710640426593e-14	1	56	193	negative regulation of leukocyte cell-cell adhesion	BP	2.01326313603237e-12	BP negative regulation of leukocyte cell-cell adhesion
GO:0050767	4.7839730658579e-14	1	276	1085	regulation of neurogenesis	BP	2.81866146404909e-12	BP regulation of neurogenesis
GO:0002694	6.18827486359316e-14	1	115	448	regulation of leukocyte activation	BP	3.63552205642365e-12	BP regulation of leukocyte activation
GO:0001659	1.24638874760002e-13	1	31	117	temperature homeostasis	BP	7.30125189408228e-12	BP temperature homeostasis
GO:0009056	1.67430673362507e-13	1	629	4455	catabolic process	BP	9.77977959034393e-12	BP catabolic process
GO:0051094	1.69385264794684e-13	1	335	1431	positive regulation of developmental process	BP	9.86559964894423e-12	BP positive regulation of developmental process
GO:0060284	2.01525063885485e-13	1	306	1239	regulation of cell development	BP	1.17039999245722e-11	BP regulation of cell development
GO:0009648	2.10340701276713e-13	1	34	129	photoperiodism	BP	1.21465779399197e-11	BP photoperiodism
GO:0043153	2.10340701276713e-13	1	34	129	entrainment of circadian clock by photoperiod	BP	1.21465779399197e-11	BP entrainment of circadian clock by photoperiod
GO:0030182	2.22505150372241e-13	1	130	483	neuron differentiation	BP	1.28126407694519e-11	BP neuron differentiation
GO:0022408	2.35257372452484e-13	1	69	238	negative regulation of cell-cell adhesion	BP	1.35086909882532e-11	BP negative regulation of cell-cell adhesion
GO:0002683	2.38402571228678e-13	1	121	470	negative regulation of immune system process	BP	1.36507297615925e-11	BP negative regulation of immune system process
GO:0050865	3.02105882539256e-13	1	120	478	regulation of cell activation	BP	1.72497367257737e-11	BP regulation of cell activation
GO:0007162	4.53958978170789e-13	1	105	383	negative regulation of cell adhesion	BP	2.58476866926544e-11	BP negative regulation of cell adhesion
GO:0032814	4.93798832403581e-13	1	34	108	regulation of natural killer cell activation	BP	2.8037566665552e-11	BP regulation of natural killer cell activation
GO:0002698	5.72535587676637e-13	1	61	220	negative regulation of immune effector process	BP	3.24176347930445e-11	BP negative regulation of immune effector process
GO:0051962	6.8672923613551e-13	1	197	732	positive regulation of nervous system development	BP	3.8775403285907e-11	BP positive regulation of nervous system development
GO:0009649	8.00547674017407e-13	1	36	139	entrainment of circadian clock	BP	4.50768215228583e-11	BP entrainment of circadian clock
GO:0050769	1.16551419526965e-12	1	176	656	positive regulation of neurogenesis	BP	6.54458758211221e-11	BP positive regulation of neurogenesis
GO:0001228	1.20184878981798e-12	1	121	542	DNA-binding transcription activator activity, RNA polymerase II-specific	MF	6.7300221351598e-11	MF DNA-binding transcription activator activity, RNA polymerase II-specific
GO:1990654	1.84113072715611e-12	1	25	82	sebum secreting cell proliferation	BP	1.02815011788193e-10	BP sebum secreting cell proliferation
GO:0044085	1.9869040874744e-12	1	86	369	cellular component biogenesis	BP	1.10651505167376e-10	BP cellular component biogenesis
GO:0051093	3.46821597246106e-12	1	240	955	negative regulation of developmental process	BP	1.92618650470535e-10	BP negative regulation of developmental process
GO:0090068	4.0207319673209e-12	1	129	471	positive regulation of cell cycle process	BP	2.22695963759488e-10	BP positive regulation of cell cycle process
GO:1902106	4.34024180176751e-12	1	56	201	negative regulation of leukocyte differentiation	BP	2.39739388871001e-10	BP negative regulation of leukocyte differentiation
GO:0060707	4.49992972774357e-12	1	28	89	trophoblast giant cell differentiation	BP	2.47886372834264e-10	BP trophoblast giant cell differentiation
GO:0009887	5.36281856923935e-12	1	193	723	animal organ morphogenesis	BP	2.94621656910617e-10	BP animal organ morphogenesis
GO:0002682	5.89449207041064e-12	1	253	1120	regulation of immune system process	BP	3.22957790607108e-10	BP regulation of immune system process
GO:0007283	6.7444035084109e-12	1	129	491	spermatogenesis	BP	3.68530887407173e-10	BP spermatogenesis
GO:0008134	8.22302846075279e-12	1	183	732	transcription factor binding	MF	4.48121982631962e-10	MF transcription factor binding
GO:0044267	8.47909690939235e-12	1	811	5373	cellular protein metabolic process	BP	4.60841184163686e-10	BP cellular protein metabolic process
GO:0010720	9.81497657068508e-12	1	194	758	positive regulation of cell development	BP	5.32024076672842e-10	BP positive regulation of cell development
GO:1903707	1.10205907371784e-11	1	69	245	negative regulation of hemopoiesis	BP	5.95786031687833e-10	BP negative regulation of hemopoiesis
GO:0046552	1.12672759676976e-11	1	39	140	photoreceptor cell fate commitment	BP	6.07506415372384e-10	BP photoreceptor cell fate commitment
GO:0048739	1.57718393782876e-11	1	16	23	cardiac muscle fiber development	BP	8.48132748789555e-10	BP cardiac muscle fiber development
GO:0050777	1.7552862694305e-11	1	64	240	negative regulation of immune response	BP	9.41416992050496e-10	BP negative regulation of immune response
GO:0051241	1.8940151311602e-11	1	252	1061	negative regulation of multicellular organismal process	BP	1.01314856766035e-09	BP negative regulation of multicellular organismal process
GO:0051276	1.90617842247096e-11	1	137	500	chromosome organization	BP	1.01697870849258e-09	BP chromosome organization
GO:0006996	1.95051487091879e-11	1	592	2539	organelle organization	BP	1.03790879008289e-09	BP organelle organization
GO:0001752	2.27982056393333e-11	1	37	133	compound eye photoreceptor fate commitment	BP	1.20997160843532e-09	BP compound eye photoreceptor fate commitment
GO:0042706	2.44132513851903e-11	1	38	138	eye photoreceptor cell fate commitment	BP	1.29231291902803e-09	BP eye photoreceptor cell fate commitment
GO:0045597	2.79934758039776e-11	1	252	1081	positive regulation of cell differentiation	BP	1.47798281212326e-09	BP positive regulation of cell differentiation
GO:0032291	3.12766801090226e-11	1	29	93	axon ensheathment in central nervous system	BP	1.64704942118161e-09	BP axon ensheathment in central nervous system
GO:0001893	3.57459439219843e-11	1	26	87	maternal placenta development	BP	1.87753954031569e-09	BP maternal placenta development
GO:0060576	4.0085604840188e-11	1	25	86	intestinal epithelial cell development	BP	2.0997767099043e-09	BP intestinal epithelial cell development
GO:1990841	4.01836542604799e-11	1	49	170	promoter-specific chromatin binding	MF	2.0997767099043e-09	MF promoter-specific chromatin binding
GO:0060706	4.36126565377272e-11	1	28	92	cell differentiation involved in embryonic placenta development	BP	2.27311402421123e-09	BP cell differentiation involved in embryonic placenta development
GO:0008285	4.77092392419194e-11	1	160	690	negative regulation of cell population proliferation	BP	2.48027034800638e-09	BP negative regulation of cell population proliferation
GO:0032993	6.30743687603246e-11	1	67	317	protein-DNA complex	CC	3.27069564742632e-09	CC protein-DNA complex
GO:0044451	7.64472676444152e-11	1	304	1166	NA	NA	3.95405498577106e-09	none
GO:0035995	8.27608197402423e-11	1	14	21	detection of muscle stretch	BP	4.25893464015166e-09	BP detection of muscle stretch
GO:0048769	8.27608197402423e-11	1	14	21	sarcomerogenesis	BP	4.25893464015166e-09	BP sarcomerogenesis
GO:0022010	9.80701949072030e-11	1	27	91	central nervous system myelination	BP	5.03402235322908e-09	BP central nervous system myelination
GO:0048513	1.26698963103709e-10	1	396	1885	animal organ development	BP	6.48717839548891e-09	BP animal organ development
GO:0051240	1.339980509653e-10	1	342	1513	positive regulation of multicellular organismal process	BP	6.84366427631068e-09	BP positive regulation of multicellular organismal process
GO:0003006	1.82499827302943e-10	1	219	897	developmental process involved in reproduction	BP	9.29742854533063e-09	BP developmental process involved in reproduction
GO:0007600	2.01990116906488e-10	1	142	647	sensory perception	BP	1.02646327658954e-08	BP sensory perception
GO:0045687	2.5013945229363e-10	0.999999999957578	30	105	positive regulation of glial cell differentiation	BP	1.26797622114031e-08	BP positive regulation of glial cell differentiation
GO:0031433	2.64823240901219e-10	0.999999999987057	14	22	telethonin binding	MF	1.33907015368136e-08	MF telethonin binding
GO:0001745	5.60124750223041e-10	0.99999999983423	51	180	compound eye morphogenesis	BP	2.82522476371806e-08	BP compound eye morphogenesis
GO:0000228	6.82236014457828e-10	0.999999999861541	36	71	nuclear chromosome	CC	3.4326266004664e-08	CC nuclear chromosome
GO:0070887	7.32916842638522e-10	1	322	1499	cellular response to chemical stimulus	BP	3.67851868155883e-08	BP cellular response to chemical stimulus
GO:0042752	8.07902385796296e-10	1	63	253	regulation of circadian rhythm	BP	4.04488467883776e-08	BP regulation of circadian rhythm
GO:0060135	9.49136891635434e-10	0.999999999803773	30	103	maternal process involved in female pregnancy	BP	4.74032078532518e-08	BP maternal process involved in female pregnancy
GO:0048663	1.0078437973398e-09	0.999999999715895	45	169	neuron fate commitment	BP	5.02118648738383e-08	BP neuron fate commitment
GO:0055003	1.05799615979365e-09	0.999999999934566	15	24	cardiac myofibril assembly	BP	5.25816331054413e-08	BP cardiac myofibril assembly
GO:0045685	1.17772311903597e-09	0.999999999728399	34	116	regulation of glial cell differentiation	BP	5.83892142454735e-08	BP regulation of glial cell differentiation
GO:0003170	1.40308038537957e-09	0.999999999714196	29	98	heart valve development	BP	6.93927372107314e-08	BP heart valve development
GO:0090596	2.02679860017772e-09	1	63	230	sensory organ morphogenesis	BP	9.99969299655644e-08	BP sensory organ morphogenesis
GO:0003281	2.03589321283992e-09	0.999999999474943	37	121	ventricular septum development	BP	1.00202424545755e-07	BP ventricular septum development
GO:0042127	2.21421184102913e-09	1	294	1394	regulation of cell population proliferation	BP	1.08715662059418e-07	BP regulation of cell population proliferation
GO:0002250	2.2971226491496e-09	0.99999999930067	46	162	adaptive immune response	BP	1.12514727925937e-07	BP adaptive immune response
GO:0019538	2.38658315192918e-09	1	915	6049	protein metabolic process	BP	1.16572251425213e-07	BP protein metabolic process
GO:0002832	2.39143153659241e-09	0.999999999477204	31	100	negative regulation of response to biotic stimulus	BP	1.16572251425213e-07	BP negative regulation of response to biotic stimulus
GO:0000793	2.60321552334596e-09	0.999999999486036	32	65	condensed chromosome	CC	1.26592253452281e-07	CC condensed chromosome
GO:0030240	2.65751011531515e-09	0.999999999828838	14	23	skeletal muscle thin filament assembly	BP	1.28924124377115e-07	BP skeletal muscle thin filament assembly
GO:0048714	2.92459788135636e-09	0.999999999450993	25	94	positive regulation of oligodendrocyte differentiation	BP	1.41543574129359e-07	BP positive regulation of oligodendrocyte differentiation
GO:0007623	3.33741743612067e-09	1	78	304	circadian rhythm	BP	1.61139392456116e-07	BP circadian rhythm
GO:0048592	3.68721592189317e-09	1	61	226	eye morphogenesis	BP	1.77606725223513e-07	BP eye morphogenesis
GO:0070001	3.77956611269062e-09	1	67	484	aspartic-type peptidase activity	MF	1.81624681732062e-07	MF aspartic-type peptidase activity
GO:0042461	3.87861637963667e-09	0.999999998747961	51	157	photoreceptor cell development	BP	1.85944894219044e-07	BP photoreceptor cell development
GO:0035994	4.29315766635087e-09	0.999999999639319	16	27	response to muscle stretch	BP	2.05334155020975e-07	BP response to muscle stretch
GO:0035290	4.41558004376294e-09	0.999999999341388	20	66	trunk segmentation	BP	2.1069365152481e-07	BP trunk segmentation
GO:0042462	6.69648197101867e-09	0.99999999779058	50	155	eye photoreceptor cell development	BP	3.18780770550109e-07	BP eye photoreceptor cell development
GO:0003723	7.11460573419572e-09	1	409	2072	RNA binding	MF	3.37893903642515e-07	MF RNA binding
GO:0031665	7.65541657980569e-09	0.999999998851569	19	68	negative regulation of lipopolysaccharide-mediated signaling pathway	BP	3.62731125449208e-07	BP negative regulation of lipopolysaccharide-mediated signaling pathway
GO:0004190	7.7949348346755e-09	1	66	483	aspartic-type endopeptidase activity	MF	3.68482884614997e-07	MF aspartic-type endopeptidase activity
GO:0002697	9.43862609332105e-09	1	98	409	regulation of immune effector process	BP	4.45148381900086e-07	BP regulation of immune effector process
GO:0006928	9.72960552199849e-09	1	369	1609	movement of cell or subcellular component	BP	4.57809470939035e-07	BP movement of cell or subcellular component
GO:0048713	1.27075321007175e-08	0.99999999708811	28	102	regulation of oligodendrocyte differentiation	BP	5.9654966515308e-07	BP regulation of oligodendrocyte differentiation
GO:1903311	1.28511527986972e-08	1	84	261	regulation of mRNA metabolic process	BP	6.01901804007185e-07	BP regulation of mRNA metabolic process
GO:0003300	1.29725555313706e-08	0.999999998709497	16	30	cardiac muscle hypertrophy	BP	6.04800771298555e-07	BP cardiac muscle hypertrophy
GO:0014897	1.29725555313706e-08	0.999999998709497	16	30	striated muscle hypertrophy	BP	6.04800771298555e-07	BP striated muscle hypertrophy
GO:0040035	1.32376425605851e-08	0.999999998404483	16	47	hermaphrodite genitalia development	BP	6.15747277640762e-07	BP hermaphrodite genitalia development
GO:0050684	1.43974586856728e-08	1	72	218	regulation of mRNA processing	BP	6.68166992474136e-07	BP regulation of mRNA processing
GO:0036498	1.64609183195681e-08	0.999999996395869	27	85	IRE1-mediated unfolded protein response	BP	7.62189263512211e-07	BP IRE1-mediated unfolded protein response
GO:0006954	1.68249813538002e-08	1	66	286	inflammatory response	BP	7.77275899951583e-07	BP inflammatory response
GO:0022412	1.69868156835267e-08	1	147	557	cellular process involved in reproduction in multicellular organism	BP	7.82972794555662e-07	BP cellular process involved in reproduction in multicellular organism
GO:0007281	1.82591757114243e-08	1	86	315	germ cell development	BP	8.39715530964078e-07	BP germ cell development
GO:0010737	1.90213639333096e-08	0.999999998096138	16	29	protein kinase A signaling	BP	8.72792922511026e-07	BP protein kinase A signaling
GO:0043053	1.95803507194056e-08	0.99999999792529	14	45	dauer entry	BP	8.94404020389566e-07	BP dauer entry
GO:1903355	1.95803507194056e-08	0.99999999792529	14	45	negative regulation of distal tip cell migration	BP	8.94404020389566e-07	BP negative regulation of distal tip cell migration
GO:0030889	2.00681426121513e-08	0.999999996794835	19	68	negative regulation of B cell proliferation	BP	9.14630347258296e-07	BP negative regulation of B cell proliferation
GO:0031664	2.12034533278114e-08	0.999999996227254	21	74	regulation of lipopolysaccharide-mediated signaling pathway	BP	9.64211623701167e-07	BP regulation of lipopolysaccharide-mediated signaling pathway
GO:0014896	2.50451912089339e-08	0.999999997324027	16	31	muscle hypertrophy	BP	1.13636964666071e-06	BP muscle hypertrophy
GO:0031643	2.5494111455729e-08	0.99999999451193	25	92	positive regulation of myelination	BP	1.15416214601471e-06	BP positive regulation of myelination
GO:0007354	3.46269117486938e-08	0.999999994608878	18	64	zygotic determination of anterior/posterior axis, embryo	BP	1.56413607803488e-06	BP zygotic determination of anterior/posterior axis, embryo
GO:0030968	3.51865694621257e-08	0.999999989566587	38	120	endoplasmic reticulum unfolded protein response	BP	1.58589223382844e-06	BP endoplasmic reticulum unfolded protein response
GO:0003279	3.82879283489742e-08	0.999999988382458	38	135	cardiac septum development	BP	1.72185557422478e-06	BP cardiac septum development
GO:0022611	5.19912794409476e-08	0.999999992978296	16	49	dormancy process	BP	2.33295085473762e-06	BP dormancy process
GO:0014015	5.39719198039901e-08	0.999999983316835	38	139	positive regulation of gliogenesis	BP	2.41649166047513e-06	BP positive regulation of gliogenesis
GO:0006955	5.49755710757675e-08	1	138	653	immune response	BP	2.45601853463105e-06	BP immune response
GO:0000794	5.51140044274483e-08	0.999999990008675	24	48	condensed nuclear chromosome	CC	2.45680343858935e-06	CC condensed nuclear chromosome
GO:0048729	5.71422540890341e-08	1	146	555	tissue morphogenesis	BP	2.54164244828839e-06	BP tissue morphogenesis
GO:0071103	5.95024197044219e-08	0.999999977481539	55	174	DNA conformation change	BP	2.64084210771132e-06	BP DNA conformation change
GO:0055115	6.61730570843466e-08	0.999999992197476	14	46	entry into diapause	BP	2.93050050403816e-06	BP entry into diapause
GO:0048024	7.34348956879816e-08	0.999999971148735	59	179	regulation of mRNA splicing, via spliceosome	BP	3.24324884121257e-06	BP regulation of mRNA splicing, via spliceosome
GO:0014013	7.35542734195402e-08	0.999999974216225	46	161	regulation of gliogenesis	BP	3.24324884121257e-06	BP regulation of gliogenesis
GO:0050877	8.23586644419698e-08	1	227	1089	nervous system process	BP	3.62360296993922e-06	BP nervous system process
GO:0000381	8.61241521405654e-08	0.999999969597389	49	139	regulation of alternative mRNA splicing, via spliceosome	BP	3.78109209624465e-06	BP regulation of alternative mRNA splicing, via spliceosome
GO:0048511	9.24447843234112e-08	1	105	445	rhythmic process	BP	4.04983864427151e-06	BP rhythmic process
GO:0031674	1.05664436369232e-07	0.999999987356001	16	31	I band	CC	4.61901289909113e-06	CC I band
GO:0055013	1.06978722716317e-07	0.999999985229486	18	35	cardiac muscle cell development	BP	4.66643025033171e-06	BP cardiac muscle cell development
GO:0060572	1.08595605789571e-07	0.999999979533782	20	71	morphogenesis of an epithelial bud	BP	4.72681558647669e-06	BP morphogenesis of an epithelial bud
GO:0016604	1.11078720418526e-07	1	188	730	nuclear body	CC	4.82456655971662e-06	CC nuclear body
GO:0043484	1.15490949960461e-07	1	67	217	regulation of RNA splicing	BP	5.00551074594093e-06	BP regulation of RNA splicing
GO:0006397	1.17235573327587e-07	1	148	564	mRNA processing	BP	5.07031382772311e-06	BP mRNA processing
GO:0001763	1.20523812111536e-07	1	55	215	morphogenesis of a branching structure	BP	5.20145972142505e-06	BP morphogenesis of a branching structure
GO:0035904	1.28436565757586e-07	0.999999965883072	29	107	aorta development	BP	5.53120777998826e-06	BP aorta development
GO:0048468	1.28781610679373e-07	1	218	896	cell development	BP	5.53434207247275e-06	BP cell development
GO:0016893	1.56735368825509e-07	1	65	402	endonuclease activity, active with either ribo- or deoxyribonucleic acids and producing 5'-phosphomonoesters	MF	6.72143426606775e-06	MF endonuclease activity, active with either ribo- or deoxyribonucleic acids and producing 5'-phosphomonoesters
GO:0033058	1.95848582823504e-07	0.99999999236096	9	13	directional locomotion	BP	8.37642760375048e-06	BP directional locomotion
GO:0045684	1.96151893510367e-07	0.999999962725604	20	61	positive regulation of epidermis development	BP	8.37642760375048e-06	BP positive regulation of epidermis development
GO:0050869	2.05776788338822e-07	0.999999961195884	19	71	negative regulation of B cell activation	BP	8.7690246888118e-06	BP negative regulation of B cell activation
GO:0048585	2.19678380534627e-07	1	302	1411	negative regulation of response to stimulus	BP	9.34184611114513e-06	BP negative regulation of response to stimulus
GO:0002376	2.24007703194571e-07	1	259	1231	immune system process	BP	9.50606384725688e-06	BP immune system process
GO:0070192	2.39379322695231e-07	0.999999927788588	34	112	chromosome organization involved in meiotic cell cycle	BP	1.01372156092208e-05	BP chromosome organization involved in meiotic cell cycle
GO:0031641	2.42388820977817e-07	0.999999930268886	31	113	regulation of myelination	BP	1.02433213389108e-05	BP regulation of myelination
GO:0060840	2.53674296788264e-07	0.999999928502876	30	110	artery development	BP	1.06980029684959e-05	BP artery development
GO:0007400	2.60556284062601e-07	0.999999941457775	23	77	neuroblast fate determination	BP	1.09654815448043e-05	BP neuroblast fate determination
GO:1903354	2.64045597784178e-07	0.999999964614563	14	48	regulation of distal tip cell migration	BP	1.10893695581797e-05	BP regulation of distal tip cell migration
GO:0002066	2.70233789165424e-07	0.999999899083779	47	166	columnar/cuboidal epithelial cell development	BP	1.13258602729187e-05	BP columnar/cuboidal epithelial cell development
GO:0040034	2.73810328645095e-07	0.999999933704847	25	84	regulation of development, heterochronic	BP	1.1452145165368e-05	BP regulation of development, heterochronic
GO:0032945	2.76693348585533e-07	0.999999938873404	22	82	negative regulation of mononuclear cell proliferation	BP	1.15017294411005e-05	BP negative regulation of mononuclear cell proliferation
GO:0050672	2.76693348585533e-07	0.999999938873404	22	82	negative regulation of lymphocyte proliferation	BP	1.15017294411005e-05	BP negative regulation of lymphocyte proliferation
GO:0070664	2.76693348585533e-07	0.999999938873404	22	82	negative regulation of leukocyte proliferation	BP	1.15017294411005e-05	BP negative regulation of leukocyte proliferation
GO:0045682	3.10024693513614e-07	0.999999917327069	29	85	regulation of epidermis development	BP	1.28609631531658e-05	BP regulation of epidermis development
GO:0048666	3.5816951003399e-07	1	73	268	neuron development	BP	1.48246625502773e-05	BP neuron development
GO:0110039	3.58819991869751e-07	0.999999950413513	14	49	positive regulation of nematode male tail tip morphogenesis	BP	1.48246625502773e-05	BP positive regulation of nematode male tail tip morphogenesis
GO:0060571	4.27501357639739e-07	0.999999893576889	25	85	morphogenesis of an epithelial fold	BP	1.76264099325415e-05	BP morphogenesis of an epithelial fold
GO:0048731	5.21395382066202e-07	1	186	756	system development	BP	2.14542589701613e-05	BP system development
GO:0031646	6.53001225762007e-07	0.999999824071919	26	103	positive regulation of nervous system process	BP	2.6799660066154e-05	BP positive regulation of nervous system process
GO:0055006	6.53939656260757e-07	0.999999886242434	19	40	cardiac cell development	BP	2.6799660066154e-05	BP cardiac cell development
GO:0061332	6.93801532552955e-07	0.999999864694492	18	68	Malpighian tubule bud morphogenesis	BP	2.83760638877342e-05	BP Malpighian tubule bud morphogenesis
GO:0042221	8.05671137455132e-07	0.999999533127427	465	2398	response to chemical	BP	3.2885295604519e-05	BP response to chemical
GO:0043056	8.77711590700285e-07	0.999999969538031	8	11	forward locomotion	BP	3.56824870083294e-05	BP forward locomotion
GO:0060419	8.77711590700285e-07	0.999999969538031	8	11	heart growth	BP	3.56824870083294e-05	BP heart growth
GO:0060048	9.87128141347851e-07	0.999999836017276	17	39	cardiac muscle contraction	BP	4.00506062458638e-05	BP cardiac muscle contraction
GO:0009948	1.17514325591016e-06	0.999999654284052	29	98	anterior/posterior axis specification	BP	4.75839381730792e-05	BP anterior/posterior axis specification
GO:0003729	1.26238509655395e-06	0.999999536642468	110	469	mRNA binding	MF	5.10149142299249e-05	MF mRNA binding
GO:0048867	1.38755928454659e-06	0.999999630620647	25	84	stem cell fate determination	BP	5.59621380495605e-05	BP stem cell fate determination
GO:0030241	1.44957205483005e-06	0.999999786813315	15	33	skeletal muscle myosin thick filament assembly	BP	5.83474280366941e-05	BP skeletal muscle myosin thick filament assembly
GO:0009798	1.51141267208133e-06	0.9999993624951	53	181	axis specification	BP	6.07163742794411e-05	BP axis specification
GO:0072562	1.64519804411376e-06	0.999999634100756	19	81	blood microparticle	CC	6.59604351927029e-05	CC blood microparticle
GO:0007129	1.72116554592978e-06	0.999999557159054	23	86	synapsis	BP	6.88703386852651e-05	BP synapsis
GO:0007010	1.80414128031297e-06	0.999999016298845	248	1022	cytoskeleton organization	BP	7.20486833102588e-05	BP cytoskeleton organization
GO:0008595	2.08053961969865e-06	0.999999537530951	19	72	anterior/posterior axis specification, embryo	BP	8.29237820580674e-05	BP anterior/posterior axis specification, embryo
GO:0051301	2.13163602783897e-06	0.999998937764732	139	503	cell division	BP	8.47940617179701e-05	BP cell division
GO:0048871	3.06819796855776e-06	0.999998774383495	42	191	multicellular organismal homeostasis	BP	0.000121811054896238	BP multicellular organismal homeostasis
GO:0031060	3.19292706546284e-06	0.999998845959037	36	138	regulation of histone methylation	BP	0.00012651584495061	BP regulation of histone methylation
GO:0003678	3.20240253630446e-06	0.999998730484497	48	126	DNA helicase activity	MF	0.000126644428707122	MF DNA helicase activity
GO:0045666	3.40778004312371e-06	0.99999834557439	117	416	positive regulation of neuron differentiation	BP	0.000134504747449661	BP positive regulation of neuron differentiation
GO:0000578	3.56808105877188e-06	0.999998981229813	25	91	embryonic axis specification	BP	0.000140558883103984	BP embryonic axis specification
GO:0006260	3.77747831885007e-06	0.999998135538459	81	354	DNA replication	BP	0.000148519926087554	BP DNA replication
GO:0044454	3.85438725474741e-06	0.999997792844625	157	696	NA	NA	0.000151251215689673	none
GO:0045579	4.68927270529195e-06	0.99999888314609	19	77	positive regulation of B cell differentiation	BP	0.000183658663353506	BP positive regulation of B cell differentiation
GO:0043234	4.7013386885169e-06	0.999996324614417	613	2853	NA	NA	0.000183777137541314	none
GO:0001709	4.72650565435451e-06	0.999997927679758	52	183	cell fate determination	BP	0.000184406296422388	BP cell fate determination
GO:2000241	4.77676040211261e-06	0.999997785946021	66	261	regulation of reproductive process	BP	0.000186009978340504	BP regulation of reproductive process
GO:1902275	4.81301229503681e-06	0.999997984155312	62	236	regulation of chromatin organization	BP	0.000187063290480331	BP regulation of chromatin organization
GO:0060976	4.88385421265315e-06	0.99999843572558	28	117	coronary vasculature development	BP	0.000189454398054581	BP coronary vasculature development
GO:0001764	5.71728159987318e-06	0.999997683909548	47	128	neuron migration	BP	0.000221362253486899	BP neuron migration
GO:0044430	5.80126187291454e-06	0.999995871315112	340	1479	NA	NA	0.000224186787244741	none
GO:0003008	6.09398899322377e-06	0.999995734480497	285	1464	system process	BP	0.000235052209231991	BP system process
GO:0042552	7.06242724700338e-06	0.999997247346317	38	156	myelination	BP	0.00027189007320045	BP myelination
GO:0030261	7.77927726921885e-06	0.999997939480884	23	61	chromosome condensation	BP	0.000298921302554653	BP chromosome condensation
GO:0051571	7.80943820369478e-06	0.99999789882156	21	88	positive regulation of histone H3-K4 methylation	BP	0.00029951405729529	BP positive regulation of histone H3-K4 methylation
GO:0001171	8.61489557410747e-06	0.999997587256571	21	121	reverse transcription	BP	0.000327930678529743	BP reverse transcription
GO:0009036	8.61489557410747e-06	0.999997587256571	21	121	type II site-specific deoxyribonuclease activity	MF	0.000327930678529743	MF type II site-specific deoxyribonuclease activity
GO:0015666	8.61489557410747e-06	0.999997587256571	21	121	restriction endodeoxyribonuclease activity	MF	0.000327930678529743	MF restriction endodeoxyribonuclease activity
GO:0032199	8.61489557410747e-06	0.999997587256571	21	121	reverse transcription involved in RNA-mediated transposition	BP	0.000327930678529743	BP reverse transcription involved in RNA-mediated transposition
GO:0097485	8.65601114325436e-06	0.999994853892129	140	577	neuron projection guidance	BP	0.000328879885063423	BP neuron projection guidance
GO:0016888	9.04671682595819e-06	0.999996805429381	30	153	endodeoxyribonuclease activity, producing 5'-phosphomonoesters	MF	0.000343083233062037	MF endodeoxyribonuclease activity, producing 5'-phosphomonoesters
GO:0007512	9.43128942285051e-06	0.999999234049877	9	16	adult heart development	BP	0.000357001527184883	BP adult heart development
GO:0045814	9.48473429244356e-06	0.999996304470531	38	138	negative regulation of gene expression, epigenetic	BP	0.000358357237848513	BP negative regulation of gene expression, epigenetic
GO:0032991	9.68594074526695e-06	0.999991779156886	1114	5805	protein-containing complex	CC	0.000365280366473175	CC protein-containing complex
GO:1990918	9.80204946111935e-06	0.999997730445599	17	75	double-strand break repair involved in meiotic recombination	BP	0.000368974554437358	BP double-strand break repair involved in meiotic recombination
GO:0006952	9.8249363806797e-06	0.999993600559302	171	878	defense response	BP	0.000369152461756148	BP defense response
GO:0007076	1.04680644037704e-05	0.999997750611323	18	43	mitotic chromosome condensation	BP	0.000392591042685314	BP mitotic chromosome condensation
GO:1901077	1.10490693932852e-05	0.999999298959654	8	13	regulation of relaxation of muscle	BP	0.000412857414627407	BP regulation of relaxation of muscle
GO:1901897	1.10490693932852e-05	0.999999298959654	8	13	regulation of relaxation of cardiac muscle	BP	0.000412857414627407	BP regulation of relaxation of cardiac muscle
GO:2000177	1.15733670827731e-05	0.999994972944777	47	165	regulation of neural precursor cell proliferation	BP	0.00043165473888354	BP regulation of neural precursor cell proliferation
GO:0007411	1.17249198912068e-05	0.99999282716636	138	572	axon guidance	BP	0.000436506312506522	BP axon guidance
GO:0001892	1.17647954574986e-05	0.999996871206364	20	82	embryonic placenta development	BP	0.000436894211466995	BP embryonic placenta development
GO:0044419	1.17783257678907e-05	0.999992741281829	138	669	interspecies interaction between organisms	BP	0.000436894211466995	BP interspecies interaction between organisms
GO:0022607	1.38424658829904e-05	0.999989174605302	492	2318	cellular component assembly	BP	0.000512524233157642	BP cellular component assembly
GO:0040029	1.39149160417739e-05	0.999993167791439	66	237	regulation of gene expression, epigenetic	BP	0.000514269997056614	BP regulation of gene expression, epigenetic
GO:0045664	1.4284208148785e-05	0.999990614263381	184	728	regulation of neuron differentiation	BP	0.000526960252341839	BP regulation of neuron differentiation
GO:0048749	1.47892138358282e-05	0.999994349208227	35	129	compound eye development	BP	0.000544602082682753	BP compound eye development
GO:0031056	1.52567072172131e-05	0.999993044030264	52	204	regulation of histone modification	BP	0.000560801243407398	BP regulation of histone modification
GO:1904640	1.53979872565252e-05	0.99999816069537	9	38	response to methionine	BP	0.000564972720150519	BP response to methionine
GO:0016070	1.55625517340418e-05	0.999988123072435	387	1871	RNA metabolic process	BP	0.0005699819623385	BP RNA metabolic process
GO:0097680	1.61142082019389e-05	0.999998350312712	9	21	double-strand break repair via classical nonhomologous end joining	BP	0.0005891250182029	BP double-strand break repair via classical nonhomologous end joining
GO:0032197	1.63346144627258e-05	0.999994165016778	28	186	transposition, RNA-mediated	BP	0.000596110786685506	BP transposition, RNA-mediated
GO:0009791	1.63781515166644e-05	0.999991942042951	61	243	post-embryonic development	BP	0.000596628469317629	BP post-embryonic development
GO:0051961	1.76245058502109e-05	0.999990588012594	87	292	negative regulation of nervous system development	BP	0.000640882523107758	BP negative regulation of nervous system development
GO:0016071	1.87370763024708e-05	0.99998757887392	175	731	mRNA metabolic process	BP	0.000680122410714866	BP mRNA metabolic process
GO:0043901	1.97554564235113e-05	0.999991961107015	38	147	negative regulation of multi-organism process	BP	0.000715809559216959	BP negative regulation of multi-organism process
GO:0003887	2.00440568027054e-05	0.999990766682847	46	314	DNA-directed DNA polymerase activity	MF	0.000724974275139843	MF DNA-directed DNA polymerase activity
GO:0006323	2.0084850471667e-05	0.999993819461919	25	75	DNA packaging	BP	0.000725159423690186	BP DNA packaging
GO:0006342	2.03772224747979e-05	0.999992083863234	35	129	chromatin silencing	BP	0.000734410995115634	BP chromatin silencing
GO:0045577	2.04826697012972e-05	0.999994327643267	20	82	regulation of B cell differentiation	BP	0.000736904826581007	BP regulation of B cell differentiation
GO:0043621	2.13447604468955e-05	0.999993486264677	26	66	protein self-association	MF	0.000766563508134357	MF protein self-association
GO:0009628	2.1911570362351e-05	0.999984357957647	240	1180	response to abiotic stimulus	BP	0.000785531729727527	BP response to abiotic stimulus
GO:0006338	2.3624437549986e-05	0.999988346397081	61	217	chromatin remodeling	BP	0.000845447081124234	BP chromatin remodeling
GO:0007292	2.4589587556226e-05	0.999988476808131	51	193	female gamete generation	BP	0.000878440327338148	BP female gamete generation
GO:0097493	2.56182543356592e-05	0.999997826325146	8	16	structural molecule activity conferring elasticity	MF	0.000913582905054288	MF structural molecule activity conferring elasticity
GO:0050776	2.69855635605602e-05	0.999982819991063	134	618	regulation of immune response	BP	0.000960657706647121	BP regulation of immune response
GO:0030049	2.91930640938704e-05	0.999997474951501	8	16	muscle filament sliding	BP	0.00103561503287278	BP muscle filament sliding
GO:0033275	2.91930640938704e-05	0.999997474951501	8	16	actin-myosin filament sliding	BP	0.00103561503287278	BP actin-myosin filament sliding
GO:0050768	2.98534732266823e-05	0.999984012466841	78	262	negative regulation of neurogenesis	BP	0.00105719782278532	BP negative regulation of neurogenesis
GO:1902589	3.10913573563201e-05	0.999977228900035	279	1162	NA	NA	0.00109771717675154	none
GO:0002009	3.11056768735617e-05	0.999980821555051	118	476	morphogenesis of an epithelium	BP	0.00109771717675154	BP morphogenesis of an epithelium
GO:0007049	3.13658456297124e-05	0.999979275189456	159	644	cell cycle	BP	0.00110498014578018	BP cell cycle
GO:0034654	3.2223008837219e-05	0.999977091443977	217	1118	nucleobase-containing compound biosynthetic process	BP	0.00113321297687569	BP nucleobase-containing compound biosynthetic process
GO:1903046	3.37189286713414e-05	0.999983283767009	59	218	meiotic cell cycle process	BP	0.00118377316597989	BP meiotic cell cycle process
GO:0043009	3.45541563390034e-05	0.999981332865404	73	294	chordate embryonic development	BP	0.00121100402741883	BP chordate embryonic development
GO:0031399	3.56716686347248e-05	0.9999733246572	301	1357	regulation of protein modification process	BP	0.00124801722605517	BP regulation of protein modification process
GO:0032826	3.57490248675689e-05	0.999996448850126	8	20	regulation of natural killer cell differentiation involved in immune response	BP	0.00124857461938672	BP regulation of natural killer cell differentiation involved in immune response
GO:0051569	3.85273751013718e-05	0.999987617906371	23	99	regulation of histone H3-K4 methylation	BP	0.00134330352261678	BP regulation of histone H3-K4 methylation
GO:0030888	3.97828478992394e-05	0.999987707379399	22	86	regulation of B cell proliferation	BP	0.00138470196789014	BP regulation of B cell proliferation
GO:0031644	4.12625277536167e-05	0.999983371206591	34	142	regulation of nervous system process	BP	0.0014337494045261	BP regulation of nervous system process
GO:0040012	4.27492686030149e-05	0.999969959437277	202	909	regulation of locomotion	BP	0.00148287437353837	BP regulation of locomotion
GO:0044648	4.42515706957258e-05	0.99998942533516	15	73	histone H3-K4 dimethylation	BP	0.00153237083054858	BP histone H3-K4 dimethylation
GO:0009880	4.45870073473654e-05	0.999981563090716	36	141	embryonic pattern specification	BP	0.00154038250348744	BP embryonic pattern specification
GO:0031023	4.46344908030748e-05	0.999985241798488	29	65	microtubule organizing center organization	BP	0.00154038250348744	BP microtubule organizing center organization
GO:0016032	4.5470272100984e-05	0.999971591006313	116	539	viral process	BP	0.0015665664762656	BP viral process
GO:0032774	4.88539830608716e-05	0.999968810434679	128	523	RNA biosynthetic process	BP	0.00168029596223069	BP RNA biosynthetic process
GO:0031062	5.08303399957226e-05	0.999982094875962	26	109	positive regulation of histone methylation	BP	0.00174442808177051	BP positive regulation of histone methylation
GO:0003727	5.0890237245531e-05	0.999979792285872	35	107	single-stranded RNA binding	MF	0.00174442808177051	MF single-stranded RNA binding
GO:0001701	5.1458352703485e-05	0.999972423924698	68	276	in utero embryonic development	BP	0.00176093255118475	BP in utero embryonic development
GO:0051130	5.20255206495395e-05	0.999960821039993	302	1328	positive regulation of cellular component organization	BP	0.00177734917351797	BP positive regulation of cellular component organization
GO:0000416	5.22321409530632e-05	0.999988013691052	14	71	positive regulation of histone H3-K36 methylation	BP	0.00178141397508879	BP positive regulation of histone H3-K36 methylation
GO:0048568	5.40021259009257e-05	0.999973985650234	50	193	embryonic organ development	BP	0.00183869549947758	BP embryonic organ development
GO:0006278	5.44217765871919e-05	0.999979830363781	27	147	RNA-dependent DNA biosynthetic process	BP	0.00184988537238771	BP RNA-dependent DNA biosynthetic process
GO:2000243	5.8007163164141e-05	0.999973452980957	43	180	positive regulation of reproductive process	BP	0.00196846678737478	BP positive regulation of reproductive process
GO:0004523	5.83736326422879e-05	0.999975510644358	33	223	RNA-DNA hybrid ribonuclease activity	MF	0.00197760138453298	MF RNA-DNA hybrid ribonuclease activity
GO:0008340	6.19128882505172e-05	0.9999738223746	37	135	determination of adult lifespan	BP	0.00209401544004703	BP determination of adult lifespan
GO:0009790	6.34557949486011e-05	0.999962452885385	90	382	embryo development	BP	0.00214165602730198	BP embryo development
GO:1905435	6.36375382737442e-05	0.999985116616668	14	71	regulation of histone H3-K4 trimethylation	BP	0.00214165602730198	BP regulation of histone H3-K4 trimethylation
GO:1905437	6.36375382737442e-05	0.999985116616668	14	71	positive regulation of histone H3-K4 trimethylation	BP	0.00214165602730198	BP positive regulation of histone H3-K4 trimethylation
GO:0005815	6.47176607755802e-05	0.999956719291753	156	591	microtubule organizing center	CC	0.00217440643071937	CC microtubule organizing center
GO:0005813	6.53785362824929e-05	0.999959507171395	113	400	centrosome	CC	0.002192985985172	CC centrosome
GO:0044403	6.78955609271953e-05	0.999956847856685	117	547	symbiotic process	BP	0.00227366238380082	BP symbiotic process
GO:0006275	6.96407827528796e-05	0.999971745115756	38	96	regulation of DNA replication	BP	0.00232827005101609	BP regulation of DNA replication
GO:0010446	7.22345775623233e-05	0.999989269768599	9	42	response to alkaline pH	BP	0.00241102177029449	BP response to alkaline pH
GO:0004386	7.46331454183526e-05	0.999958523253107	77	252	helicase activity	MF	0.0024869966342932	MF helicase activity
GO:0045668	7.62876022765972e-05	0.99997532522024	23	74	negative regulation of osteoblast differentiation	BP	0.00253796741649164	BP negative regulation of osteoblast differentiation
GO:0044764	7.64249180452793e-05	0.999951007982155	118	560	multi-organism cellular process	BP	0.00253838122403005	BP multi-organism cellular process
GO:0043900	7.72343145182578e-05	0.999951326128814	109	526	regulation of multi-organism process	BP	0.0025610797899064	BP regulation of multi-organism process
GO:0061647	7.86925368114071e-05	0.999977027578818	18	93	histone H3-K9 modification	BP	0.00260518435792422	BP histone H3-K9 modification
GO:0005865	7.98325895619345e-05	0.999981671125627	15	42	striated muscle thin filament	CC	0.00263547735372429	CC striated muscle thin filament
GO:0005829	7.98668790226872e-05	0.999932558087807	761	3812	cytosol	CC	0.00263547735372429	CC cytosol
GO:0010638	8.11705095750386e-05	0.999944955308853	157	654	positive regulation of organelle organization	BP	0.00267415388676144	BP positive regulation of organelle organization
GO:0032879	8.15631815855288e-05	0.999933977603575	491	2390	regulation of localization	BP	0.0026827423820211	BP regulation of localization
GO:0048844	8.29716557812845e-05	0.999963748393231	37	159	artery morphogenesis	BP	0.00272466049606813	BP artery morphogenesis
GO:0007420	8.32283319130297e-05	0.999951260149893	84	356	brain development	BP	0.00272868113354218	BP brain development
GO:0021591	8.36090504934789e-05	0.999983957995098	14	28	ventricular system development	BP	0.00273674906502568	BP ventricular system development
GO:0032403	8.42943029922856e-05	0.999944450870105	138	537	NA	NA	0.00275474324264339	none
GO:0007017	8.47560243050203e-05	0.999940338686665	189	802	microtubule-based process	BP	0.00276538636604839	BP microtubule-based process
GO:0016607	8.87625091975154e-05	0.999945554745955	102	395	nuclear speck	CC	0.00289146718663124	CC nuclear speck
GO:0010844	9.34241275150632e-05	0.999978614248338	13	70	recombination hotspot binding	MF	0.00303359782747395	MF recombination hotspot binding
GO:2001255	9.34241275150632e-05	0.999978614248338	13	70	positive regulation of histone H3-K36 trimethylation	BP	0.00303359782747395	BP positive regulation of histone H3-K36 trimethylation
GO:1902107	0.000100316117199688	0.9999575831399	34	141	positive regulation of leukocyte differentiation	BP	0.0032521941217194	BP positive regulation of leukocyte differentiation
GO:0009966	0.000100743766378285	0.999917894297185	511	2467	regulation of signal transduction	BP	0.00326085754645126	BP regulation of signal transduction
GO:0032102	0.000101215109405381	0.999946577598406	58	261	negative regulation of response to external stimulus	BP	0.00327090545132461	BP negative regulation of response to external stimulus
GO:0002064	0.000105024133793021	0.999943085389674	64	261	epithelial cell development	BP	0.00338861201208055	BP epithelial cell development
GO:0009792	0.000107562668845037	0.99993571649	88	371	embryo development ending in birth or egg hatching	BP	0.00346501801840422	BP embryo development ending in birth or egg hatching
GO:0097198	0.000111288146233435	0.99997247796641	14	72	histone H3-K36 trimethylation	BP	0.00357935782988456	BP histone H3-K36 trimethylation
GO:0008094	0.000112569586830066	0.999962229816003	26	62	DNA-dependent ATPase activity	MF	0.00361485306713231	MF DNA-dependent ATPase activity
GO:0016458	0.000113764083836557	0.999939572772996	60	238	gene silencing	BP	0.00364744878887334	BP gene silencing
GO:0004748	0.00011729709253029	0.999963272725813	19	98	ribonucleoside-diphosphate reductase activity, thioredoxin disulfide as acceptor	MF	0.00374301098879625	MF ribonucleoside-diphosphate reductase activity, thioredoxin disulfide as acceptor
GO:0016728	0.00011729709253029	0.999963272725813	19	98	oxidoreductase activity, acting on CH or CH2 groups, disulfide as acceptor	MF	0.00374301098879625	MF oxidoreductase activity, acting on CH or CH2 groups, disulfide as acceptor
GO:0061731	0.00011729709253029	0.999963272725813	19	98	ribonucleoside-diphosphate reductase activity	MF	0.00374301098879625	MF ribonucleoside-diphosphate reductase activity
GO:0051567	0.000119800682183703	0.99996516696407	17	90	histone H3-K9 methylation	BP	0.00381690982248925	BP histone H3-K9 methylation
GO:0000785	0.000122707929518541	0.999917514399881	140	612	chromatin	CC	0.00390341797077211	CC chromatin
GO:0097692	0.000126092379552001	0.999966754007193	15	74	histone H3-K4 monomethylation	BP	0.00400481218617737	BP histone H3-K4 monomethylation
GO:0007272	0.000127214806865464	0.999941061205922	40	176	ensheathment of neurons	BP	0.00402787442235871	BP ensheathment of neurons
GO:0008366	0.000127214806865464	0.999941061205922	40	176	axon ensheathment	BP	0.00402787442235871	BP axon ensheathment
GO:0040011	0.000130420716291508	0.999903791121219	231	1042	locomotion	BP	0.00412295785389965	BP locomotion
GO:0009953	0.000131732664262405	0.999938398138241	44	143	dorsal/ventral pattern formation	BP	0.00415261717552527	BP dorsal/ventral pattern formation
GO:0007417	0.000131767505200659	0.999932631740227	53	206	central nervous system development	BP	0.00415261717552527	BP central nervous system development
GO:0050954	0.000139326175275962	0.999926132742196	56	258	sensory perception of mechanical stimulus	BP	0.00438402966692643	BP sensory perception of mechanical stimulus
GO:2001253	0.000143908647499219	0.999963446195705	14	73	regulation of histone H3-K36 trimethylation	BP	0.00452122268580623	BP regulation of histone H3-K36 trimethylation
GO:0018130	0.00014518114889574	0.999892324807625	227	1200	heterocycle biosynthetic process	BP	0.00455416236667239	BP heterocycle biosynthetic process
GO:0030278	0.000150740726359334	0.99992497571572	50	170	regulation of ossification	BP	0.00472127387473988	BP regulation of ossification
GO:0072175	0.000151326450841908	0.999942923012373	26	106	epithelial tube formation	BP	0.00473232733271301	BP epithelial tube formation
GO:0051983	0.000159639244897739	0.999929316311813	40	111	regulation of chromosome segregation	BP	0.0049846189416841	BP regulation of chromosome segregation
GO:0010976	0.000160079935247549	0.999902869588255	92	332	positive regulation of neuron projection development	BP	0.00499071295057812	BP positive regulation of neuron projection development
GO:0030506	0.000162503757226094	0.999969930577216	12	26	ankyrin binding	MF	0.00505852047953265	MF ankyrin binding
GO:0035148	0.000168311558063069	0.999912568192403	54	207	tube formation	BP	0.00522352949938035	BP tube formation
GO:0034728	0.000168318582284357	0.999922868977447	41	130	nucleosome organization	BP	0.00522352949938035	BP nucleosome organization
GO:0045621	0.000180066619636688	0.999928091289796	28	121	positive regulation of lymphocyte differentiation	BP	0.0055795947825533	BP positive regulation of lymphocyte differentiation
GO:0043984	0.000180376942743817	0.999966467393879	13	24	histone H4-K16 acetylation	BP	0.00558070337161882	BP histone H4-K16 acetylation
GO:0007399	0.000183376463917403	0.999891173547902	82	310	nervous system development	BP	0.00566488355934508	BP nervous system development
GO:1905269	0.000193574727436825	0.999909523206287	39	167	positive regulation of chromatin organization	BP	0.00597085506010371	BP positive regulation of chromatin organization
GO:0044217	0.000199387392422734	0.999883423933522	72	355	other organism part	CC	0.00614082958451048	CC other organism part
GO:0010721	0.000202165500860663	0.999879714694825	83	298	negative regulation of cell development	BP	0.00621697146141407	BP negative regulation of cell development
GO:0006333	0.00020257103905273	0.999926073744153	27	70	chromatin assembly or disassembly	BP	0.0062200324936931	BP chromatin assembly or disassembly
GO:0048747	0.000210336954639744	0.999928262138761	23	66	muscle fiber development	BP	0.00644874702407553	BP muscle fiber development
GO:2001252	0.000212822921768902	0.999885155002289	57	239	positive regulation of chromosome organization	BP	0.00651513784758505	BP positive regulation of chromosome organization
GO:0031033	0.000223568021050754	0.999931519110428	19	57	myosin filament organization	BP	0.00682352427011812	BP myosin filament organization
GO:0031034	0.000223568021050754	0.999931519110428	19	57	myosin filament assembly	BP	0.00682352427011812	BP myosin filament assembly
GO:0006335	0.000245620818876069	0.999985824956471	7	9	DNA replication-dependent nucleosome assembly	BP	0.007474153271398	BP DNA replication-dependent nucleosome assembly
GO:0034723	0.000245620818876069	0.999985824956471	7	9	DNA replication-dependent nucleosome organization	BP	0.007474153271398	BP DNA replication-dependent nucleosome organization
GO:0032689	0.000253352978882744	0.999965110591179	8	22	negative regulation of interferon-gamma production	BP	0.00769791629558974	BP negative regulation of interferon-gamma production
GO:0032880	0.000255870939180708	0.999813967842392	194	842	regulation of protein localization	BP	0.00776281877720335	BP regulation of protein localization
GO:0048589	0.000262856548333086	0.999828203797067	114	445	developmental growth	BP	0.00796286893884745	BP developmental growth
GO:0016477	0.000266049208959461	0.999811279348615	169	702	cell migration	BP	0.00804759266446273	BP cell migration
GO:0004713	0.000275133070485528	0.999860419169016	48	172	protein tyrosine kinase activity	MF	0.00830999988671519	MF protein tyrosine kinase activity
GO:0008380	0.000279843080293772	0.999817819038943	109	461	RNA splicing	BP	0.00843971853580342	BP RNA splicing
GO:0000375	0.000280932488733821	0.999833798844265	75	304	RNA splicing, via transesterification reactions	BP	0.00846002177554428	BP RNA splicing, via transesterification reactions
GO:1904636	0.000291814224698044	0.999965511810298	7	19	response to ionomycin	BP	0.00876175442457481	BP response to ionomycin
GO:1904637	0.000291814224698044	0.999965511810298	7	19	cellular response to ionomycin	BP	0.00876175442457481	BP cellular response to ionomycin
GO:0071897	0.000292329200216846	0.99985589100201	41	205	DNA biosynthetic process	BP	0.00876427087434783	BP DNA biosynthetic process
GO:0004175	0.00029408367252667	0.999797878269944	128	845	endopeptidase activity	MF	0.00880388632024982	MF endopeptidase activity
GO:0006378	0.000297435237770478	0.999913260263287	19	43	mRNA polyadenylation	BP	0.00887807059935463	BP mRNA polyadenylation
GO:0043631	0.000297435237770478	0.999913260263287	19	43	RNA polyadenylation	BP	0.00887807059935463	BP RNA polyadenylation
GO:0007560	0.000308110977057519	0.999907607031803	20	44	imaginal disc morphogenesis	BP	0.00918324315344309	BP imaginal disc morphogenesis
GO:0005814	0.000313211591741983	0.999858119844269	39	106	centriole	CC	0.00932159886579691	CC centriole
GO:0051783	0.0003228551375395	0.999803574691853	86	293	regulation of nuclear division	BP	0.00959455611223015	BP regulation of nuclear division
GO:0070925	0.000329139374233849	0.999774391163227	138	552	organelle assembly	BP	0.00976703074460065	BP organelle assembly
GO:0008309	0.000334719038814205	0.999989985284595	4	6	double-stranded DNA exodeoxyribonuclease activity	MF	0.00988403173276824	MF double-stranded DNA exodeoxyribonuclease activity
GO:0008311	0.000334719038814205	0.999989985284595	4	6	double-stranded DNA 3'-5' exodeoxyribonuclease activity	MF	0.00988403173276824	MF double-stranded DNA 3'-5' exodeoxyribonuclease activity
GO:0000377	0.000335027198498417	0.999801126220536	74	302	RNA splicing, via transesterification reactions with bulged adenosine as nucleophile	BP	0.00988403173276824	BP RNA splicing, via transesterification reactions with bulged adenosine as nucleophile
GO:0000398	0.000335027198498417	0.999801126220536	74	302	mRNA splicing, via spliceosome	BP	0.00988403173276824	BP mRNA splicing, via spliceosome
GO:0015631	0.000356794398813578	0.999776883720901	93	335	tubulin binding	MF	0.0105109561517153	MF tubulin binding
GO:1901564	0.00036193940065746	0.999680514765408	1075	7371	organonitrogen compound metabolic process	BP	0.0106470943519019	BP organonitrogen compound metabolic process
GO:0051246	0.000367499419423343	0.99969870253516	451	2194	regulation of protein metabolic process	BP	0.0107950299112981	BP regulation of protein metabolic process
GO:0043137	0.000373338476801667	0.999946222300823	8	21	DNA replication, removal of RNA primer	BP	0.0109444703642678	BP DNA replication, removal of RNA primer
GO:0007605	0.000374050583908791	0.999798597623648	51	245	sensory perception of sound	BP	0.0109444703642678	BP sensory perception of sound
GO:0040017	0.000374202140166584	0.999746037778832	126	549	positive regulation of locomotion	BP	0.0109444703642678	BP positive regulation of locomotion
GO:0045667	0.000375394066845108	0.999822189439752	39	134	regulation of osteoblast differentiation	BP	0.0109635563171846	BP regulation of osteoblast differentiation
GO:0030856	0.000377721336097831	0.999819230491667	41	130	regulation of epithelial cell differentiation	BP	0.011015698133229	BP regulation of epithelial cell differentiation
GO:0048870	0.000393808566680974	0.999713113903303	185	796	cell motility	BP	0.0114684050643613	BP cell motility
GO:0031058	0.000394987130058263	0.999815801358369	35	156	positive regulation of histone modification	BP	0.0114862709480605	BP positive regulation of histone modification
GO:0030239	0.000400986851551178	0.999876808542548	18	51	myofibril assembly	BP	0.0116440853306869	BP myofibril assembly
GO:0022604	0.000406995970992069	0.999715302029616	144	655	regulation of cell morphogenesis	BP	0.0118017219719769	BP regulation of cell morphogenesis
GO:0051270	0.0004102284956167	0.999700727764572	183	832	regulation of cellular component movement	BP	0.0118785108695166	BP regulation of cellular component movement
GO:0005938	0.000432494405184051	0.999740824460217	78	265	cell cortex	CC	0.0125054249988282	CC cell cortex
GO:0016725	0.000441405437049081	0.999840707430384	20	106	oxidoreductase activity, acting on CH or CH2 groups	MF	0.0127309097528579	MF oxidoreductase activity, acting on CH or CH2 groups
GO:0000226	0.000441545303082835	0.999705809132154	117	441	microtubule cytoskeleton organization	BP	0.0127309097528579	BP microtubule cytoskeleton organization
GO:0070603	0.000463353238564128	0.99980114178	32	92	SWI/SNF superfamily-type complex	CC	0.0133407666859675	CC SWI/SNF superfamily-type complex
GO:0019438	0.000473495396895629	0.99964012992258	225	1230	aromatic compound biosynthetic process	BP	0.0136134949543104	BP aromatic compound biosynthetic process
GO:0045132	0.000494690882420951	0.999924152881462	10	17	meiotic chromosome segregation	BP	0.0142027988234049	BP meiotic chromosome segregation
GO:0016338	0.000526287568395341	0.999935196499263	8	14	calcium-independent cell-cell adhesion via plasma membrane cell-adhesion molecules	BP	0.0150728019922672	BP calcium-independent cell-cell adhesion via plasma membrane cell-adhesion molecules
GO:0080182	0.000526476578664323	0.999825787681511	17	88	histone H3-K4 trimethylation	BP	0.0150728019922672	BP histone H3-K4 trimethylation
GO:0008017	0.000541781276478072	0.999681954208677	70	238	microtubule binding	MF	0.0154891533150067	MF microtubule binding
GO:0098687	0.000549034348967856	0.999689800211798	60	218	chromosomal region	CC	0.0156744679936371	CC chromosomal region
GO:0032268	0.000558732265042658	0.999542572275553	418	2033	regulation of cellular protein metabolic process	BP	0.0159289631858655	BP regulation of cellular protein metabolic process
GO:0050871	0.00056589018941117	0.999761596542432	27	111	positive regulation of B cell activation	BP	0.0161104340058275	BP positive regulation of B cell activation
GO:0035206	0.000567988692424873	0.999777583851688	23	102	regulation of hemocyte proliferation	BP	0.0161475610502383	BP regulation of hemocyte proliferation
GO:0006369	0.000576855984680276	0.999893615085348	12	20	termination of RNA polymerase II transcription	BP	0.0163767480455251	BP termination of RNA polymerase II transcription
GO:0044450	0.000584135782249403	0.999677589820048	58	180	NA	NA	0.0165602901614834	none
GO:0031078	0.000586209579953592	0.999931235986647	8	13	histone deacetylase activity (H3-K14 specific)	MF	0.0165728541470329	MF histone deacetylase activity (H3-K14 specific)
GO:0032041	0.000586209579953592	0.999931235986647	8	13	NAD-dependent histone deacetylase activity (H3-K14 specific)	MF	0.0165728541470329	MF NAD-dependent histone deacetylase activity (H3-K14 specific)
GO:1903708	0.000590175293791806	0.99971226628969	37	162	positive regulation of hemopoiesis	BP	0.016661796106814	BP positive regulation of hemopoiesis
GO:0051169	0.000591470951877134	0.999640594332439	73	319	nuclear transport	BP	0.0166752150330187	BP nuclear transport
GO:0090568	0.000595145771474909	0.999856548477998	14	29	NA	NA	0.0167555790813995	none
GO:0000414	0.000599218294698547	0.999815492516114	15	77	regulation of histone H3-K36 methylation	BP	0.016846902180273	BP regulation of histone H3-K36 methylation
GO:0050921	0.000605355133762028	0.999696190053912	40	170	positive regulation of chemotaxis	BP	0.0169959306684817	BP positive regulation of chemotaxis
GO:0008139	0.000637433875057266	0.999862707802355	13	24	nuclear localization sequence binding	MF	0.0178718874183297	MF nuclear localization sequence binding
GO:0001654	0.000645678891755953	0.999631678364924	58	247	eye development	BP	0.0180700349243474	BP eye development
GO:0040007	0.000646843392954319	0.999564583248302	114	457	growth	BP	0.0180700349243474	BP growth
GO:0048732	0.000647949063968489	0.99960922731951	68	342	gland development	BP	0.0180700349243474	BP gland development
GO:0010975	0.000648057040382215	0.999544915642292	141	575	regulation of neuron projection development	BP	0.0180700349243474	BP regulation of neuron projection development
GO:0032944	0.000679852121618686	0.999703669490398	28	120	regulation of mononuclear cell proliferation	BP	0.0189047251383626	BP regulation of mononuclear cell proliferation
GO:0070663	0.000679852121618686	0.999703669490398	28	120	regulation of leukocyte proliferation	BP	0.0189047251383626	BP regulation of leukocyte proliferation
GO:0048514	0.000681934056841666	0.999644778140505	43	193	blood vessel morphogenesis	BP	0.0189367125319953	BP blood vessel morphogenesis
GO:0060998	0.000696774049461623	0.999706609936426	30	79	regulation of dendritic spine development	BP	0.0193224094180169	BP regulation of dendritic spine development
GO:0017136	0.000699427951023435	0.999878187699266	10	19	NAD-dependent histone deacetylase activity	MF	0.0193695803275931	MF NAD-dependent histone deacetylase activity
GO:0006334	0.000713720457635646	0.999701597301273	28	84	nucleosome assembly	BP	0.0197384976086527	BP nucleosome assembly
GO:0009262	0.000720450943473527	0.999693831055572	25	145	deoxyribonucleotide metabolic process	BP	0.0198975629456337	BP deoxyribonucleotide metabolic process
GO:0050815	0.00073105470202825	1	6	6	phosphoserine residue binding	MF	0.0201630243258185	MF phosphoserine residue binding
GO:0000792	0.000745107796412209	0.999712157503009	24	70	heterochromatin	CC	0.0205227725984702	CC heterochromatin
GO:0030029	0.00074806081902336	0.999488971412699	121	469	actin filament-based process	BP	0.0205762276972772	BP actin filament-based process
GO:0042555	0.000750411289811945	0.999899592961926	9	14	MCM complex	CC	0.0206129868756857	CC MCM complex
GO:0006913	0.000816936401273188	0.999499194422265	72	314	nucleocytoplasmic transport	BP	0.0224080457083727	BP nucleocytoplasmic transport
GO:0002831	0.000817964771762315	0.999557082572464	47	208	regulation of response to biotic stimulus	BP	0.0224080457083727	BP regulation of response to biotic stimulus
GO:0030279	0.000822460439390188	0.999664366849494	25	86	negative regulation of ossification	BP	0.0225008793425092	BP negative regulation of ossification
GO:0048704	0.000837717750341379	0.999637324964037	29	91	embryonic skeletal system morphogenesis	BP	0.0228874848268672	BP embryonic skeletal system morphogenesis
GO:0030334	0.000840690424343815	0.99939669304302	149	670	regulation of cell migration	BP	0.0229378714840762	BP regulation of cell migration
GO:0071688	0.00084476204691154	0.99974540592732	15	50	striated muscle myosin thick filament assembly	BP	0.0230180671951352	BP striated muscle myosin thick filament assembly
GO:0031346	0.000859119083788877	0.999417144260618	114	447	positive regulation of cell projection organization	BP	0.0233779298743996	BP positive regulation of cell projection organization
GO:2000145	0.000872231587250718	0.999369206474738	155	698	regulation of cell motility	BP	0.0237030099920392	BP regulation of cell motility
GO:0051101	0.000876338462455958	0.999602891414271	30	117	regulation of DNA binding	BP	0.0237828196613381	BP regulation of DNA binding
GO:0007099	0.000877986272552444	0.999861430497022	10	16	centriole replication	BP	0.0237957692828981	BP centriole replication
GO:0071824	0.000896469357259634	0.999510655470233	50	180	protein-DNA complex subunit organization	BP	0.0242643576897691	BP protein-DNA complex subunit organization
GO:0070418	0.000903839619845353	0.999917131614567	5	14	DNA-dependent protein kinase complex	CC	0.0244313137667506	CC DNA-dependent protein kinase complex
GO:0003680	0.000919737543894932	0.999916113967634	7	10	AT DNA binding	MF	0.0248280279611584	MF AT DNA binding
GO:0009612	0.000940945326436768	0.999513260806722	42	156	response to mechanical stimulus	BP	0.0253668377327323	BP response to mechanical stimulus
GO:0050864	0.000944316195774119	0.999568090746314	30	122	regulation of B cell activation	BP	0.0254239937900669	BP regulation of B cell activation
GO:0032101	0.00094760130669331	0.999317831250545	145	733	regulation of response to external stimulus	BP	0.0254582400558613	BP regulation of response to external stimulus
GO:0071362	0.000948093064509618	0.999835310989676	8	24	cellular response to ether	BP	0.0254582400558613	BP cellular response to ether
GO:0055002	0.000950775446662042	0.999603685741416	26	84	striated muscle cell development	BP	0.0254965864172814	BP striated muscle cell development
GO:0048469	0.000968093344539582	0.999532396951858	35	128	cell maturation	BP	0.0259267897423664	BP cell maturation
GO:0009416	0.000971751573514452	0.999368843657274	86	433	response to light stimulus	BP	0.0259905187300372	BP response to light stimulus
GO:0008023	0.000977996934355569	0.999630933969753	23	60	transcription elongation factor complex	CC	0.0261231848681283	CC transcription elongation factor complex
GO:2001222	0.000986801903941086	0.999722639724503	15	35	regulation of neuron migration	BP	0.0263237825477827	BP regulation of neuron migration
GO:0033643	0.000998295745730081	0.999404862241685	61	304	host cell part	CC	0.0265954883662587	CC host cell part
GO:0043967	0.00101215592732301	0.999636868607645	21	54	histone H4 acetylation	BP	0.0269294417993387	BP histone H4 acetylation
GO:0060765	0.00104112839854266	0.999684233730724	15	46	regulation of androgen receptor signaling pathway	BP	0.0276640744538257	BP regulation of androgen receptor signaling pathway
GO:2000312	0.00104312947888173	1	5	5	regulation of kainate selective glutamate receptor activity	BP	0.027681061249646	BP regulation of kainate selective glutamate receptor activity
GO:0007409	0.00104478646177647	0.999418510896778	53	178	axonogenesis	BP	0.0276888844961281	BP axonogenesis
GO:0044877	0.00104621938159929	0.999188948147089	240	1082	protein-containing complex binding	MF	0.0276907569918865	MF protein-containing complex binding
GO:0030030	0.00110020804849178	0.999152718902157	228	1001	cell projection organization	BP	0.0290818322518757	BP cell projection organization
GO:0009952	0.001103748489927	0.99940502013881	47	164	anterior/posterior pattern specification	BP	0.0291375266944756	BP anterior/posterior pattern specification
GO:0009059	0.00110736674639639	0.999124954453596	264	1476	macromolecule biosynthetic process	BP	0.0291951282153042	BP macromolecule biosynthetic process
GO:0061009	0.00112433374309658	1	5	5	common bile duct development	BP	0.0296040569895391	BP common bile duct development
GO:0070717	0.00114311671504979	0.999662895556965	15	39	poly-purine tract binding	MF	0.030059681069621	MF poly-purine tract binding
GO:0007059	0.00116816086985825	0.999431905535418	36	115	chromosome segregation	BP	0.0306785607255927	BP chromosome segregation
GO:0019013	0.00117234841566376	0.99970790880141	10	66	viral nucleocapsid	CC	0.0307488080583189	CC viral nucleocapsid
GO:0001568	0.00118689680057208	0.999406891328196	35	162	blood vessel development	BP	0.0310145384705538	BP blood vessel development
GO:0017015	0.00118705716190736	0.999437688349062	32	121	regulation of transforming growth factor beta receptor signaling pathway	BP	0.0310145384705538	BP regulation of transforming growth factor beta receptor signaling pathway
GO:1903844	0.00118705716190736	0.999437688349062	32	121	regulation of cellular response to transforming growth factor beta stimulus	BP	0.0310145384705538	BP regulation of cellular response to transforming growth factor beta stimulus
GO:0034979	0.00119734638680098	0.999768166344491	10	20	NAD-dependent protein deacetylase activity	MF	0.0312432092483999	MF NAD-dependent protein deacetylase activity
GO:0044087	0.0012200114384283	0.999057024734276	232	990	regulation of cellular component biogenesis	BP	0.0317938109088872	BP regulation of cellular component biogenesis
GO:0050670	0.001262886246759	0.999432841132112	27	119	regulation of lymphocyte proliferation	BP	0.0328689996643664	BP regulation of lymphocyte proliferation
GO:0021987	0.00126596813776706	0.999444253344686	28	88	cerebral cortex development	BP	0.0329070771565104	BP cerebral cortex development
GO:0060219	0.00127337369167063	0.999514755244562	21	66	camera-type eye photoreceptor cell differentiation	BP	0.0330573014439193	BP camera-type eye photoreceptor cell differentiation
GO:0006941	0.00127951478595381	0.999559739401333	17	60	striated muscle contraction	BP	0.0331743584873508	BP striated muscle contraction
GO:0045665	0.00128474011663361	0.999256937238727	57	205	negative regulation of neuron differentiation	BP	0.0332674042685496	BP negative regulation of neuron differentiation
GO:0048563	0.00129394893245947	0.999518837438745	22	54	post-embryonic animal organ morphogenesis	BP	0.0334632314886815	BP post-embryonic animal organ morphogenesis
GO:0008092	0.00129854344417042	0.999004194868085	216	930	cytoskeletal protein binding	MF	0.0335393806730015	MF cytoskeletal protein binding
GO:0048806	0.00130184228173504	0.999498527968098	20	81	genitalia development	BP	0.0335819137827767	BP genitalia development
GO:0019904	0.00135493173570398	0.999029675879125	138	588	protein domain specific binding	MF	0.0348697297105527	MF protein domain specific binding
GO:0021895	0.00135519685498778	0.999892017113963	7	9	cerebral cortex neuron differentiation	BP	0.0348697297105527	BP cerebral cortex neuron differentiation
GO:0030307	0.001386263023115	0.999200109010698	54	219	positive regulation of cell growth	BP	0.0356184687298546	BP positive regulation of cell growth
GO:0007088	0.00138780081832267	0.999127523633959	78	268	regulation of mitotic nuclear division	BP	0.0356184687298546	BP regulation of mitotic nuclear division
GO:0000922	0.00139520457976822	0.999257342848741	46	137	spindle pole	CC	0.0357633335346136	CC spindle pole
GO:0030036	0.0014032995658253	0.999042752221982	108	424	actin cytoskeleton organization	BP	0.0359255293130111	BP actin cytoskeleton organization
GO:0007455	0.00144634838552985	0.999673809800172	11	24	eye-antennal disc morphogenesis	BP	0.0369810360159312	BP eye-antennal disc morphogenesis
GO:0043549	0.00146462593814923	0.998951212938678	136	580	regulation of kinase activity	BP	0.0373866856418525	BP regulation of kinase activity
GO:0033120	0.00146999259152092	0.999536773310689	16	41	positive regulation of RNA splicing	BP	0.0373866856418525	BP positive regulation of RNA splicing
GO:0043244	0.00147031100813555	0.999327751041243	30	94	regulation of protein-containing complex disassembly	BP	0.0373866856418525	BP regulation of protein-containing complex disassembly
GO:0060999	0.00147098648558644	0.999484624237828	20	46	positive regulation of dendritic spine development	BP	0.0373866856418525	BP positive regulation of dendritic spine development
GO:0055001	0.00147140987423043	0.999350153709306	27	92	muscle cell development	BP	0.0373866856418525	BP muscle cell development
GO:0045859	0.00149998920227659	0.998953622919427	118	490	regulation of protein kinase activity	BP	0.0380652690570239	BP regulation of protein kinase activity
GO:0018394	0.0015036816888029	0.999241967101917	38	121	peptidyl-lysine acetylation	BP	0.038111393626305	BP peptidyl-lysine acetylation
GO:0006818	0.00150934998648839	0.999370843855376	24	79	NA	NA	0.0381124933855272	none
GO:0015992	0.00150934998648839	0.999370843855376	24	79	NA	NA	0.0381124933855272	none
GO:1902600	0.00150934998648839	0.999370843855376	24	79	proton transmembrane transport	BP	0.0381124933855272	BP proton transmembrane transport
GO:0001667	0.00151436506422263	0.999088554947196	64	229	ameboidal-type cell migration	BP	0.0381916856829447	BP ameboidal-type cell migration
GO:0080154	0.00151936076378135	0.999439687050569	17	98	regulation of fertilization	BP	0.0382701936126191	BP regulation of fertilization
GO:0048639	0.00152580937049132	0.999057422328056	68	278	positive regulation of developmental growth	BP	0.0383850582598727	BP positive regulation of developmental growth
GO:0020002	0.00153910646394575	0.999639479705791	9	54	host cell plasma membrane	CC	0.0386717145767926	CC host cell plasma membrane
GO:0060237	0.00156521416983407	0.999694556356648	8	28	regulation of fungal-type cell wall organization	BP	0.0392307132308474	BP regulation of fungal-type cell wall organization
GO:1903338	0.00156521416983407	0.999694556356648	8	28	regulation of cell wall organization or biogenesis	BP	0.0392307132308474	BP regulation of cell wall organization or biogenesis
GO:1905516	0.00158053104803387	0.999478001276154	14	86	positive regulation of fertilization	BP	0.0395658308046606	BP positive regulation of fertilization
GO:0042325	0.0016220334844814	0.998731482436153	237	1094	regulation of phosphorylation	BP	0.0405548273543094	BP regulation of phosphorylation
GO:0039660	0.00162781790852154	0.999751158987899	6	32	structural constituent of virion	MF	0.040629861382	MF structural constituent of virion
GO:0009263	0.00162903217525114	0.999318729834764	21	133	deoxyribonucleotide biosynthetic process	BP	0.040629861382	BP deoxyribonucleotide biosynthetic process
GO:0051641	0.00163431227914999	0.99863056665347	449	2137	cellular localization	BP	0.0407116001204436	BP cellular localization
GO:0034724	0.00164869525932201	0.999552898763266	14	29	DNA replication-independent nucleosome organization	BP	0.0410146167766235	BP DNA replication-independent nucleosome organization
GO:0033143	0.0016505119556884	0.999283647427714	26	83	regulation of intracellular steroid hormone receptor signaling pathway	BP	0.0410146167766235	BP regulation of intracellular steroid hormone receptor signaling pathway
GO:0009895	0.00167715837935302	0.999015759525944	56	218	negative regulation of catabolic process	BP	0.041625883244333	BP negative regulation of catabolic process
GO:0061608	0.0016809753776001	0.999667533727443	10	19	nuclear import signal receptor activity	MF	0.0416697396347283	MF nuclear import signal receptor activity
GO:0005720	0.00169278351355191	0.999491048595949	14	40	nuclear heterochromatin	CC	0.0419113404140921	CC nuclear heterochromatin
GO:0035035	0.00173823434777025	0.999487125813938	13	43	histone acetyltransferase binding	MF	0.042984293901613	MF histone acetyltransferase binding
GO:0016460	0.00174926363500207	0.999509825574059	13	34	myosin II complex	CC	0.0431881899627888	CC myosin II complex
GO:0031124	0.00175072900719919	0.999296684718469	23	64	mRNA 3'-end processing	BP	0.0431881899627888	BP mRNA 3'-end processing
GO:0009730	0.00178160407468743	1	3	3	detection of carbohydrate stimulus	BP	0.0437375193552794	BP detection of carbohydrate stimulus
GO:0009732	0.00178160407468743	1	3	3	detection of hexose stimulus	BP	0.0437375193552794	BP detection of hexose stimulus
GO:0034287	0.00178160407468743	1	3	3	detection of monosaccharide stimulus	BP	0.0437375193552794	BP detection of monosaccharide stimulus
GO:0051594	0.00178160407468743	1	3	3	detection of glucose	BP	0.0437375193552794	BP detection of glucose
GO:0051321	0.00181175131579321	0.999156664696726	30	96	meiotic cell cycle	BP	0.0444239674259694	BP meiotic cell cycle
GO:0030031	0.00182324653712753	0.998786735209669	92	355	cell projection assembly	BP	0.0446136703354746	BP cell projection assembly
GO:0009894	0.00182578091595074	0.99862932380923	175	757	regulation of catabolic process	BP	0.0446136703354746	BP regulation of catabolic process
GO:0003916	0.0018260724021801	0.999634332154125	9	21	DNA topoisomerase activity	MF	0.0446136703354746	MF DNA topoisomerase activity
GO:1901701	0.00183083595645258	0.998661656026335	144	684	cellular response to oxygen-containing compound	BP	0.0446763535255841	BP cellular response to oxygen-containing compound
GO:0060415	0.00185195526645334	0.99926883457401	21	67	muscle tissue morphogenesis	BP	0.0451375236225384	BP muscle tissue morphogenesis
GO:0045744	0.0018824930688151	0.999503092813278	11	37	negative regulation of G protein-coupled receptor signaling pathway	BP	0.0458268701913826	BP negative regulation of G protein-coupled receptor signaling pathway
GO:0051251	0.00189405599480342	0.9989828683121	40	175	positive regulation of lymphocyte activation	BP	0.0460532012037909	BP positive regulation of lymphocyte activation
GO:0021527	0.00191968760021286	0.999799887425607	6	10	spinal cord association neuron differentiation	BP	0.0466132644976409	BP spinal cord association neuron differentiation
GO:0043162	0.00192167637374049	0.999544882980152	12	23	ubiquitin-dependent protein catabolic process via the multivesicular body sorting pathway	BP	0.0466132644976409	BP ubiquitin-dependent protein catabolic process via the multivesicular body sorting pathway
GO:0045472	0.00193651653840944	0.99957366762343	9	28	response to ether	BP	0.0469172487202012	BP response to ether
GO:0051338	0.00194860024787373	0.9985626658172	154	668	regulation of transferase activity	BP	0.0471538062363444	BP regulation of transferase activity
GO:0030017	0.00195590680332159	0.999049858554793	31	122	sarcomere	CC	0.0472743372070369	CC sarcomere
GO:0005048	0.00196237274159188	0.999344202352829	17	42	signal sequence binding	MF	0.0473742882640595	MF signal sequence binding
GO:2000677	0.00196683504078865	0.999298457681903	16	71	regulation of transcription regulatory region DNA binding	BP	0.0474256890558847	BP regulation of transcription regulatory region DNA binding
GO:0045740	0.00197002710389505	0.999396063593884	16	34	positive regulation of DNA replication	BP	0.0474463755223634	BP positive regulation of DNA replication
GO:0044770	0.00199169988351405	0.998837095868842	55	193	cell cycle phase transition	BP	0.0479026669938553	BP cell cycle phase transition
GO:0010226	0.00199368604697208	0.999407602139385	12	55	response to lithium ion	BP	0.0479026669938553	BP response to lithium ion
GO:0033558	0.002013593550068	0.999533377399835	11	23	protein deacetylase activity	MF	0.0483238678774879	MF protein deacetylase activity
GO:0016891	0.00203526971019907	0.998902645680886	37	257	endoribonuclease activity, producing 5'-phosphomonoesters	MF	0.0487864709896421	MF endoribonuclease activity, producing 5'-phosphomonoesters
GO:0040019	0.00206676523342541	0.999324530947866	16	41	positive regulation of embryonic development	BP	0.0494830823319649	BP positive regulation of embryonic development
GO:0007416	0.00207836376298283	0.998812840634024	50	183	synapse assembly	BP	0.0497022355413552	BP synapse assembly
GO:0031330	0.0020939384708055	0.998837859334172	45	171	negative regulation of cellular catabolic process	BP	0.0499846006056077	BP negative regulation of cellular catabolic process
GO:0061040	0.0020950892761341	0.999910318683081	5	6	female gonad morphogenesis	BP	0.0499846006056077	BP female gonad morphogenesis
