# Supplementary material for: Systemic paralogy and function of retinal determination network homologs in arachnids
Source: BMC Genomics. 2020 Nov 23;21:811. doi: 10.1186/s12864-020-07149-x (PMC7681978; doi:10.1186/s12864-020-07149-x)
Supplement: Supplementary file 6 — Additional file 6. Dataset S3: Dataset for the GOseq enrichment analyses. This folder contains the complete GOseq results of enriched/depleted (FDR ≤ 0.05) GO terms of up- (Log2FC > 1) and down-regulated (Log2FC < 1) genes in Comparisons 1, 2.1 and 2.2. The twelve spreadsheets (.xls) are named as follows: Comparison#,_UP/DOWN_enriched/depleted. (.zip). Available at: https://datadryad.org/stash/share/xb2VW4o80AmId3mLFZB07Ho7rHxPx-htK9q5J_-2miM; doi:https://doi.org/10.5061/dryad.xgxd254d1 [file 12864_2020_7149_MOESM6_ESM.zip › Additional_file6_Dataset_S3_GOseq_results/comp1_DOWN_padj_05.GOseq.depleted.filtered_FDR_0.05.xls]

category	over_represented_pvalue	under_represented_pvalue	numDEInCat	numInCat	term	ontology	over_represented_FDR	under_represented_FDR	go_term
GO:0098588	0.999999951737132	8.56097516694501e-08	82	1923	bounding membrane of organelle	CC	0.9999999999	0.00178307990777131	CC bounding membrane of organelle
GO:0034220	0.999999899656859	3.23739137420365e-07	14	751	ion transmembrane transport	BP	0.9999999999	0.00337141937709568	BP ion transmembrane transport
GO:0016192	0.999999475638547	9.67952428572173e-07	59	1459	vesicle-mediated transport	BP	0.9999999999	0.00435425390141627	BP vesicle-mediated transport
GO:0022890	0.999999701873898	9.94370849831118e-07	12	740	inorganic cation transmembrane transporter activity	MF	0.9999999999	0.00435425390141627	MF inorganic cation transmembrane transporter activity
GO:0006811	0.999999478097814	1.05829903150958e-06	42	1395	ion transport	BP	0.9999999999	0.00435425390141627	BP ion transport
GO:0006812	0.999999456143333	1.45688214604735e-06	19	836	cation transport	BP	0.9999999999	0.00435425390141627	BP cation transport
GO:0098805	0.999999185695316	1.52515353735183e-06	54	1353	whole membrane	CC	0.9999999999	0.00435425390141627	CC whole membrane
GO:0097060	0.999999605050474	1.71979636577513e-06	7	494	synaptic membrane	CC	0.9999999999	0.00435425390141627	CC synaptic membrane
GO:0044456	0.999999022274145	1.88151935436655e-06	48	1362	NA	NA	0.9999999999	0.00435425390141627	none
GO:0030001	0.999999213382022	2.64386362902006e-06	11	608	metal ion transport	BP	0.9999999999	0.00550663916652298	BP metal ion transport
GO:0030424	0.999998732708769	3.30980152863054e-06	19	738	axon	CC	0.9999999999	0.00626695874893789	CC axon
GO:0046873	0.999998852798457	4.17830713384485e-06	9	605	metal ion transmembrane transporter activity	MF	0.9999999999	0.00725214841531004	MF metal ion transmembrane transporter activity
GO:0022836	0.999999028435399	5.58433309300793e-06	4	489	gated channel activity	MF	0.9999999999	0.00894696074316685	MF gated channel activity
GO:0050804	0.999992380274316	2.00170327559509e-05	16	577	modulation of chemical synaptic transmission	BP	0.9999999999	0.0295093280952655	BP modulation of chemical synaptic transmission
GO:0005774	0.999992852324667	2.1252156780727e-05	12	454	vacuolar membrane	CC	0.9999999999	0.0295093280952655	CC vacuolar membrane
GO:0022857	0.999986770143086	2.35739349956522e-05	50	1548	transmembrane transporter activity	MF	0.9999999999	0.0306873698805903	MF transmembrane transporter activity
GO:0098793	0.999992494601696	2.86822372014614e-05	7	358	presynapse	CC	0.9999999999	0.0351408021430611	CC presynapse
GO:0044459	0.999977544891356	3.27318762091495e-05	124	2891	NA	NA	0.9999999999	0.0357441319127045	none
GO:0015075	0.999982334449461	3.38403249007778e-05	37	1266	ion transmembrane transporter activity	MF	0.9999999999	0.0357441319127045	MF ion transmembrane transporter activity
GO:0008324	0.999984848026709	3.43231533634574e-05	22	898	cation transmembrane transporter activity	MF	0.9999999999	0.0357441319127045	MF cation transmembrane transporter activity
GO:0044425	0.999968443200731	3.97446857793558e-05	363	6791	NA	NA	0.9999999999	0.0381685890908998	none
GO:0022891	0.999978218151391	4.03163510658631e-05	41	1349	NA	NA	0.9999999999	0.0381685890908998	none
GO:0016197	0.999983690247564	4.53125053745754e-05	13	435	endosomal transport	BP	0.9999999999	0.0410334287800721	BP endosomal transport
GO:0031410	0.999964475684085	5.67995380942323e-05	73	1550	cytoplasmic vesicle	CC	0.9999999999	0.0492925324761113	CC cytoplasmic vesicle
GO:0043005	0.999963938482099	5.98270586567554e-05	61	1524	neuron projection	CC	0.9999999999	0.049843119108116	CC neuron projection
