# Supplementary material for: Systemic paralogy and function of retinal determination network homologs in arachnids
Source: BMC Genomics. 2020 Nov 23;21:811. doi: 10.1186/s12864-020-07149-x (PMC7681978; doi:10.1186/s12864-020-07149-x)
Supplement: Supplementary file 6 — Additional file 6. Dataset S3: Dataset for the GOseq enrichment analyses. This folder contains the complete GOseq results of enriched/depleted (FDR ≤ 0.05) GO terms of up- (Log2FC > 1) and down-regulated (Log2FC < 1) genes in Comparisons 1, 2.1 and 2.2. The twelve spreadsheets (.xls) are named as follows: Comparison#,_UP/DOWN_enriched/depleted. (.zip). Available at: https://datadryad.org/stash/share/xb2VW4o80AmId3mLFZB07Ho7rHxPx-htK9q5J_-2miM; doi:https://doi.org/10.5061/dryad.xgxd254d1 [file 12864_2020_7149_MOESM6_ESM.zip › Additional_file6_Dataset_S3_GOseq_results/comp2_1_DOWN_padj_05.GOseq.enriched.filtered_FDR_0.05.xls]

category	over_represented_pvalue	under_represented_pvalue	numDEInCat	numInCat	term	ontology	over_represented_FDR	go_term
GO:0005575	8.80304751024438e-216	1	2719	30854	cellular_component	CC	1.78939546740738e-211	CC cellular_component
GO:0008150	2.16438603543425e-178	1	2503	29254	biological_process	BP	2.19977374711361e-174	BP biological_process
GO:0044444	9.59685322164341e-173	1	1384	8842	NA	NA	6.50250784787818e-169	none
GO:0044464	1.01817308224095e-154	1	2410	29240	NA	NA	5.17410106067793e-151	none
GO:0003674	2.48513488226773e-154	1	2510	32458	molecular_function	MF	1.01030673503712e-150	MF molecular_function
GO:0044424	5.35573088377127e-143	1	2219	27359	NA	NA	1.81443236124031e-139	none
GO:0009987	3.89856452677605e-133	1	2009	23563	cellular process	BP	1.13208744479681e-129	BP cellular process
GO:0008152	2.38902106066534e-129	1	1506	17880	metabolic process	BP	6.07020388751804e-126	BP metabolic process
GO:0044422	9.89585315036936e-123	1	1365	11963	NA	NA	2.23503341097287e-119	none
GO:0044446	8.28486169227396e-120	1	1326	11646	NA	NA	1.68406383618853e-116	none
GO:0032991	1.75422798723352e-108	1	890	5805	protein-containing complex	CC	3.24165384513599e-105	CC protein-containing complex
GO:0071704	3.21269877982734e-106	1	1376	17203	organic substance metabolic process	BP	5.4420440081292e-103	BP organic substance metabolic process
GO:0003735	5.05173414929695e-103	1	133	263	structural constituent of ribosome	MF	7.89896923482763e-100	MF structural constituent of ribosome
GO:1901564	8.27537639859857e-100	1	857	7371	organonitrogen compound metabolic process	BP	1.20152554324509e-96	BP organonitrogen compound metabolic process
GO:0006412	8.44660000979578e-99	1	145	315	translation	BP	1.14462692266079e-95	BP translation
GO:0043043	7.95424474884912e-95	1	146	333	peptide biosynthetic process	BP	9.54895694705887e-92	BP peptide biosynthetic process
GO:0006518	8.18836348095498e-95	1	178	479	peptide metabolic process	BP	9.54895694705887e-92	BP peptide metabolic process
GO:0044237	8.45580877881929e-95	1	1313	16869	cellular metabolic process	BP	9.54895694705887e-92	BP cellular metabolic process
GO:1901566	2.50195099585287e-94	1	267	1027	organonitrogen compound biosynthetic process	BP	2.67669252066849e-91	BP organonitrogen compound biosynthetic process
GO:0044429	3.16538787216459e-90	1	283	1059	NA	NA	3.21714196387449e-87	none
GO:0005488	5.34841205626107e-90	1	1985	27576	binding	MF	5.14847186444628e-87	MF binding
GO:0043604	5.57221336241541e-90	1	154	378	amide biosynthetic process	BP	5.14847186444628e-87	BP amide biosynthetic process
GO:0044391	2.99710702105323e-88	1	117	232	ribosomal subunit	CC	2.64879106160648e-85	CC ribosomal subunit
GO:0044699	1.16804208845882e-87	1	1590	20029	NA	NA	9.89282980504272e-85	none
GO:0043603	2.780734851818e-86	1	196	613	cellular amide metabolic process	BP	2.26095989331618e-83	BP cellular amide metabolic process
GO:0044238	1.00264119144945e-85	1	1262	16661	primary metabolic process	BP	7.8387259609973e-83	BP primary metabolic process
GO:0005840	7.38176177492822e-85	1	114	232	ribosome	CC	5.55737302218392e-82	CC ribosome
GO:0044425	8.18705719227125e-82	1	844	6022	NA	NA	5.9435111266892e-79	none
GO:0006807	1.48348725995109e-80	1	1193	16117	nitrogen compound metabolic process	BP	1.03982225975951e-77	BP nitrogen compound metabolic process
GO:0009058	3.97078581046733e-79	1	462	2814	biosynthetic process	BP	2.69047210564565e-76	BP biosynthetic process
GO:0043226	1.02639778119957e-78	1	1649	23255	organelle	CC	6.73018958014312e-76	CC organelle
GO:0044249	2.20104684003017e-78	1	436	2607	cellular biosynthetic process	BP	1.39814622241541e-75	BP cellular biosynthetic process
GO:0030529	2.95608753427238e-77	1	269	1096	NA	NA	1.82086034270166e-74	none
GO:0043229	4.16719351519043e-76	1	1597	22743	intracellular organelle	CC	2.49136889950812e-73	CC intracellular organelle
GO:1901576	7.09727375085872e-75	1	442	2715	organic substance biosynthetic process	BP	4.12189381524872e-72	BP organic substance biosynthetic process
GO:0005198	1.937713442024e-72	1	208	842	structural molecule activity	MF	1.09410836488949e-69	MF structural molecule activity
GO:1990904	2.05242174026784e-71	1	279	1282	ribonucleoprotein complex	CC	1.12755612741688e-68	CC ribonucleoprotein complex
GO:0016020	4.36863388476805e-64	1	870	6693	membrane	CC	2.33687423620211e-61	CC membrane
GO:0044271	1.00210847334954e-63	1	290	1603	cellular nitrogen compound biosynthetic process	BP	5.22304075327594e-61	BP cellular nitrogen compound biosynthetic process
GO:0044763	1.13928000971112e-63	1	1224	14335	NA	NA	5.78953618934947e-61	none
GO:0005576	8.49239796181761e-61	1	247	1243	extracellular region	CC	4.21036520414309e-58	CC extracellular region
GO:0043227	2.72259645105558e-60	1	1434	21752	membrane-bounded organelle	CC	1.31767185858587e-57	CC membrane-bounded organelle
GO:0003824	3.37242961061321e-60	1	1098	15292	catalytic activity	MF	1.5942180626729e-57	MF catalytic activity
GO:0019538	3.86403047134224e-59	1	621	6049	protein metabolic process	BP	1.78509425888577e-56	BP protein metabolic process
GO:0065007	9.3551936900165e-59	1	1337	15484	biological regulation	BP	4.22584493637701e-56	BP biological regulation
GO:0031224	1.31455032255694e-56	1	621	4597	intrinsic component of membrane	CC	5.80888356665544e-54	CC intrinsic component of membrane
GO:0016021	2.00164880745761e-55	1	605	4480	integral component of membrane	CC	8.65691815089166e-53	CC integral component of membrane
GO:0043170	3.17821633588621e-55	1	1018	15155	macromolecule metabolic process	BP	1.34590840540748e-52	BP macromolecule metabolic process
GO:0044710	6.97860811731232e-55	1	638	8090	NA	NA	2.89498300409403e-52	none
GO:0015934	3.62337983188497e-54	1	71	140	large ribosomal subunit	CC	1.47304883685451e-51	CC large ribosomal subunit
GO:0043231	5.28115921404752e-53	1	1325	20939	intracellular membrane-bounded organelle	CC	2.10490437929302e-50	CC intracellular membrane-bounded organelle
GO:0005739	1.19112047051918e-52	1	262	1407	mitochondrion	CC	4.65613573158525e-50	CC mitochondrion
GO:0044455	2.15461274341783e-51	1	95	239	NA	NA	8.26354966706684e-49	none
GO:0034645	8.33233374654385e-51	1	231	1291	cellular macromolecule biosynthetic process	BP	3.13650644566661e-48	BP cellular macromolecule biosynthetic process
GO:0016491	1.01559586721207e-50	1	229	1354	oxidoreductase activity	MF	3.75345767142179e-48	MF oxidoreductase activity
GO:0009059	2.26369366404862e-50	1	255	1476	macromolecule biosynthetic process	BP	8.21680376948505e-48	BP macromolecule biosynthetic process
GO:0044281	4.34321394240455e-50	1	323	2018	small molecule metabolic process	BP	1.54885104925013e-47	BP small molecule metabolic process
GO:0098800	1.05405419712365e-47	1	65	124	inner mitochondrial membrane protein complex	CC	3.69409649395388e-45	CC inner mitochondrial membrane protein complex
GO:0050789	4.21341569674779e-46	1	1218	14723	regulation of biological process	BP	1.45162882826767e-43	BP regulation of biological process
GO:0098798	6.31259866024999e-46	1	71	155	mitochondrial protein complex	CC	2.13860321611503e-43	CC mitochondrial protein complex
GO:0034641	3.62465201029402e-44	1	752	12943	cellular nitrogen compound metabolic process	BP	1.20784100677454e-41	BP cellular nitrogen compound metabolic process
GO:0031090	3.44920626625555e-43	1	376	2353	organelle membrane	CC	1.13083896409962e-40	CC organelle membrane
GO:0031966	1.16948668472592e-42	1	142	557	mitochondrial membrane	CC	3.77335806990852e-40	CC mitochondrial membrane
GO:0005615	9.78063439404763e-42	1	178	893	extracellular space	CC	3.10642117699697e-39	CC extracellular space
GO:0044267	7.07869740349554e-41	1	497	5373	cellular protein metabolic process	BP	2.21367203262852e-38	BP cellular protein metabolic process
GO:0071840	4.26585757956107e-40	1	732	7994	cellular component organization or biogenesis	BP	1.31381950029906e-37	BP cellular component organization or biogenesis
GO:0050794	1.49543045396366e-39	1	1132	14037	regulation of cellular process	BP	4.53695743846558e-37	BP regulation of cellular process
GO:0016043	1.7482260541301e-39	1	720	7760	cellular component organization	BP	5.22591044151507e-37	BP cellular component organization
GO:0006810	3.95064489319137e-39	1	503	3826	transport	BP	1.16383708324494e-36	BP transport
GO:0051234	6.52833709869057e-39	1	516	3949	establishment of localization	BP	1.89573583150119e-36	BP establishment of localization
GO:0015935	1.43531093119526e-38	1	49	96	small ribosomal subunit	CC	4.10923454907126e-36	CC small ribosomal subunit
GO:0051179	2.95814175426166e-38	1	573	4503	localization	BP	8.35140936651067e-36	BP localization
GO:0044260	4.27063782376014e-38	1	890	14509	cellular macromolecule metabolic process	BP	1.18916787730921e-35	BP cellular macromolecule metabolic process
GO:0005743	1.15614870683722e-37	1	103	354	mitochondrial inner membrane	CC	3.17581550863246e-35	CC mitochondrial inner membrane
GO:0055114	1.07701378164839e-36	1	172	904	oxidation-reduction process	BP	2.91899455194225e-34	BP oxidation-reduction process
GO:0044421	3.05367138730835e-36	1	262	1706	NA	NA	8.16736556444959e-34	none
GO:0043234	8.06658769899285e-36	1	409	2853	NA	NA	2.1294743916549e-33	none
GO:0005515	1.00603154562444e-35	1	889	9570	protein binding	MF	2.62174400357795e-33	MF protein binding
GO:0019866	1.5020116978984e-35	1	107	393	organelle inner membrane	CC	3.86473313711149e-33	CC organelle inner membrane
GO:0005737	2.00065197269053e-34	1	659	6187	cytoplasm	CC	5.08340658111004e-32	CC cytoplasm
GO:0032502	2.57976035995345e-32	1	662	6479	developmental process	BP	6.47392454774984e-30	BP developmental process
GO:0044445	3.06243486158973e-32	1	80	314	NA	NA	7.5914772477481e-30	none
GO:0006082	3.63291995016502e-32	1	185	1038	organic acid metabolic process	BP	8.89715226831377e-30	BP organic acid metabolic process
GO:0034622	5.35756106306721e-31	1	169	920	cellular protein-containing complex assembly	BP	1.29646599677342e-28	BP cellular protein-containing complex assembly
GO:0043436	8.98782106827309e-31	1	180	1017	oxoacid metabolic process	BP	2.14935810417397e-28	BP oxoacid metabolic process
GO:0022625	1.08176042994586e-30	1	36	76	cytosolic large ribosomal subunit	CC	2.5568539836639e-28	CC cytosolic large ribosomal subunit
GO:0044767	1.49977499474961e-30	1	631	6202	NA	NA	3.50412946187074e-28	none
GO:0005622	1.7414201864295e-30	1	57	131	intracellular	CC	4.0224827419946e-28	CC intracellular
GO:0050896	2.53182446136787e-30	1	603	7667	response to stimulus	BP	5.78251638496907e-28	BP response to stimulus
GO:0009056	7.50107127412032e-30	1	362	4455	catabolic process	BP	1.69415861987826e-27	BP catabolic process
GO:0065008	1.33983179062948e-29	1	427	3500	regulation of biological quality	BP	2.99283085803576e-27	BP regulation of biological quality
GO:0098796	1.44804504004926e-29	1	128	575	membrane protein complex	CC	3.19939255750883e-27	CC membrane protein complex
GO:0098803	2.30949925148816e-29	1	42	87	respiratory chain complex	CC	5.04787003064513e-27	CC respiratory chain complex
GO:0043933	4.35774719346625e-29	1	225	1447	protein-containing complex subunit organization	BP	9.42339651080727e-27	BP protein-containing complex subunit organization
GO:0019222	1.08206068301426e-28	1	772	10582	regulation of metabolic process	BP	2.31526815827694e-26	BP regulation of metabolic process
GO:0065003	1.72458456064247e-28	1	201	1259	protein-containing complex assembly	BP	3.63317777264674e-26	BP protein-containing complex assembly
GO:0044432	1.73374449720438e-28	1	195	1159	NA	NA	3.63317777264674e-26	none
GO:0043232	7.24681025961098e-28	1	471	5548	intracellular non-membrane-bounded organelle	CC	1.50312155252156e-25	CC intracellular non-membrane-bounded organelle
GO:0033108	1.15973606831835e-27	1	41	86	mitochondrial respiratory chain complex assembly	BP	2.37652218566395e-25	BP mitochondrial respiratory chain complex assembly
GO:0043228	1.1691455628789e-27	1	471	5554	non-membrane-bounded organelle	CC	2.37652218566395e-25	CC non-membrane-bounded organelle
GO:0019752	2.58208031952545e-27	1	163	942	carboxylic acid metabolic process	BP	5.19662838168255e-25	BP carboxylic acid metabolic process
GO:0044711	2.95465054230002e-27	1	191	1301	NA	NA	5.88815505620906e-25	none
GO:0022607	5.60179006074829e-27	1	319	2318	cellular component assembly	BP	1.10551054917311e-24	BP cellular component assembly
GO:0006629	1.06176061697105e-26	1	184	1113	lipid metabolic process	BP	2.07523154434332e-24	BP lipid metabolic process
GO:0006091	1.5265050705084e-26	1	71	240	generation of precursor metabolites and energy	BP	2.95516843506898e-24	BP generation of precursor metabolites and energy
GO:0043167	1.64378709355468e-26	1	1023	16988	ion binding	MF	3.15219436327227e-24	MF ion binding
GO:0070271	3.46523418963169e-26	1	38	80	NA	NA	6.58297339931246e-24	none
GO:0034660	1.76980930833549e-25	1	127	600	ncRNA metabolic process	BP	3.33101053801255e-23	BP ncRNA metabolic process
GO:0005215	3.710641268322e-25	1	213	1578	transporter activity	MF	6.91983532671388e-23	MF transporter activity
GO:0048856	1.70922693714351e-24	1	487	4913	anatomical structure development	BP	3.15849599557419e-22	BP anatomical structure development
GO:0016070	2.65486190742664e-24	1	255	1871	RNA metabolic process	BP	4.86174576506859e-22	BP RNA metabolic process
GO:0022900	6.1226628061853e-24	1	40	97	electron transport chain	BP	1.11120863269043e-21	BP electron transport chain
GO:0034470	1.63168848730829e-23	1	101	438	ncRNA processing	BP	2.93516211340846e-21	BP ncRNA processing
GO:0005747	2.21162039510357e-23	1	28	46	mitochondrial respiratory chain complex I	CC	3.87548342855778e-21	CC mitochondrial respiratory chain complex I
GO:0030964	2.21162039510357e-23	1	28	46	NADH dehydrogenase complex	CC	3.87548342855778e-21	CC NADH dehydrogenase complex
GO:0045271	2.21162039510357e-23	1	28	46	respiratory chain complex I	CC	3.87548342855778e-21	CC respiratory chain complex I
GO:0006364	3.00448789546973e-23	1	69	243	rRNA processing	BP	5.21984832916353e-21	BP rRNA processing
GO:0005783	4.9043525719249e-23	1	163	951	endoplasmic reticulum	CC	8.44837073978961e-21	CC endoplasmic reticulum
GO:0003723	5.21384348541575e-23	1	250	2072	RNA binding	MF	8.90603332168453e-21	MF RNA binding
GO:0019843	8.99612528420834e-23	1	39	100	rRNA binding	MF	1.52386865543419e-20	MF rRNA binding
GO:0044085	1.43661782502764e-22	1	66	369	cellular component biogenesis	BP	2.41339921730057e-20	BP cellular component biogenesis
GO:0022627	1.68091448688921e-22	1	26	56	cytosolic small ribosomal subunit	CC	2.80065153893417e-20	CC cytosolic small ribosomal subunit
GO:0016072	2.44318093619436e-22	1	73	269	rRNA metabolic process	BP	4.03760478780673e-20	BP rRNA metabolic process
GO:1901360	2.49290569725092e-22	1	641	12754	organic cyclic compound metabolic process	BP	4.08013829972328e-20	BP organic cyclic compound metabolic process
GO:0022904	2.50906325313824e-22	1	37	88	respiratory electron transport chain	BP	4.08013829972328e-20	BP respiratory electron transport chain
GO:0031323	3.98233644496758e-22	1	694	10056	regulation of cellular metabolic process	BP	6.42452007276635e-20	BP regulation of cellular metabolic process
GO:0000315	4.85102276246656e-22	1	31	58	organellar large ribosomal subunit	CC	7.70365153848889e-20	CC organellar large ribosomal subunit
GO:0005762	4.85102276246656e-22	1	31	58	mitochondrial large ribosomal subunit	CC	7.70365153848889e-20	CC mitochondrial large ribosomal subunit
GO:0060255	1.00732482528103e-21	1	690	10051	regulation of macromolecule metabolic process	BP	1.58727842817732e-19	BP regulation of macromolecule metabolic process
GO:0006396	1.92835267662916e-21	1	165	1008	RNA processing	BP	3.01520191214162e-19	BP RNA processing
GO:0044248	2.13495976711554e-21	1	303	4106	cellular catabolic process	BP	3.31277306764562e-19	BP cellular catabolic process
GO:1901575	2.75557313994306e-21	1	301	4125	organic substance catabolic process	BP	4.24337387997141e-19	BP organic substance catabolic process
GO:0022892	2.8964750182126e-21	1	187	1416	NA	NA	4.42681561618102e-19	none
GO:1901135	3.30654474894886e-21	1	146	1000	carbohydrate derivative metabolic process	BP	5.01583097849877e-19	BP carbohydrate derivative metabolic process
GO:0048519	3.33710819923232e-21	1	582	7842	negative regulation of biological process	BP	5.0246961752441e-19	BP negative regulation of biological process
GO:0055085	3.58207302553761e-21	1	163	1070	transmembrane transport	BP	5.35388223456639e-19	BP transmembrane transport
GO:1902578	4.01988696707896e-21	1	283	2197	NA	NA	5.96439725400102e-19	none
GO:0005829	8.28218060580625e-21	1	435	3812	cytosol	CC	1.21994119691466e-18	CC cytosol
GO:0002181	2.0707152464825e-20	1	27	62	cytoplasmic translation	BP	3.02816034642084e-18	BP cytoplasmic translation
GO:0005179	2.22321973801203e-20	1	27	55	hormone activity	MF	3.22795625818361e-18	MF hormone activity
GO:0044428	2.34974018645498e-20	1	557	7305	NA	NA	3.38745877801918e-18	none
GO:0007165	2.89212739388683e-20	1	382	3229	signal transduction	BP	4.14001926306603e-18	BP signal transduction
GO:0080090	2.9184419928887e-20	1	669	9887	regulation of primary metabolic process	BP	4.1484734538076e-18	BP regulation of primary metabolic process
GO:0006950	3.55332794489374e-20	1	394	5462	response to stress	BP	5.0158678566566e-18	BP response to stress
GO:0005789	3.79626822612011e-20	1	141	837	endoplasmic reticulum membrane	CC	5.32184442981679e-18	CC endoplasmic reticulum membrane
GO:0032501	4.22302661860642e-20	1	456	5267	multicellular organismal process	BP	5.87955219701457e-18	BP multicellular organismal process
GO:0071702	4.89627441480355e-20	1	276	2056	organic substance transport	BP	6.7705149680076e-18	BP organic substance transport
GO:0097159	5.84620359836979e-20	1	1031	20503	organic cyclic compound binding	MF	8.02944463135559e-18	MF organic cyclic compound binding
GO:0042221	6.22017244430662e-20	1	275	2398	response to chemical	BP	8.48573458224299e-18	BP response to chemical
GO:0005507	7.994089843482e-20	1	35	116	copper ion binding	MF	1.08330576165639e-17	MF copper ion binding
GO:0048518	1.11173690001017e-19	1	619	8044	positive regulation of biological process	BP	1.49657456731832e-17	BP positive regulation of biological process
GO:1902494	1.13631779840807e-19	1	217	1574	catalytic complex	CC	1.51960078212111e-17	CC catalytic complex
GO:0032787	2.19482793195827e-19	1	95	497	monocarboxylic acid metabolic process	BP	2.91596518777228e-17	BP monocarboxylic acid metabolic process
GO:0046914	2.36316053438579e-19	1	267	4296	transition metal ion binding	MF	3.11921845340649e-17	MF transition metal ion binding
GO:0006508	3.18764327753148e-19	1	170	1075	proteolysis	BP	4.18033709047628e-17	BP proteolysis
GO:0006839	4.22404526117722e-19	1	43	125	mitochondrial transport	BP	5.50398512974034e-17	BP mitochondrial transport
GO:0032543	6.0549759285438e-19	1	28	54	mitochondrial translation	BP	7.83945832480955e-17	BP mitochondrial translation
GO:0044765	6.38620670258575e-19	1	256	2013	NA	NA	8.21597617996586e-17	none
GO:1901363	8.12675018052933e-19	1	1016	20424	heterocyclic compound binding	MF	1.03894623219887e-16	MF heterocyclic compound binding
GO:0043169	9.18495434173058e-19	1	772	14537	cation binding	MF	1.16689104315223e-16	MF cation binding
GO:0004497	1.21820340185408e-18	1	50	233	monooxygenase activity	MF	1.53803854344645e-16	MF monooxygenase activity
GO:0043623	1.85673165627573e-18	1	86	458	NA	NA	2.32973977636523e-16	none
GO:0046872	2.46652804802452e-18	1	765	14484	metal ion binding	MF	3.07589666455181e-16	MF metal ion binding
GO:0044255	3.05930358751109e-18	1	134	822	cellular lipid metabolic process	BP	3.79185756239865e-16	BP cellular lipid metabolic process
GO:0006725	3.85038709586146e-18	1	597	12520	cellular aromatic compound metabolic process	BP	4.7233561551336e-16	BP cellular aromatic compound metabolic process
GO:0031974	3.88055531021455e-18	1	121	741	membrane-enclosed lumen	CC	4.7233561551336e-16	CC membrane-enclosed lumen
GO:0043233	3.88055531021455e-18	1	121	741	organelle lumen	CC	4.7233561551336e-16	CC organelle lumen
GO:0051171	4.0027254917742e-18	1	642	9724	regulation of nitrogen compound metabolic process	BP	4.84305958757703e-16	BP regulation of nitrogen compound metabolic process
GO:0044283	6.45400794981088e-18	1	88	508	small molecule biosynthetic process	BP	7.76275855596484e-16	BP small molecule biosynthetic process
GO:0048522	7.82067020793094e-18	1	571	7583	positive regulation of cellular process	BP	9.35122137156542e-16	BP positive regulation of cellular process
GO:0070013	7.98831296063786e-18	1	120	740	intracellular organelle lumen	CC	9.49581506145531e-16	CC intracellular organelle lumen
GO:0072655	1.32598015087039e-17	1	27	59	establishment of protein localization to mitochondrion	BP	1.56704642597339e-15	BP establishment of protein localization to mitochondrion
GO:0098588	1.3722076934647e-17	1	222	1566	bounding membrane of organelle	CC	1.61230438063913e-15	CC bounding membrane of organelle
GO:0022857	1.40619927599841e-17	1	174	1413	transmembrane transporter activity	MF	1.64274785535745e-15	MF transmembrane transporter activity
GO:0010257	3.00028132275962e-17	1	25	53	NADH dehydrogenase complex assembly	BP	3.44557731343134e-15	BP NADH dehydrogenase complex assembly
GO:0032981	3.00028132275962e-17	1	25	53	mitochondrial respiratory chain complex I assembly	BP	3.44557731343134e-15	BP mitochondrial respiratory chain complex I assembly
GO:0097031	3.00028132275962e-17	1	25	53	NA	NA	3.44557731343134e-15	none
GO:0048523	3.24062561833511e-17	1	525	7396	negative regulation of cellular process	BP	3.70068522156729e-15	BP negative regulation of cellular process
GO:0016787	3.27815754844946e-17	1	498	9209	hydrolase activity	MF	3.72263175906884e-15	MF hydrolase activity
GO:0010033	3.95941917086898e-17	1	216	1753	response to organic substance	BP	4.47128408256966e-15	BP response to organic substance
GO:0019637	5.4720354999882e-17	1	138	994	organophosphate metabolic process	BP	6.14530749216907e-15	BP organophosphate metabolic process
GO:0006790	1.1617259725065e-16	1	72	342	sulfur compound metabolic process	BP	1.29749471665603e-14	BP sulfur compound metabolic process
GO:0008061	1.42506163489539e-16	1	36	134	chitin binding	MF	1.58290862582069e-14	MF chitin binding
GO:0006461	1.84759883719777e-16	1	110	724	NA	NA	2.04109465020213e-14	none
GO:0010468	1.90368645024946e-16	1	496	6512	regulation of gene expression	BP	2.09168834995788e-14	BP regulation of gene expression
GO:0009892	1.92521392843626e-16	1	309	3166	negative regulation of metabolic process	BP	2.10396900663031e-14	BP negative regulation of metabolic process
GO:0006793	1.95400830686696e-16	1	240	1923	phosphorus metabolic process	BP	2.12401747880666e-14	BP phosphorus metabolic process
GO:0070585	2.12510390632765e-16	1	27	62	protein localization to mitochondrion	BP	2.29771207999586e-14	BP protein localization to mitochondrion
GO:0071705	3.17770872738976e-16	1	231	1714	nitrogen compound transport	BP	3.41763414294454e-14	BP nitrogen compound transport
GO:0031982	3.34148368436659e-16	1	236	1814	vesicle	CC	3.57485993958525e-14	CC vesicle
GO:0006066	4.8160135005339e-16	1	68	356	alcohol metabolic process	BP	5.12539824216506e-14	BP alcohol metabolic process
GO:0007005	5.41391858632415e-16	1	63	284	mitochondrion organization	BP	5.73170432834432e-14	BP mitochondrion organization
GO:0051246	5.68298670794657e-16	1	266	2194	regulation of protein metabolic process	BP	5.98539227007409e-14	BP regulation of protein metabolic process
GO:0006796	5.95993146998283e-16	1	230	1847	phosphate-containing compound metabolic process	BP	6.24471788610005e-14	BP phosphate-containing compound metabolic process
GO:0015833	6.0642090619914e-16	1	190	1326	peptide transport	BP	6.32139372323586e-14	BP peptide transport
GO:0046483	7.65306068394907e-16	1	577	12422	heterocycle metabolic process	BP	7.93692676135881e-14	BP heterocycle metabolic process
GO:0071822	8.20274630469392e-16	1	122	844	NA	NA	8.46381848403621e-14	none
GO:0042886	8.86790685674693e-16	1	193	1361	amide transport	BP	9.10393649884317e-14	BP amide transport
GO:0016705	9.93830933105917e-16	1	64	458	oxidoreductase activity, acting on paired donors, with incorporation or reduction of molecular oxygen	MF	1.01515584810271e-13	MF oxidoreductase activity, acting on paired donors, with incorporation or reduction of molecular oxygen
GO:0051649	1.34684708704106e-15	1	223	1727	establishment of localization in cell	BP	1.36886803691419e-13	BP establishment of localization in cell
GO:0005102	1.69039114343424e-15	1	146	1016	signaling receptor binding	MF	1.709481630477e-13	MF signaling receptor binding
GO:0051641	2.21931729827536e-15	1	267	2137	cellular localization	BP	2.23327043178432e-13	BP cellular localization
GO:0045184	2.39497181742138e-15	1	192	1358	establishment of protein localization	BP	2.39815724791746e-13	BP establishment of protein localization
GO:0020037	2.67100985641725e-15	1	52	278	heme binding	MF	2.66145183095066e-13	MF heme binding
GO:0044707	3.1259101310178e-15	1	379	4528	NA	NA	3.09953049918043e-13	none
GO:1901362	3.33986138352377e-15	1	160	1355	organic cyclic compound biosynthetic process	BP	3.29560011373241e-13	BP organic cyclic compound biosynthetic process
GO:0046983	5.00749599850347e-15	1	213	3511	protein dimerization activity	MF	4.91726430732271e-13	MF protein dimerization activity
GO:1901615	5.5956920901262e-15	1	82	487	organic hydroxy compound metabolic process	BP	5.46844389980747e-13	BP organic hydroxy compound metabolic process
GO:0072521	6.2760686333688e-15	1	69	370	purine-containing compound metabolic process	BP	6.10400225409031e-13	BP purine-containing compound metabolic process
GO:0046906	7.49548068032702e-15	1	56	309	tetrapyrrole binding	MF	7.25526837090511e-13	MF tetrapyrrole binding
GO:0022891	1.11792584372865e-14	1	149	1240	NA	NA	1.07697055097025e-12	none
GO:0000314	1.26018275591453e-14	1	19	33	organellar small ribosomal subunit	CC	1.2026166610082e-12	CC organellar small ribosomal subunit
GO:0005763	1.26018275591453e-14	1	19	33	mitochondrial small ribosomal subunit	CC	1.2026166610082e-12	CC mitochondrial small ribosomal subunit
GO:0015031	1.52137761851945e-14	1	181	1282	protein transport	BP	1.44509546035724e-12	BP protein transport
GO:0032268	2.3795779234713e-14	1	244	2033	regulation of cellular protein metabolic process	BP	2.24975257908842e-12	BP regulation of cellular protein metabolic process
GO:1990542	2.82986766205452e-14	1	30	89	mitochondrial transmembrane transport	BP	2.65565770281347e-12	BP mitochondrial transmembrane transport
GO:0008104	2.83503577266947e-14	1	244	1888	protein localization	BP	2.65565770281347e-12	BP protein localization
GO:0006040	3.53463846615804e-14	1	35	133	amino sugar metabolic process	BP	3.2958071606236e-12	BP amino sugar metabolic process
GO:0046034	3.95112127723545e-14	1	36	126	ATP metabolic process	BP	3.66732612796188e-12	BP ATP metabolic process
GO:0009889	3.9813461929431e-14	1	459	6121	regulation of biosynthetic process	BP	3.67858291199793e-12	BP regulation of biosynthetic process
GO:0010646	4.14864960586077e-14	1	324	2909	regulation of cell communication	BP	3.81581902888379e-12	BP regulation of cell communication
GO:0019438	4.63338086188744e-14	1	144	1230	aromatic compound biosynthetic process	BP	4.24246544052189e-12	BP aromatic compound biosynthetic process
GO:0051186	4.71928555109966e-14	1	75	418	cofactor metabolic process	BP	4.30174517476246e-12	BP cofactor metabolic process
GO:1990204	4.89461630209326e-14	1	37	163	oxidoreductase complex	CC	4.44164578449329e-12	CC oxidoreductase complex
GO:0006631	5.22032245955925e-14	1	64	323	fatty acid metabolic process	BP	4.7161553171316e-12	BP fatty acid metabolic process
GO:0046982	5.68677965454984e-14	1	60	304	protein heterodimerization activity	MF	5.11483053265639e-12	MF protein heterodimerization activity
GO:0009605	5.80314302907254e-14	1	161	1323	response to external stimulus	BP	5.19649728422721e-12	BP response to external stimulus
GO:0005344	6.34543854247326e-14	1	17	40	oxygen carrier activity	MF	5.65718110758132e-12	MF oxygen carrier activity
GO:0046907	6.61803240775868e-14	1	193	1480	intracellular transport	BP	5.87444300229304e-12	BP intracellular transport
GO:0006979	6.85945695009976e-14	1	68	367	response to oxidative stress	BP	6.06226875759469e-12	BP response to oxidative stress
GO:0033036	6.9343919695807e-14	1	246	1921	macromolecule localization	BP	6.10196474310247e-12	BP macromolecule localization
GO:0072594	7.06239567084851e-14	1	64	295	establishment of protein localization to organelle	BP	6.187815379368e-12	BP establishment of protein localization to organelle
GO:0023051	8.42758289378868e-14	1	324	2925	regulation of signaling	BP	7.35225225244817e-12	BP regulation of signaling
GO:0006022	1.01487870856696e-13	1	44	199	aminoglycan metabolic process	BP	8.81599979018829e-12	BP aminoglycan metabolic process
GO:0009144	1.14066825679429e-13	1	40	157	purine nucleoside triphosphate metabolic process	BP	9.86653772589686e-12	BP purine nucleoside triphosphate metabolic process
GO:0055086	1.15343484024131e-13	1	91	657	nucleobase-containing small molecule metabolic process	BP	9.93469067694283e-12	BP nucleobase-containing small molecule metabolic process
GO:0006811	1.18569260843998e-13	1	150	1225	ion transport	BP	1.01694403593922e-11	BP ion transport
GO:0009141	1.23486363715919e-13	1	44	205	nucleoside triphosphate metabolic process	BP	1.05466693918214e-11	BP nucleoside triphosphate metabolic process
GO:0006139	1.2986233781985e-13	1	548	12240	nucleobase-containing compound metabolic process	BP	1.10448189994314e-11	BP nucleobase-containing compound metabolic process
GO:0043412	1.54308370820814e-13	1	383	5365	macromolecule modification	BP	1.30692760569778e-11	BP macromolecule modification
GO:0010605	1.81049613389693e-13	1	276	2963	negative regulation of macromolecule metabolic process	BP	1.52705207110883e-11	BP negative regulation of macromolecule metabolic process
GO:0005975	1.8639992483083e-13	1	80	491	carbohydrate metabolic process	BP	1.56568234381665e-11	BP carbohydrate metabolic process
GO:1901700	2.11573632586021e-13	1	149	1194	response to oxygen-containing compound	BP	1.76981778994899e-11	BP response to oxygen-containing compound
GO:0043207	2.24625013703125e-13	1	92	576	response to external biotic stimulus	BP	1.87129207112435e-11	BP response to external biotic stimulus
GO:0010941	2.44213172371323e-13	1	164	1314	regulation of cell death	BP	2.02617189991506e-11	BP regulation of cell death
GO:1901565	2.47998046997698e-13	1	123	870	organonitrogen compound catabolic process	BP	2.04920987858627e-11	BP organonitrogen compound catabolic process
GO:0003954	2.50248624935648e-13	1	20	46	NADH dehydrogenase activity	MF	2.05943473646434e-11	MF NADH dehydrogenase activity
GO:0097526	3.19317105991477e-13	1	21	55	spliceosomal tri-snRNP complex	CC	2.61724145705192e-11	CC spliceosomal tri-snRNP complex
GO:0006163	3.71135646648084e-13	1	61	334	purine nucleotide metabolic process	BP	3.02974871060868e-11	BP purine nucleotide metabolic process
GO:0045047	3.89476543292723e-13	1	18	43	protein targeting to ER	BP	3.16675587820447e-11	BP protein targeting to ER
GO:0006030	3.91516246395943e-13	1	28	101	chitin metabolic process	BP	3.17065766553399e-11	BP chitin metabolic process
GO:0004857	4.0926401789128e-13	1	58	321	enzyme inhibitor activity	MF	3.30123400463335e-11	MF enzyme inhibitor activity
GO:0051716	4.2597119195211e-13	1	349	5333	cellular response to stimulus	BP	3.42241755684211e-11	BP cellular response to stimulus
GO:0048513	4.75970220135606e-13	1	203	1885	animal organ development	BP	3.80907349003797e-11	BP animal organ development
GO:0009617	5.06119680024393e-13	1	55	280	response to bacterium	BP	4.03446852386504e-11	BP response to bacterium
GO:0048869	5.10843353013014e-13	1	328	3289	cellular developmental process	BP	4.0562159518342e-11	BP cellular developmental process
GO:0034613	5.15951906589511e-13	1	142	964	cellular protein localization	BP	4.0808382899786e-11	BP cellular protein localization
GO:0048583	5.21447339135676e-13	1	413	5848	regulation of response to stimulus	BP	4.10831785372515e-11	BP regulation of response to stimulus
GO:0051704	5.50924321017122e-13	1	139	1154	multi-organism process	BP	4.32379871556565e-11	BP multi-organism process
GO:0005794	6.19683316946034e-13	1	132	841	Golgi apparatus	CC	4.84473183983155e-11	CC Golgi apparatus
GO:0009205	6.38363949017851e-13	1	38	151	purine ribonucleoside triphosphate metabolic process	BP	4.97165670179535e-11	BP purine ribonucleoside triphosphate metabolic process
GO:1901071	6.72706769119451e-13	1	31	118	glucosamine-containing compound metabolic process	BP	5.21912614346988e-11	BP glucosamine-containing compound metabolic process
GO:0042802	7.07557901734589e-13	1	262	4106	identical protein binding	MF	5.46864238348251e-11	MF identical protein binding
GO:0071826	7.13858020086503e-13	1	62	325	ribonucleoprotein complex subunit organization	BP	5.49643635390089e-11	BP ribonucleoprotein complex subunit organization
GO:0051087	8.251143014905e-13	1	34	122	chaperone binding	MF	6.32909373826317e-11	MF chaperone binding
GO:0009199	9.0770560257522e-13	1	39	158	ribonucleoside triphosphate metabolic process	BP	6.93644052013026e-11	BP ribonucleoside triphosphate metabolic process
GO:0090150	9.12919194667883e-13	1	47	184	establishment of protein localization to membrane	BP	6.95015298502399e-11	BP establishment of protein localization to membrane
GO:0000786	9.37711743939078e-13	1	23	81	nucleosome	CC	7.11226366382449e-11	CC nucleosome
GO:0022618	1.011473089441e-12	1	59	310	ribonucleoprotein complex assembly	BP	7.6432020405454e-11	BP ribonucleoprotein complex assembly
GO:0031404	1.02019315571827e-12	1	20	52	chloride ion binding	MF	7.68054306529084e-11	MF chloride ion binding
GO:0010556	1.08877925873017e-12	1	433	5916	regulation of macromolecule biosynthetic process	BP	8.1666479676045e-11	BP regulation of macromolecule biosynthetic process
GO:0015075	1.25852476182185e-12	1	135	1164	ion transmembrane transporter activity	MF	9.40515912998263e-11	MF ion transmembrane transporter activity
GO:0006120	1.28716192777274e-12	1	15	24	mitochondrial electron transport, NADH to ubiquinone	BP	9.58393425122217e-11	BP mitochondrial electron transport, NADH to ubiquinone
GO:0009607	1.42792956371174e-12	1	93	598	response to biotic stimulus	BP	1.05932570224703e-10	BP response to biotic stimulus
GO:0044712	1.53124209717524e-12	1	121	880	NA	NA	1.13183847670113e-10	none
GO:0031326	1.65433227167821e-12	1	443	6049	regulation of cellular biosynthetic process	BP	1.21669552523546e-10	BP regulation of cellular biosynthetic process
GO:0070727	1.65852829010734e-12	1	143	988	cellular macromolecule localization	BP	1.21669552523546e-10	BP cellular macromolecule localization
GO:0006605	1.664000373963e-12	1	48	207	protein targeting	BP	1.21669552523546e-10	BP protein targeting
GO:0098805	1.69569418126492e-12	1	150	1069	whole membrane	CC	1.23542564955455e-10	CC whole membrane
GO:0061134	1.96885481419544e-12	1	42	204	peptidase regulator activity	MF	1.42931827886253e-10	MF peptidase regulator activity
GO:0042302	2.0009448785944e-12	1	24	79	structural constituent of cuticle	MF	1.44744507285367e-10	MF structural constituent of cuticle
GO:0009126	2.09786486088896e-12	1	40	170	purine nucleoside monophosphate metabolic process	BP	1.5068303543212e-10	BP purine nucleoside monophosphate metabolic process
GO:0009167	2.09786486088896e-12	1	40	170	purine ribonucleoside monophosphate metabolic process	BP	1.5068303543212e-10	BP purine ribonucleoside monophosphate metabolic process
GO:0046540	2.1130489015241e-12	1	20	54	U4/U6 x U5 tri-snRNP complex	CC	1.51239243032677e-10	CC U4/U6 x U5 tri-snRNP complex
GO:0009117	2.24748946428834e-12	1	82	605	nucleotide metabolic process	BP	1.602972573354e-10	BP nucleotide metabolic process
GO:0031410	2.56528052635264e-12	1	170	1255	cytoplasmic vesicle	CC	1.82323277129965e-10	CC cytoplasmic vesicle
GO:0009150	2.61829992281788e-12	1	58	324	purine ribonucleotide metabolic process	BP	1.85443144707732e-10	BP purine ribonucleotide metabolic process
GO:0044431	2.72040503953052e-12	1	129	852	NA	NA	1.92005809856031e-10	none
GO:0006753	2.88729613474142e-12	1	82	607	nucleoside phosphate metabolic process	BP	2.03079821906189e-10	BP nucleoside phosphate metabolic process
GO:0072657	2.98158817136615e-12	1	73	377	protein localization to membrane	BP	2.08988768135723e-10	BP protein localization to membrane
GO:2000112	4.03242335523649e-12	1	425	5869	regulation of cellular macromolecule biosynthetic process	BP	2.81673778494475e-10	BP regulation of cellular macromolecule biosynthetic process
GO:0032993	4.15938257769035e-12	1	41	317	protein-DNA complex	CC	2.89547156358602e-10	CC protein-DNA complex
GO:0097708	4.19728148589115e-12	1	170	1262	intracellular vesicle	CC	2.91188193732797e-10	CC intracellular vesicle
GO:0005506	4.36887139533655e-12	1	51	407	iron ion binding	MF	3.02061390656483e-10	MF iron ion binding
GO:0070887	4.71259068391469e-12	1	167	1499	cellular response to chemical stimulus	BP	3.24721460447234e-10	BP cellular response to chemical stimulus
GO:0042127	4.91844962618707e-12	1	155	1394	regulation of cell population proliferation	BP	3.37761234971299e-10	BP regulation of cell population proliferation
GO:0006614	5.49040860731666e-12	1	14	30	SRP-dependent cotranslational protein targeting to membrane	BP	3.75769480676518e-10	BP SRP-dependent cotranslational protein targeting to membrane
GO:0006613	5.71461664068657e-12	1	15	33	cotranslational protein targeting to membrane	BP	3.89802055218913e-10	BP cotranslational protein targeting to membrane
GO:0015078	5.94614199079612e-12	1	30	120	proton transmembrane transporter activity	MF	4.04238221561581e-10	MF proton transmembrane transporter activity
GO:0004872	6.18913407977368e-12	1	134	1085	NA	NA	4.1796188850352e-10	none
GO:0060089	6.18913407977368e-12	1	134	1085	molecular transducer activity	MF	4.1796188850352e-10	MF molecular transducer activity
GO:0007007	6.31178672680941e-12	1	16	32	inner mitochondrial membrane organization	BP	4.24833406608791e-10	BP inner mitochondrial membrane organization
GO:0002376	6.40000350501274e-12	1	144	1231	immune system process	BP	4.29349410054106e-10	BP immune system process
GO:0071806	7.99491465356703e-12	1	24	71	protein transmembrane transport	BP	5.34581020273214e-10	BP protein transmembrane transport
GO:0009259	9.37803193379729e-12	1	59	341	ribonucleotide metabolic process	BP	6.25007393830484e-10	BP ribonucleotide metabolic process
GO:0016651	9.43348809067886e-12	1	32	127	oxidoreductase activity, acting on NAD(P)H	MF	6.26648733396174e-10	MF oxidoreductase activity, acting on NAD(P)H
GO:0009161	1.01441240877493e-11	1	41	185	ribonucleoside monophosphate metabolic process	BP	6.71659968507102e-10	BP ribonucleoside monophosphate metabolic process
GO:0006952	1.07704629599161e-11	1	103	878	defense response	BP	7.10815586318878e-10	BP defense response
GO:0006464	1.21714544522388e-11	1	348	5004	cellular protein modification process	BP	7.98094047260186e-10	BP cellular protein modification process
GO:0036211	1.21714544522388e-11	1	348	5004	protein modification process	BP	7.98094047260186e-10	BP protein modification process
GO:0051188	1.30027101960384e-11	1	43	206	cofactor biosynthetic process	BP	8.49858810787375e-10	BP cofactor biosynthetic process
GO:0060548	1.73197056315231e-11	1	107	794	negative regulation of cell death	BP	1.12838992426913e-09	BP negative regulation of cell death
GO:0042742	1.78974014819107e-11	1	38	170	defense response to bacterium	BP	1.16230185278849e-09	BP defense response to bacterium
GO:0006996	1.82683257456655e-11	1	284	2539	organelle organization	BP	1.18261228481574e-09	BP organelle organization
GO:0099600	1.9111069799247e-11	1	109	855	NA	NA	1.23324036764855e-09	none
GO:0007166	1.93075579992709e-11	1	176	1394	cell surface receptor signaling pathway	BP	1.24197699826323e-09	BP cell surface receptor signaling pathway
GO:0033365	1.97318502622155e-11	1	93	580	protein localization to organelle	BP	1.2652659945743e-09	BP protein localization to organelle
GO:0061135	2.11267786065693e-11	1	36	172	endopeptidase regulator activity	MF	1.35027687991294e-09	MF endopeptidase regulator activity
GO:0009966	2.11904523388708e-11	1	271	2467	regulation of signal transduction	BP	1.35027687991294e-09	BP regulation of signal transduction
GO:0072599	2.19352196607672e-11	1	18	48	establishment of protein localization to endoplasmic reticulum	BP	1.39336628138879e-09	BP establishment of protein localization to endoplasmic reticulum
GO:0018130	2.26355901717029e-11	1	134	1200	heterocycle biosynthetic process	BP	1.43337582996949e-09	BP heterocycle biosynthetic process
GO:0030414	2.87335984058223e-11	1	36	176	peptidase inhibitor activity	MF	1.81387532545078e-09	MF peptidase inhibitor activity
GO:0019693	3.02491989818534e-11	1	60	361	ribose phosphate metabolic process	BP	1.90363921889825e-09	BP ribose phosphate metabolic process
GO:0016655	3.09196132037615e-11	1	19	51	oxidoreductase activity, acting on NAD(P)H, quinone or similar compound as acceptor	MF	1.93982400491623e-09	MF oxidoreductase activity, acting on NAD(P)H, quinone or similar compound as acceptor
GO:0016712	3.22038834001685e-11	1	24	98	oxidoreductase activity, acting on paired donors, with incorporation or reduction of molecular oxygen, reduced flavin or flavoprotein as one donor, and incorporation of one atom of oxygen	MF	2.01417950115454e-09	MF oxidoreductase activity, acting on paired donors, with incorporation or reduction of molecular oxygen, reduced flavin or flavoprotein as one donor, and incorporation of one atom of oxygen
GO:0005730	3.36315547404985e-11	1	176	3268	nucleolus	CC	2.09702028592059e-09	CC nucleolus
GO:0065002	3.55473221793898e-11	1	22	62	intracellular protein transmembrane transport	BP	2.20969546770782e-09	BP intracellular protein transmembrane transport
GO:0044743	3.58731478591602e-11	1	19	48	protein transmembrane import into intracellular organelle	BP	2.22315084308887e-09	BP protein transmembrane import into intracellular organelle
GO:0004871	3.69595672050808e-11	1	137	1125	NA	NA	2.28351708990175e-09	none
GO:0004866	4.35294914914683e-11	1	34	164	endopeptidase inhibitor activity	MF	2.68128476832447e-09	MF endopeptidase inhibitor activity
GO:0042981	4.66336356118358e-11	1	139	1150	regulation of apoptotic process	BP	2.86381242018667e-09	BP regulation of apoptotic process
GO:0004888	5.07472125369095e-11	1	105	822	transmembrane signaling receptor activity	MF	3.10704394348723e-09	MF transmembrane signaling receptor activity
GO:0044433	5.47350675972092e-11	1	135	1016	NA	NA	3.34114029744286e-09	none
GO:0009123	5.58677380638659e-11	1	41	203	nucleoside monophosphate metabolic process	BP	3.40007039408444e-09	BP nucleoside monophosphate metabolic process
GO:0043067	5.63418746797628e-11	1	141	1180	regulation of programmed cell death	BP	3.41869040780758e-09	BP regulation of programmed cell death
GO:0016192	5.85628522124561e-11	1	156	1142	vesicle-mediated transport	BP	3.54287826465058e-09	BP vesicle-mediated transport
GO:0031324	6.00141970938847e-11	1	255	2813	negative regulation of cellular metabolic process	BP	3.61990677841957e-09	BP negative regulation of cellular metabolic process
GO:0009893	6.37423866757479e-11	1	379	5870	positive regulation of metabolic process	BP	3.83340678685777e-09	BP positive regulation of metabolic process
GO:0044802	7.84591089547536e-11	1	93	572	NA	NA	4.70453778089462e-09	none
GO:0008137	8.00777113464478e-11	1	17	43	NADH dehydrogenase (ubiquinone) activity	MF	4.77343002504178e-09	MF NADH dehydrogenase (ubiquinone) activity
GO:0050136	8.00777113464478e-11	1	17	43	NADH dehydrogenase (quinone) activity	MF	4.77343002504178e-09	MF NADH dehydrogenase (quinone) activity
GO:0033559	9.19627845741219e-11	1	27	103	unsaturated fatty acid metabolic process	BP	5.46586994748005e-09	BP unsaturated fatty acid metabolic process
GO:0008395	9.58881946451798e-11	1	21	75	steroid hydroxylase activity	MF	5.68256365175677e-09	MF steroid hydroxylase activity
GO:0006886	1.10053041161339e-10	1	114	781	intracellular protein transport	BP	6.50304699908879e-09	BP intracellular protein transport
GO:0000027	1.11571359933668e-10	0.999999999990151	18	44	ribosomal large subunit assembly	BP	6.57365516919323e-09	BP ribosomal large subunit assembly
GO:0044449	1.13401455804691e-10	1	51	275	NA	NA	6.66217165358949e-09	none
GO:0048878	1.33986396487976e-10	1	109	809	chemical homeostasis	BP	7.84882271300028e-09	BP chemical homeostasis
GO:0007006	1.37763716119588e-10	0.999999999980577	25	87	mitochondrial membrane organization	BP	8.04690533782435e-09	BP mitochondrial membrane organization
GO:0044815	1.47992824554558e-10	0.999999999980199	23	96	DNA packaging complex	CC	8.61962792183525e-09	CC DNA packaging complex
GO:0004364	1.61892678820804e-10	0.999999999990895	13	34	glutathione transferase activity	MF	9.40226423540137e-09	MF glutathione transferase activity
GO:0042592	1.67591316022179e-10	1	155	1354	homeostatic process	BP	9.70549481704512e-09	BP homeostatic process
GO:0051172	1.74806841684588e-10	1	239	2680	negative regulation of nitrogen compound metabolic process	BP	1.00945984969393e-08	BP negative regulation of nitrogen compound metabolic process
GO:0071310	1.87849837467568e-10	1	132	1078	cellular response to organic substance	BP	1.08170641535503e-08	BP cellular response to organic substance
GO:0016616	1.97656081974073e-10	0.999999999959343	38	177	oxidoreductase activity, acting on the CH-OH group of donors, NAD or NADP as acceptor	MF	1.13495908991158e-08	MF oxidoreductase activity, acting on the CH-OH group of donors, NAD or NADP as acceptor
GO:0043168	2.04337498557889e-10	1	350	3649	anion binding	MF	1.17001924878485e-08	MF anion binding
GO:0005634	2.18453646693775e-10	1	821	18192	nucleus	CC	1.24733350459111e-08	CC nucleus
GO:0051248	2.29991118801104e-10	1	109	783	negative regulation of protein metabolic process	BP	1.30953206494959e-08	BP negative regulation of protein metabolic process
GO:0031970	2.37651953415071e-10	0.999999999965745	25	86	organelle envelope lumen	CC	1.34937185951624e-08	CC organelle envelope lumen
GO:0016052	2.66485950777455e-10	0.999999999949562	33	158	carbohydrate catabolic process	BP	1.50887462993129e-08	BP carbohydrate catabolic process
GO:0038023	2.67821666073309e-10	1	121	996	signaling receptor activity	MF	1.51222527952004e-08	MF signaling receptor activity
GO:0009057	3.17728360632741e-10	1	187	3339	macromolecule catabolic process	BP	1.78904830653233e-08	BP macromolecule catabolic process
GO:0008610	3.2066312824391e-10	1	74	476	lipid biosynthetic process	BP	1.80058547177181e-08	BP lipid biosynthetic process
GO:0005839	3.37210137995393e-10	0.999999999985897	12	21	proteasome core complex	CC	1.88828387741938e-08	CC proteasome core complex
GO:0048585	3.57996620199083e-10	1	158	1411	negative regulation of response to stimulus	BP	1.99828438377889e-08	BP negative regulation of response to stimulus
GO:0031325	3.58820189934223e-10	1	353	5555	positive regulation of cellular metabolic process	BP	1.99828438377889e-08	BP positive regulation of cellular metabolic process
GO:0005758	4.7821364957959e-10	0.999999999934741	23	76	mitochondrial intermembrane space	CC	2.6559149877061e-08	CC mitochondrial intermembrane space
GO:0008233	4.93514998073752e-10	1	106	1110	peptidase activity	MF	2.7334276201213e-08	MF peptidase activity
GO:0016053	5.06803199137504e-10	1	50	287	organic acid biosynthetic process	BP	2.79181263654961e-08	BP organic acid biosynthetic process
GO:0046394	5.06803199137504e-10	1	50	287	carboxylic acid biosynthetic process	BP	2.79181263654961e-08	BP carboxylic acid biosynthetic process
GO:0006413	5.31022043483626e-10	0.99999999992297	24	87	translational initiation	BP	2.91732029132207e-08	BP translational initiation
GO:0043558	5.49123995690793e-10	0.999999999983507	11	16	regulation of translational initiation in response to stress	BP	3.00863705132257e-08	BP regulation of translational initiation in response to stress
GO:0010817	6.25082945020265e-10	1	68	441	regulation of hormone levels	BP	3.41560780199649e-08	BP regulation of hormone levels
GO:0016614	7.40885311002935e-10	0.999999999806142	39	192	oxidoreductase activity, acting on CH-OH group of donors	MF	4.03752700181144e-08	MF oxidoreductase activity, acting on CH-OH group of donors
GO:0051239	7.62637919183409e-10	1	292	3077	regulation of multicellular organismal process	BP	4.14495748215004e-08	BP regulation of multicellular organismal process
GO:0005759	8.04448795968063e-10	1	54	316	mitochondrial matrix	CC	4.36054151350475e-08	CC mitochondrial matrix
GO:0090729	9.27940237563429e-10	0.999999999838259	24	107	toxin activity	MF	5.0165535130191e-08	MF toxin activity
GO:0098552	1.0002762489106e-09	1	40	203	side of membrane	CC	5.39326666090339e-08	CC side of membrane
GO:0034220	1.00310477737401e-09	1	86	677	ion transmembrane transport	BP	5.39420920891043e-08	BP ion transmembrane transport
GO:0005886	1.06218033814224e-09	1	337	3355	plasma membrane	CC	5.69681787161407e-08	CC plasma membrane
GO:0008202	1.11577308537807e-09	1	47	249	steroid metabolic process	BP	5.96850513328423e-08	BP steroid metabolic process
GO:0010998	1.2169162769051e-09	0.999999999982946	9	11	regulation of translational initiation by eIF2 alpha phosphorylation	BP	6.49245594767713e-08	BP regulation of translational initiation by eIF2 alpha phosphorylation
GO:0000139	1.25002453392423e-09	1	89	573	Golgi membrane	CC	6.65163578562247e-08	CC Golgi membrane
GO:0006749	1.31619351350165e-09	0.999999999855371	17	50	glutathione metabolic process	BP	6.98544792400733e-08	BP glutathione metabolic process
GO:0050878	1.38094779338279e-09	1	42	236	regulation of body fluid levels	BP	7.31003275939896e-08	BP regulation of body fluid levels
GO:0000470	1.45803865249764e-09	0.999999999876713	15	34	maturation of LSU-rRNA	BP	7.69806537384925e-08	BP maturation of LSU-rRNA
GO:0097367	1.49553615599373e-09	1	294	3026	carbohydrate derivative binding	MF	7.87558638416697e-08	MF carbohydrate derivative binding
GO:0070972	1.57639542785955e-09	0.999999999805305	18	60	protein localization to endoplasmic reticulum	BP	8.27994570080131e-08	BP protein localization to endoplasmic reticulum
GO:0004298	1.58565661285082e-09	0.999999999918725	12	23	threonine-type endopeptidase activity	MF	8.28576914380942e-08	MF threonine-type endopeptidase activity
GO:0070003	1.58565661285082e-09	0.999999999918725	12	23	threonine-type peptidase activity	MF	8.28576914380942e-08	MF threonine-type peptidase activity
GO:0032879	1.59753872076611e-09	1	251	2390	regulation of localization	BP	8.32645373769555e-08	BP regulation of localization
GO:0051707	1.68573469827775e-09	1	70	466	response to other organism	BP	8.76366476007464e-08	BP response to other organism
GO:1990234	1.91321984851308e-09	1	114	815	transferase complex	CC	9.9209234338585e-08	CC transferase complex
GO:0003796	1.99980211147358e-09	0.999999999919843	10	22	lysozyme activity	MF	1.03435057302604e-07	MF lysozyme activity
GO:0006399	2.09883670507688e-09	1	47	239	tRNA metabolic process	BP	1.08281862193142e-07	BP tRNA metabolic process
GO:0097525	2.35634893761099e-09	0.999999999594511	23	90	spliceosomal snRNP complex	CC	1.21259505961566e-07	CC spliceosomal snRNP complex
GO:0045039	2.39189338172368e-09	0.999999999970868	8	10	protein insertion into mitochondrial inner membrane	BP	1.22777820127013e-07	BP protein insertion into mitochondrial inner membrane
GO:0010648	2.41234976593206e-09	1	137	1135	negative regulation of cell communication	BP	1.23205612291711e-07	BP negative regulation of cell communication
GO:0023057	2.41234976593206e-09	1	137	1135	negative regulation of signaling	BP	1.23205612291711e-07	BP negative regulation of signaling
GO:0070011	2.43164690059526e-09	1	100	1064	peptidase activity, acting on L-amino acid peptides	MF	1.23879916161403e-07	MF peptidase activity, acting on L-amino acid peptides
GO:0002682	2.52061445314566e-09	1	120	1120	regulation of immune system process	BP	1.27928570449926e-07	BP regulation of immune system process
GO:0030684	2.523705256576e-09	0.999999999524099	26	85	preribosome	CC	1.27928570449926e-07	CC preribosome
GO:0009968	2.73587426315397e-09	1	127	1027	negative regulation of signal transduction	BP	1.38338597380922e-07	BP negative regulation of signal transduction
GO:1902580	2.92909159421584e-09	1	100	694	NA	NA	1.47741054182693e-07	none
GO:0007186	2.9484132489929e-09	1	84	651	G protein-coupled receptor signaling pathway	BP	1.48347515129402e-07	BP G protein-coupled receptor signaling pathway
GO:0061783	2.9946415256366e-09	0.999999999800966	12	32	peptidoglycan muralytic activity	MF	1.50301427880531e-07	MF peptidoglycan muralytic activity
GO:0036094	3.10029917827111e-09	1	328	3513	small molecule binding	MF	1.55221136445115e-07	MF small molecule binding
GO:0006575	3.13339930225034e-09	0.999999999163344	35	183	cellular modified amino acid metabolic process	BP	1.56492893407476e-07	BP cellular modified amino acid metabolic process
GO:0090151	3.15727591765928e-09	0.999999999926828	9	13	establishment of protein localization to mitochondrial membrane	BP	1.57298891123187e-07	BP establishment of protein localization to mitochondrial membrane
GO:0006690	3.35661066014646e-09	0.999999999384297	24	96	icosanoid metabolic process	BP	1.6682108774767e-07	BP icosanoid metabolic process
GO:0004500	3.5761552374816e-09	0.999999999709633	13	41	dopamine beta-monooxygenase activity	MF	1.7729879881046e-07	MF dopamine beta-monooxygenase activity
GO:0030018	3.59127960364552e-09	0.999999999068079	34	157	Z disc	CC	1.77615427015334e-07	CC Z disc
GO:0019725	3.77118078645655e-09	1	88	657	cellular homeostasis	BP	1.86060174384229e-07	BP cellular homeostasis
GO:0098542	4.06318340101795e-09	1	47	272	defense response to other organism	BP	1.99981426131942e-07	BP defense response to other organism
GO:0055082	4.59130093489261e-09	1	73	526	cellular chemical homeostasis	BP	2.25428439863677e-07	BP cellular chemical homeostasis
GO:0061024	4.88925606286384e-09	1	100	687	membrane organization	BP	2.39268456686536e-07	BP membrane organization
GO:0006520	4.89672248642687e-09	1	59	379	cellular amino acid metabolic process	BP	2.39268456686536e-07	BP cellular amino acid metabolic process
GO:0005654	4.96343301322345e-09	1	287	3049	nucleoplasm	CC	2.41946529639791e-07	CC nucleoplasm
GO:0032269	5.2185492366429e-09	1	100	734	negative regulation of cellular protein metabolic process	BP	2.53773804624977e-07	BP negative regulation of cellular protein metabolic process
GO:0090407	5.24920355743165e-09	1	75	623	organophosphate biosynthetic process	BP	2.54655276162084e-07	BP organophosphate biosynthetic process
GO:0044723	5.26691674212456e-09	1	55	337	NA	NA	2.54906230040871e-07	none
GO:0003676	5.51913739972119e-09	1	721	17681	nucleic acid binding	MF	2.66045469546264e-07	MF nucleic acid binding
GO:0051252	5.52325420123595e-09	1	381	5619	regulation of RNA metabolic process	BP	2.66045469546264e-07	BP regulation of RNA metabolic process
GO:0007167	5.54956616622965e-09	1	76	507	enzyme linked receptor protein signaling pathway	BP	2.66500416851467e-07	BP enzyme linked receptor protein signaling pathway
GO:0009611	5.558920487284e-09	0.999999998428857	37	182	response to wounding	BP	2.66500416851467e-07	BP response to wounding
GO:0042737	5.5734848999956e-09	0.999999999415771	15	48	drug catabolic process	BP	2.66569947205201e-07	BP drug catabolic process
GO:0034654	5.64603654669082e-09	1	118	1118	nucleobase-containing compound biosynthetic process	BP	2.69406067804189e-07	BP nucleobase-containing compound biosynthetic process
GO:0090087	5.85555794595433e-09	1	81	568	regulation of peptide transport	BP	2.78749242078252e-07	BP regulation of peptide transport
GO:0016765	6.09630361314858e-09	0.999999998857916	23	99	transferase activity, transferring alkyl or aryl (other than methyl) groups	MF	2.89531690524466e-07	MF transferase activity, transferring alkyl or aryl (other than methyl) groups
GO:0043066	6.29554550188453e-09	1	86	678	negative regulation of apoptotic process	BP	2.98297327311904e-07	BP negative regulation of apoptotic process
GO:0006457	6.64890983805437e-09	1	38	213	protein folding	BP	3.14307884367747e-07	BP protein folding
GO:0048646	7.03866967581927e-09	1	121	983	anatomical structure formation involved in morphogenesis	BP	3.31960646172571e-07	BP anatomical structure formation involved in morphogenesis
GO:0019216	7.4869466720665e-09	1	53	311	regulation of lipid metabolic process	BP	3.52285104173833e-07	BP regulation of lipid metabolic process
GO:0051223	7.58528440009647e-09	1	77	532	regulation of protein transport	BP	3.5608793533663e-07	BP regulation of protein transport
GO:0070069	8.14904306081397e-09	0.999999999327831	13	34	cytochrome complex	CC	3.8167188547734e-07	CC cytochrome complex
GO:0006355	8.43525689290657e-09	1	358	5376	regulation of transcription, DNA-templated	BP	3.94168889338188e-07	BP regulation of transcription, DNA-templated
GO:0051604	8.71028612398865e-09	0.999999997367324	39	197	protein maturation	BP	4.06087123950269e-07	BP protein maturation
GO:0019835	8.85312812487593e-09	0.999999999349659	12	32	cytolysis	BP	4.1180214049051e-07	BP cytolysis
GO:0022626	8.99319632347068e-09	0.999999999319528	12	35	cytosolic ribosome	CC	4.1736233257349e-07	CC cytosolic ribosome
GO:0010604	9.20169084487315e-09	1	341	5589	positive regulation of macromolecule metabolic process	BP	4.26065534860448e-07	BP positive regulation of macromolecule metabolic process
GO:0044877	9.4989820354943e-09	1	135	1082	protein-containing complex binding	MF	4.38831381444301e-07	MF protein-containing complex binding
GO:0006357	9.52154416082985e-09	1	228	2853	regulation of transcription by RNA polymerase II	BP	4.3887625432469e-07	BP regulation of transcription by RNA polymerase II
GO:2001141	9.64677687927419e-09	1	359	5391	regulation of RNA biosynthetic process	BP	4.43642610011327e-07	BP regulation of RNA biosynthetic process
GO:1903506	9.82745076442950e-09	1	358	5381	regulation of nucleic acid-templated transcription	BP	4.5093135821345e-07	BP regulation of nucleic acid-templated transcription
GO:0070469	9.89703935797456e-09	0.999999998960715	15	41	respirasome	CC	4.53101619435921e-07	CC respirasome
GO:0006805	1.01642649746842e-08	0.999999998417547	19	76	xenobiotic metabolic process	BP	4.64289919416643e-07	BP xenobiotic metabolic process
GO:0050793	1.09653137995863e-08	1	272	2963	regulation of developmental process	BP	4.99757698664103e-07	BP regulation of developmental process
GO:0005996	1.09900424143243e-08	0.999999996883768	35	182	monosaccharide metabolic process	BP	4.9976418826839e-07	BP monosaccharide metabolic process
GO:0019219	1.16084983274337e-08	1	457	8281	regulation of nucleobase-containing compound metabolic process	BP	5.26709699780678e-07	BP regulation of nucleobase-containing compound metabolic process
GO:0016209	1.19745745592003e-08	0.999999997363696	26	121	antioxidant activity	MF	5.42109525756938e-07	MF antioxidant activity
GO:1903034	1.20261778113879e-08	0.9999999966631	34	169	regulation of response to wounding	BP	5.43235814160184e-07	BP regulation of response to wounding
GO:0030234	1.20958201034598e-08	1	108	828	enzyme regulator activity	MF	5.45170144663031e-07	MF enzyme regulator activity
GO:0030532	1.22540208217619e-08	0.999999997626975	23	95	small nuclear ribonucleoprotein complex	CC	5.51078498327333e-07	CC small nuclear ribonucleoprotein complex
GO:0006754	1.26736380234456e-08	0.999999998913632	13	34	ATP biosynthetic process	BP	5.68691037754036e-07	BP ATP biosynthetic process
GO:0030150	1.37060271466398e-08	0.999999999385057	10	18	protein import into mitochondrial matrix	BP	6.13661704426755e-07	BP protein import into mitochondrial matrix
GO:0006612	1.40127725385446e-08	0.999999997453451	22	77	protein targeting to membrane	BP	6.26016763496695e-07	BP protein targeting to membrane
GO:0120115	1.51204499728834e-08	0.999999999615369	8	13	Lsm2-8 complex	CC	6.74020584646495e-07	CC Lsm2-8 complex
GO:0080134	1.57065110514229e-08	1	189	3450	regulation of response to stress	BP	6.98430145827639e-07	BP regulation of response to stress
GO:0006446	1.57367544049323e-08	0.999999996987409	23	81	regulation of translational initiation	BP	6.98430145827639e-07	BP regulation of translational initiation
GO:0098772	1.59191015941424e-08	1	139	1139	molecular function regulator	MF	7.04983830292229e-07	MF molecular function regulator
GO:0042738	1.60286305118594e-08	0.999999998359183	14	42	exogenous drug catabolic process	BP	7.0829124437949e-07	BP exogenous drug catabolic process
GO:0044703	1.6340730676863e-08	0.999999997083144	21	83	multi-organism reproductive process	BP	7.20516339411269e-07	BP multi-organism reproductive process
GO:0009653	1.7337020472516e-08	1	224	2527	anatomical structure morphogenesis	BP	7.62791374772366e-07	BP anatomical structure morphogenesis
GO:0043555	1.82861855987747e-08	0.999999998534206	13	27	regulation of translation in response to stress	BP	8.0281489128789e-07	BP regulation of translation in response to stress
GO:0030162	1.86155232560811e-08	1	70	503	regulation of proteolysis	BP	8.15512373332676e-07	BP regulation of proteolysis
GO:0048584	1.97390689614046e-08	1	238	4098	positive regulation of response to stimulus	BP	8.62873236082734e-07	BP positive regulation of response to stimulus
GO:0009408	2.17132456001144e-08	0.99999999442394	30	138	response to heat	BP	9.47135500672802e-07	BP response to heat
GO:0043069	2.22427160612645e-08	1	86	698	negative regulation of programmed cell death	BP	9.6815351044395e-07	BP negative regulation of programmed cell death
GO:0010629	2.28600097486224e-08	1	199	2416	negative regulation of gene expression	BP	9.92896192650102e-07	BP negative regulation of gene expression
GO:0042136	2.45251677152653e-08	0.999999997224957	14	57	neurotransmitter biosynthetic process	BP	1.06239157345563e-06	BP neurotransmitter biosynthetic process
GO:0005125	2.45645712364906e-08	0.999999996085574	19	63	cytokine activity	MF	1.06239157345563e-06	MF cytokine activity
GO:0051173	2.53976369532809e-08	1	325	5371	positive regulation of nitrogen compound metabolic process	BP	1.09608867590094e-06	BP positive regulation of nitrogen compound metabolic process
GO:0017004	2.56050547003139e-08	0.999999997589569	13	37	cytochrome complex assembly	BP	1.10269904002814e-06	BP cytochrome complex assembly
GO:0017144	2.65829720968231e-08	0.999999995544363	19	82	drug metabolic process	BP	1.1423933907233e-06	BP drug metabolic process
GO:0006589	2.79015125621232e-08	0.999999997855927	11	39	octopamine biosynthetic process	BP	1.19400851757953e-06	BP octopamine biosynthetic process
GO:0046333	2.79015125621232e-08	0.999999997855927	11	39	octopamine metabolic process	BP	1.19400851757953e-06	BP octopamine metabolic process
GO:0030154	2.82838400695292e-08	1	202	2149	cell differentiation	BP	1.20782692666664e-06	BP cell differentiation
GO:0070330	2.98441798228772e-08	0.999999995268385	18	76	aromatase activity	MF	1.27178751207469e-06	MF aromatase activity
GO:0015450	3.43485185374215e-08	0.999999999531425	7	9	P-P-bond-hydrolysis-driven protein transmembrane transporter activity	MF	1.46067434374512e-06	MF P-P-bond-hydrolysis-driven protein transmembrane transporter activity
GO:0051094	3.61335902819677e-08	1	148	1431	positive regulation of developmental process	BP	1.53337680513895e-06	BP positive regulation of developmental process
GO:0010942	3.97885405389296e-08	1	70	498	positive regulation of cell death	BP	1.68496179903088e-06	BP positive regulation of cell death
GO:0044459	4.4378748409299e-08	1	240	2419	NA	NA	1.87544037196636e-06	none
GO:0005764	4.47597757098839e-08	1	52	317	lysosome	CC	1.88761817604732e-06	CC lysosome
GO:0012501	4.60421756609918e-08	1	76	520	programmed cell death	BP	1.93767971979499e-06	BP programmed cell death
GO:0016715	4.72914688425653e-08	0.999999995060443	13	45	oxidoreductase activity, acting on paired donors, with incorporation or reduction of molecular oxygen, reduced ascorbate as one donor, and incorporation of one atom of oxygen	MF	1.98614398174138e-06	MF oxidoreductase activity, acting on paired donors, with incorporation or reduction of molecular oxygen, reduced ascorbate as one donor, and incorporation of one atom of oxygen
GO:0019614	4.80088761309918e-08	0.999999996148773	11	37	catechol-containing compound catabolic process	BP	2.00334626774083e-06	BP catechol-containing compound catabolic process
GO:0042420	4.80088761309918e-08	0.999999996148773	11	37	dopamine catabolic process	BP	2.00334626774083e-06	BP dopamine catabolic process
GO:0042424	4.80088761309918e-08	0.999999996148773	11	37	catecholamine catabolic process	BP	2.00334626774083e-06	BP catecholamine catabolic process
GO:0022804	4.80952909262323e-08	1	69	542	active transmembrane transporter activity	MF	2.00334626774083e-06	MF active transmembrane transporter activity
GO:0044282	5.20508146877781e-08	1	58	385	small molecule catabolic process	BP	2.16367466290075e-06	BP small molecule catabolic process
GO:0048037	5.30859567838634e-08	1	62	428	cofactor binding	MF	2.20220049703182e-06	MF cofactor binding
GO:0008219	5.64588947281173e-08	1	78	540	cell death	BP	2.3373522467178e-06	BP cell death
GO:0050817	5.67813159330007e-08	0.999999987806709	23	104	coagulation	BP	2.3459223759555e-06	BP coagulation
GO:0009266	5.69316770886513e-08	0.999999982987235	37	211	response to temperature stimulus	BP	2.34736348921098e-06	BP response to temperature stimulus
GO:0000323	5.74973513512952e-08	1	52	321	lytic vacuole	CC	2.36588797756635e-06	CC lytic vacuole
GO:0045087	5.8020398070849e-08	1	50	373	innate immune response	BP	2.38258713451747e-06	BP innate immune response
GO:0005496	5.90515686070603e-08	0.999999987540846	23	90	steroid binding	MF	2.42004281265265e-06	MF steroid binding
GO:0010608	5.9582110084025e-08	1	75	539	posttranscriptional regulation of gene expression	BP	2.43687233738023e-06	BP posttranscriptional regulation of gene expression
GO:0009308	5.98535433550682e-08	0.999999987472651	22	111	amine metabolic process	BP	2.44305818429412e-06	BP amine metabolic process
GO:0005773	6.1561679230157e-08	1	59	380	vacuole	CC	2.50774399541363e-06	CC vacuole
GO:0042133	6.33210794771014e-08	0.999999988626678	19	88	neurotransmitter metabolic process	BP	2.57425516506208e-06	BP neurotransmitter metabolic process
GO:0042439	6.51084499858961e-08	0.999999993625493	12	47	ethanolamine-containing compound metabolic process	BP	2.64163565441778e-06	BP ethanolamine-containing compound metabolic process
GO:0006869	7.09441796650287e-08	1	50	312	lipid transport	BP	2.87267398416542e-06	BP lipid transport
GO:0007599	7.47970387578331e-08	0.999999983645974	23	105	hemostasis	BP	3.0226628366411e-06	BP hemostasis
GO:0008083	7.76138534229989e-08	0.999999984861327	21	78	growth factor activity	MF	3.13027142565337e-06	MF growth factor activity
GO:0016740	8.10621729618219e-08	1	401	8127	transferase activity	MF	3.26287285107912e-06	MF transferase activity
GO:0061077	8.20062310047222e-08	0.999999987285804	17	60	chaperone-mediated protein folding	BP	3.29434912575689e-06	BP chaperone-mediated protein folding
GO:0006576	9.03261894484285e-08	0.999999981475022	21	105	cellular biogenic amine metabolic process	BP	3.62142101167299e-06	BP cellular biogenic amine metabolic process
GO:0070201	9.1942398087543e-08	1	77	562	regulation of establishment of protein localization	BP	3.67896284631001e-06	BP regulation of establishment of protein localization
GO:0042421	9.60133354720858e-08	0.999999991636787	11	39	norepinephrine biosynthetic process	BP	3.83430858573887e-06	BP norepinephrine biosynthetic process
GO:0019336	9.71978586254398e-08	0.999999991571072	11	38	phenol-containing compound catabolic process	BP	3.8740017103516e-06	BP phenol-containing compound catabolic process
GO:0044265	1.04246695709069e-07	1	161	3163	cellular macromolecule catabolic process	BP	4.14681523224704e-06	BP cellular macromolecule catabolic process
GO:0008135	1.05497779629103e-07	0.999999971287667	29	141	translation factor activity, RNA binding	MF	4.18838548148587e-06	MF translation factor activity, RNA binding
GO:0000469	1.08324715608329e-07	0.999999989393421	13	29	cleavage involved in rRNA processing	BP	4.29223488142399e-06	BP cleavage involved in rRNA processing
GO:0051881	1.10232413972954e-07	0.999999982779139	17	56	regulation of mitochondrial membrane potential	BP	4.3593273907164e-06	BP regulation of mitochondrial membrane potential
GO:0017171	1.13198931888998e-07	0.99999996646874	32	170	serine hydrolase activity	MF	4.46795085147118e-06	MF serine hydrolase activity
GO:0051082	1.13573641031992e-07	0.99999997050182	27	138	unfolded protein binding	MF	4.47405310321183e-06	MF unfolded protein binding
GO:0005744	1.14997996821715e-07	0.999999998113776	7	9	TIM23 mitochondrial import inner membrane translocase complex	CC	4.52140093113151e-06	CC TIM23 mitochondrial import inner membrane translocase complex
GO:0043068	1.15382452707081e-07	1	64	449	positive regulation of programmed cell death	BP	4.52775891153828e-06	BP positive regulation of programmed cell death
GO:0098660	1.16224800714839e-07	1	61	498	inorganic ion transmembrane transport	BP	4.55202605805498e-06	BP inorganic ion transmembrane transport
GO:0009628	1.20052461241857e-07	1	123	1180	response to abiotic stimulus	BP	4.69289688396773e-06	BP response to abiotic stimulus
GO:0048471	1.22948022983559e-07	1	83	577	perinuclear region of cytoplasm	CC	4.79686077387104e-06	CC perinuclear region of cytoplasm
GO:0009719	1.23663173809671e-07	1	98	804	response to endogenous stimulus	BP	4.81551979699077e-06	BP response to endogenous stimulus
GO:0002684	1.25232667864942e-07	1	70	535	positive regulation of immune system process	BP	4.86731250418867e-06	BP positive regulation of immune system process
GO:0008284	1.25770848730629e-07	1	77	563	positive regulation of cell population proliferation	BP	4.87890084379295e-06	BP positive regulation of cell population proliferation
GO:0033993	1.31861996468313e-07	1	69	537	response to lipid	BP	5.10544533754553e-06	BP response to lipid
GO:0065009	1.40363528168675e-07	1	254	4226	regulation of molecular function	BP	5.42427649635867e-06	BP regulation of molecular function
GO:0016071	1.41046142425754e-07	1	93	731	mRNA metabolic process	BP	5.44031297360211e-06	BP mRNA metabolic process
GO:0044106	1.42568460167141e-07	0.999999969833752	21	107	cellular amine metabolic process	BP	5.4886157004119e-06	BP cellular amine metabolic process
GO:0043632	1.44920385660652e-07	1	78	526	modification-dependent macromolecule catabolic process	BP	5.568613760537e-06	BP modification-dependent macromolecule catabolic process
GO:0006873	1.4829133542258e-07	1	60	449	cellular ion homeostasis	BP	5.68739240591469e-06	BP cellular ion homeostasis
GO:0006732	1.50533748919517e-07	1	52	349	coenzyme metabolic process	BP	5.76252262577595e-06	BP coenzyme metabolic process
GO:0097164	1.52182183050931e-07	0.999999951998899	34	198	ammonium ion metabolic process	BP	5.81467525352685e-06	BP ammonium ion metabolic process
GO:0070403	1.52956265710709e-07	0.999999987641734	11	26	NAD+ binding	MF	5.83328707898983e-06	MF NAD+ binding
GO:0060393	1.56158921186267e-07	0.999999979552629	15	40	regulation of pathway-restricted SMAD protein phosphorylation	BP	5.9442741403619e-06	BP regulation of pathway-restricted SMAD protein phosphorylation
GO:0051603	1.56686893968578e-07	1	83	575	proteolysis involved in cellular protein catabolic process	BP	5.95322335270896e-06	BP proteolysis involved in cellular protein catabolic process
GO:0042493	1.62915553749274e-07	0.999999954695714	45	283	response to drug	BP	6.15618734363373e-06	BP response to drug
GO:0030728	1.62935669124764e-07	0.999999989047149	10	22	ovulation	BP	6.15618734363373e-06	BP ovulation
GO:0008285	1.62937412843752e-07	1	74	690	negative regulation of cell population proliferation	BP	6.15618734363373e-06	BP negative regulation of cell population proliferation
GO:0050801	1.64369320280675e-07	1	71	554	ion homeostasis	BP	6.19876655537158e-06	BP ion homeostasis
GO:0042788	1.66593999624344e-07	0.999999987375307	10	30	polysomal ribosome	CC	6.26933118110356e-06	CC polysomal ribosome
GO:0032101	1.66857291729081e-07	1	83	733	regulation of response to external stimulus	BP	6.26933118110356e-06	BP regulation of response to external stimulus
GO:0009206	1.70712572268408e-07	0.99999997807022	14	47	purine ribonucleoside triphosphate biosynthetic process	BP	6.40235139575633e-06	BP purine ribonucleoside triphosphate biosynthetic process
GO:0005184	1.71970881043257e-07	0.999999992271833	8	18	neuropeptide hormone activity	MF	6.43134177781528e-06	MF neuropeptide hormone activity
GO:0004553	1.72118361151745e-07	0.999999954134478	27	143	hydrolase activity, hydrolyzing O-glycosyl compounds	MF	6.43134177781528e-06	MF hydrolase activity, hydrolyzing O-glycosyl compounds
GO:0008236	1.72555923055484e-07	0.999999948979892	31	166	serine-type peptidase activity	MF	6.43537595561451e-06	MF serine-type peptidase activity
GO:0051287	1.72859510590128e-07	0.999999962334942	22	91	NAD binding	MF	6.43537595561451e-06	MF NAD binding
GO:1901605	1.74852409392657e-07	0.999999952243177	43	262	alpha-amino acid metabolic process	BP	6.49766896841782e-06	BP alpha-amino acid metabolic process
GO:0051046	1.76079893581871e-07	1	78	617	regulation of secretion	BP	6.53134305992462e-06	BP regulation of secretion
GO:0006915	1.78971902177335e-07	1	68	464	apoptotic process	BP	6.626524327065e-06	BP apoptotic process
GO:1902589	1.79305604438853e-07	1	142	1162	NA	NA	6.62680912987012e-06	none
GO:0042381	1.82983395427078e-07	0.999999982647829	12	29	hemolymph coagulation	BP	6.75046003420367e-06	BP hemolymph coagulation
GO:1904018	1.8367986537833e-07	0.999999956528449	24	101	positive regulation of vasculature development	BP	6.76387794120528e-06	BP positive regulation of vasculature development
GO:0055080	1.93242898827394e-07	1	65	491	cation homeostasis	BP	7.10316167172594e-06	BP cation homeostasis
GO:1901698	2.00270830063397e-07	1	92	789	response to nitrogen compound	BP	7.34820426479903e-06	BP response to nitrogen compound
GO:0000313	2.09279008184497e-07	0.999999992410312	8	13	organellar ribosome	CC	7.65110503483141e-06	CC organellar ribosome
GO:0005761	2.09279008184497e-07	0.999999992410312	8	13	mitochondrial ribosome	CC	7.65110503483141e-06	CC mitochondrial ribosome
GO:0045333	2.1481159290322e-07	0.999999969265461	15	51	cellular respiration	BP	7.83927333742145e-06	BP cellular respiration
GO:0009142	2.16073932190261e-07	0.999999959994071	18	85	nucleoside triphosphate biosynthetic process	BP	7.8712093541782e-06	BP nucleoside triphosphate biosynthetic process
GO:0048193	2.1742165188713e-07	1	51	292	Golgi vesicle transport	BP	7.90613581021412e-06	BP Golgi vesicle transport
GO:0042415	2.19774667261531e-07	0.999999979039682	11	40	norepinephrine metabolic process	BP	7.97742796683062e-06	BP norepinephrine metabolic process
GO:0015985	2.23079674831702e-07	0.999999983317728	10	26	energy coupled proton transport, down electrochemical gradient	BP	8.06857749164413e-06	BP energy coupled proton transport, down electrochemical gradient
GO:0015986	2.23079674831702e-07	0.999999983317728	10	26	ATP synthesis coupled proton transport	BP	8.06857749164413e-06	BP ATP synthesis coupled proton transport
GO:1903530	2.23980192511166e-07	1	72	558	regulation of secretion by cell	BP	8.08675909977705e-06	BP regulation of secretion by cell
GO:0010243	2.25844836633527e-07	1	88	750	response to organonitrogen compound	BP	8.13962410327962e-06	BP response to organonitrogen compound
GO:0055065	2.28436109153325e-07	1	58	419	metal ion homeostasis	BP	8.21844387745069e-06	BP metal ion homeostasis
GO:0016485	2.45075692450882e-07	0.999999925133753	32	160	protein processing	BP	8.79166210748373e-06	BP protein processing
GO:0030003	2.45234044125709e-07	1	58	435	cellular cation homeostasis	BP	8.79166210748373e-06	BP cellular cation homeostasis
GO:0009309	2.49164141583638e-07	0.999999962347298	15	65	amine biosynthetic process	BP	8.90115906145976e-06	BP amine biosynthetic process
GO:0042401	2.49164141583638e-07	0.999999962347298	15	65	cellular biogenic amine biosynthetic process	BP	8.90115906145976e-06	BP cellular biogenic amine biosynthetic process
GO:0097070	2.52117316921219e-07	0.999999989326411	8	15	ductus arteriosus closure	BP	8.99085737027653e-06	BP ductus arteriosus closure
GO:0033554	2.60833862866383e-07	1	230	4175	cellular response to stress	BP	9.2854114369264e-06	BP cellular response to stress
GO:0009145	2.64379595013244e-07	0.999999964579199	14	48	purine nucleoside triphosphate biosynthetic process	BP	9.39518186684301e-06	BP purine nucleoside triphosphate biosynthetic process
GO:0098771	2.70206700086752e-07	1	66	504	inorganic ion homeostasis	BP	9.58550016171625e-06	BP inorganic ion homeostasis
GO:0016798	2.74582930714346e-07	0.999999911198693	34	193	hydrolase activity, acting on glycosyl bonds	MF	9.72377566660366e-06	MF hydrolase activity, acting on glycosyl bonds
GO:1901361	2.76251128130207e-07	1	121	2842	organic cyclic compound catabolic process	BP	9.76583770696125e-06	BP organic cyclic compound catabolic process
GO:0004953	2.9842720805941e-07	0.999999990360902	7	13	icosanoid receptor activity	MF	1.04588445831442e-05	MF icosanoid receptor activity
GO:0004954	2.9842720805941e-07	0.999999990360902	7	13	prostanoid receptor activity	MF	1.04588445831442e-05	MF prostanoid receptor activity
GO:0004955	2.9842720805941e-07	0.999999990360902	7	13	prostaglandin receptor activity	MF	1.04588445831442e-05	MF prostaglandin receptor activity
GO:0004957	2.9842720805941e-07	0.999999990360902	7	13	prostaglandin E receptor activity	MF	1.04588445831442e-05	MF prostaglandin E receptor activity
GO:1905828	2.9842720805941e-07	0.999999990360902	7	13	regulation of prostaglandin catabolic process	BP	1.04588445831442e-05	BP regulation of prostaglandin catabolic process
GO:0019439	3.01046831378221e-07	1	117	2803	aromatic compound catabolic process	BP	1.05324938750862e-05	BP aromatic compound catabolic process
GO:0042743	3.13351519857724e-07	0.999999944921021	17	70	hydrogen peroxide metabolic process	BP	1.09441517940687e-05	BP hydrogen peroxide metabolic process
GO:0045471	3.14719971798961e-07	0.999999921917513	24	115	response to ethanol	BP	1.09713518788724e-05	BP response to ethanol
GO:0006812	3.15209794719412e-07	1	82	724	cation transport	BP	1.09713518788724e-05	BP cation transport
GO:0006006	3.22132710170326e-07	0.999999923296274	23	104	glucose metabolic process	BP	1.11931480335593e-05	BP glucose metabolic process
GO:0090304	3.31796363017275e-07	0.999999854347188	456	11647	nucleic acid metabolic process	BP	1.15092571178364e-05	BP nucleic acid metabolic process
GO:0051049	3.40371534347348e-07	1	159	1496	regulation of transport	BP	1.17865965565222e-05	BP regulation of transport
GO:0009713	3.50282745695499e-07	0.99999996001355	12	45	catechol-containing compound biosynthetic process	BP	1.20886203255559e-05	BP catechol-containing compound biosynthetic process
GO:0042423	3.50282745695499e-07	0.99999996001355	12	45	catecholamine biosynthetic process	BP	1.20886203255559e-05	BP catecholamine biosynthetic process
GO:0006584	3.65543506853503e-07	0.999999938846471	16	68	catecholamine metabolic process	BP	1.25725936781915e-05	BP catecholamine metabolic process
GO:0009712	3.65543506853503e-07	0.999999938846471	16	68	catechol-containing compound metabolic process	BP	1.25725936781915e-05	BP catechol-containing compound metabolic process
GO:0019941	3.72689108868174e-07	1	75	512	modification-dependent protein catabolic process	BP	1.279670864183e-05	BP modification-dependent protein catabolic process
GO:0008033	3.76370321254095e-07	0.999999883361067	32	150	tRNA processing	BP	1.286548596619e-05	BP tRNA processing
GO:0007565	3.77145541142212e-07	0.999999948903853	14	44	female pregnancy	BP	1.286548596619e-05	BP female pregnancy
GO:0033617	3.77223871493543e-07	0.999999977234049	9	19	mitochondrial cytochrome c oxidase assembly	BP	1.286548596619e-05	BP mitochondrial cytochrome c oxidase assembly
GO:0097034	3.77223871493543e-07	0.999999977234049	9	19	NA	NA	1.286548596619e-05	none
GO:0042417	3.84862062746785e-07	0.999999945023396	14	57	dopamine metabolic process	BP	1.31040052754672e-05	BP dopamine metabolic process
GO:0050830	3.87574232502275e-07	0.999999946821581	14	46	defense response to Gram-positive bacterium	BP	1.31742833178491e-05	BP defense response to Gram-positive bacterium
GO:0009201	4.12143201599166e-07	0.999999937074545	15	54	ribonucleoside triphosphate biosynthetic process	BP	1.39860348228819e-05	BP ribonucleoside triphosphate biosynthetic process
GO:0000276	4.38741450803663e-07	0.999999991737089	6	9	mitochondrial proton-transporting ATP synthase complex, coupling factor F(o)	CC	1.48638291174768e-05	CC mitochondrial proton-transporting ATP synthase complex, coupling factor F(o)
GO:0005688	4.62033533800744e-07	0.999999985111291	7	12	U6 snRNP	CC	1.56268812671676e-05	CC U6 snRNP
GO:0008320	4.6423342615346e-07	0.999999963435488	10	24	protein transmembrane transporter activity	MF	1.56752040754508e-05	MF protein transmembrane transporter activity
GO:0008535	4.68817966738553e-07	0.999999963033057	10	24	respiratory chain complex IV assembly	BP	1.58037525868898e-05	BP respiratory chain complex IV assembly
GO:0004930	4.73776755396343e-07	0.999999855147773	53	400	G protein-coupled receptor activity	MF	1.59444703757309e-05	MF G protein-coupled receptor activity
GO:0042168	5.10710275127103e-07	0.999999962910177	10	20	heme metabolic process	BP	1.71590210950556e-05	BP heme metabolic process
GO:0008324	5.33887871242615e-07	1	86	813	cation transmembrane transporter activity	MF	1.79081497669119e-05	MF cation transmembrane transporter activity
GO:1904680	5.49184751938309e-07	0.999999914140833	15	54	peptide transmembrane transporter activity	MF	1.83909035463756e-05	MF peptide transmembrane transporter activity
GO:1901342	5.7847924696088e-07	0.999999807385956	34	181	regulation of vasculature development	BP	1.93400454818648e-05	BP regulation of vasculature development
GO:0008509	5.87221923261899e-07	0.99999981508722	57	447	anion transmembrane transporter activity	MF	1.95853207378636e-05	MF anion transmembrane transporter activity
GO:1902582	5.87742689531009e-07	1	73	518	NA	NA	1.95853207378636e-05	none
GO:0006875	5.94255914510685e-07	0.999999819804209	51	370	cellular metal ion homeostasis	BP	1.97699508580339e-05	BP cellular metal ion homeostasis
GO:0006511	5.97521889496362e-07	0.999999798413173	74	504	ubiquitin-dependent protein catabolic process	BP	1.98461232807068e-05	BP ubiquitin-dependent protein catabolic process
GO:1903036	6.13491807700282e-07	0.999999866798035	20	84	positive regulation of response to wounding	BP	2.03433082791576e-05	BP positive regulation of response to wounding
GO:0044706	6.22563509975184e-07	0.999999885849827	17	66	multi-multicellular organism process	BP	2.06105023896833e-05	BP multi-multicellular organism process
GO:0006888	6.29432206539142e-07	0.999999817054176	28	135	endoplasmic reticulum to Golgi vesicle-mediated transport	BP	2.08040137598718e-05	BP endoplasmic reticulum to Golgi vesicle-mediated transport
GO:0031968	6.44870524059416e-07	0.999999797277427	31	160	organelle outer membrane	CC	2.12796804262269e-05	CC organelle outer membrane
GO:0072593	6.64536292010259e-07	0.999999832239629	23	119	reactive oxygen species metabolic process	BP	2.18930781324028e-05	BP reactive oxygen species metabolic process
GO:0045263	6.66549495798721e-07	0.999999974323964	7	14	proton-transporting ATP synthase complex, coupling factor F(o)	CC	2.19238699046935e-05	CC proton-transporting ATP synthase complex, coupling factor F(o)
GO:0010647	6.80013421509367e-07	0.999999734650182	149	1381	positive regulation of cell communication	BP	2.2330586137352e-05	BP positive regulation of cell communication
GO:0004867	7.024834950455e-07	0.999999836310499	21	102	serine-type endopeptidase inhibitor activity	MF	2.30312612964353e-05	MF serine-type endopeptidase inhibitor activity
GO:0010628	7.04245601662126e-07	0.999999714849999	191	2235	positive regulation of gene expression	BP	2.30518524073849e-05	BP positive regulation of gene expression
GO:1901568	7.60113368077265e-07	0.999999780490431	27	144	fatty acid derivative metabolic process	BP	2.48078947650593e-05	BP fatty acid derivative metabolic process
GO:0043065	7.60334453614992e-07	0.999999754877805	61	437	positive regulation of apoptotic process	BP	2.48078947650593e-05	BP positive regulation of apoptotic process
GO:0019774	8.13230914042076e-07	0.999999977338288	7	10	proteasome core complex, beta-subunit complex	CC	2.64912576758546e-05	CC proteasome core complex, beta-subunit complex
GO:0072321	8.31672247665723e-07	0.999999979998044	6	10	chaperone-mediated protein transport	BP	2.70486428452819e-05	BP chaperone-mediated protein transport
GO:0019867	8.4030798646745e-07	0.999999731892617	31	163	outer membrane	CC	2.72858473497186e-05	CC outer membrane
GO:0051240	8.51670658742975e-07	0.999999665448807	152	1513	positive regulation of multicellular organismal process	BP	2.76030877992116e-05	BP positive regulation of multicellular organismal process
GO:0006959	8.5279377861489e-07	0.999999820658693	19	76	humoral immune response	BP	2.76030877992116e-05	BP humoral immune response
GO:0090501	9.13772453684428e-07	0.999999760316095	24	108	RNA phosphodiester bond hydrolysis	BP	2.95298134595284e-05	BP RNA phosphodiester bond hydrolysis
GO:0009055	9.30639385619852e-07	0.999999798332664	19	91	electron transfer activity	MF	3.00271536372932e-05	MF electron transfer activity
GO:0098556	9.37814388987478e-07	0.999999979800476	6	9	cytoplasmic side of rough endoplasmic reticulum membrane	CC	3.0210702194847e-05	CC cytoplasmic side of rough endoplasmic reticulum membrane
GO:0061041	9.61042069380634e-07	0.999999727179755	26	135	regulation of wound healing	BP	3.09099717473104e-05	BP regulation of wound healing
GO:2000145	9.83609538141209e-07	0.999999651418121	86	698	regulation of cell motility	BP	3.15858310928852e-05	BP regulation of cell motility
GO:0030334	1.00578299838323e-06	0.999999646237458	83	670	regulation of cell migration	BP	3.22469258803405e-05	BP regulation of cell migration
GO:0009888	1.01621317724126e-06	0.999999626189408	100	1148	tissue development	BP	3.25300240217057e-05	BP tissue development
GO:0019318	1.0433144437631e-06	0.999999684100214	28	157	hexose metabolic process	BP	3.33450514125355e-05	BP hexose metabolic process
GO:0006401	1.04627500916829e-06	0.999999611842177	39	234	RNA catabolic process	BP	3.338717756886e-05	BP RNA catabolic process
GO:0045766	1.05691439724624e-06	0.999999739942183	22	97	positive regulation of angiogenesis	BP	3.36738228100693e-05	BP positive regulation of angiogenesis
GO:0030659	1.06298585736761e-06	0.999999646428601	66	507	cytoplasmic vesicle membrane	CC	3.38142621638677e-05	CC cytoplasmic vesicle membrane
GO:1904705	1.08164502773278e-06	0.999999886761526	11	30	regulation of vascular smooth muscle cell proliferation	BP	3.43540601230067e-05	BP regulation of vascular smooth muscle cell proliferation
GO:0050727	1.09860749086949e-06	0.999999634584335	32	185	regulation of inflammatory response	BP	3.48383689031267e-05	BP regulation of inflammatory response
GO:0009060	1.11119574885997e-06	0.999999861358239	12	40	aerobic respiration	BP	3.51826728770664e-05	BP aerobic respiration
GO:0022884	1.15728230725903e-06	0.999999897126666	10	25	macromolecule transmembrane transporter activity	MF	3.65848794084827e-05	MF macromolecule transmembrane transporter activity
GO:0009127	1.16505035077643e-06	0.999999760057354	18	76	purine nucleoside monophosphate biosynthetic process	BP	3.67162457057869e-05	BP purine nucleoside monophosphate biosynthetic process
GO:0009168	1.16505035077643e-06	0.999999760057354	18	76	purine ribonucleoside monophosphate biosynthetic process	BP	3.67162457057869e-05	BP purine ribonucleoside monophosphate biosynthetic process
GO:0005741	1.19632489289645e-06	0.999999639572139	28	137	mitochondrial outer membrane	CC	3.76434924116193e-05	CC mitochondrial outer membrane
GO:0007178	1.30208631409648e-06	0.999999616767786	27	129	transmembrane receptor protein serine/threonine kinase signaling pathway	BP	4.09080502421007e-05	BP transmembrane receptor protein serine/threonine kinase signaling pathway
GO:0001525	1.32402598252316e-06	0.999999525783695	36	212	angiogenesis	BP	4.15331422017721e-05	BP angiogenesis
GO:0046348	1.34226599585484e-06	0.999999803378024	13	54	amino sugar catabolic process	BP	4.20404328162423e-05	BP amino sugar catabolic process
GO:0098869	1.37081026907228e-06	0.999999926716296	8	15	cellular oxidant detoxification	BP	4.28684005222036e-05	BP cellular oxidant detoxification
GO:0008289	1.38665448883772e-06	0.999999508062109	84	678	lipid binding	MF	4.32972746460896e-05	MF lipid binding
GO:0031226	1.38969721186004e-06	0.999999298534973	132	1286	intrinsic component of plasma membrane	CC	4.3325728873434e-05	CC intrinsic component of plasma membrane
GO:0015980	1.44984079699724e-06	0.999999634635	22	100	energy derivation by oxidation of organic compounds	BP	4.51315679641086e-05	BP energy derivation by oxidation of organic compounds
GO:0010499	1.45591331416175e-06	0.999999914968568	8	17	proteasomal ubiquitin-independent protein catabolic process	BP	4.52512995978071e-05	BP proteasomal ubiquitin-independent protein catabolic process
GO:0052547	1.48457199472959e-06	0.999999462048145	36	235	regulation of peptidase activity	BP	4.60715953234632e-05	BP regulation of peptidase activity
GO:0007218	1.54121719419241e-06	0.999999602574174	22	120	neuropeptide signaling pathway	BP	4.77565882718737e-05	BP neuropeptide signaling pathway
GO:0070993	1.5635148879142e-06	0.999999829729955	11	30	translation preinitiation complex	CC	4.83737703601705e-05	CC translation preinitiation complex
GO:0019001	1.58283833647151e-06	0.999999330461693	63	494	guanyl nucleotide binding	MF	4.88229967609352e-05	MF guanyl nucleotide binding
GO:0032561	1.58283833647151e-06	0.999999330461693	63	494	guanyl ribonucleotide binding	MF	4.88229967609352e-05	MF guanyl ribonucleotide binding
GO:0045861	1.61317890237072e-06	0.999999460709045	31	195	negative regulation of proteolysis	BP	4.96834659825602e-05	BP negative regulation of proteolysis
GO:0003743	1.64373244389852e-06	0.999999618407333	20	84	translation initiation factor activity	MF	5.0547881069781e-05	MF translation initiation factor activity
GO:0004129	1.67817607228466e-06	0.999999830653966	10	33	cytochrome-c oxidase activity	MF	5.1296669205008e-05	MF cytochrome-c oxidase activity
GO:0015002	1.67817607228466e-06	0.999999830653966	10	33	heme-copper terminal oxidase activity	MF	5.1296669205008e-05	MF heme-copper terminal oxidase activity
GO:0016675	1.67817607228466e-06	0.999999830653966	10	33	oxidoreductase activity, acting on a heme group of donors	MF	5.1296669205008e-05	MF oxidoreductase activity, acting on a heme group of donors
GO:0016676	1.67817607228466e-06	0.999999830653966	10	33	oxidoreductase activity, acting on a heme group of donors, oxygen as acceptor	MF	5.1296669205008e-05	MF oxidoreductase activity, acting on a heme group of donors, oxygen as acceptor
GO:0005887	1.71419881105211e-06	0.999999136730584	128	1243	integral component of plasma membrane	CC	5.23190979463305e-05	CC integral component of plasma membrane
GO:0033615	1.73575303143393e-06	0.9999999664138	6	8	mitochondrial proton-transporting ATP synthase complex assembly	BP	5.28975290404159e-05	BP mitochondrial proton-transporting ATP synthase complex assembly
GO:0042273	1.7973525542086e-06	0.999999799278992	11	31	ribosomal large subunit biogenesis	BP	5.46927924691589e-05	BP ribosomal large subunit biogenesis
GO:0061061	1.81103179555605e-06	0.999999343521217	35	235	muscle structure development	BP	5.49657059999875e-05	BP muscle structure development
GO:1901616	1.81172937570678e-06	0.999999564988278	20	106	organic hydroxy compound catabolic process	BP	5.49657059999875e-05	BP organic hydroxy compound catabolic process
GO:0023056	1.859085503698e-06	0.999999040895707	147	1381	positive regulation of signaling	BP	5.6318377099358e-05	BP positive regulation of signaling
GO:0016051	1.92292717796121e-06	0.999999466928405	24	119	carbohydrate biosynthetic process	BP	5.81656856345498e-05	BP carbohydrate biosynthetic process
GO:0006783	1.98414132235367e-06	0.999999857059455	9	18	heme biosynthetic process	BP	5.99281436247892e-05	BP heme biosynthetic process
GO:0098852	2.11282191107823e-06	0.999999187757663	48	289	lytic vacuole membrane	CC	6.3720075647607e-05	CC lytic vacuole membrane
GO:0006733	2.17586942646441e-06	0.999999297825482	29	164	oxidoreduction coenzyme metabolic process	BP	6.55242930840623e-05	BP oxidoreduction coenzyme metabolic process
GO:0030667	2.28374267904228e-06	0.999999292670197	27	161	secretory granule membrane	CC	6.86710612971782e-05	CC secretory granule membrane
GO:0044272	2.35821262657593e-06	0.999999292672133	26	141	sulfur compound biosynthetic process	BP	7.08055953624948e-05	BP sulfur compound biosynthetic process
GO:0034308	2.51893869714305e-06	0.999999501514966	16	76	primary alcohol metabolic process	BP	7.55198626796856e-05	BP primary alcohol metabolic process
GO:0012506	2.59783131520923e-06	0.999998861963694	68	532	vesicle membrane	CC	7.7770422892869e-05	CC vesicle membrane
GO:0050728	2.63325366202494e-06	0.999999490497056	16	63	negative regulation of inflammatory response	BP	7.87149223352662e-05	BP negative regulation of inflammatory response
GO:0090287	2.68989063773198e-06	0.999998920229939	42	261	regulation of cellular response to growth factor stimulus	BP	8.02898781103936e-05	BP regulation of cellular response to growth factor stimulus
GO:0048534	2.82181629612581e-06	0.99999907661613	29	164	hematopoietic or lymphoid organ development	BP	8.41041933304241e-05	BP hematopoietic or lymphoid organ development
GO:0005525	2.90394566412971e-06	0.999998770546535	60	470	GTP binding	MF	8.6425334575058e-05	MF GTP binding
GO:0031347	2.91769468733237e-06	0.999998767887207	60	432	regulation of defense response	BP	8.67075729669666e-05	BP regulation of defense response
GO:0006402	2.9966100122429e-06	0.99999893525549	33	185	mRNA catabolic process	BP	8.88570228005694e-05	BP mRNA catabolic process
GO:0009967	2.99876605702714e-06	0.999998318152367	129	1195	positive regulation of signal transduction	BP	8.88570228005694e-05	BP positive regulation of signal transduction
GO:0009897	3.10067308675098e-06	0.999999139053905	23	119	external side of plasma membrane	CC	9.17429138782927e-05	CC external side of plasma membrane
GO:0004252	3.11060255774353e-06	0.999999108457126	24	124	serine-type endopeptidase activity	MF	9.19029334175186e-05	MF serine-type endopeptidase activity
GO:0010035	3.1161511109413e-06	0.999998625482586	67	687	response to inorganic substance	BP	9.19332418463044e-05	BP response to inorganic substance
GO:0034248	3.28206181279378e-06	0.999998586821083	63	475	regulation of cellular amide metabolic process	BP	9.65722391283389e-05	BP regulation of cellular amide metabolic process
GO:0071005	3.28289552012999e-06	0.999999300773921	17	77	U2-type precatalytic spliceosome	CC	9.65722391283389e-05	CC U2-type precatalytic spliceosome
GO:1901701	3.44229201283345e-06	0.999998266186643	80	684	cellular response to oxygen-containing compound	BP	0.000101114840671771	BP cellular response to oxygen-containing compound
GO:0010269	3.49543764244233e-06	0.999999859390324	7	11	response to selenium ion	BP	0.00010252779359008	BP response to selenium ion
GO:0051222	3.52466050858035e-06	0.999998537217884	46	320	positive regulation of protein transport	BP	0.000103235985818318	BP positive regulation of protein transport
GO:0005765	3.53257333881417e-06	0.999998531021518	47	283	lysosomal membrane	CC	0.000103318875191476	CC lysosomal membrane
GO:0001883	3.57107522387003e-06	0.999998479309264	60	473	purine nucleoside binding	MF	0.000104145259792835	MF purine nucleoside binding
GO:0032550	3.57107522387003e-06	0.999998479309264	60	473	purine ribonucleoside binding	MF	0.000104145259792835	MF purine ribonucleoside binding
GO:0004601	3.57778726690937e-06	0.999999224802359	17	84	peroxidase activity	MF	0.000104191521166858	MF peroxidase activity
GO:0008270	3.64365799327064e-06	0.999997716222598	172	3680	zinc ion binding	MF	0.000105957991458101	MF zinc ion binding
GO:0003008	3.6584695333045e-06	0.999997813995066	136	1464	system process	BP	0.000106236728862115	BP system process
GO:0005509	3.67954294248173e-06	0.99999810219368	87	752	calcium ion binding	MF	0.000106696247349253	MF calcium ion binding
GO:0042803	3.82570726332856e-06	0.999997679734362	141	3101	protein homodimerization activity	MF	0.000110621878143168	MF protein homodimerization activity
GO:0042026	3.82580707111956e-06	0.999999644976802	9	27	protein refolding	BP	0.000110621878143168	BP protein refolding
GO:0005753	3.97152889240106e-06	0.999999845621742	6	13	mitochondrial proton-transporting ATP synthase complex	CC	0.000114509599710406	CC mitochondrial proton-transporting ATP synthase complex
GO:0045259	3.97152889240106e-06	0.999999845621742	6	13	proton-transporting ATP synthase complex	CC	0.000114509599710406	CC proton-transporting ATP synthase complex
GO:0006417	4.01725663491896e-06	0.999998156600992	59	432	regulation of translation	BP	0.000115663988127475	BP regulation of translation
GO:0071256	4.03393782106411e-06	0.999999935661461	5	7	translocon complex	CC	0.000115869153589518	CC translocon complex
GO:0005212	4.03578298525994e-06	0.999999920961837	5	8	structural constituent of eye lens	MF	0.000115869153589518	MF structural constituent of eye lens
GO:0006778	4.05760464362733e-06	0.999999582494192	10	25	porphyrin-containing compound metabolic process	BP	0.000116331353442895	BP porphyrin-containing compound metabolic process
GO:0031329	4.08661844641643e-06	0.999997955427257	78	578	regulation of cellular catabolic process	BP	0.000116998159380714	BP regulation of cellular catabolic process
GO:0009894	4.23695641410546e-06	0.99999776485405	95	757	regulation of catabolic process	BP	0.000121131663895249	BP regulation of catabolic process
GO:0051270	4.28991384264885e-06	0.999997726304048	96	832	regulation of cellular component movement	BP	0.00012247342511169	BP regulation of cellular component movement
GO:0031304	4.31560271316459e-06	0.999999452491015	11	35	intrinsic component of mitochondrial inner membrane	CC	0.000123034020126924	CC intrinsic component of mitochondrial inner membrane
GO:2001233	4.48025418895985e-06	0.999998263074258	37	229	regulation of apoptotic signaling pathway	BP	0.000127549197337517	BP regulation of apoptotic signaling pathway
GO:1902931	4.49968119416717e-06	0.999999926557537	5	7	negative regulation of alcohol biosynthetic process	BP	0.000127923104382988	BP negative regulation of alcohol biosynthetic process
GO:0070085	4.53342494806804e-06	0.99999810099755	44	273	glycosylation	BP	0.00012870241469187	BP glycosylation
GO:0006818	4.59232826319357e-06	0.99999894706886	18	79	NA	NA	0.000129830676781552	none
GO:0015992	4.59232826319357e-06	0.99999894706886	18	79	NA	NA	0.000129830676781552	none
GO:1902600	4.59232826319357e-06	0.99999894706886	18	79	proton transmembrane transport	BP	0.000129830676781552	BP proton transmembrane transport
GO:1990726	4.67152073096071e-06	0.999999923146298	5	7	Lsm1-7-Pat1 complex	CC	0.000131886113747553	CC Lsm1-7-Pat1 complex
GO:0005684	4.68740860253034e-06	0.999998614406204	24	132	U2-type spliceosomal complex	CC	0.000132151116038328	CC U2-type spliceosomal complex
GO:0045597	4.76545490330794e-06	0.99999727094791	109	1081	positive regulation of cell differentiation	BP	0.000134165376481358	BP positive regulation of cell differentiation
GO:0019220	4.86654447515355e-06	0.999997062645962	142	1276	regulation of phosphate metabolic process	BP	0.000136605402732749	BP regulation of phosphate metabolic process
GO:0016226	4.87228400557105e-06	0.999999373637081	11	35	iron-sulfur cluster assembly	BP	0.000136605402732749	BP iron-sulfur cluster assembly
GO:0031163	4.87228400557105e-06	0.999999373637081	11	35	metallo-sulfur cluster assembly	BP	0.000136605402732749	BP metallo-sulfur cluster assembly
GO:0045277	4.95777582801442e-06	0.999999615958447	8	22	respiratory chain complex IV	CC	0.000138810894292079	CC respiratory chain complex IV
GO:0016404	4.9762450294706e-06	0.999999726837304	7	15	15-hydroxyprostaglandin dehydrogenase (NAD+) activity	MF	0.000139136358616298	MF 15-hydroxyprostaglandin dehydrogenase (NAD+) activity
GO:0045765	5.00601783666127e-06	0.999998277298977	30	166	regulation of angiogenesis	BP	0.00013977654473326	BP regulation of angiogenesis
GO:0070493	5.02405979935026e-06	0.999999714379574	7	16	thrombin-activated receptor signaling pathway	BP	0.000140087878657603	BP thrombin-activated receptor signaling pathway
GO:0043461	5.0388810883965e-06	0.999999853315149	6	9	proton-transporting ATP synthase complex assembly	BP	0.000140308679292926	BP proton-transporting ATP synthase complex assembly
GO:1902652	5.22261046262373e-06	0.999998426510255	25	116	secondary alcohol metabolic process	BP	0.000145207202169461	BP secondary alcohol metabolic process
GO:0033177	5.22908801043171e-06	0.999999513194525	9	24	proton-transporting two-sector ATPase complex, proton-transporting domain	CC	0.000145207202169461	CC proton-transporting two-sector ATPase complex, proton-transporting domain
GO:1905368	5.25333259311652e-06	0.999998615640208	21	93	peptidase complex	CC	0.000145681434679781	CC peptidase complex
GO:0002791	5.26634516578825e-06	0.999997738413558	48	355	regulation of peptide secretion	BP	0.000145843321777899	BP regulation of peptide secretion
GO:0017038	5.27495737287632e-06	0.99999823737456	29	141	protein import	BP	0.000145883072814227	BP protein import
GO:0000302	5.38375712158289e-06	0.999998358916647	25	128	response to reactive oxygen species	BP	0.00014868971604676	BP response to reactive oxygen species
GO:0051174	5.40151218615485e-06	0.999996733668522	142	1281	regulation of phosphorus metabolic process	BP	0.000148977663782862	BP regulation of phosphorus metabolic process
GO:0090092	5.55583799414028e-06	0.999997793078544	38	238	regulation of transmembrane receptor protein serine/threonine kinase signaling pathway	BP	0.000153026448383319	BP regulation of transmembrane receptor protein serine/threonine kinase signaling pathway
GO:0046496	5.60494571434106e-06	0.999998276900667	25	137	nicotinamide nucleotide metabolic process	BP	0.000154170137395684	BP nicotinamide nucleotide metabolic process
GO:0072522	5.61303180907908e-06	0.999998076152505	29	186	purine-containing compound biosynthetic process	BP	0.000154183915652906	BP purine-containing compound biosynthetic process
GO:0045833	5.63520245872466e-06	0.999998771690027	17	67	negative regulation of lipid metabolic process	BP	0.000154584022103234	BP negative regulation of lipid metabolic process
GO:0052548	5.7077337404523e-06	0.999997882216613	33	221	regulation of endopeptidase activity	BP	0.000156362673506973	BP regulation of endopeptidase activity
GO:0010810	5.75268984625132e-06	0.999997963568771	31	174	regulation of cell-substrate adhesion	BP	0.000157382135268843	BP regulation of cell-substrate adhesion
GO:0009156	5.92129063269063e-06	0.999998535493957	19	91	ribonucleoside monophosphate biosynthetic process	BP	0.000161776982111159	BP ribonucleoside monophosphate biosynthetic process
GO:0006626	5.97643262882997e-06	0.999999451979052	9	22	protein targeting to mitochondrion	BP	0.000163064357109029	BP protein targeting to mitochondrion
GO:0006486	6.08181614691188e-06	0.999997448142298	43	268	protein glycosylation	BP	0.000165495417427413	BP protein glycosylation
GO:0043413	6.08181614691188e-06	0.999997448142298	43	268	macromolecule glycosylation	BP	0.000165495417427413	BP macromolecule glycosylation
GO:0032774	6.16973362949054e-06	0.99999700821524	67	523	RNA biosynthetic process	BP	0.000167663336212104	BP RNA biosynthetic process
GO:0016684	6.21759963184445e-06	0.999998589558282	17	86	oxidoreductase activity, acting on peroxide as acceptor	MF	0.000168738514975303	MF oxidoreductase activity, acting on peroxide as acceptor
GO:0006414	6.34445562322348e-06	0.99999865764827	16	71	translational elongation	BP	0.000171951665937685	BP translational elongation
GO:0042326	6.37468535019636e-06	0.999997282312294	47	304	negative regulation of phosphorylation	BP	0.000172540917594463	BP negative regulation of phosphorylation
GO:0000956	6.40225207657675e-06	0.999997814926684	29	159	nuclear-transcribed mRNA catabolic process	BP	0.000173056619628425	BP nuclear-transcribed mRNA catabolic process
GO:0016282	6.47249741702631e-06	0.99999926859882	10	28	eukaryotic 43S preinitiation complex	CC	0.000174723047803312	CC eukaryotic 43S preinitiation complex
GO:0009891	6.67421042723971e-06	0.999995631965844	184	2103	positive regulation of biosynthetic process	BP	0.00017992927765849	BP positive regulation of biosynthetic process
GO:0031386	6.74713420347565e-06	0.999999742398189	6	11	protein tag	MF	0.000181487198565303	MF protein tag
GO:0019362	6.74985596080922e-06	0.999997900148465	25	138	pyridine nucleotide metabolic process	BP	0.000181487198565303	BP pyridine nucleotide metabolic process
GO:0006633	6.77848178681794e-06	0.999998033577254	23	112	fatty acid biosynthetic process	BP	0.000181842625033916	BP fatty acid biosynthetic process
GO:0001101	6.78096668351005e-06	0.999997024097035	46	364	response to acid chemical	BP	0.000181842625033916	BP response to acid chemical
GO:0008238	6.97851785911365e-06	0.999997767363566	26	143	exopeptidase activity	MF	0.000186893718738081	MF exopeptidase activity
GO:0002237	7.08626742099776e-06	0.99999779597351	25	133	response to molecule of bacterial origin	BP	0.000189529681403449	BP response to molecule of bacterial origin
GO:1901137	7.30978168350925e-06	0.999996487270173	57	522	carbohydrate derivative biosynthetic process	BP	0.000195250896558072	BP carbohydrate derivative biosynthetic process
GO:0042470	7.41727783827726e-06	0.999997903162559	22	108	melanosome	CC	0.000197862213410317	CC melanosome
GO:0006779	7.54651065220756e-06	0.999999286834684	9	22	porphyrin-containing compound biosynthetic process	BP	0.000200782620454742	BP porphyrin-containing compound biosynthetic process
GO:0033014	7.54651065220756e-06	0.999999286834684	9	22	tetrapyrrole biosynthetic process	BP	0.000200782620454742	BP tetrapyrrole biosynthetic process
GO:0006692	7.7508511170738e-06	0.999998805418202	12	43	prostanoid metabolic process	BP	0.00020544475452629	BP prostanoid metabolic process
GO:0006693	7.7508511170738e-06	0.999998805418202	12	43	prostaglandin metabolic process	BP	0.00020544475452629	BP prostaglandin metabolic process
GO:0044437	7.75206015258842e-06	0.999996236528241	60	415	NA	NA	0.00020544475452629	none
GO:0050708	7.76688933482713e-06	0.999996615676514	44	321	regulation of protein secretion	BP	0.000205549938610746	BP regulation of protein secretion
GO:0046165	7.77625339654959e-06	0.999997594092563	24	159	alcohol biosynthetic process	BP	0.000205549938610746	BP alcohol biosynthetic process
GO:0098754	8.08463742688359e-06	0.999998748552962	12	43	detoxification	BP	0.000213423928540601	BP detoxification
GO:0098573	8.10746488833523e-06	0.999998266883214	16	66	intrinsic component of mitochondrial membrane	CC	0.000213748947840714	CC intrinsic component of mitochondrial membrane
GO:0090288	8.12054146180815e-06	0.999997193236013	29	158	negative regulation of cellular response to growth factor stimulus	BP	0.00021381638121007	BP negative regulation of cellular response to growth factor stimulus
GO:0046189	8.21787465639434e-06	0.999998670284855	12	56	phenol-containing compound biosynthetic process	BP	0.000216099273144279	BP phenol-containing compound biosynthetic process
GO:1990748	8.41904724263104e-06	0.999998822946106	11	39	cellular detoxification	BP	0.000221103324678245	BP cellular detoxification
GO:0032549	8.73217775814125e-06	0.999995720197213	60	485	ribonucleoside binding	MF	0.000229030938438371	MF ribonucleoside binding
GO:0002253	8.90535212039303e-06	0.999996755876005	31	188	activation of immune response	BP	0.000233272026483543	BP activation of immune response
GO:0030008	8.99183468877869e-06	0.999999301080967	8	18	TRAPP complex	CC	0.000235234264760366	CC TRAPP complex
GO:0048468	9.04495250864697e-06	0.999994721477628	102	896	cell development	BP	0.000236319729618595	BP cell development
GO:0005774	9.11442245136474e-06	0.999995908690293	52	343	vacuolar membrane	CC	0.000237829095210386	CC vacuolar membrane
GO:0048770	9.41041142905771e-06	0.999997289689016	22	111	pigment granule	CC	0.000245237734767251	CC pigment granule
GO:0042719	9.57548884067348e-06	0.999999926012176	4	5	mitochondrial intermembrane space protein transporter complex	CC	0.000249220181388438	CC mitochondrial intermembrane space protein transporter complex
GO:0015077	9.72455054382419e-06	0.999995465755074	51	480	monovalent inorganic cation transmembrane transporter activity	MF	0.000252776136706284	MF monovalent inorganic cation transmembrane transporter activity
GO:0018958	9.9612786489363e-06	0.999996987233728	23	135	phenol-containing compound metabolic process	BP	0.000258598864747035	BP phenol-containing compound metabolic process
GO:0009991	1.02377547594974e-05	0.999995123421733	55	405	response to extracellular stimulus	BP	0.000265324737085566	BP response to extracellular stimulus
GO:0022414	1.0246466208106e-05	0.999993227978751	169	1854	reproductive process	BP	0.000265324737085566	BP reproductive process
GO:0000272	1.0666230205676e-05	0.999997888121008	14	72	polysaccharide catabolic process	BP	0.00027575937511502	BP polysaccharide catabolic process
GO:0008237	1.06765694994599e-05	0.999995712854229	36	248	metallopeptidase activity	MF	0.00027575937511502	MF metallopeptidase activity
GO:0003924	1.07593412485953e-05	0.999995122478745	48	356	GTPase activity	MF	0.000277544580660148	MF GTPase activity
GO:0014070	1.08023540340168e-05	0.999994341608409	72	636	response to organic cyclic compound	BP	0.000278300951139999	BP response to organic cyclic compound
GO:0009890	1.09087460687756e-05	0.999992698010364	168	2151	negative regulation of biosynthetic process	BP	0.000280686178911395	BP negative regulation of biosynthetic process
GO:0071011	1.10304132819989e-05	0.999996870569787	21	116	precatalytic spliceosome	CC	0.000283457915022999	CC precatalytic spliceosome
GO:0019430	1.16507237721684e-05	0.999999550158607	6	10	removal of superoxide radicals	BP	0.000299020532975842	BP removal of superoxide radicals
GO:0006164	1.17403610615531e-05	0.999995987014466	27	173	purine nucleotide biosynthetic process	BP	0.000300941134045638	BP purine nucleotide biosynthetic process
GO:0097250	1.18900864591809e-05	1	4	4	mitochondrial respirasome assembly	BP	0.000304395198307014	BP mitochondrial respirasome assembly
GO:0050790	1.21209371344028e-05	0.999991581097754	204	3738	regulation of catalytic activity	BP	0.000309914829095605	BP regulation of catalytic activity
GO:0005253	1.22127101882773e-05	0.999996608131561	20	122	anion channel activity	MF	0.000311869045222504	MF anion channel activity
GO:0001882	1.27742321064942e-05	0.999993561936569	60	490	nucleoside binding	MF	0.000325418191000615	MF nucleoside binding
GO:0044092	1.2775309510429e-05	0.999992867388991	83	731	negative regulation of molecular function	BP	0.000325418191000615	BP negative regulation of molecular function
GO:0044430	1.28714009650051e-05	0.999991571462913	159	1479	NA	NA	0.000327455528680423	none
GO:0042721	1.30954308864862e-05	1	4	4	TIM22 mitochondrial import inner membrane insertion complex	CC	0.000332738529537006	CC TIM22 mitochondrial import inner membrane insertion complex
GO:0006644	1.31767809354089e-05	0.999994055790041	47	316	phospholipid metabolic process	BP	0.000334381789359705	BP phospholipid metabolic process
GO:0008250	1.31930041357054e-05	0.999998916599916	8	18	oligosaccharyltransferase complex	CC	0.000334381789359705	CC oligosaccharyltransferase complex
GO:0031399	1.32766652052435e-05	0.999991456768821	144	1357	regulation of protein modification process	BP	0.000336083155201725	BP regulation of protein modification process
GO:0072330	1.3515536358464e-05	0.999995494021792	26	146	monocarboxylic acid biosynthetic process	BP	0.000341704362634946	BP monocarboxylic acid biosynthetic process
GO:0035239	1.36672423661062e-05	0.999993985890893	43	291	tube morphogenesis	BP	0.000345110603199802	BP tube morphogenesis
GO:0009165	1.40209144062472e-05	0.999993990551955	39	361	nucleotide biosynthetic process	BP	0.000353601894709412	BP nucleotide biosynthetic process
GO:0045735	1.52520075822189e-05	0.999999324727362	6	11	nutrient reservoir activity	MF	0.000384172934478021	MF nutrient reservoir activity
GO:0005254	1.57008023126981e-05	0.999995733135012	19	115	chloride channel activity	MF	0.000394987881943335	MF chloride channel activity
GO:1901293	1.579235991898e-05	0.999993193135039	39	363	nucleoside phosphate biosynthetic process	BP	0.00039680012369976	BP nucleoside phosphate biosynthetic process
GO:0072524	1.58222236073814e-05	0.999994787216089	25	147	pyridine-containing compound metabolic process	BP	0.000397059678107705	BP pyridine-containing compound metabolic process
GO:0031328	1.59881378408301e-05	0.999989044010037	179	2069	positive regulation of cellular biosynthetic process	BP	0.00040072857939649	BP positive regulation of cellular biosynthetic process
GO:0006820	1.60609724723792e-05	0.999991745931792	62	518	anion transport	BP	0.000402058358923709	BP anion transport
GO:0034719	1.62837088693523e-05	0.999998920681241	7	15	SMN-Sm protein complex	CC	0.00040713278005821	CC SMN-Sm protein complex
GO:0008146	1.64976892827369e-05	0.999996468218966	15	62	sulfotransferase activity	MF	0.000411976081142744	MF sulfotransferase activity
GO:0031667	1.66972978032154e-05	0.999991905198309	53	392	response to nutrient levels	BP	0.000416449045945963	BP response to nutrient levels
GO:0042391	1.67330750531078e-05	0.999992046387369	50	393	regulation of membrane potential	BP	0.000416829922309464	BP regulation of membrane potential
GO:0040012	1.70184045364547e-05	0.999989855165495	99	909	regulation of locomotion	BP	0.000423418738081414	BP regulation of locomotion
GO:0032592	1.72381080059883e-05	0.999996286768718	15	63	integral component of mitochondrial membrane	CC	0.000428360661904307	CC integral component of mitochondrial membrane
GO:0048732	1.73131449972279e-05	0.999992522706407	39	342	gland development	BP	0.000429699997995912	BP gland development
GO:0005976	1.74090971595498e-05	0.999994876410699	21	123	polysaccharide metabolic process	BP	0.000431554534100207	BP polysaccharide metabolic process
GO:0042325	1.74477300992851e-05	0.999989016067315	121	1094	regulation of phosphorylation	BP	0.00043198539552761	BP regulation of phosphorylation
GO:0022890	1.75999701418001e-05	0.999990570047047	69	683	inorganic cation transmembrane transporter activity	MF	0.000435043129856203	MF inorganic cation transmembrane transporter activity
GO:0009152	1.7615918107001e-05	0.999993968807993	26	169	purine ribonucleotide biosynthetic process	BP	0.000435043129856203	BP purine ribonucleotide biosynthetic process
GO:0042445	1.76354375461953e-05	0.99999399211212	26	157	hormone metabolic process	BP	0.000435043129856203	BP hormone metabolic process
GO:0016782	1.81698025633753e-05	0.999995122031304	19	90	transferase activity, transferring sulfur-containing groups	MF	0.000447681911158461	MF transferase activity, transferring sulfur-containing groups
GO:0022613	1.82528251100026e-05	0.999993584446115	26	276	ribonucleoprotein complex biogenesis	BP	0.000449183021805112	BP ribonucleoprotein complex biogenesis
GO:1901193	1.87227151502989e-05	1	3	3	regulation of formation of translation preinitiation complex	BP	0.000459079168709439	BP regulation of formation of translation preinitiation complex
GO:1901194	1.87227151502989e-05	1	3	3	negative regulation of formation of translation preinitiation complex	BP	0.000459079168709439	BP negative regulation of formation of translation preinitiation complex
GO:1904689	1.87227151502989e-05	1	3	3	negative regulation of cytoplasmic translational initiation	BP	0.000459079168709439	BP negative regulation of cytoplasmic translational initiation
GO:0034707	1.91498143158878e-05	0.99999544770305	16	88	chloride channel complex	CC	0.000468193789625256	CC chloride channel complex
GO:0031305	1.9202665762628e-05	0.999997401561271	10	34	integral component of mitochondrial inner membrane	CC	0.000468193789625256	CC integral component of mitochondrial inner membrane
GO:0005499	1.92556701985888e-05	0.999999821495031	4	5	vitamin D binding	MF	0.000468193789625256	MF vitamin D binding
GO:0010164	1.92556701985888e-05	0.999999821495031	4	5	response to cesium ion	BP	0.000468193789625256	BP response to cesium ion
GO:0036378	1.92556701985888e-05	0.999999821495031	4	5	calcitriol biosynthetic process from calciol	BP	0.000468193789625256	BP calcitriol biosynthetic process from calciol
GO:0042368	1.92556701985888e-05	0.999999821495031	4	5	vitamin D biosynthetic process	BP	0.000468193789625256	BP vitamin D biosynthetic process
GO:1902271	1.92556701985888e-05	0.999999821495031	4	5	D3 vitamins binding	MF	0.000468193789625256	MF D3 vitamins binding
GO:0007593	1.93156969041444e-05	1	3	3	chitin-based cuticle sclerotization	BP	0.00046909219948691	BP chitin-based cuticle sclerotization
GO:0030308	1.952758727492e-05	0.999993178527692	27	154	negative regulation of cell growth	BP	0.000473672155772433	BP negative regulation of cell growth
GO:0000303	1.98865030348797e-05	0.999999255506922	6	9	response to superoxide	BP	0.000481803274362336	BP response to superoxide
GO:0016810	1.99583829830841e-05	0.999992969641313	27	170	hydrolase activity, acting on carbon-nitrogen (but not peptide) bonds	MF	0.000482969108210893	MF hydrolase activity, acting on carbon-nitrogen (but not peptide) bonds
GO:0006032	2.02211731845992e-05	0.999997087386731	10	47	chitin catabolic process	BP	0.000488746477197799	BP chitin catabolic process
GO:0031400	2.08964719014619e-05	0.999989390102407	58	416	negative regulation of protein modification process	BP	0.00050400831452281	BP negative regulation of protein modification process
GO:1904951	2.09067672538133e-05	0.999990323710128	46	341	positive regulation of establishment of protein localization	BP	0.00050400831452281	BP positive regulation of establishment of protein localization
GO:0002764	2.09269945125819e-05	0.999992663062271	27	153	immune response-regulating signaling pathway	BP	0.00050400831452281	BP immune response-regulating signaling pathway
GO:0070071	2.11911359244954e-05	0.999998592861523	7	14	proton-transporting two-sector ATPase complex assembly	BP	0.000509765940754104	BP proton-transporting two-sector ATPase complex assembly
GO:0015399	2.15186948083515e-05	0.999992421360215	27	159	primary active transmembrane transporter activity	MF	0.000516423269621442	MF primary active transmembrane transporter activity
GO:0015405	2.15186948083515e-05	0.999992421360215	27	159	NA	NA	0.000516423269621442	none
GO:0070180	2.16498886466631e-05	0.999998775619323	6	15	large ribosomal subunit rRNA binding	MF	0.000518959064293303	MF large ribosomal subunit rRNA binding
GO:0055072	2.19791560998205e-05	0.99999559817755	14	49	iron ion homeostasis	BP	0.000526231220307482	BP iron ion homeostasis
GO:0008380	2.22713367005636e-05	0.999988622042324	58	461	RNA splicing	BP	0.000532599366014538	BP RNA splicing
GO:0000154	2.34335584754835e-05	0.999996796568893	10	32	rRNA modification	BP	0.00055973436325635	BP rRNA modification
GO:0001889	2.38442982751373e-05	0.999992888354716	21	111	liver development	BP	0.000568876820467976	BP liver development
GO:0032270	2.4433762787823e-05	0.99998435033273	126	1204	positive regulation of cellular protein metabolic process	BP	0.000582256853678872	BP positive regulation of cellular protein metabolic process
GO:0019900	2.48909786812258e-05	0.999985862788633	80	660	kinase binding	MF	0.000592457756034281	MF kinase binding
GO:0010557	2.55742379594267e-05	0.999982400917256	170	1971	positive regulation of macromolecule biosynthetic process	BP	0.00060800881286698	BP positive regulation of macromolecule biosynthetic process
GO:0007275	2.58523259573982e-05	0.999983532232134	120	1409	multicellular organism development	BP	0.000613574416595167	BP multicellular organism development
GO:0051092	2.58687103370915e-05	0.999993452740184	17	82	positive regulation of NF-kappaB transcription factor activity	BP	0.000613574416595167	BP positive regulation of NF-kappaB transcription factor activity
GO:0006874	2.61504363397633e-05	0.999988675403735	38	290	cellular calcium ion homeostasis	BP	0.000619472656991	BP cellular calcium ion homeostasis
GO:0071229	2.61783348430791e-05	0.999990417467445	28	179	cellular response to acid chemical	BP	0.000619472656991	BP cellular response to acid chemical
GO:0098554	2.68269104253652e-05	0.999998596415375	6	12	cytoplasmic side of endoplasmic reticulum membrane	CC	0.000634082102577208	CC cytoplasmic side of endoplasmic reticulum membrane
GO:0002757	2.74280902391261e-05	0.999990451712136	26	146	immune response-activating signal transduction	BP	0.000647538664681435	BP immune response-activating signal transduction
GO:1902531	2.75499166479665e-05	0.999981862776805	139	1275	regulation of intracellular signal transduction	BP	0.000649660273437604	BP regulation of intracellular signal transduction
GO:0007567	2.76069547381445e-05	0.999997834447596	7	18	parturition	BP	0.000650250948971336	BP parturition
GO:2000026	2.77461627725173e-05	0.999980213366147	205	2285	regulation of multicellular organismal development	BP	0.000652773438283518	BP regulation of multicellular organismal development
GO:0070062	2.79878584142714e-05	0.999984426359296	73	653	extracellular exosome	CC	0.000657698494782537	CC extracellular exosome
GO:0009124	2.83900242974229e-05	0.999991968758725	19	109	nucleoside monophosphate biosynthetic process	BP	0.000666378780477731	BP nucleoside monophosphate biosynthetic process
GO:0001558	2.85722457607642e-05	0.999985549707551	55	433	regulation of cell growth	BP	0.000669882398591758	BP regulation of cell growth
GO:0019899	2.90848530691998e-05	0.999978587426661	240	4307	enzyme binding	MF	0.000681114986564084	MF enzyme binding
GO:0060055	2.98896517510685e-05	0.999998502406557	6	11	angiogenesis involved in wound healing	BP	0.000699156445505143	BP angiogenesis involved in wound healing
GO:0016323	3.0063542874157e-05	0.999987293321466	36	246	basolateral plasma membrane	CC	0.000702415673566654	CC basolateral plasma membrane
GO:0001932	3.06445219255245e-05	0.999981085325323	105	914	regulation of protein phosphorylation	BP	0.00071516784980498	BP regulation of protein phosphorylation
GO:0055074	3.17142198206722e-05	0.999985965326041	39	301	calcium ion homeostasis	BP	0.000739283195292205	BP calcium ion homeostasis
GO:0016459	3.21145509579996e-05	0.999991798461493	17	76	myosin complex	CC	0.000747757705983114	CC myosin complex
GO:1903533	3.25681506461338e-05	0.999989161221942	24	125	regulation of protein targeting	BP	0.000757451714169293	BP regulation of protein targeting
GO:0098656	3.26381394837978e-05	0.999987182707075	31	203	anion transmembrane transport	BP	0.000758211955756751	BP anion transmembrane transport
GO:0050662	3.29141343246363e-05	0.999984690924221	44	320	coenzyme binding	MF	0.00076375069453982	MF coenzyme binding
GO:0010565	3.32099223940753e-05	0.999989884004225	21	108	regulation of cellular ketone metabolic process	BP	0.000769735567279781	BP regulation of cellular ketone metabolic process
GO:0031012	3.38657519921495e-05	0.999986009795806	34	227	extracellular matrix	CC	0.000784042301531235	CC extracellular matrix
GO:0016853	3.39295871765721e-05	0.999987099144509	29	195	isomerase activity	MF	0.000784626528484848	MF isomerase activity
GO:0046883	3.43459572383255e-05	0.999986256984731	32	207	regulation of hormone secretion	BP	0.000791765992305468	BP regulation of hormone secretion
GO:0045986	3.43945739628146e-05	0.999998231289187	6	11	negative regulation of smooth muscle contraction	BP	0.000791765992305468	BP negative regulation of smooth muscle contraction
GO:0008121	3.4433076066219e-05	0.99999822894174	6	11	ubiquinol-cytochrome-c reductase activity	MF	0.000791765992305468	MF ubiquinol-cytochrome-c reductase activity
GO:0016679	3.4433076066219e-05	0.99999822894174	6	11	oxidoreductase activity, acting on diphenols and related substances as donors	MF	0.000791765992305468	MF oxidoreductase activity, acting on diphenols and related substances as donors
GO:0016681	3.4433076066219e-05	0.99999822894174	6	11	oxidoreductase activity, acting on diphenols and related substances as donors, cytochrome as acceptor	MF	0.000791765992305468	MF oxidoreductase activity, acting on diphenols and related substances as donors, cytochrome as acceptor
GO:0051131	3.47864488905996e-05	0.999997392753449	7	15	chaperone-mediated protein complex assembly	BP	0.000798987736270304	BP chaperone-mediated protein complex assembly
GO:0006026	3.52897728852433e-05	0.999991593191112	15	87	aminoglycan catabolic process	BP	0.000809633423745306	BP aminoglycan catabolic process
GO:0005751	3.5639777110492e-05	0.99999864052891	5	10	mitochondrial respiratory chain complex IV	CC	0.000816741543771106	CC mitochondrial respiratory chain complex IV
GO:0044724	3.59164009506756e-05	0.999989819573424	19	92	NA	NA	0.000822153921311242	none
GO:0009108	3.64021678380112e-05	0.999987318551956	25	154	coenzyme biosynthetic process	BP	0.000832336181825933	BP coenzyme biosynthetic process
GO:0042593	3.70333271103014e-05	0.99998622191879	28	168	glucose homeostasis	BP	0.000845816224911344	BP glucose homeostasis
GO:0031300	3.73911316681645e-05	0.999984292379267	35	223	intrinsic component of organelle membrane	CC	0.000853029779370123	CC intrinsic component of organelle membrane
GO:0044243	3.78661428695911e-05	0.999995222532725	9	28	NA	NA	0.000862898078598855	none
GO:0007154	3.82130796675358e-05	0.999977419312744	86	755	cell communication	BP	0.000869828970215005	BP cell communication
GO:0009185	3.85954075499874e-05	0.999991060583773	15	63	ribonucleoside diphosphate metabolic process	BP	0.000877549048398874	BP ribonucleoside diphosphate metabolic process
GO:0016310	3.92068811412725e-05	0.9999756655403	103	875	phosphorylation	BP	0.000890456170903515	BP phosphorylation
GO:0048660	3.94005209318977e-05	0.999989622503159	17	86	regulation of smooth muscle cell proliferation	BP	0.000893214073051457	BP regulation of smooth muscle cell proliferation
GO:0098655	3.94161963657774e-05	0.99998042909891	50	442	cation transmembrane transport	BP	0.000893214073051457	BP cation transmembrane transport
GO:0005784	3.966095314508e-05	0.999999555416431	4	5	Sec61 translocon complex	CC	0.000897759682160402	CC Sec61 translocon complex
GO:0050832	3.97280186822562e-05	0.999993542465426	11	35	defense response to fungus	BP	0.000898277459125942	BP defense response to fungus
GO:0016757	3.98906101913458e-05	0.999981862097893	41	279	transferase activity, transferring glycosyl groups	MF	0.000900951592621651	MF transferase activity, transferring glycosyl groups
GO:0048821	4.00614377636764e-05	0.99999774288947	6	12	erythrocyte development	BP	0.00090380559980272	BP erythrocyte development
GO:0042578	4.06875273855758e-05	0.999980207986681	48	357	phosphoric ester hydrolase activity	MF	0.00091691282612705	MF phosphoric ester hydrolase activity
GO:0050865	4.0780167627492e-05	0.999980109050745	47	478	regulation of cell activation	BP	0.000917982798852747	BP regulation of cell activation
GO:0030155	4.10728407371682e-05	0.999976392197624	76	789	regulation of cell adhesion	BP	0.000923548267327897	BP regulation of cell adhesion
GO:0033290	4.11938749866219e-05	0.999994794223097	9	27	eukaryotic 48S preinitiation complex	CC	0.000925246294865262	CC eukaryotic 48S preinitiation complex
GO:0009260	4.16264299861262e-05	0.999984598434282	27	184	ribonucleotide biosynthetic process	BP	0.000933929848044137	BP ribonucleotide biosynthetic process
GO:0000166	4.21018275195215e-05	0.999968333929131	269	3073	nucleotide binding	MF	0.000942515251089553	MF nucleotide binding
GO:1901265	4.21018275195215e-05	0.999968333929131	269	3073	nucleoside phosphate binding	MF	0.000942515251089553	MF nucleoside phosphate binding
GO:0032355	4.24151159023849e-05	0.999988190548496	18	96	response to estradiol	BP	0.000948484115454101	BP response to estradiol
GO:0006940	4.2626776802717e-05	0.999994588508943	9	27	regulation of smooth muscle contraction	BP	0.000951221284544358	BP regulation of smooth muscle contraction
GO:1990823	4.26779067990581e-05	0.999988804782828	17	78	response to leukemia inhibitory factor	BP	0.000951221284544358	BP response to leukemia inhibitory factor
GO:1990830	4.26779067990581e-05	0.999988804782828	17	78	cellular response to leukemia inhibitory factor	BP	0.000951221284544358	BP cellular response to leukemia inhibitory factor
GO:0019840	4.32804755273173e-05	0.999998593688962	5	8	isoprenoid binding	MF	0.000963594990190339	MF isoprenoid binding
GO:0001963	4.37313101881366e-05	0.99999764845545	6	11	synaptic transmission, dopaminergic	BP	0.000972567113998087	BP synaptic transmission, dopaminergic
GO:0045935	4.38785628177369e-05	0.999967718245632	224	4391	positive regulation of nucleobase-containing compound metabolic process	BP	0.000974775460542226	BP positive regulation of nucleobase-containing compound metabolic process
GO:0042277	4.40433554957046e-05	0.999982052752445	32	225	peptide binding	MF	0.000977368217424877	MF peptide binding
GO:0051128	4.42234050739433e-05	0.999965919997436	309	5059	regulation of cellular component organization	BP	0.000980293516835382	BP regulation of cellular component organization
GO:0009132	4.44394374904072e-05	0.999988739320309	16	81	nucleoside diphosphate metabolic process	BP	0.000984009200291402	BP nucleoside diphosphate metabolic process
GO:0043230	4.47027963935118e-05	0.999974421803841	75	677	extracellular organelle	CC	0.000988763593352464	CC extracellular organelle
GO:0043062	4.52954650554057e-05	0.999980385632153	36	262	extracellular structure organization	BP	0.00100078360671873	BP extracellular structure organization
GO:0015108	4.60567149287478e-05	0.999985375591332	21	135	chloride transmembrane transporter activity	MF	0.00101649820234165	MF chloride transmembrane transporter activity
GO:0010563	4.62094136606598e-05	0.999976135284911	56	402	negative regulation of phosphorus metabolic process	BP	0.00101662501740849	BP negative regulation of phosphorus metabolic process
GO:0045936	4.62094136606598e-05	0.999976135284911	56	402	negative regulation of phosphate metabolic process	BP	0.00101662501740849	BP negative regulation of phosphate metabolic process
GO:0090276	4.62125014062796e-05	0.999982192281838	29	181	regulation of peptide hormone secretion	BP	0.00101662501740849	BP regulation of peptide hormone secretion
GO:1901136	4.64733258068127e-05	0.999982250246718	28	208	carbohydrate derivative catabolic process	BP	0.00102125761478387	BP carbohydrate derivative catabolic process
GO:0019509	4.66332903509121e-05	0.999998262114116	5	9	L-methionine salvage from methylthioadenosine	BP	0.00102366619110474	BP L-methionine salvage from methylthioadenosine
GO:0001933	4.69616453916646e-05	0.999978291134738	42	278	negative regulation of protein phosphorylation	BP	0.00102976199123664	BP negative regulation of protein phosphorylation
GO:0098661	4.72480804864395e-05	0.999986658255276	18	102	inorganic anion transmembrane transport	BP	0.0010349264353964	BP inorganic anion transmembrane transport
GO:0071495	4.73234520350633e-05	0.99997359110926	69	574	cellular response to endogenous stimulus	BP	0.00103546158182641	BP cellular response to endogenous stimulus
GO:0009725	4.83679080694291e-05	0.99997441039547	59	485	response to hormone	BP	0.00105717684658848	BP response to hormone
GO:0009066	4.87048540780829e-05	0.999988319962456	15	70	aspartate family amino acid metabolic process	BP	0.00106339803313125	BP aspartate family amino acid metabolic process
GO:0033218	4.88978992339719e-05	0.99997844317114	37	277	amide binding	MF	0.00106631675311998	MF amide binding
GO:0030335	4.89434511074402e-05	0.999975405476359	51	373	positive regulation of cell migration	BP	0.00106631675311998	BP positive regulation of cell migration
GO:0001895	4.96119078447673e-05	0.999995816548532	7	17	retina homeostasis	BP	0.00107972296655309	BP retina homeostasis
GO:0051241	4.96914168260028e-05	0.999968686478281	104	1061	negative regulation of multicellular organismal process	BP	0.00108029671638734	BP negative regulation of multicellular organismal process
GO:2000147	5.05579424127114e-05	0.999974444926273	52	384	positive regulation of cell motility	BP	0.00109692163713083	BP positive regulation of cell motility
GO:0044270	5.05640563778025e-05	0.99996747915874	108	2781	cellular nitrogen compound catabolic process	BP	0.00109692163713083	BP cellular nitrogen compound catabolic process
GO:0046486	5.08649844556465e-05	0.999975512908711	46	317	glycerolipid metabolic process	BP	0.00110227349576751	BP glycerolipid metabolic process
GO:0042776	5.15937762645178e-05	0.999997868654834	5	10	mitochondrial ATP synthesis coupled proton transport	BP	0.00111509780282251	BP mitochondrial ATP synthesis coupled proton transport
GO:0016054	5.16213426701421e-05	0.999976993938459	38	265	organic acid catabolic process	BP	0.00111509780282251	BP organic acid catabolic process
GO:0046395	5.16213426701421e-05	0.999976993938459	38	265	carboxylic acid catabolic process	BP	0.00111509780282251	BP carboxylic acid catabolic process
GO:0010558	5.18261883132919e-05	0.999964141901924	158	2081	negative regulation of macromolecule biosynthetic process	BP	0.00111833432042918	BP negative regulation of macromolecule biosynthetic process
GO:0019221	5.19954383369918e-05	0.999982479653743	23	132	cytokine-mediated signaling pathway	BP	0.00112079668618879	BP cytokine-mediated signaling pathway
GO:1903561	5.29051812717554e-05	0.999969680480873	74	670	extracellular vesicle	CC	0.00113919874969383	CC extracellular vesicle
GO:1901072	5.317397603439e-05	0.999991322157418	10	50	glucosamine-containing compound catabolic process	BP	0.00114377503793761	BP glucosamine-containing compound catabolic process
GO:0071417	5.37292337184742e-05	0.999973301928745	49	383	cellular response to organonitrogen compound	BP	0.00115449697018544	BP cellular response to organonitrogen compound
GO:0000428	5.44922794653466e-05	0.999987649330689	14	62	DNA-directed RNA polymerase complex	CC	0.00116965635131162	CC DNA-directed RNA polymerase complex
GO:0019842	5.46479097787543e-05	0.999976997417935	33	259	vitamin binding	MF	0.00117175955914846	MF vitamin binding
GO:0071230	5.47931577783125e-05	0.999985841947835	16	82	cellular response to amino acid stimulus	BP	0.00117363595169627	BP cellular response to amino acid stimulus
GO:0031301	5.55018809573524e-05	0.999976877355062	33	209	integral component of organelle membrane	CC	0.00118756498338958	CC integral component of organelle membrane
GO:0099078	5.63739215507932e-05	0.999998414885984	5	7	BORC complex	CC	0.00120495552404098	CC BORC complex
GO:0070498	5.6665007081262e-05	0.999991433391779	10	31	interleukin-1-mediated signaling pathway	BP	0.00120990504090421	BP interleukin-1-mediated signaling pathway
GO:0032994	5.68061017095988e-05	0.999995102435657	7	17	protein-lipid complex	CC	0.00121164494171145	CC protein-lipid complex
GO:0033500	5.7880677035004e-05	0.999977855731903	28	171	carbohydrate homeostasis	BP	0.00123327098751628	BP carbohydrate homeostasis
GO:0048662	5.801867484063e-05	0.999990732709022	10	40	negative regulation of smooth muscle cell proliferation	BP	0.00123491686228847	BP negative regulation of smooth muscle cell proliferation
GO:0032103	5.83020430037313e-05	0.999973396451145	39	307	positive regulation of response to external stimulus	BP	0.00123965023863687	BP positive regulation of response to external stimulus
GO:0030198	5.87262582799114e-05	0.999974896656521	34	251	extracellular matrix organization	BP	0.0012473653626497	BP extracellular matrix organization
GO:0005861	5.89991978932997e-05	1	4	4	troponin complex	CC	0.00125185458828508	CC troponin complex
GO:0042887	5.98471072644243e-05	0.999985259913853	15	75	amide transmembrane transporter activity	MF	0.00126852153218347	MF amide transmembrane transporter activity
GO:0004784	6.01065711849225e-05	0.999996569830489	6	11	superoxide dismutase activity	MF	0.00127136969040158	MF superoxide dismutase activity
GO:0016721	6.01065711849225e-05	0.999996569830489	6	11	oxidoreductase activity, acting on superoxide radicals as acceptor	MF	0.00127136969040158	MF oxidoreductase activity, acting on superoxide radicals as acceptor
GO:0006879	6.09174674208491e-05	0.999990507729796	10	34	cellular iron ion homeostasis	BP	0.0012871822871763	BP cellular iron ion homeostasis
GO:0032496	6.12780363225384e-05	0.999979725664336	22	124	response to lipopolysaccharide	BP	0.00129345653616639	BP response to lipopolysaccharide
GO:0007369	6.17403703488029e-05	0.999980085328723	20	217	gastrulation	BP	0.00130186359759348	BP gastrulation
GO:0045595	6.25544992624987e-05	0.999955558887725	178	2060	regulation of cell differentiation	BP	0.00131766353006094	BP regulation of cell differentiation
GO:0000502	6.28948703065744e-05	0.999984798186329	15	62	proteasome complex	CC	0.00132346172745522	CC proteasome complex
GO:0040011	6.30374825348382e-05	0.999959497799971	111	1042	locomotion	BP	0.00132509090743088	BP locomotion
GO:0051254	6.37888807817496e-05	0.999955934988007	154	1836	positive regulation of RNA metabolic process	BP	0.00133950059881263	BP positive regulation of RNA metabolic process
GO:0031099	6.42926905129591e-05	0.999979130561687	21	131	regeneration	BP	0.00134773687946245	BP regeneration
GO:0051247	6.43137095035458e-05	0.999957054141203	131	1280	positive regulation of protein metabolic process	BP	0.00134773687946245	BP positive regulation of protein metabolic process
GO:0032102	6.58670790188254e-05	0.999972755945448	31	261	negative regulation of response to external stimulus	BP	0.00137854612847006	BP negative regulation of response to external stimulus
GO:0045017	6.59195570853004e-05	0.99997457122256	28	172	glycerolipid biosynthetic process	BP	0.00137854612847006	BP glycerolipid biosynthetic process
GO:0050994	6.66828105893158e-05	0.999984935912312	14	53	regulation of lipid catabolic process	BP	0.00139307450241421	BP regulation of lipid catabolic process
GO:0050796	6.77272986292655e-05	0.999975498123071	25	149	regulation of insulin secretion	BP	0.00141344229901137	BP regulation of insulin secretion
GO:0044107	7.07908760875582e-05	0.999998603948901	4	6	cellular alcohol metabolic process	BP	0.001474350551467	BP cellular alcohol metabolic process
GO:0044108	7.07908760875582e-05	0.999998603948901	4	6	cellular alcohol biosynthetic process	BP	0.001474350551467	BP cellular alcohol biosynthetic process
GO:0031327	7.41673161600167e-05	0.999947953985057	161	2124	negative regulation of cellular biosynthetic process	BP	0.00154309010807028	BP negative regulation of cellular biosynthetic process
GO:0006122	7.52973063066762e-05	0.999994803717364	6	14	mitochondrial electron transport, ubiquinol to cytochrome c	BP	0.00156426589001639	BP mitochondrial electron transport, ubiquinol to cytochrome c
GO:0060087	7.533902230167e-05	0.9999968837078	5	9	relaxation of vascular smooth muscle	BP	0.00156426589001639	BP relaxation of vascular smooth muscle
GO:0019369	7.5467096059822e-05	0.999984736837166	12	52	arachidonic acid metabolic process	BP	0.00156532618531429	BP arachidonic acid metabolic process
GO:0030193	7.55826155861756e-05	0.999985763223586	11	54	regulation of blood coagulation	BP	0.00156612418656493	BP regulation of blood coagulation
GO:0005214	7.64542756780587e-05	0.999994903591308	6	13	structural constituent of chitin-based cuticle	MF	0.00157775234691157	MF structural constituent of chitin-based cuticle
GO:0008010	7.64542756780587e-05	0.999994903591308	6	13	structural constituent of chitin-based larval cuticle	MF	0.00157775234691157	MF structural constituent of chitin-based larval cuticle
GO:0008011	7.64542756780587e-05	0.999994903591308	6	13	structural constituent of pupal chitin-based cuticle	MF	0.00157775234691157	MF structural constituent of pupal chitin-based cuticle
GO:0062129	7.64542756780587e-05	0.999994903591308	6	13	chitin-based extracellular matrix	CC	0.00157775234691157	CC chitin-based extracellular matrix
GO:0030574	7.73986356278209e-05	0.99999109158926	8	22	collagen catabolic process	BP	0.00159562075700478	BP collagen catabolic process
GO:0009086	7.82163740713813e-05	0.999990466723932	8	27	methionine biosynthetic process	BP	0.0016108452236565	BP methionine biosynthetic process
GO:0051272	7.8877356703296e-05	0.999957632779254	58	458	positive regulation of cellular component movement	BP	0.00162281379525091	BP positive regulation of cellular component movement
GO:1905369	7.89979590739393e-05	0.999980454269276	15	63	endopeptidase complex	CC	0.00162365168260462	CC endopeptidase complex
GO:0046390	7.9968116426517e-05	0.999969134861916	27	191	ribose phosphate biosynthetic process	BP	0.00164173419849264	BP ribose phosphate biosynthetic process
GO:1901699	8.00392871897578e-05	0.999958519656704	52	420	cellular response to nitrogen compound	BP	0.00164173419849264	BP cellular response to nitrogen compound
GO:1900046	8.11935025379507e-05	0.999984545680639	11	55	regulation of hemostasis	BP	0.00166373016742835	BP regulation of hemostasis
GO:0042775	8.17050234106048e-05	0.999998890259235	4	5	mitochondrial ATP synthesis coupled electron transport	BP	0.00167252569070228	BP mitochondrial ATP synthesis coupled electron transport
GO:0072507	8.22320887588307e-05	0.999960657634627	42	335	divalent inorganic cation homeostasis	BP	0.00168162139658023	BP divalent inorganic cation homeostasis
GO:0006487	8.27346517355136e-05	0.999978184984688	16	71	protein N-linked glycosylation	BP	0.00169019825711335	BP protein N-linked glycosylation
GO:0015672	8.42130121810951e-05	0.999960309872697	40	346	monovalent inorganic cation transport	BP	0.00171867258896096	BP monovalent inorganic cation transport
GO:0019674	8.58248738595878e-05	0.99998254945987	12	49	NAD metabolic process	BP	0.00174981164588149	BP NAD metabolic process
GO:0005746	8.59137910130158e-05	0.999996342759591	5	9	mitochondrial respirasome	CC	0.00174986936865889	CC mitochondrial respirasome
GO:0030490	8.64490054134657e-05	0.999982649561766	12	45	maturation of SSU-rRNA	BP	0.0017590079409805	BP maturation of SSU-rRNA
GO:0005665	8.96971573805363e-05	0.999990712741664	7	24	RNA polymerase II, core complex	CC	0.00182190699073719	CC RNA polymerase II, core complex
GO:0097305	8.97195305617125e-05	0.999964392235485	28	203	response to alcohol	BP	0.00182190699073719	BP response to alcohol
GO:0019901	9.0033327108896e-05	0.999948275841788	70	590	protein kinase binding	MF	0.00182645453108037	MF protein kinase binding
GO:0005687	9.08722083003272e-05	0.999995298065206	5	12	U4 snRNP	CC	0.00184059282734636	CC U4 snRNP
GO:0006123	9.094309401988e-05	0.999998083363545	4	6	mitochondrial electron transport, cytochrome c to oxygen	BP	0.00184059282734636	BP mitochondrial electron transport, cytochrome c to oxygen
GO:1902532	9.1001908372268e-05	0.999953258702225	50	385	negative regulation of intracellular signal transduction	BP	0.00184059282734636	BP negative regulation of intracellular signal transduction
GO:0071345	9.29340610939403e-05	0.99995784247617	37	255	cellular response to cytokine stimulus	BP	0.00187780383683551	BP cellular response to cytokine stimulus
GO:0050778	9.34621847460207e-05	0.999954328943274	44	324	positive regulation of immune response	BP	0.001886599631909	BP positive regulation of immune response
GO:0040008	9.35923149642071e-05	0.999942862538296	86	768	regulation of growth	BP	0.00188735216892603	BP regulation of growth
GO:0007526	9.41140054730622e-05	0.999984616325741	10	33	larval somatic muscle development	BP	0.00189599146605643	BP larval somatic muscle development
GO:0010543	9.55143625644472e-05	0.99998823157751	8	25	regulation of platelet activation	BP	0.00192229747311635	BP regulation of platelet activation
GO:0003254	9.58879886569402e-05	0.999984003757261	10	36	regulation of membrane depolarization	BP	0.00192790815571674	BP regulation of membrane depolarization
GO:0010951	9.65751522433434e-05	0.99997225903026	17	97	negative regulation of endopeptidase activity	BP	0.00193980545420004	BP negative regulation of endopeptidase activity
GO:0043102	9.82646912976378e-05	0.999995330463379	5	10	amino acid salvage	BP	0.00196790776355378	BP amino acid salvage
GO:0071265	9.82646912976378e-05	0.999995330463379	5	10	L-methionine biosynthetic process	BP	0.00196790776355378	BP L-methionine biosynthetic process
GO:0071267	9.82646912976378e-05	0.999995330463379	5	10	L-methionine salvage	BP	0.00196790776355378	BP L-methionine salvage
GO:0072503	9.91502932653299e-05	0.99995351986753	39	314	cellular divalent inorganic cation homeostasis	BP	0.00198368898740587	BP cellular divalent inorganic cation homeostasis
GO:0002097	9.93281403008578e-05	0.99998376709726	10	32	tRNA wobble base modification	BP	0.00198529312477437	BP tRNA wobble base modification
GO:0016811	0.000100014405396065	0.999967599007797	20	120	hydrolase activity, acting on carbon-nitrogen (but not peptide) bonds, in linear amides	MF	0.00199704599065403	MF hydrolase activity, acting on carbon-nitrogen (but not peptide) bonds, in linear amides
GO:0051050	0.000102812450209315	0.999937399354355	84	766	positive regulation of transport	BP	0.00205090154603017	BP positive regulation of transport
GO:0046933	0.000103779650390454	0.999992161088117	6	15	proton-transporting ATP synthase activity, rotational mechanism	MF	0.00206816564067329	MF proton-transporting ATP synthase activity, rotational mechanism
GO:0002224	0.000104612842056487	0.999976957351443	13	48	toll-like receptor signaling pathway	BP	0.00208272795345956	BP toll-like receptor signaling pathway
GO:0046474	0.000106725827928147	0.999960272262257	25	146	glycerophospholipid biosynthetic process	BP	0.00212271614901706	BP glycerophospholipid biosynthetic process
GO:0005685	0.000107180941352586	0.999986312354676	8	27	U1 snRNP	CC	0.00212968425696385	CC U1 snRNP
GO:0005681	0.000107763849345948	0.99994994431818	38	289	spliceosomal complex	CC	0.00213917555239754	CC spliceosomal complex
GO:0019773	0.000108007681633017	0.999994446983848	5	11	proteasome core complex, alpha-subunit complex	CC	0.00214192404346765	CC proteasome core complex, alpha-subunit complex
GO:0050818	0.000108599696452356	0.999978576606824	11	56	regulation of coagulation	BP	0.00215156533117645	BP regulation of coagulation
GO:0050776	0.000110030191157717	0.999937694592015	64	618	regulation of immune response	BP	0.00217778354008073	BP regulation of immune response
GO:0002793	0.000110330389807174	0.999954057207894	30	219	positive regulation of peptide secretion	BP	0.00218160100545762	BP positive regulation of peptide secretion
GO:0017169	0.000110858873874002	0.999995009314859	5	9	CDP-alcohol phosphatidyltransferase activity	MF	0.00218992063093958	MF CDP-alcohol phosphatidyltransferase activity
GO:0019210	0.000111456341144889	0.999976608831093	12	50	kinase inhibitor activity	MF	0.00219958548199238	MF kinase inhibitor activity
GO:0045932	0.000112416668104038	0.999991942839542	6	13	negative regulation of muscle contraction	BP	0.00221638565717826	BP negative regulation of muscle contraction
GO:0042475	0.00011394601987894	0.999980289680401	10	39	odontogenesis of dentin-containing tooth	BP	0.00224436118806126	BP odontogenesis of dentin-containing tooth
GO:0004175	0.0001142406125429	0.999935071554032	63	845	endopeptidase activity	MF	0.00224798541254552	MF endopeptidase activity
GO:0046903	0.000114655147921013	0.999934572032475	66	570	secretion	BP	0.00225396053364645	BP secretion
GO:0006766	0.000115962771146567	0.999962549012283	20	101	vitamin metabolic process	BP	0.00227746400878866	BP vitamin metabolic process
GO:0001676	0.000117731931392987	0.999964162732944	18	103	long-chain fatty acid metabolic process	BP	0.0023099777697155	BP long-chain fatty acid metabolic process
GO:1905114	0.000118799435470804	0.999942532551354	42	283	cell surface receptor signaling pathway involved in cell-cell signaling	BP	0.00232765367797168	BP cell surface receptor signaling pathway involved in cell-cell signaling
GO:0048678	0.000118861834886339	0.999972483622651	13	62	response to axon injury	BP	0.00232765367797168	BP response to axon injury
GO:1902680	0.000119123169506872	0.999917042754825	146	1763	positive regulation of RNA biosynthetic process	BP	0.00233052614683945	BP positive regulation of RNA biosynthetic process
GO:0005319	0.000119902291297453	0.999956054882197	24	140	lipid transporter activity	MF	0.00234351334154165	MF lipid transporter activity
GO:0051121	0.00012156852378506	0.999995759586868	4	10	hepoxilin metabolic process	BP	0.00237074444085797	BP hepoxilin metabolic process
GO:0051122	0.00012156852378506	0.999995759586868	4	10	hepoxilin biosynthetic process	BP	0.00237074444085797	BP hepoxilin biosynthetic process
GO:0042773	0.000121645419974166	0.999987203968877	7	21	ATP synthesis coupled electron transport	BP	0.00237074444085797	BP ATP synthesis coupled electron transport
GO:1901681	0.000122834188761969	0.999946181322393	33	236	sulfur compound binding	MF	0.0023916193055216	MF sulfur compound binding
GO:0000305	0.000123690238470211	0.999991908296052	6	11	response to oxygen radical	BP	0.00240598227500858	BP response to oxygen radical
GO:0009072	0.000125648861094911	0.999977730432953	10	42	aromatic amino acid family metabolic process	BP	0.00244174416775933	BP aromatic amino acid family metabolic process
GO:0034097	0.000127729404272482	0.99993713417414	43	321	response to cytokine	BP	0.00247980477616689	BP response to cytokine
GO:1902563	0.000129376582467605	0.999993973955903	5	9	regulation of neutrophil activation	BP	0.00250938720593416	BP regulation of neutrophil activation
GO:0071900	0.000130471983481509	0.99993597278816	43	300	regulation of protein serine/threonine kinase activity	BP	0.00252822117085665	BP regulation of protein serine/threonine kinase activity
GO:0030036	0.000130679708904153	0.999928831653274	57	424	actin cytoskeleton organization	BP	0.00252983470751879	BP actin cytoskeleton organization
GO:1902533	0.000131324106106764	0.999921825961314	75	648	positive regulation of intracellular signal transduction	BP	0.0025398906801448	BP positive regulation of intracellular signal transduction
GO:0044087	0.00013169878672677	0.999913113046618	114	990	regulation of cellular component biogenesis	BP	0.00254047250185347	BP regulation of cellular component biogenesis
GO:0045893	0.00013172912957906	0.999908239361935	145	1756	positive regulation of transcription, DNA-templated	BP	0.00254047250185347	BP positive regulation of transcription, DNA-templated
GO:1903508	0.00013172912957906	0.999908239361935	145	1756	positive regulation of nucleic acid-templated transcription	BP	0.00254047250185347	BP positive regulation of nucleic acid-templated transcription
GO:0015698	0.000134146695780886	0.999952546361663	22	144	inorganic anion transport	BP	0.0025832527629473	BP inorganic anion transport
GO:1902564	0.000134201550532413	0.99999686262354	4	6	negative regulation of neutrophil activation	BP	0.0025832527629473	BP negative regulation of neutrophil activation
GO:0006555	0.000134386592351071	0.999979021455777	9	34	methionine metabolic process	BP	0.00258436732518469	BP methionine metabolic process
GO:0023052	0.000134517765726139	0.999923451427202	64	564	signaling	BP	0.00258444482411647	BP signaling
GO:0055029	0.000134795000926456	0.999968574632324	13	59	nuclear DNA-directed RNA polymerase complex	CC	0.00258493894289928	CC nuclear DNA-directed RNA polymerase complex
GO:0031984	0.000134797819622829	0.999933893599383	43	286	organelle subcompartment	CC	0.00258493894289928	CC organelle subcompartment
GO:0008203	0.000135431952971318	0.999955857459063	20	98	cholesterol metabolic process	BP	0.00259465156272195	BP cholesterol metabolic process
GO:0031349	0.000135565681209925	0.999939782945177	34	219	positive regulation of defense response	BP	0.00259476798677414	BP positive regulation of defense response
GO:0016918	0.00013618939915961	0.999997878275822	4	5	retinal binding	MF	0.00260425391977178	MF retinal binding
GO:0019207	0.000136683923368537	0.999944958775319	28	167	kinase regulator activity	MF	0.00261125386307542	MF kinase regulator activity
GO:0001952	0.000140207792154839	0.999953962474738	20	103	regulation of cell-matrix adhesion	BP	0.00267605989777597	BP regulation of cell-matrix adhesion
GO:0006165	0.000142346488523889	0.999966772511836	13	57	nucleoside diphosphate phosphorylation	BP	0.00271192132267354	BP nucleoside diphosphate phosphorylation
GO:0009451	0.000142353522472213	0.999936371294717	33	313	RNA modification	BP	0.00271192132267354	BP RNA modification
GO:0006397	0.000143170444375138	0.99991766151451	66	564	mRNA processing	BP	0.00272493035843954	BP mRNA processing
GO:0071361	0.000144816013259462	0.999974296624288	10	38	cellular response to ethanol	BP	0.00275367175072506	BP cellular response to ethanol
GO:0090303	0.000147067710426291	0.999965125855272	13	63	positive regulation of wound healing	BP	0.00279387415872449	BP positive regulation of wound healing
GO:0000387	0.00014979496103128	0.999967337318724	12	52	spliceosomal snRNP assembly	BP	0.00284302723891954	BP spliceosomal snRNP assembly
GO:0010562	0.000152291617474168	0.999905784985025	85	755	positive regulation of phosphorus metabolic process	BP	0.00288502489133029	BP positive regulation of phosphorus metabolic process
GO:0045937	0.000152291617474168	0.999905784985025	85	755	positive regulation of phosphate metabolic process	BP	0.00288502489133029	BP positive regulation of phosphate metabolic process
GO:0070640	0.000155408008105752	0.999996221290525	4	6	vitamin D3 metabolic process	BP	0.0029413208387017	BP vitamin D3 metabolic process
GO:0042362	0.000158020148138147	0.99999614056388	4	6	fat-soluble vitamin biosynthetic process	BP	0.00298797725693405	BP fat-soluble vitamin biosynthetic process
GO:0042744	0.000160038302805894	0.999964147577412	12	61	hydrogen peroxide catabolic process	BP	0.00302332581889907	BP hydrogen peroxide catabolic process
GO:0034358	0.000160692347103736	0.999987209262429	6	14	plasma lipoprotein particle	CC	0.0030282622299387	CC plasma lipoprotein particle
GO:1990777	0.000160692347103736	0.999987209262429	6	14	lipoprotein particle	CC	0.0030282622299387	CC lipoprotein particle
GO:0032006	0.000160746541354054	0.999948762230962	19	91	regulation of TOR signaling	BP	0.0030282622299387	BP regulation of TOR signaling
GO:0045892	0.000161159124598177	0.999888569564042	134	1859	negative regulation of transcription, DNA-templated	BP	0.00303116936165689	BP negative regulation of transcription, DNA-templated
GO:0016125	0.000161223239065049	0.999943111833058	22	116	sterol metabolic process	BP	0.00303116936165689	BP sterol metabolic process
GO:0002685	0.000161388091962269	0.999951311801637	17	103	regulation of leukocyte migration	BP	0.00303116936165689	BP regulation of leukocyte migration
GO:0044700	0.000161497339433975	0.999907890367748	63	558	NA	NA	0.00303116936165689	none
GO:0005852	0.000161682217006424	0.999978445315037	8	25	eukaryotic translation initiation factor 3 complex	CC	0.0030318398755439	CC eukaryotic translation initiation factor 3 complex
GO:0090101	0.000162049439957402	0.999940788715182	23	135	negative regulation of transmembrane receptor protein serine/threonine kinase signaling pathway	BP	0.00303592531429872	BP negative regulation of transmembrane receptor protein serine/threonine kinase signaling pathway
GO:0043161	0.000162430657848157	0.999917915264017	45	319	proteasome-mediated ubiquitin-dependent protein catabolic process	BP	0.00304026517686878	BP proteasome-mediated ubiquitin-dependent protein catabolic process
GO:0002758	0.000162690086283458	0.999952287706295	17	76	innate immune response-activating signal transduction	BP	0.00304231958038993	BP innate immune response-activating signal transduction
GO:0048149	0.000162879475023431	0.999961350772969	13	58	behavioral response to ethanol	BP	0.00304306166250118	BP behavioral response to ethanol
GO:0016758	0.000164758107497207	0.999925929659813	34	224	transferase activity, transferring hexosyl groups	MF	0.00307533338025318	MF transferase activity, transferring hexosyl groups
GO:1903507	0.000167825265889378	0.9998838445494	134	1861	negative regulation of nucleic acid-templated transcription	BP	0.00312971025663613	BP negative regulation of nucleic acid-templated transcription
GO:0004860	0.00017106670792225	0.999965544177642	11	44	protein kinase inhibitor activity	MF	0.00318723462138916	MF protein kinase inhibitor activity
GO:2001235	0.000172292985315055	0.999946044344113	18	99	positive regulation of apoptotic signaling pathway	BP	0.00320714241071348	BP positive regulation of apoptotic signaling pathway
GO:0070126	0.000173198146069638	0.999980676211664	7	21	mitochondrial translational termination	BP	0.00321872727668711	BP mitochondrial translational termination
GO:0005682	0.00017323203821005	0.999980424580936	7	22	U5 snRNP	CC	0.00321872727668711	CC U5 snRNP
GO:2000377	0.000176079026232169	0.999940009720002	20	132	regulation of reactive oxygen species metabolic process	BP	0.00326863777737106	BP regulation of reactive oxygen species metabolic process
GO:0002098	0.000176515914029813	0.999972556267303	9	28	tRNA wobble uridine modification	BP	0.00327294027359336	BP tRNA wobble uridine modification
GO:0033157	0.000176632827280559	0.999920419222704	34	217	regulation of intracellular protein transport	BP	0.00327294027359336	BP regulation of intracellular protein transport
GO:0005732	0.000178582264129952	0.999976376289216	8	23	small nucleolar ribonucleoprotein complex	CC	0.00330190137823702	CC small nucleolar ribonucleoprotein complex
GO:0033076	0.000179657742132639	1	2	2	isoquinoline alkaloid metabolic process	BP	0.00330190137823702	BP isoquinoline alkaloid metabolic process
GO:0062187	0.000179657742132639	1	2	2	anandamide 8,9 epoxidase activity	MF	0.00330190137823702	MF anandamide 8,9 epoxidase activity
GO:0062188	0.000179657742132639	1	2	2	anandamide 11,12 epoxidase activity	MF	0.00330190137823702	MF anandamide 11,12 epoxidase activity
GO:0062189	0.000179657742132639	1	2	2	anandamide 14,15 epoxidase activity	MF	0.00330190137823702	MF anandamide 14,15 epoxidase activity
GO:0090347	0.000179657742132639	1	2	2	regulation of cellular organohalogen metabolic process	BP	0.00330190137823702	BP regulation of cellular organohalogen metabolic process
GO:0090348	0.000179657742132639	1	2	2	regulation of cellular organofluorine metabolic process	BP	0.00330190137823702	BP regulation of cellular organofluorine metabolic process
GO:0090349	0.000179657742132639	1	2	2	negative regulation of cellular organohalogen metabolic process	BP	0.00330190137823702	BP negative regulation of cellular organohalogen metabolic process
GO:0090350	0.000179657742132639	1	2	2	negative regulation of cellular organofluorine metabolic process	BP	0.00330190137823702	BP negative regulation of cellular organofluorine metabolic process
GO:0033504	0.000180838796230048	0.999995420327271	4	6	floor plate development	BP	0.00332060542996223	BP floor plate development
GO:0001505	0.000182100145730322	0.999913941272347	37	289	regulation of neurotransmitter levels	BP	0.00334074879265365	BP regulation of neurotransmitter levels
GO:0031647	0.000182808851731839	0.999913945535584	37	263	regulation of protein stability	BP	0.00335072635631478	BP regulation of protein stability
GO:0046700	0.00018392942894448	0.999878108020786	104	2769	heterocycle catabolic process	BP	0.00336822838031933	BP heterocycle catabolic process
GO:0042274	0.000185430082348775	0.99997907355644	7	21	ribosomal small subunit biogenesis	BP	0.00339265282079528	BP ribosomal small subunit biogenesis
GO:0003899	0.000185658323705722	0.999958230940912	12	55	DNA-directed 5'-3' RNA polymerase activity	MF	0.00339377405212789	MF DNA-directed 5'-3' RNA polymerase activity
GO:0044440	0.000188580495816083	0.999894544025258	59	437	NA	NA	0.00344409320615771	none
GO:0043086	0.000188915562993388	0.999897636633873	53	426	negative regulation of catalytic activity	BP	0.00344711548381202	BP negative regulation of catalytic activity
GO:0010632	0.000189573807491476	0.999917512075445	31	210	regulation of epithelial cell migration	BP	0.00345602402231321	BP regulation of epithelial cell migration
GO:0034656	0.000190587900437321	1	3	3	nucleobase-containing small molecule catabolic process	BP	0.00346840852671646	BP nucleobase-containing small molecule catabolic process
GO:1902679	0.000190594397812874	0.999867672081967	134	1865	negative regulation of RNA biosynthetic process	BP	0.00346840852671646	BP negative regulation of RNA biosynthetic process
GO:0051338	0.000191695902069716	0.999883223721665	78	668	regulation of transferase activity	BP	0.00348533327492945	BP regulation of transferase activity
GO:1901617	0.000193361062806706	0.99992375015128	25	198	organic hydroxy compound biosynthetic process	BP	0.00351246677718669	BP organic hydroxy compound biosynthetic process
GO:2001267	0.00019381415120007	0.999989304106186	5	10	regulation of cysteine-type endopeptidase activity involved in apoptotic signaling pathway	BP	0.00351755379593198	BP regulation of cysteine-type endopeptidase activity involved in apoptotic signaling pathway
GO:0000122	0.000194084150959957	0.999874998640612	94	1204	negative regulation of transcription by RNA polymerase II	BP	0.00351931180781716	BP negative regulation of transcription by RNA polymerase II
GO:0032880	0.00019848176911541	0.999873299196177	93	842	regulation of protein localization	BP	0.00359584574047143	BP regulation of protein localization
GO:0071824	0.000199092118617516	0.999917522742897	28	180	protein-DNA complex subunit organization	BP	0.00360369144714002	BP protein-DNA complex subunit organization
GO:0010466	0.000201308293759075	0.999938088243504	17	103	negative regulation of peptidase activity	BP	0.00364056377868392	BP negative regulation of peptidase activity
GO:2001244	0.000201763074194894	0.999966880083909	9	33	positive regulation of intrinsic apoptotic signaling pathway	BP	0.00364554489703076	BP positive regulation of intrinsic apoptotic signaling pathway
GO:0031175	0.000202905448997376	0.999910269935573	32	207	neuron projection development	BP	0.0036629298949997	BP neuron projection development
GO:1900003	0.000204260203165225	0.999982464277525	6	15	regulation of serine-type endopeptidase activity	BP	0.00368411459604217	BP regulation of serine-type endopeptidase activity
GO:0006650	0.00020515431855564	0.999903049533664	37	251	glycerophospholipid metabolic process	BP	0.00369696084510683	BP glycerophospholipid metabolic process
GO:0007584	0.000207268900226312	0.999924410049352	22	141	response to nutrient	BP	0.00372909121399499	BP response to nutrient
GO:0055076	0.000207304229439383	0.999937797325009	17	77	transition metal ion homeostasis	BP	0.00372909121399499	BP transition metal ion homeostasis
GO:0015103	0.000207967747091108	0.999921576891421	23	168	inorganic anion transmembrane transporter activity	MF	0.00373771918224665	MF inorganic anion transmembrane transporter activity
GO:0016055	0.000209060984090623	0.999896944759146	41	280	Wnt signaling pathway	BP	0.00375404825407252	BP Wnt signaling pathway
GO:0060047	0.000210015577882174	0.999969673365259	8	30	heart contraction	BP	0.00376500072394602	BP heart contraction
GO:0051253	0.000210041364734333	0.999852572443093	140	1938	negative regulation of RNA metabolic process	BP	0.00376500072394602	BP negative regulation of RNA metabolic process
GO:0070231	0.000210233812474575	0.999994455528691	4	6	T cell apoptotic process	BP	0.00376513013759532	BP T cell apoptotic process
GO:0090330	0.000215602799633361	0.999975800543779	7	19	regulation of platelet aggregation	BP	0.00385587890832115	BP regulation of platelet aggregation
GO:0005501	0.000215680342340786	0.999994272505191	4	6	retinoid binding	MF	0.00385587890832115	MF retinoid binding
GO:2000113	0.000216674420506146	0.999845605273262	152	2061	negative regulation of cellular macromolecule biosynthetic process	BP	0.00387024687665064	BP negative regulation of cellular macromolecule biosynthetic process
GO:0070976	0.000217530794996991	0.99998312938471	6	12	TIR domain binding	MF	0.00388213210702706	MF TIR domain binding
GO:0007009	0.000221389139113986	0.999893791579423	38	258	plasma membrane organization	BP	0.00394752371120175	BP plasma membrane organization
GO:0032934	0.000224491133216935	0.999937770720283	15	71	sterol binding	MF	0.00399932626196375	MF sterol binding
GO:0044702	0.000225712458296267	0.999842091089882	138	1588	NA	NA	0.00401314472987829	none
GO:0030343	0.000225859082549356	0.999987104573527	5	10	vitamin D3 25-hydroxylase activity	MF	0.00401314472987829	MF vitamin D3 25-hydroxylase activity
GO:0070643	0.000225859082549356	0.999987104573527	5	10	vitamin D 25-hydroxylase activity	MF	0.00401314472987829	MF vitamin D 25-hydroxylase activity
GO:0005919	0.000226845823819341	0.999980131488558	6	15	pleated septate junction	CC	0.00402715725831943	CC pleated septate junction
GO:0060394	0.000234724152466463	0.999986483017231	5	10	negative regulation of pathway-restricted SMAD protein phosphorylation	BP	0.00416338381080785	BP negative regulation of pathway-restricted SMAD protein phosphorylation
GO:0034599	0.000235407542972383	0.999909442704421	24	143	cellular response to oxidative stress	BP	0.00417186497471634	BP cellular response to oxidative stress
GO:0042246	0.000236542143843237	0.999949075080406	11	54	tissue regeneration	BP	0.00418832069503614	BP tissue regeneration
GO:0099095	0.00023760625912878	0.99995325793021	10	50	ligand-gated anion channel activity	MF	0.00420350080879957	MF ligand-gated anion channel activity
GO:0016042	0.000240680792615419	0.999884512018437	37	292	lipid catabolic process	BP	0.00425418997521185	BP lipid catabolic process
GO:0000184	0.000242449019346419	0.99993595121986	14	65	nuclear-transcribed mRNA catabolic process, nonsense-mediated decay	BP	0.00428172129996061	BP nuclear-transcribed mRNA catabolic process, nonsense-mediated decay
GO:0005768	0.000243168456742893	0.999851676104187	76	635	endosome	CC	0.00429069897587916	CC endosome
GO:0010498	0.000243882923472689	0.999874234765506	45	323	proteasomal protein catabolic process	BP	0.00429957344790057	BP proteasomal protein catabolic process
GO:0046939	0.00024548957528417	0.999939030675331	13	59	nucleotide phosphorylation	BP	0.00432414783085037	BP nucleotide phosphorylation
GO:0030163	0.000247703218348016	0.999864434490268	53	407	protein catabolic process	BP	0.00435936218126417	BP protein catabolic process
GO:0016805	0.000248240097900505	0.999964679838922	8	25	dipeptidase activity	MF	0.0043650315484633	MF dipeptidase activity
GO:0044557	0.000249217996125923	0.999985455338704	5	10	relaxation of smooth muscle	BP	0.0043784392456799	BP relaxation of smooth muscle
GO:0000811	0.00025037931114705	1	3	3	GINS complex	CC	0.00439504340041976	CC GINS complex
GO:0004869	0.00025094876543892	0.999949854266765	10	54	cysteine-type endopeptidase inhibitor activity	MF	0.00440123861525187	MF cysteine-type endopeptidase inhibitor activity
GO:0008652	0.000253288053433082	0.999917477230113	18	108	cellular amino acid biosynthetic process	BP	0.00443548486685086	BP cellular amino acid biosynthetic process
GO:1902930	0.000253337823112798	0.999956839014085	9	34	regulation of alcohol biosynthetic process	BP	0.00443548486685086	BP regulation of alcohol biosynthetic process
GO:0030687	0.000255014838052656	0.999958262315993	9	28	preribosome, large subunit precursor	CC	0.00446100396996242	CC preribosome, large subunit precursor
GO:0002221	0.000256804527124563	0.999936821358153	13	53	pattern recognition receptor signaling pathway	BP	0.00448844851492776	BP pattern recognition receptor signaling pathway
GO:0050714	0.000257210347500112	0.999892700741202	27	204	positive regulation of protein secretion	BP	0.0044916793244285	BP positive regulation of protein secretion
GO:0048490	0.000260370647693232	0.999971039549262	7	17	anterograde synaptic vesicle transport	BP	0.00453517922507311	BP anterograde synaptic vesicle transport
GO:0099514	0.000260370647693232	0.999971039549262	7	17	synaptic vesicle cytoskeletal transport	BP	0.00453517922507311	BP synaptic vesicle cytoskeletal transport
GO:0099517	0.000260370647693232	0.999971039549262	7	17	synaptic vesicle transport along microtubule	BP	0.00453517922507311	BP synaptic vesicle transport along microtubule
GO:0006955	0.000262942700401	0.999849198749717	59	653	immune response	BP	0.00457605845124241	BP immune response
GO:0009877	0.000263641952602059	0.999992608230208	4	6	nodulation	BP	0.00458430279772631	BP nodulation
GO:0048870	0.000264439722483571	0.99983147769614	89	796	cell motility	BP	0.00459424464865261	BP cell motility
GO:0035212	0.000269351245065873	0.999970647072798	7	16	cell competition in a multicellular organism	BP	0.00467557878604099	BP cell competition in a multicellular organism
GO:0030030	0.000270353383494866	0.999819126121042	110	1001	cell projection organization	BP	0.00468897032960762	BP cell projection organization
GO:0007586	0.000270924262306618	0.999953408799299	9	34	digestion	BP	0.00469486571177036	BP digestion
GO:0010811	0.000271212374669612	0.999915243986761	17	91	positive regulation of cell-substrate adhesion	BP	0.00469585514472674	BP positive regulation of cell-substrate adhesion
GO:0042440	0.000271867452856066	0.999919490304386	16	76	pigment metabolic process	BP	0.00470319124613214	BP pigment metabolic process
GO:0015267	0.000272326269510301	0.999846966928456	55	600	channel activity	MF	0.00470712251729242	MF channel activity
GO:0016567	0.000272818739149978	0.999835891230303	71	607	protein ubiquitination	BP	0.00471162830136075	BP protein ubiquitination
GO:0007169	0.000276457570990685	0.999854003788233	47	359	transmembrane receptor protein tyrosine kinase signaling pathway	BP	0.00477041854459054	BP transmembrane receptor protein tyrosine kinase signaling pathway
GO:0015197	0.000278443256375326	0.999912695828411	17	92	NA	NA	0.00480060735567537	none
GO:0030029	0.00027894859509843	0.999839740085145	61	469	actin filament-based process	BP	0.00480524414624219	BP actin filament-based process
GO:0007010	0.000281743067336842	0.99981120623664	110	1022	cytoskeleton organization	BP	0.00484927292951396	BP cytoskeleton organization
GO:0022803	0.000286025944969284	0.999838924748144	55	602	passive transmembrane transporter activity	MF	0.00491882350540663	MF passive transmembrane transporter activity
GO:0002366	0.00029030294016039	0.99988360476577	25	161	leukocyte activation involved in immune response	BP	0.00498815542235017	BP leukocyte activation involved in immune response
GO:0030534	0.000290739935602505	0.9998595149804	37	270	adult behavior	BP	0.00499144482347308	BP adult behavior
GO:0033549	0.000294920462416499	0.999973630385669	6	14	MAP kinase phosphatase activity	MF	0.00505894366205922	MF MAP kinase phosphatase activity
GO:0015291	0.000295246658714422	0.999848835169923	42	383	secondary active transmembrane transporter activity	MF	0.00506026882941658	MF secondary active transmembrane transporter activity
GO:0009067	0.000301143078992328	0.999946455135591	9	38	aspartate family amino acid biosynthetic process	BP	0.00515698008987115	BP aspartate family amino acid biosynthetic process
GO:0009074	0.00030629920493655	0.999952874139349	8	31	aromatic amino acid family catabolic process	BP	0.00523998810037741	BP aromatic amino acid family catabolic process
GO:0006119	0.000306505920762963	0.999969252807731	6	19	oxidative phosphorylation	BP	0.00523998810037741	BP oxidative phosphorylation
GO:0050900	0.000308079141156929	0.999905775652227	16	95	leukocyte migration	BP	0.00526245773302259	BP leukocyte migration
GO:0050810	0.000309277849480592	0.999921603606385	13	57	regulation of steroid biosynthetic process	BP	0.00527849777194962	BP regulation of steroid biosynthetic process
GO:0019218	0.000311702003307472	0.999901571885536	17	89	regulation of steroid metabolic process	BP	0.00531540823928773	BP regulation of steroid metabolic process
GO:0005539	0.000312202225897628	0.999879180452416	23	158	glycosaminoglycan binding	MF	0.00531947581376453	MF glycosaminoglycan binding
GO:0098662	0.000313988564216504	0.999835905681485	44	410	inorganic cation transmembrane transport	BP	0.00534543177958868	BP inorganic cation transmembrane transport
GO:0016477	0.000314599211231972	0.999803043597528	81	702	cell migration	BP	0.00535134574620276	BP cell migration
GO:0043022	0.000316132845510445	0.999909270600451	15	72	ribosome binding	MF	0.00537293674806925	MF ribosome binding
GO:0004307	0.000318036231703188	0.999990617258286	4	6	ethanolaminephosphotransferase activity	MF	0.0054007706615127	MF ethanolaminephosphotransferase activity
GO:0043200	0.000324106499778991	0.999883166134752	20	152	response to amino acid	BP	0.00549925944992283	BP response to amino acid
GO:0052689	0.000327269255779688	0.999873628309876	23	144	carboxylic ester hydrolase activity	MF	0.00554829204523245	MF carboxylic ester hydrolase activity
GO:1904706	0.000327651469323396	0.999979669739461	5	10	negative regulation of vascular smooth muscle cell proliferation	BP	0.00555014284744723	BP negative regulation of vascular smooth muscle cell proliferation
GO:0006721	0.000333123521410369	0.999907498671421	14	77	terpenoid metabolic process	BP	0.00563813640275484	BP terpenoid metabolic process
GO:0070181	0.000333724042944331	0.999976214847331	5	13	small ribosomal subunit rRNA binding	MF	0.00564360118213762	MF small ribosomal subunit rRNA binding
GO:0051090	0.000335300910560207	0.999832364752873	39	329	regulation of DNA-binding transcription factor activity	BP	0.00566555412215904	BP regulation of DNA-binding transcription factor activity
GO:0030514	0.000337152194530819	0.999916161636817	13	47	negative regulation of BMP signaling pathway	BP	0.00569210353673419	BP negative regulation of BMP signaling pathway
GO:0006821	0.00033753056024508	0.999891110697556	17	106	chloride transport	BP	0.00569376240506369	BP chloride transport
GO:0042327	0.000343599869342991	0.999786734115654	77	694	positive regulation of phosphorylation	BP	0.00579133875964758	BP positive regulation of phosphorylation
GO:0050926	0.000344445030298252	0.999989614964269	4	6	regulation of positive chemotaxis	BP	0.00579597196264286	BP regulation of positive chemotaxis
GO:0050927	0.000344445030298252	0.999989614964269	4	6	positive regulation of positive chemotaxis	BP	0.00579597196264286	BP positive regulation of positive chemotaxis
GO:0043312	0.000346186399535053	0.999884664882839	18	102	neutrophil degranulation	BP	0.00582045570169481	BP neutrophil degranulation
GO:0016589	0.000347222854258943	0.999979837198286	5	9	NURF complex	CC	0.00583305699051367	CC NURF complex
GO:0004842	0.000348346921433697	0.999809741666203	50	406	ubiquitin-protein transferase activity	MF	0.00584710806934993	MF ubiquitin-protein transferase activity
GO:0034754	0.000351326651644517	0.999895811702456	15	92	cellular hormone metabolic process	BP	0.00589054115942227	BP cellular hormone metabolic process
GO:0042537	0.000351640439092305	0.999952531652495	7	29	benzene-containing compound metabolic process	BP	0.00589054115942227	BP benzene-containing compound metabolic process
GO:0002275	0.000351931386616075	0.999874233207808	20	119	myeloid cell activation involved in immune response	BP	0.00589054115942227	BP myeloid cell activation involved in immune response
GO:0004549	0.000352093644349784	0.999967419817882	6	14	tRNA-specific ribonuclease activity	MF	0.00589054115942227	MF tRNA-specific ribonuclease activity
GO:0043299	0.000352772759839791	0.999878096788186	19	109	leukocyte degranulation	BP	0.00589704925103901	BP leukocyte degranulation
GO:0032940	0.000354465543255388	0.999797701674162	57	485	secretion by cell	BP	0.00592047748377344	BP secretion by cell
GO:0000097	0.000357076136049534	0.999943756903409	8	31	sulfur amino acid biosynthetic process	BP	0.00595918441500728	BP sulfur amino acid biosynthetic process
GO:0051091	0.00035758260390403	0.999857502745184	24	156	positive regulation of DNA-binding transcription factor activity	BP	0.00596274125476393	BP positive regulation of DNA-binding transcription factor activity
GO:0032287	0.000362297909857981	0.999988925101356	4	6	peripheral nervous system myelin maintenance	BP	0.00603641771613376	BP peripheral nervous system myelin maintenance
GO:0031461	0.000374802581687779	0.99983877642343	28	171	cullin-RING ubiquitin ligase complex	CC	0.00623964953150491	CC cullin-RING ubiquitin ligase complex
GO:0033013	0.000375746564284781	0.999916790430544	11	44	tetrapyrrole metabolic process	BP	0.00625024583651125	BP tetrapyrrole metabolic process
GO:0098791	0.000382917164687424	0.999809075606331	39	261	Golgi apparatus subcompartment	CC	0.00636431496860283	CC Golgi apparatus subcompartment
GO:0002263	0.000383863226977161	0.999842788821372	25	166	cell activation involved in immune response	BP	0.00637482664604963	BP cell activation involved in immune response
GO:0045541	0.000385522399894783	0.999995368282046	3	4	negative regulation of cholesterol biosynthetic process	BP	0.00639193623381831	BP negative regulation of cholesterol biosynthetic process
GO:0090206	0.000385522399894783	0.999995368282046	3	4	negative regulation of cholesterol metabolic process	BP	0.00639193623381831	BP negative regulation of cholesterol metabolic process
GO:0016791	0.000386744461255741	0.999812606834958	36	252	phosphatase activity	MF	0.00640697201625547	MF phosphatase activity
GO:0032446	0.000387132005360063	0.999758745623491	77	689	protein modification by small protein conjugation	BP	0.00640816960338273	BP protein modification by small protein conjugation
GO:0048844	0.000393775220981632	0.999859452247908	19	159	artery morphogenesis	BP	0.00651283068909164	BP artery morphogenesis
GO:0001775	0.000397922754459537	0.999788784232497	45	369	cell activation	BP	0.00657607791048699	BP cell activation
GO:0016469	0.000401223144170876	0.999946631509221	7	24	proton-transporting two-sector ATPase complex	CC	0.00662523383554947	CC proton-transporting two-sector ATPase complex
GO:0019373	0.000403470344461415	0.999957972797753	6	18	epoxygenase P450 pathway	BP	0.00665693319145064	BP epoxygenase P450 pathway
GO:0046148	0.000406056062238696	0.999909220076185	11	44	pigment biosynthetic process	BP	0.00669416186303809	BP pigment biosynthetic process
GO:0051896	0.000407043027259037	0.99984877832618	21	123	regulation of protein kinase B signaling	BP	0.00670052993503596	BP regulation of protein kinase B signaling
GO:0042476	0.000407101612130143	0.999891235380852	13	70	odontogenesis	BP	0.00670052993503596	BP odontogenesis
GO:0042025	0.000412740485309876	0.999815196375635	29	254	host cell nucleus	CC	0.00678784453470377	CC host cell nucleus
GO:0009135	0.000416102785365858	0.999890388776429	13	60	purine nucleoside diphosphate metabolic process	BP	0.00682319258951066	BP purine nucleoside diphosphate metabolic process
GO:0009179	0.000416102785365858	0.999890388776429	13	60	purine ribonucleoside diphosphate metabolic process	BP	0.00682319258951066	BP purine ribonucleoside diphosphate metabolic process
GO:0006094	0.000416444238219038	0.999932460580342	8	32	gluconeogenesis	BP	0.00682319258951066	BP gluconeogenesis
GO:0019319	0.000416444238219038	0.999932460580342	8	32	hexose biosynthetic process	BP	0.00682319258951066	BP hexose biosynthetic process
GO:0016741	0.000416568209946511	0.999720497797645	98	2843	transferase activity, transferring one-carbon groups	MF	0.00682319258951066	MF transferase activity, transferring one-carbon groups
GO:1901607	0.00041770720735472	0.999868354302517	16	97	alpha-amino acid biosynthetic process	BP	0.00683634009975797	BP alpha-amino acid biosynthetic process
GO:0009790	0.00042796242553354	0.999775085807092	43	382	embryo development	BP	0.00699854563461002	BP embryo development
GO:0098562	0.000431609825908862	0.999871405347837	15	77	cytoplasmic side of membrane	CC	0.00705251843348026	CC cytoplasmic side of membrane
GO:0009620	0.000436853951166943	0.999892213816957	12	53	response to fungus	BP	0.00713247410873129	BP response to fungus
GO:0050877	0.000438011412561738	0.999709864322706	96	1089	nervous system process	BP	0.00714444016359294	BP nervous system process
GO:0071986	0.00043828980587398	0.999981014871197	4	8	Ragulator complex	CC	0.00714444016359294	CC Ragulator complex
GO:0006720	0.000447200834097977	0.99985224452595	17	104	isoprenoid metabolic process	BP	0.00728385525217114	BP isoprenoid metabolic process
GO:0045600	0.000451959351503726	0.999870071432875	14	80	positive regulation of fat cell differentiation	BP	0.00735546656366392	BP positive regulation of fat cell differentiation
GO:0008392	0.000452467036222715	0.999951082029784	6	19	arachidonic acid epoxygenase activity	MF	0.0073578379562393	MF arachidonic acid epoxygenase activity
GO:0015485	0.000455296215348348	0.999878881051619	13	60	cholesterol binding	MF	0.00739792659423331	MF cholesterol binding
GO:0070647	0.00045570433254402	0.999701817318387	92	840	protein modification by small protein conjugation or removal	BP	0.00739864374410727	BP protein modification by small protein conjugation or removal
GO:0045321	0.000458797813204284	0.999765008380382	40	321	leukocyte activation	BP	0.00744292350279607	BP leukocyte activation
GO:0040017	0.000461695822749378	0.999727735482871	61	549	positive regulation of locomotion	BP	0.00748396410608182	BP positive regulation of locomotion
GO:0055001	0.000462825138598821	0.999853334035708	16	92	muscle cell development	BP	0.00749629210541693	BP muscle cell development
GO:0008654	0.000465065781009723	0.999795992818156	28	188	phospholipid biosynthetic process	BP	0.0075265860912298	BP phospholipid biosynthetic process
GO:0050679	0.000466892936691263	0.999839438173251	18	110	positive regulation of epithelial cell proliferation	BP	0.00755014536525322	BP positive regulation of epithelial cell proliferation
GO:0008217	0.000467896754539746	0.999857544225431	15	90	regulation of blood pressure	BP	0.00756036353698681	BP regulation of blood pressure
GO:0004568	0.000469926868110194	0.999931461845698	7	35	chitinase activity	MF	0.0075871353836981	MF chitinase activity
GO:0046364	0.000470533544989652	0.999900215716808	10	45	monosaccharide biosynthetic process	BP	0.00759090108651164	BP monosaccharide biosynthetic process
GO:0002686	0.000472105586668036	0.999934328713778	7	26	negative regulation of leukocyte migration	BP	0.00760575578671928	BP negative regulation of leukocyte migration
GO:0019083	0.000472202676383122	0.999908734853293	9	44	viral transcription	BP	0.00760575578671928	BP viral transcription
GO:0031032	0.000475819996757226	0.999790901602836	28	189	actomyosin structure organization	BP	0.0076579517609534	BP actomyosin structure organization
GO:0006450	0.000479323049293181	0.999964185249063	5	12	regulation of translational fidelity	BP	0.00770822754982791	BP regulation of translational fidelity
GO:0005683	0.000481961444306393	0.99999373873175	3	4	U7 snRNP	CC	0.00774452986436051	CC U7 snRNP
GO:0061617	0.000483705835522703	0.999980714837887	4	7	MICOS complex	CC	0.00776642063086097	CC MICOS complex
GO:0006090	0.000489734160000461	0.999859225027791	14	73	pyruvate metabolic process	BP	0.00785700573822365	BP pyruvate metabolic process
GO:0001934	0.000496048671591784	0.999697948409253	68	593	positive regulation of protein phosphorylation	BP	0.00795203576297018	BP positive regulation of protein phosphorylation
GO:0002283	0.000503055705212309	0.99982646807952	18	105	neutrophil activation involved in immune response	BP	0.00805800892029204	BP neutrophil activation involved in immune response
GO:1904589	0.000509260905335127	0.999837446707279	16	90	regulation of protein import	BP	0.00815098143523395	BP regulation of protein import
GO:0033647	0.000512875406122064	0.999766758642871	29	266	host intracellular organelle	CC	0.00819592639956225	CC host intracellular organelle
GO:0033648	0.000512875406122064	0.999766758642871	29	266	host intracellular membrane-bounded organelle	CC	0.00819592639956225	CC host intracellular membrane-bounded organelle
GO:0006415	0.000513917291094486	0.999913897686162	8	32	translational termination	BP	0.00820612472590543	BP translational termination
GO:0008391	0.000520663248094932	0.999941395004539	6	20	arachidonic acid monooxygenase activity	MF	0.00830731698903115	MF arachidonic acid monooxygenase activity
GO:0030663	0.000522977237630091	0.99997623312111	4	8	COPI-coated vesicle membrane	CC	0.00833769279161321	CC COPI-coated vesicle membrane
GO:0035751	0.000524878346161375	0.999945928993377	6	15	regulation of lysosomal lumen pH	BP	0.00836144368528391	BP regulation of lysosomal lumen pH
GO:0048608	0.000527261334928404	0.999746745355384	33	285	reproductive structure development	BP	0.00839282784267006	BP reproductive structure development
GO:0097428	0.000537610920553539	0.999958775982114	5	12	protein maturation by iron-sulfur cluster transfer	BP	0.00854999481977535	BP protein maturation by iron-sulfur cluster transfer
GO:1902476	0.000537976256923928	0.99984204297522	14	83	chloride transmembrane transport	BP	0.00854999481977535	BP chloride transmembrane transport
GO:0046677	0.000540094128671617	0.999898163122639	9	33	response to antibiotic	BP	0.00857434169896777	BP response to antibiotic
GO:0000377	0.000540773653666389	0.999728426766259	37	302	RNA splicing, via transesterification reactions with bulged adenosine as nucleophile	BP	0.00857434169896777	BP RNA splicing, via transesterification reactions with bulged adenosine as nucleophile
GO:0000398	0.000540773653666389	0.999728426766259	37	302	mRNA splicing, via spliceosome	BP	0.00857434169896777	BP mRNA splicing, via spliceosome
GO:0004180	0.000544703883360858	0.999861181420929	12	56	carboxypeptidase activity	MF	0.00862992660723006	MF carboxypeptidase activity
GO:0048731	0.000546730525838063	0.999650265872979	81	756	system development	BP	0.00865528925133202	BP system development
GO:1902571	0.000547759393920742	0.999940502090659	6	17	regulation of serine-type peptidase activity	BP	0.00866482894959294	BP regulation of serine-type peptidase activity
GO:0043408	0.000550115798832899	0.999686960226443	53	448	regulation of MAPK cascade	BP	0.00869533735837973	BP regulation of MAPK cascade
GO:0010894	0.000552650976256933	0.999925917537419	7	20	negative regulation of steroid biosynthetic process	BP	0.0087191610868884	BP negative regulation of steroid biosynthetic process
GO:0045939	0.000552650976256933	0.999925917537419	7	20	negative regulation of steroid metabolic process	BP	0.0087191610868884	BP negative regulation of steroid metabolic process
GO:0015293	0.000552909855905896	0.999740430215229	31	270	symporter activity	MF	0.0087191610868884	MF symporter activity
GO:0050649	0.00055461741857369	0.999918213098121	7	31	testosterone 6-beta-hydroxylase activity	MF	0.00873930873437783	MF testosterone 6-beta-hydroxylase activity
GO:0008168	0.000557506887073926	0.999624165388501	96	2831	methyltransferase activity	MF	0.00877803446440875	MF methyltransferase activity
GO:0003006	0.000558323028793597	0.999635818660697	87	897	developmental process involved in reproduction	BP	0.00878408065502123	BP developmental process involved in reproduction
GO:0046916	0.000561221234184621	0.999847539396592	13	59	cellular transition metal ion homeostasis	BP	0.00882284920902613	BP cellular transition metal ion homeostasis
GO:0002218	0.000562533933393079	0.99980510303804	18	98	activation of innate immune response	BP	0.00883665167239653	BP activation of innate immune response
GO:0002252	0.000564751241627916	0.999705170232799	41	322	immune effector process	BP	0.00886463203750629	BP immune effector process
GO:0070227	0.000567236174122081	0.999973644960699	4	8	lymphocyte apoptotic process	BP	0.00889676675260767	BP lymphocyte apoptotic process
GO:0005750	0.000569131479110385	0.999954279745027	5	13	mitochondrial respiratory chain complex III	CC	0.00890870086426301	CC mitochondrial respiratory chain complex III
GO:0045275	0.000569131479110385	0.999954279745027	5	13	respiratory chain complex III	CC	0.00890870086426301	CC respiratory chain complex III
GO:0043236	0.000569311872026253	0.999879864837566	10	37	laminin binding	MF	0.00890870086426301	MF laminin binding
GO:0060395	0.000570589447140273	0.999891562355805	9	33	SMAD protein signal transduction	BP	0.00892182437847718	BP SMAD protein signal transduction
GO:0042759	0.000572586381992594	0.999932297061711	6	23	long-chain fatty acid biosynthetic process	BP	0.00894307325251356	BP long-chain fatty acid biosynthetic process
GO:0030522	0.00057282832561483	0.999806566155162	17	103	intracellular receptor signaling pathway	BP	0.00894307325251356	BP intracellular receptor signaling pathway
GO:0034655	0.000578452216329211	0.999609700967006	96	2708	nucleobase-containing compound catabolic process	BP	0.00902394336248954	BP nucleobase-containing compound catabolic process
GO:0001523	0.000586180706657373	0.999846898607714	12	65	retinoid metabolic process	BP	0.00913749633759542	BP retinoid metabolic process
GO:0046031	0.000588267735622396	0.999849057560017	12	55	ADP metabolic process	BP	0.00916300249961413	BP ADP metabolic process
GO:0042594	0.000591524461029429	0.999719985702191	32	224	response to starvation	BP	0.00920667512966707	BP response to starvation
GO:0045785	0.000594581572998009	0.999710945530345	34	246	positive regulation of cell adhesion	BP	0.00924717646084968	BP positive regulation of cell adhesion
GO:0031941	0.000596409453845392	0.999886595713284	9	32	filamentous actin	CC	0.0092685129727181	CC filamentous actin
GO:0007600	0.000597470138237645	0.999652108139405	55	647	sensory perception	BP	0.00927151494833887	BP sensory perception
GO:0009698	0.000597970979351221	0.999997145943356	2	3	phenylpropanoid metabolic process	BP	0.00927151494833887	BP phenylpropanoid metabolic process
GO:0009804	0.000597970979351221	0.999997145943356	2	3	coumarin metabolic process	BP	0.00927151494833887	BP coumarin metabolic process
GO:0043281	0.000600306227156217	0.999766393132034	21	159	regulation of cysteine-type endopeptidase activity involved in apoptotic process	BP	0.00930062856661922	BP regulation of cysteine-type endopeptidase activity involved in apoptotic process
GO:0006928	0.000603886913056019	0.999559565917591	153	1609	movement of cell or subcellular component	BP	0.00934897888932955	BP movement of cell or subcellular component
GO:0051023	0.000608132095582983	1	3	3	regulation of immunoglobulin secretion	BP	0.00940038106989757	BP regulation of immunoglobulin secretion
GO:0051024	0.000608132095582983	1	3	3	positive regulation of immunoglobulin secretion	BP	0.00940038106989757	BP positive regulation of immunoglobulin secretion
GO:0004896	0.000608717794853819	0.999900458619517	8	25	cytokine receptor activity	MF	0.0094022846626091	MF cytokine receptor activity
GO:0055002	0.000609512045905353	0.999810576837376	15	84	striated muscle cell development	BP	0.0094074042195278	BP striated muscle cell development
GO:0016848	0.000611964781081018	0.999991353340348	3	4	carbon-halide lyase activity	MF	0.00943093866947221	MF carbon-halide lyase activity
GO:0018833	0.000611964781081018	0.999991353340348	3	4	DDT-dehydrochlorinase activity	MF	0.00943093866947221	MF DDT-dehydrochlorinase activity
GO:0045598	0.000616135916941663	0.999768379467175	20	128	regulation of fat cell differentiation	BP	0.00948802635126756	BP regulation of fat cell differentiation
GO:0048741	0.000619527262454643	0.999934066383565	6	15	skeletal muscle fiber development	BP	0.00953302851166959	BP skeletal muscle fiber development
GO:0009792	0.000628213080383061	0.999666059568841	42	371	embryo development ending in birth or egg hatching	BP	0.00965937010964182	BP embryo development ending in birth or egg hatching
GO:0042542	0.000634254070005669	0.999803898856265	15	76	response to hydrogen peroxide	BP	0.0097448847173131	BP response to hydrogen peroxide
GO:0071013	0.000641007501727089	0.999750800562763	21	142	catalytic step 2 spliceosome	CC	0.00984120807221038	CC catalytic step 2 spliceosome
GO:0051726	0.000643055487770413	0.999522136540132	163	3494	regulation of cell cycle	BP	0.00986519916974278	BP regulation of cell cycle
GO:0098590	0.000644374058732513	0.999548286371285	121	1233	plasma membrane region	CC	0.0098716981543408	CC plasma membrane region
GO:0003013	0.000644450408363764	0.999723944474015	25	195	circulatory system process	BP	0.0098716981543408	BP circulatory system process
GO:0060857	0.000648764214742425	0.999910568643006	7	20	establishment of glial blood-brain barrier	BP	0.00993029382008228	BP establishment of glial blood-brain barrier
GO:0006465	0.000650817379939768	0.999950069862089	5	11	signal peptide processing	BP	0.00995422489242714	BP signal peptide processing
GO:0032259	0.000657540399624594	0.999550727114394	100	2858	methylation	BP	0.0100494915061422	BP methylation
GO:0060541	0.000659992348553115	0.999795663098266	15	74	respiratory system development	BP	0.0100793872795185	BP respiratory system development
GO:0030878	0.00066353220871239	0.999948869182682	5	11	thyroid gland development	BP	0.0101258402451177	BP thyroid gland development
GO:0000375	0.000664580222181533	0.999662277454207	37	304	RNA splicing, via transesterification reactions	BP	0.0101342251885101	BP RNA splicing, via transesterification reactions
GO:0072659	0.000668669469240966	0.99970089931885	28	173	protein localization to plasma membrane	BP	0.0101889387565675	BP protein localization to plasma membrane
GO:0004177	0.000671118057417484	0.999810379826213	13	71	aminopeptidase activity	MF	0.0102185893281837	MF aminopeptidase activity
GO:0031983	0.000676856389276556	0.999807862029285	13	74	vesicle lumen	CC	0.0102982483718747	CC vesicle lumen
GO:0008138	0.00068171193744171	0.99983748568875	11	44	protein tyrosine/serine/threonine phosphatase activity	MF	0.0103643669052937	MF protein tyrosine/serine/threonine phosphatase activity
GO:0000028	0.000684652821919823	0.9999169440986	6	22	ribosomal small subunit assembly	BP	0.0104012960684443	BP ribosomal small subunit assembly
GO:0002274	0.000685164334906625	0.999733026218859	21	135	myeloid leukocyte activation	BP	0.0104012960684443	BP myeloid leukocyte activation
GO:0016197	0.000688326610721681	0.999620993134915	47	339	endosomal transport	BP	0.0104415037433878	BP endosomal transport
GO:0002920	0.000692666992912105	0.999815538680662	12	65	regulation of humoral immune response	BP	0.0104995092952456	BP regulation of humoral immune response
GO:0016746	0.000693638175852929	0.999647978525254	37	276	transferase activity, transferring acyl groups	MF	0.0105063958275428	MF transferase activity, transferring acyl groups
GO:0009312	0.000696882668409763	0.999897152371878	7	25	oligosaccharide biosynthetic process	BP	0.0105476798218654	BP oligosaccharide biosynthetic process
GO:1990418	0.000707691231105344	1	3	3	response to insulin-like growth factor stimulus	BP	0.0107033033144928	BP response to insulin-like growth factor stimulus
GO:0035556	0.000710186007192435	0.999501320028364	121	1157	intracellular signal transduction	BP	0.0107330490469893	BP intracellular signal transduction
GO:0002694	0.000711509416629334	0.99962318072596	40	448	regulation of leukocyte activation	BP	0.0107450608557388	BP regulation of leukocyte activation
GO:1901215	0.000712778049608228	0.999684688256205	27	170	negative regulation of neuron death	BP	0.0107529916385499	BP negative regulation of neuron death
GO:0046365	0.00071347455142453	0.99985784739817	9	36	monosaccharide catabolic process	BP	0.0107529916385499	BP monosaccharide catabolic process
GO:0042119	0.000713621573296788	0.999745744535835	18	107	neutrophil activation	BP	0.0107529916385499	BP neutrophil activation
GO:0040014	0.000716277332174641	0.999765184699882	16	84	regulation of multicellular organism growth	BP	0.0107850143193436	BP regulation of multicellular organism growth
GO:0120025	0.000728166131651276	0.999455051619384	175	1859	plasma membrane bounded cell projection	CC	0.0109559089252964	CC plasma membrane bounded cell projection
GO:0006096	0.000736188240309811	0.999820113564019	11	49	glycolytic process	BP	0.0110530061118721	BP glycolytic process
GO:0006757	0.000736188240309811	0.999820113564019	11	49	ATP generation from ADP	BP	0.0110530061118721	BP ATP generation from ADP
GO:0045055	0.000736250812981491	0.999659235620852	29	229	regulated exocytosis	BP	0.0110530061118721	BP regulated exocytosis
GO:0006924	0.000738596024422022	0.999988847532024	3	4	activation-induced cell death of T cells	BP	0.0110800305449642	BP activation-induced cell death of T cells
GO:0030515	0.00075304860661256	0.999850237935687	9	34	snoRNA binding	MF	0.0112885096066471	MF snoRNA binding
GO:0008097	0.000771924200108406	0.999931734965098	5	14	5S rRNA binding	MF	0.011562935309951	MF 5S rRNA binding
GO:0035359	0.000776929071031424	0.999960656501277	4	8	negative regulation of peroxisome proliferator activated receptor signaling pathway	BP	0.0116293352185978	BP negative regulation of peroxisome proliferator activated receptor signaling pathway
GO:0045088	0.000778694629753965	0.999620091735207	33	235	regulation of innate immune response	BP	0.0116471859742523	BP regulation of innate immune response
GO:0042995	0.000781249183217862	0.999409887731713	184	1986	cell projection	CC	0.0116768030494629	CC cell projection
GO:0045116	0.000784817044901958	0.999904302123859	6	20	protein neddylation	BP	0.011721510706629	BP protein neddylation
GO:0035358	0.000794088433931494	0.999936241085871	5	11	regulation of peroxisome proliferator activated receptor signaling pathway	BP	0.0118512742999453	BP regulation of peroxisome proliferator activated receptor signaling pathway
GO:1904707	0.000796149706305823	0.999902646592837	6	20	positive regulation of vascular smooth muscle cell proliferation	BP	0.0118690324501431	BP positive regulation of vascular smooth muscle cell proliferation
GO:0044769	0.000796446119053236	0.999859618598248	8	29	ATPase activity, coupled to transmembrane movement of ions, rotational mechanism	MF	0.0118690324501431	MF ATPase activity, coupled to transmembrane movement of ions, rotational mechanism
GO:0002229	0.000802693505880356	0.999938930947548	5	10	defense response to oomycetes	BP	0.0119446199809883	BP defense response to oomycetes
GO:0002239	0.000802693505880356	0.999938930947548	5	10	response to oomycetes	BP	0.0119446199809883	BP response to oomycetes
GO:0006655	0.000804339114558875	0.999958878380557	4	8	phosphatidylglycerol biosynthetic process	BP	0.0119603519982723	BP phosphatidylglycerol biosynthetic process
GO:0051204	0.000811598194361851	0.999955284643918	4	9	protein insertion into mitochondrial membrane	BP	0.0120594711233869	BP protein insertion into mitochondrial membrane
GO:0000413	0.00081910347249827	0.999852381782553	8	32	protein peptidyl-prolyl isomerization	BP	0.0121621010120324	BP protein peptidyl-prolyl isomerization
GO:0048680	0.000821108539559949	0.999880381585322	7	21	positive regulation of axon regeneration	BP	0.0121740870048396	BP positive regulation of axon regeneration
GO:0070572	0.000821108539559949	0.999880381585322	7	21	positive regulation of neuron projection regeneration	BP	0.0121740870048396	BP positive regulation of neuron projection regeneration
GO:0045934	0.00082945885107835	0.999391851561197	147	2053	negative regulation of nucleobase-containing compound metabolic process	BP	0.0122839085734711	BP negative regulation of nucleobase-containing compound metabolic process
GO:0019751	0.000829724330760854	0.999697276548297	18	125	polyol metabolic process	BP	0.0122839085734711	BP polyol metabolic process
GO:0001732	0.000838015374981559	0.999850138801704	8	30	formation of cytoplasmic translation initiation complex	BP	0.0123964761591636	BP formation of cytoplasmic translation initiation complex
GO:0007042	0.000838547484569779	0.999928856918433	5	12	lysosomal lumen acidification	BP	0.0123964761591636	BP lysosomal lumen acidification
GO:0010862	0.00084562773276524	0.999852955434196	8	26	positive regulation of pathway-restricted SMAD protein phosphorylation	BP	0.012492060264476	BP positive regulation of pathway-restricted SMAD protein phosphorylation
GO:0031348	0.000852476353040366	0.999679779542227	19	123	negative regulation of defense response	BP	0.0125840862950265	BP negative regulation of defense response
GO:1903532	0.000859605379830762	0.99955625351342	37	314	positive regulation of secretion by cell	BP	0.0126801150622786	BP positive regulation of secretion by cell
GO:0033043	0.000860460995001248	0.999344470751999	185	3662	regulation of organelle organization	BP	0.0126835320126109	BP regulation of organelle organization
GO:0033643	0.000861350990027006	0.999582583144528	31	304	host cell part	CC	0.0126874504161442	CC host cell part
GO:0036230	0.000862767632982713	0.999687126277707	18	108	granulocyte activation	BP	0.0126991148990873	BP granulocyte activation
GO:0006352	0.000865081638214953	0.999676081918198	19	115	DNA-templated transcription, initiation	BP	0.0127214575288587	BP DNA-templated transcription, initiation
GO:0045214	0.000865537254017395	0.999685623259679	18	110	sarcomere organization	BP	0.0127214575288587	BP sarcomere organization
GO:0009986	0.000872845590103466	0.999504196596933	49	423	cell surface	CC	0.0128196042702552	CC cell surface
GO:0031331	0.000875339068290671	0.999530049172391	42	300	positive regulation of cellular catabolic process	BP	0.012846943856422	BP positive regulation of cellular catabolic process
GO:0019359	0.000878413453302367	0.999860474899338	7	30	nicotinamide nucleotide biosynthetic process	BP	0.012882763539161	BP nicotinamide nucleotide biosynthetic process
GO:0072488	0.000882483661468492	0.999927403555214	5	11	ammonium transmembrane transport	BP	0.0129331257293944	BP ammonium transmembrane transport
GO:0003779	0.000885162413062803	0.999483147060625	54	437	actin binding	MF	0.0129630377307836	MF actin binding
GO:0006400	0.000887210152527398	0.999679570127293	18	99	tRNA modification	BP	0.0129836722609247	BP tRNA modification
GO:0051410	0.00088911922104995	0.999972561506062	3	7	detoxification of nitrogen compound	BP	0.0129929018017846	BP detoxification of nitrogen compound
GO:0070458	0.00088911922104995	0.999972561506062	3	7	cellular detoxification of nitrogen compound	BP	0.0129929018017846	BP cellular detoxification of nitrogen compound
GO:0032386	0.000890766648172293	0.999491331896494	50	408	regulation of intracellular transport	BP	0.013007624753878	BP regulation of intracellular transport
GO:0014012	0.000899021735475878	0.999909723236839	5	20	peripheral nervous system axon regeneration	BP	0.0131187471766103	BP peripheral nervous system axon regeneration
GO:0016829	0.000910451975622915	0.999555056039794	32	252	lyase activity	MF	0.0132760095469778	MF lyase activity
GO:0033273	0.000920015631423521	0.999762757634526	11	62	response to vitamin	BP	0.0134058478422551	BP response to vitamin
GO:0038163	0.000925603848547143	1	3	3	thrombopoietin-mediated signaling pathway	BP	0.013477614204454	BP thrombopoietin-mediated signaling pathway
GO:0032989	0.000929719024414132	0.999409380739901	73	633	cellular component morphogenesis	BP	0.0135278443874489	BP cellular component morphogenesis
GO:0016101	0.000930418455426944	0.999742407930581	12	68	diterpenoid metabolic process	BP	0.0135283375847378	BP diterpenoid metabolic process
GO:0051098	0.000948425163159563	0.999518152589614	35	288	regulation of binding	BP	0.0137802989932412	BP regulation of binding
GO:2001242	0.000954215342442425	0.999674552709886	16	97	regulation of intrinsic apoptotic signaling pathway	BP	0.0138545251898766	BP regulation of intrinsic apoptotic signaling pathway
GO:0033646	0.000955417568466357	0.999540221884022	30	292	host intracellular part	CC	0.0138620791678913	CC host intracellular part
GO:0043410	0.000956293242637151	0.999504432237836	37	295	positive regulation of MAPK cascade	BP	0.0138648878338697	BP positive regulation of MAPK cascade
GO:0045324	0.000959228283926188	0.999805771217207	9	31	late endosome to vacuole transport	BP	0.0138975291000482	BP late endosome to vacuole transport
GO:0042306	0.000960288630705416	0.999686948211045	15	86	regulation of protein import into nucleus	BP	0.0139029821911318	BP regulation of protein import into nucleus
GO:0090331	0.000978065818591477	0.999914035567339	5	12	negative regulation of platelet aggregation	BP	0.0141502803519637	BP negative regulation of platelet aggregation
GO:0030688	0.000979433942499203	0.999921972937616	5	10	preribosome, small subunit precursor	CC	0.0141561807781755	CC preribosome, small subunit precursor
GO:0006067	0.000979866500462088	0.999841363221287	7	30	ethanol metabolic process	BP	0.0141561807781755	BP ethanol metabolic process
GO:0007591	0.000996359025803503	0.99994192278946	4	9	molting cycle, chitin-based cuticle	BP	0.0143842257936845	BP molting cycle, chitin-based cuticle
GO:0001501	0.000998219657958851	0.99965971220843	16	91	skeletal system development	BP	0.0143927626742314	BP skeletal system development
GO:0008210	0.000998366476640245	0.99981095468738	8	36	estrogen metabolic process	BP	0.0143927626742314	BP estrogen metabolic process
GO:0030203	0.00100636034793553	0.999655515640165	16	95	glycosaminoglycan metabolic process	BP	0.0144977227444971	BP glycosaminoglycan metabolic process
GO:0005786	0.00100758547850212	0.99994518450961	4	8	signal recognition particle, endoplasmic reticulum targeting	CC	0.0145050920832242	CC signal recognition particle, endoplasmic reticulum targeting
GO:0065004	0.00101556078105758	0.999592199796368	21	131	protein-DNA complex assembly	BP	0.0146095569685474	BP protein-DNA complex assembly
GO:0007424	0.00101832676848216	0.999685510112233	14	69	open tracheal system development	BP	0.0146341683890766	BP open tracheal system development
GO:0017017	0.00101871148081583	0.999918099097814	5	10	MAP kinase tyrosine/serine/threonine phosphatase activity	MF	0.0146341683890766	MF MAP kinase tyrosine/serine/threonine phosphatase activity
GO:0043902	0.00102069530049191	0.999488055253533	33	315	positive regulation of multi-organism process	BP	0.0146523117041661	BP positive regulation of multi-organism process
GO:0035646	0.00102276125812211	0.999909177250319	5	12	endosome to melanosome transport	BP	0.0146716076879663	BP endosome to melanosome transport
GO:0010566	0.00105679534123275	0.999839023040012	7	21	regulation of ketone biosynthetic process	BP	0.015149138858419	BP regulation of ketone biosynthetic process
GO:0002755	0.00105846684521549	0.999871672793776	6	16	MyD88-dependent toll-like receptor signaling pathway	BP	0.0151624070209269	BP MyD88-dependent toll-like receptor signaling pathway
GO:0043005	0.00105995791949855	0.999244190672718	123	1224	neuron projection	CC	0.0151730736828499	CC neuron projection
GO:0031401	0.00106188275397618	0.999288832699785	89	887	positive regulation of protein modification process	BP	0.0151899301478352	BP positive regulation of protein modification process
GO:0060856	0.00106296380110452	0.999837915891604	7	21	establishment of blood-brain barrier	BP	0.0151947012553105	BP establishment of blood-brain barrier
GO:0042180	0.0010712501672295	0.99964500333405	15	92	cellular ketone metabolic process	BP	0.0153023908287238	BP cellular ketone metabolic process
GO:0051055	0.00108193392873319	0.999772016453306	9	35	negative regulation of lipid biosynthetic process	BP	0.015444150961629	BP negative regulation of lipid biosynthetic process
GO:0031904	0.00108738600817746	0.999835798071367	7	20	endosome lumen	CC	0.0155110844829637	CC endosome lumen
GO:0000981	0.00108835290911119	0.999254921072375	95	1632	DNA-binding transcription factor activity, RNA polymerase II-specific	MF	0.0155139898902547	MF DNA-binding transcription factor activity, RNA polymerase II-specific
GO:0008201	0.00110038694571688	0.999589868892602	18	117	heparin binding	MF	0.0156718286509496	MF heparin binding
GO:0034774	0.00110096774307847	0.999689460801987	12	67	secretory granule lumen	CC	0.0156718286509496	CC secretory granule lumen
GO:0048754	0.00110241828411584	0.999587970168204	18	122	branching morphogenesis of an epithelial tube	BP	0.0156814950743335	BP branching morphogenesis of an epithelial tube
GO:0019887	0.00110534869092066	0.999541967795641	22	139	protein kinase regulator activity	MF	0.0157121838044366	MF protein kinase regulator activity
GO:0030425	0.00112792461556516	0.999303963719643	63	548	dendrite	CC	0.0160218893505192	CC dendrite
GO:0030546	0.0011319520545258	0.999759885174307	9	35	signaling receptor activator activity	MF	0.0160678697013589	MF signaling receptor activator activity
GO:0043021	0.0011427446316384	0.999502052676769	24	167	ribonucleoprotein complex binding	MF	0.01620974886763	MF ribonucleoprotein complex binding
GO:0031118	0.00114595003427487	0.999935393144583	4	8	rRNA pseudouridine synthesis	BP	0.0162438816922631	BP rRNA pseudouridine synthesis
GO:0030509	0.00116276998349108	0.999697489513261	11	51	BMP signaling pathway	BP	0.0164639515672064	BP BMP signaling pathway
GO:0000082	0.00116395164437618	0.999631538897735	14	77	G1/S transition of mitotic cell cycle	BP	0.0164639515672064	BP G1/S transition of mitotic cell cycle
GO:0051051	0.00116466130526171	0.999372493964952	40	323	negative regulation of transport	BP	0.0164639515672064	BP negative regulation of transport
GO:0034362	0.00116471502699084	0.999940814328052	4	7	low-density lipoprotein particle	CC	0.0164639515672064	CC low-density lipoprotein particle
GO:0007267	0.00116714227347112	0.999300150144919	56	513	cell-cell signaling	BP	0.0164867970763359	BP cell-cell signaling
GO:0060263	0.00117927146223858	0.999888127956317	5	13	regulation of respiratory burst	BP	0.0166465632034192	BP regulation of respiratory burst
GO:0006782	0.0011818527627194	0.999891484727131	5	12	protoporphyrinogen IX biosynthetic process	BP	0.0166714233919481	BP protoporphyrinogen IX biosynthetic process
GO:0050867	0.0011866209654428	0.999476962435717	24	201	positive regulation of cell activation	BP	0.0167270765357529	BP positive regulation of cell activation
GO:0048514	0.00119100246439848	0.999495291868229	22	193	blood vessel morphogenesis	BP	0.0167745813279232	BP blood vessel morphogenesis
GO:0008378	0.00119164143442324	0.999740123848532	9	40	galactosyltransferase activity	MF	0.0167745813279232	MF galactosyltransferase activity
GO:0042805	0.00120022211796276	0.999655434260567	12	73	actinin binding	MF	0.0168836781950374	MF actinin binding
GO:0008312	0.00120113512184081	0.999926277024088	4	9	7S RNA binding	MF	0.0168848365295008	MF 7S RNA binding
GO:1905671	0.00120284629444715	0.999926142884621	4	9	regulation of lysosome organization	BP	0.0168972056857133	BP regulation of lysosome organization
GO:0050821	0.00121319364468648	0.999458225123986	25	178	protein stabilization	BP	0.0170307922759268	BP protein stabilization
GO:0002262	0.00121491653143029	0.999878160166013	5	15	myeloid cell homeostasis	BP	0.017043207960237	BP myeloid cell homeostasis
GO:0051900	0.00122218767421189	0.999839395604468	6	19	regulation of mitochondrial depolarization	BP	0.0171333854163483	BP regulation of mitochondrial depolarization
GO:0006448	0.00122467161962562	0.999798895505945	7	26	regulation of translational elongation	BP	0.0171530523414699	BP regulation of translational elongation
GO:0030001	0.00122527829978916	0.999269055022585	54	553	metal ion transport	BP	0.0171530523414699	BP metal ion transport
GO:0060264	0.00122842872231291	0.999929391946591	4	8	regulation of respiratory burst involved in inflammatory response	BP	0.01717350112686	BP regulation of respiratory burst involved in inflammatory response
GO:0060266	0.00122842872231291	0.999929391946591	4	8	negative regulation of respiratory burst involved in inflammatory response	BP	0.01717350112686	BP negative regulation of respiratory burst involved in inflammatory response
GO:0044217	0.00123309043190077	0.999365596100122	34	355	other organism part	CC	0.0172268241987952	CC other organism part
GO:0002696	0.00123891922097501	0.999463272288959	23	190	positive regulation of leukocyte activation	BP	0.0172963674483235	BP positive regulation of leukocyte activation
GO:0019363	0.00125653348852351	0.999786414301634	7	31	pyridine nucleotide biosynthetic process	BP	0.0175302376260929	BP pyridine nucleotide biosynthetic process
GO:0007610	0.0012673077426494	0.999140332567495	92	907	behavior	BP	0.0176684255725887	BP behavior
GO:0009895	0.00127130838464062	0.999391065313389	29	218	negative regulation of catabolic process	BP	0.0177120531422824	BP negative regulation of catabolic process
GO:0055092	0.00128306923881385	0.999596244006707	14	65	sterol homeostasis	BP	0.0178581376827608	BP sterol homeostasis
GO:0008144	0.00128372180633328	0.999565939173582	15	94	drug binding	MF	0.0178581376827608	MF drug binding
GO:0034709	0.00128442944321328	0.999919685775915	4	9	methylosome	CC	0.0178581376827608	CC methylosome
GO:0070050	0.0012884300668481	0.999714825914975	9	41	neuron cellular homeostasis	BP	0.017901516041573	BP neuron cellular homeostasis
GO:0002347	0.00130853474956221	0.999882063582227	5	11	response to tumor cell	BP	0.0181436465582204	BP response to tumor cell
GO:0002804	0.00130853474956221	0.999882063582227	5	11	positive regulation of antifungal peptide production	BP	0.0181436465582204	BP positive regulation of antifungal peptide production
GO:0061760	0.00130853474956221	0.999882063582227	5	11	antifungal innate immune response	BP	0.0181436465582204	BP antifungal innate immune response
GO:1900004	0.00132575495341273	0.999867289367153	5	14	negative regulation of serine-type endopeptidase activity	BP	0.0183637061280705	BP negative regulation of serine-type endopeptidase activity
GO:0007306	0.00132649851335113	0.99986425095438	5	15	eggshell chorion assembly	BP	0.0183637061280705	BP eggshell chorion assembly
GO:0030178	0.00132711587062211	0.999456519995509	21	126	negative regulation of Wnt signaling pathway	BP	0.0183637061280705	BP negative regulation of Wnt signaling pathway
GO:0043567	0.001331057403715	0.999831020088762	6	16	regulation of insulin-like growth factor receptor signaling pathway	BP	0.0184057169015747	BP regulation of insulin-like growth factor receptor signaling pathway
GO:0007605	0.00133645004446547	0.99939095963041	25	245	sensory perception of sound	BP	0.018467722674269	BP sensory perception of sound
GO:0043524	0.0013433454866644	0.999493493655757	18	106	negative regulation of neuron apoptotic process	BP	0.0185503965403718	BP negative regulation of neuron apoptotic process
GO:0010821	0.00134569827877698	0.99946228038593	20	119	regulation of mitochondrion organization	BP	0.0185702708164968	BP regulation of mitochondrion organization
GO:2000434	0.00135002284621896	0.999956255060717	3	6	regulation of protein neddylation	BP	0.0186173096303208	BP regulation of protein neddylation
GO:0042732	0.00135914076543622	0.999974498044504	3	4	D-xylose metabolic process	BP	0.0187206847990775	BP D-xylose metabolic process
GO:0008514	0.00136007533035385	0.999300127984913	34	294	organic anion transmembrane transporter activity	MF	0.0187206847990775	MF organic anion transmembrane transporter activity
GO:0006636	0.001360802965369	0.999728261385359	8	37	unsaturated fatty acid biosynthetic process	BP	0.0187206847990775	BP unsaturated fatty acid biosynthetic process
GO:0030510	0.00136258546255481	0.9994898881954	18	95	regulation of BMP signaling pathway	BP	0.0187206847990775	BP regulation of BMP signaling pathway
GO:0034442	0.00136580781999468	0.999899667047521	4	13	regulation of lipoprotein oxidation	BP	0.0187206847990775	BP regulation of lipoprotein oxidation
GO:0034443	0.00136580781999468	0.999899667047521	4	13	negative regulation of lipoprotein oxidation	BP	0.0187206847990775	BP negative regulation of lipoprotein oxidation
GO:0060587	0.00136580781999468	0.999899667047521	4	13	regulation of lipoprotein lipid oxidation	BP	0.0187206847990775	BP regulation of lipoprotein lipid oxidation
GO:0060588	0.00136580781999468	0.999899667047521	4	13	negative regulation of lipoprotein lipid oxidation	BP	0.0187206847990775	BP negative regulation of lipoprotein lipid oxidation
GO:2000098	0.00136580781999468	0.999899667047521	4	13	negative regulation of smooth muscle cell-matrix adhesion	BP	0.0187206847990775	BP negative regulation of smooth muscle cell-matrix adhesion
GO:0051152	0.00137172828279085	0.999974176566877	3	4	positive regulation of smooth muscle cell differentiation	BP	0.0187806144039474	BP positive regulation of smooth muscle cell differentiation
GO:0006937	0.00137202796230934	0.999476612244607	18	123	regulation of muscle contraction	BP	0.0187806144039474	BP regulation of muscle contraction
GO:0071902	0.00138049607502758	0.999345826806354	28	202	positive regulation of protein serine/threonine kinase activity	BP	0.0188838113843106	BP positive regulation of protein serine/threonine kinase activity
GO:0010544	0.0013826789982728	0.999860238728162	5	14	negative regulation of platelet activation	BP	0.01890095225144	BP negative regulation of platelet activation
GO:0001522	0.00140597153642767	0.999812749569977	6	18	pseudouridine synthesis	BP	0.0192064404710788	BP pseudouridine synthesis
GO:0051393	0.00141275238986241	0.999612764167297	11	67	alpha-actinin binding	MF	0.0192861100260128	MF alpha-actinin binding
GO:0015276	0.00142266238763256	0.99935030910257	25	228	ligand-gated ion channel activity	MF	0.0193953443014131	MF ligand-gated ion channel activity
GO:0022834	0.00142266238763256	0.99935030910257	25	228	ligand-gated channel activity	MF	0.0193953443014131	MF ligand-gated channel activity
GO:0048729	0.00142665461886125	0.999120418976998	60	555	tissue morphogenesis	BP	0.019436734877743	BP tissue morphogenesis
GO:0048539	0.00144155421392385	0.999952190768232	3	6	bone marrow development	BP	0.0196265723418822	BP bone marrow development
GO:0048500	0.00144522101289548	0.999906620118907	4	9	signal recognition particle	CC	0.0196633249860284	CC signal recognition particle
GO:0042303	0.00144792582245422	0.999897609274706	4	11	molting cycle	BP	0.0196843637560305	BP molting cycle
GO:0060090	0.00144870409696569	0.999292390965161	30	211	molecular adaptor activity	MF	0.0196843637560305	MF molecular adaptor activity
GO:0030141	0.00145477188233402	0.999394336575571	21	146	secretory granule	CC	0.0197536059132957	CC secretory granule
GO:0010319	0.00145717825778188	1	2	2	stromule	CC	0.0197730723938132	CC stromule
GO:0060268	0.00146752933580313	0.999904773361726	4	9	negative regulation of respiratory burst	BP	0.0199002460366045	BP negative regulation of respiratory burst
GO:0048747	0.0014782612694318	0.999568628390071	12	66	muscle fiber development	BP	0.0200324112158268	BP muscle fiber development
GO:0051047	0.0014822619624644	0.999194726563619	39	348	positive regulation of secretion	BP	0.0200732437781571	BP positive regulation of secretion
GO:0035639	0.00149250076000894	0.998826745751538	221	2581	purine ribonucleoside triphosphate binding	MF	0.0201984440404139	MF purine ribonucleoside triphosphate binding
GO:0090502	0.00150561746436004	0.999621126396998	10	51	RNA phosphodiester bond hydrolysis, endonucleolytic	BP	0.0203623993333642	BP RNA phosphodiester bond hydrolysis, endonucleolytic
GO:0045859	0.00152316255814372	0.999072521423871	57	490	regulation of protein kinase activity	BP	0.0205859875793799	BP regulation of protein kinase activity
GO:0042157	0.00152484186927518	0.999632048286509	10	37	lipoprotein metabolic process	BP	0.0205949904828947	BP lipoprotein metabolic process
GO:1902445	0.00152918175284347	1	2	2	regulation of mitochondrial membrane permeability involved in programmed necrotic cell death	BP	0.0206398920916661	BP regulation of mitochondrial membrane permeability involved in programmed necrotic cell death
GO:0008390	0.00153154699210884	0.999948103040761	3	6	testosterone 16-alpha-hydroxylase activity	MF	0.0206580993421343	MF testosterone 16-alpha-hydroxylase activity
GO:0032963	0.00155057925380914	0.999689000081183	8	33	collagen metabolic process	BP	0.0208870937655258	BP collagen metabolic process
GO:0044259	0.00155057925380914	0.999689000081183	8	33	NA	NA	0.0208870937655258	none
GO:0099503	0.00155600614155247	0.999195409953014	34	267	secretory vesicle	CC	0.0209330239338058	CC secretory vesicle
GO:0060326	0.00155604856417477	0.999550694798692	12	56	cell chemotaxis	BP	0.0209330239338058	BP cell chemotaxis
GO:0051147	0.00156095820418544	0.999363780081111	20	133	regulation of muscle cell differentiation	BP	0.0209851834765062	BP regulation of muscle cell differentiation
GO:0032924	0.00156457928975064	0.999841515400529	5	13	activin receptor signaling pathway	BP	0.0210199624737352	BP activin receptor signaling pathway
GO:0004099	0.00156914991214667	0.999886537011174	4	11	chitin deacetylase activity	MF	0.0210674440318398	MF chitin deacetylase activity
GO:0031314	0.00157045265024638	0.999827124073797	5	17	extrinsic component of mitochondrial inner membrane	CC	0.021071017175946	CC extrinsic component of mitochondrial inner membrane
GO:0019788	0.00157955606201653	0.999895379755436	4	9	NEDD8 transferase activity	MF	0.0211791794674209	MF NEDD8 transferase activity
GO:0050840	0.00158659844327539	0.9994850577833	14	70	extracellular matrix binding	MF	0.0212595824366901	MF extracellular matrix binding
GO:2000116	0.00158804708882582	0.999329318711958	21	168	regulation of cysteine-type endopeptidase activity	BP	0.0212649757408185	BP regulation of cysteine-type endopeptidase activity
GO:0048018	0.00159315541307891	0.999732822672071	7	23	receptor ligand activity	MF	0.02131933514263	MF receptor ligand activity
GO:0044843	0.00160037724442009	0.999474402233724	14	79	cell cycle G1/S phase transition	BP	0.0213936176447105	BP cell cycle G1/S phase transition
GO:0050851	0.00160081135620626	0.999498247543007	13	76	antigen receptor-mediated signaling pathway	BP	0.0213936176447105	BP antigen receptor-mediated signaling pathway
GO:0044452	0.00160464524587219	0.99931382629177	22	142	NA	NA	0.0214307647259159	none
GO:0032844	0.00160828818612332	0.999101902568029	42	359	NA	NA	0.0214653144841291	none
GO:0050748	0.00161490030636893	0.999873277797397	4	14	negative regulation of lipoprotein metabolic process	BP	0.0215394216060113	BP negative regulation of lipoprotein metabolic process
GO:0010594	0.00161736295814185	0.999397169158125	17	105	regulation of endothelial cell migration	BP	0.0215581225246881	BP regulation of endothelial cell migration
GO:0060205	0.00162310342852194	0.999516825026327	12	73	cytoplasmic vesicle lumen	CC	0.0216204609381162	CC cytoplasmic vesicle lumen
GO:0099023	0.00162458335054343	0.999474496273383	14	66	vesicle tethering complex	CC	0.0216260024665988	CC vesicle tethering complex
GO:0046890	0.00164038504368435	0.999329123223147	20	131	regulation of lipid biosynthetic process	BP	0.0218220594129396	BP regulation of lipid biosynthetic process
GO:0008430	0.00169753378893234	0.999949622919022	3	5	selenium binding	MF	0.0225675404366433	MF selenium binding
GO:0007033	0.00170021330665798	0.999253571537924	23	150	vacuole organization	BP	0.0225784770679739	BP vacuole organization
GO:0051251	0.00170057796974802	0.999276360309216	21	175	positive regulation of lymphocyte activation	BP	0.0225784770679739	BP positive regulation of lymphocyte activation
GO:0009314	0.00171408597202861	0.99896049056705	54	569	response to radiation	BP	0.0227429670714267	BP response to radiation
GO:0019953	0.00172474202755206	0.999864866455107	4	13	sexual reproduction	BP	0.0228694267410637	BP sexual reproduction
GO:0000209	0.00174393627481845	0.999056642935244	38	292	protein polyubiquitination	BP	0.0230960937705373	BP protein polyubiquitination
GO:0030681	0.00174410901450163	0.999881235122091	4	9	multimeric ribonuclease P complex	CC	0.0230960937705373	CC multimeric ribonuclease P complex
GO:0098560	0.00179108921753494	0.999945815926614	3	5	cytoplasmic side of late endosome membrane	CC	0.0237027802896047	CC cytoplasmic side of late endosome membrane
GO:0007507	0.00180064608077285	0.99907064204061	33	258	heart development	BP	0.0238022480993117	BP heart development
GO:0019787	0.00180094738902649	0.998932467398236	50	449	ubiquitin-like protein transferase activity	MF	0.0238022480993117	MF ubiquitin-like protein transferase activity
GO:0009435	0.00181553787439473	0.999724554878261	6	26	NAD biosynthetic process	BP	0.0239794921200921	BP NAD biosynthetic process
GO:0030798	0.00183457783919678	1	2	2	trans-aconitate 2-methyltransferase activity	MF	0.0242152361930863	MF trans-aconitate 2-methyltransferase activity
GO:0003958	0.0018422759458461	0.999812375908485	5	12	NADPH-hemoprotein reductase activity	MF	0.0243010662889122	MF NADPH-hemoprotein reductase activity
GO:0052869	0.00185029458181913	0.999943368709862	3	5	arachidonic acid omega-hydroxylase activity	MF	0.0243752028286698	MF arachidonic acid omega-hydroxylase activity
GO:0097267	0.00185029458181913	0.999943368709862	3	5	omega-hydroxylase P450 pathway	BP	0.0243752028286698	BP omega-hydroxylase P450 pathway
GO:0045944	0.00186464161317178	0.998668452128729	110	1448	positive regulation of transcription by RNA polymerase II	BP	0.0245350808129279	BP positive regulation of transcription by RNA polymerase II
GO:0034728	0.0018648447806353	0.999229101401852	20	130	nucleosome organization	BP	0.0245350808129279	BP nucleosome organization
GO:0019202	0.00186780990114414	0.999879271131289	4	8	amino acid kinase activity	MF	0.0245581965462852	MF amino acid kinase activity
GO:1904400	0.00187346819564102	0.999977432268559	2	4	response to Thyroid stimulating hormone	BP	0.0246007674501259	BP response to Thyroid stimulating hormone
GO:1904401	0.00187346819564102	0.999977432268559	2	4	cellular response to Thyroid stimulating hormone	BP	0.0246007674501259	BP cellular response to Thyroid stimulating hormone
GO:0045926	0.00188205760623385	0.999036998616623	32	249	negative regulation of growth	BP	0.0246976016539158	BP negative regulation of growth
GO:0016747	0.00188368850094822	0.999036881224083	32	244	transferase activity, transferring acyl groups other than amino-acyl groups	MF	0.0247030555863061	MF transferase activity, transferring acyl groups other than amino-acyl groups
GO:0030900	0.00189098777326717	0.99937424261112	14	70	forebrain development	BP	0.0247827907589954	BP forebrain development
GO:0010713	0.00189823651808251	0.99986763363932	4	9	negative regulation of collagen metabolic process	BP	0.0248297642876854	BP negative regulation of collagen metabolic process
GO:0032966	0.00189823651808251	0.99986763363932	4	9	negative regulation of collagen biosynthetic process	BP	0.0248297642876854	BP negative regulation of collagen biosynthetic process
GO:0044252	0.00189823651808251	0.99986763363932	4	9	NA	NA	0.0248297642876854	none
GO:0071353	0.00190047361860603	0.999727041122896	6	19	cellular response to interleukin-4	BP	0.0248430400291992	BP cellular response to interleukin-4
GO:0051342	0.00190691167040943	0.99994100155205	3	5	regulation of cyclic-nucleotide phosphodiesterase activity	BP	0.0249111783575916	BP regulation of cyclic-nucleotide phosphodiesterase activity
GO:0035206	0.00191027021401648	0.999407222254954	12	102	regulation of hemocyte proliferation	BP	0.0249148483473243	BP regulation of hemocyte proliferation
GO:1990756	0.00191068655741861	0.999797191382007	5	13	ubiquitin ligase-substrate adaptor activity	MF	0.0249148483473243	MF ubiquitin ligase-substrate adaptor activity
GO:0016701	0.00191086970893288	0.999660235825749	7	26	oxidoreductase activity, acting on single donors with incorporation of molecular oxygen	MF	0.0249148483473243	MF oxidoreductase activity, acting on single donors with incorporation of molecular oxygen
GO:0006264	0.00195214001746974	0.999777460518469	5	16	mitochondrial DNA replication	BP	0.0254366347019919	BP mitochondrial DNA replication
GO:0000291	0.00197702632160333	0.999643828825248	7	27	nuclear-transcribed mRNA catabolic process, exonucleolytic	BP	0.0257444036125759	BP nuclear-transcribed mRNA catabolic process, exonucleolytic
GO:0044236	0.00198154877805388	0.999479014401798	10	54	NA	NA	0.0257867746552505	none
GO:0050954	0.0019935862084759	0.999047991204786	26	258	sensory perception of mechanical stimulus	BP	0.0259268246063273	BP sensory perception of mechanical stimulus
GO:0032403	0.00201059180418091	0.998732862625448	62	537	NA	NA	0.0261243461175988	none
GO:0015669	0.00201134459950027	0.999924898153119	3	6	gas transport	BP	0.0261243461175988	BP gas transport
GO:0009101	0.00201696112060116	0.999531534034239	9	36	glycoprotein biosynthetic process	BP	0.026176481352908	BP glycoprotein biosynthetic process
GO:0043485	0.00201793409160264	0.999783039864405	5	13	endosome to pigment granule transport	BP	0.026176481352908	BP endosome to pigment granule transport
GO:0090575	0.00203002031099335	0.999156981209823	20	124	RNA polymerase II transcription regulator complex	CC	0.0263164686617104	CC RNA polymerase II transcription regulator complex
GO:0016818	0.00204235588532493	0.998537099715142	112	1186	hydrolase activity, acting on acid anhydrides, in phosphorus-containing anhydrides	MF	0.026459508018483	MF hydrolase activity, acting on acid anhydrides, in phosphorus-containing anhydrides
GO:0043248	0.00204715764129608	0.999705777747985	6	18	proteasome assembly	BP	0.026504823805494	BP proteasome assembly
GO:0048753	0.00205728514474586	0.999704023929358	6	18	pigment granule organization	BP	0.0266189911758429	BP pigment granule organization
GO:0001568	0.00207228023698786	0.999167425765024	18	162	blood vessel development	BP	0.0267959544384556	BP blood vessel development
GO:0032553	0.00207570364146244	0.998352876908812	225	2648	ribonucleotide binding	MF	0.0268147607624666	MF ribonucleotide binding
GO:0051656	0.00207637297388313	0.99881023727182	44	346	establishment of organelle localization	BP	0.0268147607624666	BP establishment of organelle localization
GO:0010172	0.00208146251048392	0.999790738332504	5	11	embryonic body morphogenesis	BP	0.0268634212384805	BP embryonic body morphogenesis
GO:0002009	0.00208931364161372	0.998737989289511	52	476	morphogenesis of an epithelium	BP	0.0269476385742907	BP morphogenesis of an epithelium
GO:0030677	0.00209551593829093	0.999772687823517	5	13	ribonuclease P complex	CC	0.0270104961811286	CC ribonuclease P complex
GO:0022603	0.00211872540246465	0.998497801601891	105	1114	regulation of anatomical structure morphogenesis	BP	0.0272923518731933	BP regulation of anatomical structure morphogenesis
GO:1901018	0.00213468931350168	0.999601194599923	7	31	positive regulation of potassium ion transmembrane transporter activity	BP	0.0274805761086438	BP positive regulation of potassium ion transmembrane transporter activity
GO:0034111	0.0021380940915791	0.999760750299102	5	14	negative regulation of homotypic cell-cell adhesion	BP	0.0274968479574529	BP negative regulation of homotypic cell-cell adhesion
GO:0002282	0.00214136421098283	0.999930928906043	3	5	microglial cell activation involved in immune response	BP	0.0274968479574529	BP microglial cell activation involved in immune response
GO:0106016	0.00214136421098283	0.999930928906043	3	5	positive regulation of inflammatory response to wounding	BP	0.0274968479574529	BP positive regulation of inflammatory response to wounding
GO:1905673	0.00214136421098283	0.999930928906043	3	5	positive regulation of lysosome organization	BP	0.0274968479574529	BP positive regulation of lysosome organization
GO:0016817	0.00214996200570543	0.998457389203605	112	1187	hydrolase activity, acting on acid anhydrides	MF	0.0275898217739737	MF hydrolase activity, acting on acid anhydrides
GO:0010927	0.0021989451395898	0.999098534072013	19	130	cellular component assembly involved in morphogenesis	BP	0.0281775999470015	BP cellular component assembly involved in morphogenesis
GO:0007268	0.00219992380163779	0.998731064327474	44	387	chemical synaptic transmission	BP	0.0281775999470015	BP chemical synaptic transmission
GO:0098916	0.00219992380163779	0.998731064327474	44	387	anterograde trans-synaptic signaling	BP	0.0281775999470015	BP anterograde trans-synaptic signaling
GO:0016934	0.00220329132022022	0.999654666376329	6	25	extracellularly glycine-gated chloride channel activity	MF	0.0282029613766477	MF extracellularly glycine-gated chloride channel activity
GO:0071887	0.0022051872158868	0.999831244264371	4	10	leukocyte apoptotic process	BP	0.0282094654105292	BP leukocyte apoptotic process
GO:0046501	0.00221467498904077	0.999756606471507	5	13	protoporphyrinogen IX metabolic process	BP	0.0283130179259319	BP protoporphyrinogen IX metabolic process
GO:0005787	0.00221916125179759	0.999927493811233	3	5	signal peptidase complex	CC	0.0283525397644812	CC signal peptidase complex
GO:1900262	0.00222440295399439	0.999837808246327	4	9	regulation of DNA-directed DNA polymerase activity	BP	0.0283838285284645	BP regulation of DNA-directed DNA polymerase activity
GO:1900264	0.00222440295399439	0.999837808246327	4	9	positive regulation of DNA-directed DNA polymerase activity	BP	0.0283838285284645	BP positive regulation of DNA-directed DNA polymerase activity
GO:0008405	0.00223847039100663	0.999836491759464	4	9	arachidonic acid 11,12-epoxygenase activity	MF	0.0285454125708857	MF arachidonic acid 11,12-epoxygenase activity
GO:0051150	0.00224338740362436	0.999731696691539	5	17	regulation of smooth muscle cell differentiation	BP	0.028590179155782	BP regulation of smooth muscle cell differentiation
GO:0099080	0.00224796328798939	0.998560591280856	64	636	supramolecular complex	CC	0.0285947119868337	CC supramolecular complex
GO:0099081	0.00224796328798939	0.998560591280856	64	636	supramolecular polymer	CC	0.0285947119868337	CC supramolecular polymer
GO:0099512	0.00224796328798939	0.998560591280856	64	636	supramolecular fiber	CC	0.0285947119868337	CC supramolecular fiber
GO:0018193	0.00224980707138899	0.998326304882178	132	3186	peptidyl-amino acid modification	BP	0.0286002678800025	BP peptidyl-amino acid modification
GO:0031167	0.00225336707772694	0.99965047782014	6	23	rRNA methylation	BP	0.0286180218855789	BP rRNA methylation
GO:0060033	0.00225401943419156	0.999739036077164	5	15	anatomical structure regression	BP	0.0286180218855789	BP anatomical structure regression
GO:0048536	0.00225614465748933	0.999669224415021	6	18	spleen development	BP	0.0286271238781433	BP spleen development
GO:0008565	0.0022640538103874	0.999308043994957	12	62	NA	NA	0.0287095582057047	none
GO:0050746	0.00228844766893479	0.999718114547581	5	19	regulation of lipoprotein metabolic process	BP	0.0290007953656094	BP regulation of lipoprotein metabolic process
GO:0048864	0.00229170186561312	0.999310354769617	12	53	stem cell development	BP	0.0290105875451141	BP stem cell development
GO:0043393	0.00229207475758613	0.998988598601542	22	147	regulation of protein binding	BP	0.0290105875451141	BP regulation of protein binding
GO:0045202	0.00230379225950649	0.998377633429212	100	1014	synapse	CC	0.0291407500055933	CC synapse
GO:0008649	0.00230618081632314	0.999640596826041	6	23	rRNA methyltransferase activity	MF	0.0291528217993784	MF rRNA methyltransferase activity
GO:0060046	0.00231313648978573	0.999790800569062	4	17	regulation of acrosome reaction	BP	0.0292225764001707	BP regulation of acrosome reaction
GO:0050852	0.00232512495107778	0.999321187414268	11	66	T cell receptor signaling pathway	BP	0.0293401565353009	BP T cell receptor signaling pathway
GO:0017076	0.00232533045596349	0.998152012661637	223	2629	purine nucleotide binding	MF	0.0293401565353009	MF purine nucleotide binding
GO:0032555	0.00232789904167292	0.998150854741702	222	2618	purine ribonucleotide binding	MF	0.0293543448015418	MF purine ribonucleotide binding
GO:0000041	0.00233261678285308	0.999170698325856	15	80	transition metal ion transport	BP	0.029395599097988	BP transition metal ion transport
GO:0016713	0.00234315411881935	0.999907592852577	3	6	oxidoreductase activity, acting on paired donors, with incorporation or reduction of molecular oxygen, reduced iron-sulfur protein as one donor, and incorporation of one atom of oxygen	MF	0.0295100952746227	MF oxidoreductase activity, acting on paired donors, with incorporation or reduction of molecular oxygen, reduced iron-sulfur protein as one donor, and incorporation of one atom of oxygen
GO:0001822	0.00236658174259547	0.99897255153528	21	148	kidney development	BP	0.0297866916914787	BP kidney development
GO:0045947	0.0023775865653838	0.999647645899798	6	18	negative regulation of translational initiation	BP	0.0299066844768295	BP negative regulation of translational initiation
GO:0042692	0.00240220189870267	0.999066106876459	17	111	muscle cell differentiation	BP	0.0301976239919166	BP muscle cell differentiation
GO:0090004	0.00240674997539535	0.999803893781654	4	11	NA	NA	0.030236098114871	none
GO:0035578	0.00241977591273715	0.999721214696342	5	14	azurophil granule lumen	CC	0.0303809666326177	CC azurophil granule lumen
GO:0038166	0.00242748195399845	0.999903044770765	3	6	angiotensin-activated signaling pathway	BP	0.0304589047400781	BP angiotensin-activated signaling pathway
GO:1900026	0.00243147060521297	0.999468409737281	8	36	positive regulation of substrate adhesion-dependent cell spreading	BP	0.0304901313955361	BP positive regulation of substrate adhesion-dependent cell spreading
GO:0030880	0.00243580797311223	0.999155729655696	14	87	RNA polymerase complex	CC	0.0305256896852357	CC RNA polymerase complex
GO:0048038	0.0024576655744348	0.999704301958349	5	16	quinone binding	MF	0.0307806334759928	MF quinone binding
GO:0050678	0.00246307295980976	0.998763431488622	29	225	regulation of epithelial cell proliferation	BP	0.0308293621022494	BP regulation of epithelial cell proliferation
GO:0048569	0.0024811266702885	0.999235512135916	12	60	post-embryonic animal organ development	BP	0.0310362226627412	BP post-embryonic animal organ development
GO:0003144	0.00248642881288791	0.999975432139966	2	3	embryonic heart tube formation	BP	0.0310797121151321	BP embryonic heart tube formation
GO:0044389	0.00248766131801643	0.998703101942084	32	251	ubiquitin-like protein ligase binding	MF	0.0310797121151321	MF ubiquitin-like protein ligase binding
GO:0070423	0.00249189989405864	0.999825219147123	4	8	nucleotide-binding oligomerization domain containing signaling pathway	BP	0.0311135437017997	BP nucleotide-binding oligomerization domain containing signaling pathway
GO:0042060	0.00253248908576697	0.999161043190366	13	78	wound healing	BP	0.0316009242764796	BP wound healing
GO:0040015	0.00254776023008036	0.999526306542119	7	25	negative regulation of multicellular organism growth	BP	0.0317719768078795	BP negative regulation of multicellular organism growth
GO:2001234	0.00254988402026508	0.998943798681776	19	123	negative regulation of apoptotic signaling pathway	BP	0.0317789653463693	BP negative regulation of apoptotic signaling pathway
GO:0043405	0.00255183564048346	0.998755151917113	27	194	regulation of MAP kinase activity	BP	0.0317838008971245	BP regulation of MAP kinase activity
GO:0080135	0.00256717424323525	0.998120999489451	116	2952	regulation of cellular response to stress	BP	0.0319552668966582	BP regulation of cellular response to stress
GO:0055088	0.00258033892958482	0.998939037845902	19	108	lipid homeostasis	BP	0.0320994794502268	BP lipid homeostasis
GO:0007517	0.00258194981914045	0.998913637043566	19	164	muscle organ development	BP	0.032099873990011	BP muscle organ development
GO:0046716	0.00259335792006514	0.999436853766882	8	32	muscle cell cellular homeostasis	BP	0.0322219966021785	BP muscle cell cellular homeostasis
GO:0042600	0.00259498658881426	0.999910287553176	3	5	egg chorion	CC	0.0322225365857224	CC egg chorion
GO:2000021	0.00260114425797924	0.998855486368819	21	165	NA	NA	0.032279279201431	none
GO:0071614	0.00261685039028188	0.999789839376083	4	10	linoleic acid epoxygenase activity	MF	0.0324543733271872	MF linoleic acid epoxygenase activity
GO:0019321	0.00263883912072147	0.999697690476968	5	13	pentose metabolic process	BP	0.0327071236627472	BP pentose metabolic process
GO:0008404	0.00264103780014372	0.999787344202503	4	10	arachidonic acid 14,15-epoxygenase activity	MF	0.0327110839582625	MF arachidonic acid 14,15-epoxygenase activity
GO:0090181	0.00264480129856855	0.999280162911435	10	51	regulation of cholesterol metabolic process	BP	0.0327110839582625	BP regulation of cholesterol metabolic process
GO:0061045	0.00264607640182138	0.999218458060945	11	62	negative regulation of wound healing	BP	0.0327110839582625	BP negative regulation of wound healing
GO:0071711	0.00264673181347252	0.999409012792994	8	38	basement membrane organization	BP	0.0327110839582625	BP basement membrane organization
GO:0043178	0.00264720485616873	0.999036332811245	15	91	alcohol binding	MF	0.0327110839582625	MF alcohol binding
GO:0002788	0.00265548322657457	0.999705065499201	5	12	regulation of antifungal peptide production	BP	0.0327934432239254	BP regulation of antifungal peptide production
GO:0043473	0.00268468554617678	0.999276250179197	10	46	pigmentation	BP	0.0331339423783457	BP pigmentation
GO:0070584	0.00268804756811444	0.999564386626173	6	24	mitochondrion morphogenesis	BP	0.0331553051681203	BP mitochondrion morphogenesis
GO:0009822	0.00269119270442947	0.999756576522721	4	14	alkaloid catabolic process	BP	0.0331739685281612	BP alkaloid catabolic process
GO:0015849	0.0026961379107004	0.998582589384606	32	273	organic acid transport	BP	0.0331946670568183	BP organic acid transport
GO:0046942	0.0026961379107004	0.998582589384606	32	273	carboxylic acid transport	BP	0.0331946670568183	BP carboxylic acid transport
GO:0006772	0.002721261820691	0.999904289381017	3	5	thiamine metabolic process	BP	0.0334032339661229	BP thiamine metabolic process
GO:0042723	0.002721261820691	0.999904289381017	3	5	thiamine-containing compound metabolic process	BP	0.0334032339661229	BP thiamine-containing compound metabolic process
GO:0030956	0.00272129460559352	0.999886751200333	3	6	glutamyl-tRNA(Gln) amidotransferase complex	CC	0.0334032339661229	CC glutamyl-tRNA(Gln) amidotransferase complex
GO:0050567	0.00272129460559352	0.999886751200333	3	6	glutaminyl-tRNA synthase (glutamine-hydrolyzing) activity	MF	0.0334032339661229	MF glutaminyl-tRNA synthase (glutamine-hydrolyzing) activity
GO:0070681	0.00272129460559352	0.999886751200333	3	6	glutaminyl-tRNAGln biosynthesis via transamidation	BP	0.0334032339661229	BP glutaminyl-tRNAGln biosynthesis via transamidation
GO:0030902	0.00275843297208967	0.999585419336575	6	17	hindbrain development	BP	0.0338386644681151	BP hindbrain development
GO:1901652	0.00276885806783532	0.998481956031571	36	306	response to peptide	BP	0.0339354051474903	BP response to peptide
GO:0004602	0.00276965794950984	0.999765212590131	4	11	glutathione peroxidase activity	MF	0.0339354051474903	MF glutathione peroxidase activity
GO:0000988	0.00277237323673535	0.998294718239843	53	467	NA	NA	0.0339482113151322	none
GO:0048384	0.00277723152901802	0.999764388885586	4	11	retinoic acid receptor signaling pathway	BP	0.0339788207294635	BP retinoic acid receptor signaling pathway
GO:0044093	0.00277821616826725	0.997867310765578	158	3436	positive regulation of molecular function	BP	0.0339788207294635	BP positive regulation of molecular function
GO:0016272	0.0027808916823134	0.999783986116248	4	9	prefoldin complex	CC	0.0339910915372125	CC prefoldin complex
GO:0061138	0.00279903051682836	0.998855540524623	18	129	morphogenesis of a branching epithelium	BP	0.0341846051816998	BP morphogenesis of a branching epithelium
GO:0032982	0.00280008695958725	0.999554265460739	6	21	myosin filament	CC	0.0341846051816998	CC myosin filament
GO:0003015	0.00282035432530833	0.999290057728082	9	45	heart process	BP	0.0344113699703136	BP heart process
GO:1905178	0.00285023073920576	0.999898055930384	3	5	regulation of cardiac muscle tissue regeneration	BP	0.0347550331348743	BP regulation of cardiac muscle tissue regeneration
GO:0034062	0.00286152733878037	0.999081354696509	12	79	5'-3' RNA polymerase activity	MF	0.0348509683735103	MF 5'-3' RNA polymerase activity
GO:0097747	0.00286152733878037	0.999081354696509	12	79	RNA polymerase activity	MF	0.0348509683735103	MF RNA polymerase activity
GO:0016933	0.00286680702337954	0.999517522110201	6	28	extracellularly glycine-gated ion channel activity	MF	0.0348943630923569	MF extracellularly glycine-gated ion channel activity
GO:0006029	0.00287071478263864	0.999163662906971	11	49	proteoglycan metabolic process	BP	0.034921016987849	BP proteoglycan metabolic process
GO:0045540	0.00287377172760825	0.999442305977287	7	28	regulation of cholesterol biosynthetic process	BP	0.034937295398979	BP regulation of cholesterol biosynthetic process
GO:0034661	0.00288459052942521	0.999295543252475	9	35	ncRNA catabolic process	BP	0.0350478611426337	BP ncRNA catabolic process
GO:0000151	0.00289853348978432	0.998371491969147	39	294	ubiquitin ligase complex	CC	0.0351910913996048	CC ubiquitin ligase complex
GO:0042572	0.00290099193862221	0.999513191217632	6	27	retinol metabolic process	BP	0.0351910913996048	BP retinol metabolic process
GO:0007419	0.00290157274490764	0.999145772469714	11	53	ventral cord development	BP	0.0351910913996048	BP ventral cord development
GO:0044427	0.00290479651563683	0.997767219353929	158	3512	NA	NA	0.0352091823335419	none
GO:0015718	0.00292992769902594	0.998798842144823	18	125	monocarboxylic acid transport	BP	0.0354766988933446	BP monocarboxylic acid transport
GO:0035872	0.0029303575265374	0.999768956297751	4	9	nucleotide-binding domain, leucine rich repeat containing receptor signaling pathway	BP	0.0354766988933446	BP nucleotide-binding domain, leucine rich repeat containing receptor signaling pathway
GO:0000096	0.00294343730988944	0.999186651137432	10	51	sulfur amino acid metabolic process	BP	0.0356138394036444	BP sulfur amino acid metabolic process
GO:0043009	0.00297676680400261	0.998420872359851	32	294	chordate embryonic development	BP	0.0359956804431654	BP chordate embryonic development
GO:0005230	0.00298049896378356	0.998727166606903	19	171	extracellular ligand-gated ion channel activity	MF	0.0360069348936179	MF extracellular ligand-gated ion channel activity
GO:0032040	0.00298124029251532	0.999188723367954	10	44	small-subunit processome	CC	0.0360069348936179	CC small-subunit processome
GO:0007540	0.00300666282631564	0.999924741785925	3	4	sex determination, establishment of X:A ratio	BP	0.0362924199943694	BP sex determination, establishment of X:A ratio
GO:0002759	0.00301244370097071	0.999240217252698	9	42	regulation of antimicrobial humoral response	BP	0.0363406190561612	BP regulation of antimicrobial humoral response
GO:0019323	0.00302002962642027	0.999889688524967	3	5	pentose catabolic process	BP	0.0364105232599317	BP pentose catabolic process
GO:0016075	0.00303125619506346	0.999418107980563	7	25	rRNA catabolic process	BP	0.0365242114268257	BP rRNA catabolic process
GO:0002143	0.00303583437832544	0.999888900607114	3	5	tRNA wobble position uridine thiolation	BP	0.0365577046257235	BP tRNA wobble position uridine thiolation
GO:0090075	0.0030420175390878	0.999621931908838	5	15	relaxation of muscle	BP	0.0366104739591698	BP relaxation of muscle
GO:0007254	0.00305148443760501	0.999244977118207	9	36	JNK cascade	BP	0.0367026770196432	BP JNK cascade
GO:1902572	0.00305810060516083	0.999612553368106	5	16	negative regulation of serine-type peptidase activity	BP	0.0367605032531663	BP negative regulation of serine-type peptidase activity
GO:0045862	0.00306108067886995	0.99839719139203	31	255	positive regulation of proteolysis	BP	0.0367745785811994	BP positive regulation of proteolysis
GO:0009063	0.00306780076334155	0.998636471630914	21	151	cellular amino acid catabolic process	BP	0.036833541710835	BP cellular amino acid catabolic process
GO:0018208	0.00308013042386644	0.99920870483496	9	48	peptidyl-proline modification	BP	0.0369597468275874	BP peptidyl-proline modification
GO:0070670	0.00308669407697175	0.999504118567638	6	20	response to interleukin-4	BP	0.0370123652550526	BP response to interleukin-4
GO:1903039	0.00308815720335363	0.998954778951192	13	76	positive regulation of leukocyte cell-cell adhesion	BP	0.0370123652550526	BP positive regulation of leukocyte cell-cell adhesion
GO:0045136	0.00312052213449576	0.999863560969615	3	6	development of secondary sexual characteristics	BP	0.0373662211252028	BP development of secondary sexual characteristics
GO:0014904	0.00312188973128581	0.999491758868367	6	21	myotube cell development	BP	0.0373662211252028	BP myotube cell development
GO:0042632	0.0031249436840719	0.99895843028417	13	63	cholesterol homeostasis	BP	0.0373662211252028	BP cholesterol homeostasis
GO:0016859	0.00312503448186376	0.999193709387958	9	49	cis-trans isomerase activity	MF	0.0373662211252028	MF cis-trans isomerase activity
GO:0042590	0.0031648164071119	0.999301423294959	8	29	antigen processing and presentation of exogenous peptide antigen via MHC class I	BP	0.0378042961385573	BP antigen processing and presentation of exogenous peptide antigen via MHC class I
GO:0051537	0.00316539145116469	0.999364705762933	7	31	2 iron, 2 sulfur cluster binding	MF	0.0378042961385573	MF 2 iron, 2 sulfur cluster binding
GO:0090316	0.00318322088434025	0.99866037609269	19	114	positive regulation of intracellular protein transport	BP	0.0379949095220107	BP positive regulation of intracellular protein transport
GO:0008112	0.00321350843729324	1	2	2	nicotinamide N-methyltransferase activity	MF	0.0383114287418532	MF nicotinamide N-methyltransferase activity
GO:0030760	0.00321350843729324	1	2	2	pyridine N-methyltransferase activity	MF	0.0383114287418532	MF pyridine N-methyltransferase activity
GO:0000989	0.00322494773877135	0.998010721648152	52	461	NA	NA	0.0383980443361953	none
GO:0003712	0.00322494773877135	0.998010721648152	52	461	transcription coregulator activity	MF	0.0383980443361953	MF transcription coregulator activity
GO:0001701	0.00322644068117389	0.99831800383618	30	276	in utero embryonic development	BP	0.0383980443361953	BP in utero embryonic development
GO:0072546	0.00323157738700884	0.999737985266086	4	9	ER membrane protein complex	CC	0.0384366726423223	CC ER membrane protein complex
GO:0006570	0.00323664977247226	0.999584364328402	5	16	tyrosine metabolic process	BP	0.0384569954263398	BP tyrosine metabolic process
GO:2000405	0.00323706986640761	0.999691587070276	4	14	negative regulation of T cell migration	BP	0.0384569954263398	BP negative regulation of T cell migration
GO:0097190	0.00324788091425295	0.998468062673079	24	159	apoptotic signaling pathway	BP	0.0385492747875798	BP apoptotic signaling pathway
GO:0030166	0.00324863028047052	0.999275359778951	8	30	proteoglycan biosynthetic process	BP	0.0385492747875798	BP proteoglycan biosynthetic process
GO:0061684	0.00325431519815855	0.999877854164264	3	5	chaperone-mediated autophagy	BP	0.0385942036365046	BP chaperone-mediated autophagy
GO:0016935	0.00327047068883457	0.999854555779688	3	6	glycine-gated chloride channel complex	CC	0.0387259996237032	CC glycine-gated chloride channel complex
GO:0033865	0.00327304901626025	0.999166402038592	9	41	nucleoside bisphosphate metabolic process	BP	0.0387259996237032	BP nucleoside bisphosphate metabolic process
GO:0033875	0.00327304901626025	0.999166402038592	9	41	ribonucleoside bisphosphate metabolic process	BP	0.0387259996237032	BP ribonucleoside bisphosphate metabolic process
GO:0034032	0.00327304901626025	0.999166402038592	9	41	purine nucleoside bisphosphate metabolic process	BP	0.0387259996237032	BP purine nucleoside bisphosphate metabolic process
GO:0051347	0.00330014709156467	0.997983522977613	50	438	positive regulation of transferase activity	BP	0.0390239033916435	BP positive regulation of transferase activity
GO:0030246	0.00330544125638335	0.998267810844263	30	311	carbohydrate binding	MF	0.0390637816386654	MF carbohydrate binding
GO:0009887	0.00330860018706125	0.997799487945501	70	723	animal organ morphogenesis	BP	0.0390783939583928	BP animal organ morphogenesis
GO:0032990	0.00332520547725942	0.997967657831425	50	436	cell part morphogenesis	BP	0.0392315353584728	BP cell part morphogenesis
GO:0043928	0.00332542605513104	0.999446164826299	6	22	exonucleolytic catabolism of deadenylated mRNA	BP	0.0392315353584728	BP exonucleolytic catabolism of deadenylated mRNA
GO:0061695	0.00337047275814949	0.998269928521072	29	224	transferase complex, transferring phosphorus-containing groups	CC	0.0397399070504087	CC transferase complex, transferring phosphorus-containing groups
GO:0035095	0.00337786208509046	0.999409205933939	6	29	behavioral response to nicotine	BP	0.0398039435383384	BP behavioral response to nicotine
GO:0019217	0.00338230568798068	0.998969369981425	11	61	regulation of fatty acid metabolic process	BP	0.0398332142060158	BP regulation of fatty acid metabolic process
GO:0035208	0.0033858977007213	0.999588276367422	5	13	positive regulation of hemocyte proliferation	BP	0.0398524276563763	BP positive regulation of hemocyte proliferation
GO:0097306	0.00343497735999383	0.998878272347592	12	73	cellular response to alcohol	BP	0.0403775934701589	BP cellular response to alcohol
GO:0048067	0.00343548438452094	0.999690423912928	4	11	cuticle pigmentation	BP	0.0403775934701589	BP cuticle pigmentation
GO:0022411	0.00343647546137526	0.998258666951158	28	210	cellular component disassembly	BP	0.0403775934701589	BP cellular component disassembly
GO:0002702	0.00343865846522492	0.998773644064963	14	76	positive regulation of production of molecular mediator of immune response	BP	0.0403799021505644	BP positive regulation of production of molecular mediator of immune response
GO:0008521	0.0034567537587208	1	2	2	acetyl-CoA transmembrane transporter activity	MF	0.0405689570747793	MF acetyl-CoA transmembrane transporter activity
GO:0016018	0.00346602733879068	0.999669803688396	4	13	cyclosporin A binding	MF	0.0406543206668195	MF cyclosporin A binding
GO:0030943	0.00347763949232544	1	2	2	mitochondrion targeting sequence binding	MF	0.0407669999772199	MF mitochondrion targeting sequence binding
GO:0009110	0.00348203285832948	0.99940486788923	6	24	vitamin biosynthetic process	BP	0.0407841608491915	BP vitamin biosynthetic process
GO:1905247	0.00348316416861067	0.999825411394468	3	7	positive regulation of aspartic-type peptidase activity	BP	0.0407841608491915	BP positive regulation of aspartic-type peptidase activity
GO:0001657	0.00348512261499708	0.999291478482664	7	30	ureteric bud development	BP	0.0407841608491915	BP ureteric bud development
GO:0015909	0.00350221546788259	0.999014424421007	10	48	long-chain fatty acid transport	BP	0.0409606063381181	BP long-chain fatty acid transport
GO:0044088	0.00350548967602101	0.99893350077262	11	57	regulation of vacuole organization	BP	0.0409753241198845	BP regulation of vacuole organization
GO:0010952	0.00353814768841917	0.998604671916694	16	120	positive regulation of peptidase activity	BP	0.0413332919899405	BP positive regulation of peptidase activity
GO:0003993	0.00354254085797564	0.99970510683353	4	9	acid phosphatase activity	MF	0.0413608432050952	MF acid phosphatase activity
GO:1904688	0.00354492760903518	0.999837676938585	3	6	regulation of cytoplasmic translational initiation	BP	0.0413649503495167	BP regulation of cytoplasmic translational initiation
GO:0035015	0.00358342204487713	1	2	2	elongation of arista core	BP	0.041790143377061	BP elongation of arista core
GO:0071493	0.00359884260298938	0.999903744680747	3	4	cellular response to UV-B	BP	0.0419459137562873	BP cellular response to UV-B
GO:0002768	0.00364073971350415	0.998570020268761	16	106	immune response-regulating cell surface receptor signaling pathway	BP	0.0424099232987959	BP immune response-regulating cell surface receptor signaling pathway
GO:1901889	0.00365036378447485	0.999238418826584	7	34	negative regulation of cell junction assembly	BP	0.0424976773465179	BP negative regulation of cell junction assembly
GO:0004526	0.00366507400159989	0.999676045782042	4	10	ribonuclease P activity	MF	0.0426445101491247	MF ribonuclease P activity
GO:0018916	0.00368010371113551	0.999790323676631	3	9	nitrobenzene metabolic process	BP	0.0427948902381301	BP nitrobenzene metabolic process
GO:0006716	0.00369662537192297	1	2	2	juvenile hormone metabolic process	BP	0.0428644061238324	BP juvenile hormone metabolic process
GO:0006718	0.00369662537192297	1	2	2	juvenile hormone biosynthetic process	BP	0.0428644061238324	BP juvenile hormone biosynthetic process
GO:0016106	0.00369662537192297	1	2	2	sesquiterpenoid biosynthetic process	BP	0.0428644061238324	BP sesquiterpenoid biosynthetic process
GO:0019010	0.00369662537192297	1	2	2	farnesoic acid O-methyltransferase activity	MF	0.0428644061238324	MF farnesoic acid O-methyltransferase activity
GO:0035049	0.00369662537192297	1	2	2	juvenile hormone acid methyltransferase activity	MF	0.0428644061238324	MF juvenile hormone acid methyltransferase activity
GO:1901606	0.00371323754882268	0.99840012031007	19	133	alpha-amino acid catabolic process	BP	0.0430095697807883	BP alpha-amino acid catabolic process
GO:0016462	0.00371337604984914	0.997294965011766	110	1183	pyrophosphatase activity	MF	0.0430095697807883	MF pyrophosphatase activity
GO:2000097	0.00372843937059073	0.999624251488141	4	15	regulation of smooth muscle cell-matrix adhesion	BP	0.0431594459487459	BP regulation of smooth muscle cell-matrix adhesion
GO:0048273	0.00373856586245571	0.999705384049695	4	8	mitogen-activated protein kinase p38 binding	MF	0.0432520365885813	MF mitogen-activated protein kinase p38 binding
GO:0050870	0.0037423894374731	0.998774700522074	12	66	positive regulation of T cell activation	BP	0.0432716439678702	BP positive regulation of T cell activation
GO:0001774	0.00374673356712173	0.999794569712083	3	8	microglial cell activation	BP	0.0432972445815141	BP microglial cell activation
GO:0007596	0.00376819976280654	0.998815966507866	11	75	blood coagulation	BP	0.043520566237823	BP blood coagulation
GO:0072525	0.00377055331304239	0.999203088428827	7	36	pyridine-containing compound biosynthetic process	BP	0.0435230194174973	BP pyridine-containing compound biosynthetic process
GO:0008171	0.00377752578853512	0.99935399079337	6	22	O-methyltransferase activity	MF	0.0435787552233561	MF O-methyltransferase activity
GO:0051343	0.00378076136453117	0.999953610649446	2	3	positive regulation of cyclic-nucleotide phosphodiesterase activity	BP	0.0435913421763047	BP positive regulation of cyclic-nucleotide phosphodiesterase activity
GO:0006643	0.00380794602886084	0.998314623011012	20	141	membrane lipid metabolic process	BP	0.0438798860139763	BP membrane lipid metabolic process
GO:0016702	0.00381547003912826	0.999340502898215	6	23	oxidoreductase activity, acting on single donors with incorporation of molecular oxygen, incorporation of two atoms of oxygen	MF	0.0439416767622437	MF oxidoreductase activity, acting on single donors with incorporation of molecular oxygen, incorporation of two atoms of oxygen
GO:0009886	0.00386067245545824	0.997881915116657	34	274	post-embryonic animal morphogenesis	BP	0.0444370832401471	BP post-embryonic animal morphogenesis
GO:0006024	0.00387025487261602	0.998895044751882	10	48	glycosaminoglycan biosynthetic process	BP	0.0445221679658551	BP glycosaminoglycan biosynthetic process
GO:0031100	0.00387483470955927	0.998876129252645	10	56	animal organ regeneration	BP	0.0445496409169747	BP animal organ regeneration
GO:0048143	0.0038786457086419	0.999611051631226	4	14	astrocyte activation	BP	0.0445682483434505	BP astrocyte activation
GO:1903531	0.00389787368972321	0.998459817542583	16	104	negative regulation of secretion by cell	BP	0.0447638861531095	BP negative regulation of secretion by cell
GO:0005581	0.00391168824206583	0.999081538934663	8	34	collagen trimer	CC	0.0448971693373642	CC collagen trimer
GO:0001763	0.0039485933070792	0.998180100763386	21	215	morphogenesis of a branching structure	BP	0.0452951784159136	BP morphogenesis of a branching structure
GO:0005231	0.00399225836559433	0.998587997407394	13	92	excitatory extracellular ligand-gated ion channel activity	MF	0.0457702401564783	MF excitatory extracellular ligand-gated ion channel activity
GO:2000379	0.00399503284001826	0.998824496248799	10	63	positive regulation of reactive oxygen species metabolic process	BP	0.0457762302925881	BP positive regulation of reactive oxygen species metabolic process
GO:0019884	0.00401566518840109	0.998682881224587	12	61	antigen processing and presentation of exogenous antigen	BP	0.0459867190335938	BP antigen processing and presentation of exogenous antigen
GO:0031668	0.00404136113158895	0.997984417677408	26	196	cellular response to extracellular stimulus	BP	0.0462467893151096	BP cellular response to extracellular stimulus
GO:0030594	0.00404292540035174	0.99813389480815	21	211	neurotransmitter receptor activity	MF	0.0462467893151096	MF neurotransmitter receptor activity
GO:0005518	0.00405752089407091	0.998729392261442	11	63	collagen binding	MF	0.0463876418525194	MF collagen binding
GO:0009952	0.00406947784515728	0.998072134179062	23	164	anterior/posterior pattern specification	BP	0.0464981878350265	BP anterior/posterior pattern specification
GO:0032769	0.0040737174315926	0.999948042066918	2	3	negative regulation of monooxygenase activity	BP	0.0465204799056083	BP negative regulation of monooxygenase activity
GO:0048679	0.00409574562320448	0.999026818526325	8	35	regulation of axon regeneration	BP	0.0467457727584938	BP regulation of axon regeneration
GO:0071638	0.00411706446991353	0.99957325026129	4	15	negative regulation of monocyte chemotactic protein-1 production	BP	0.0469627213692101	BP negative regulation of monocyte chemotactic protein-1 production
GO:0006354	0.00413531092583128	0.998713465132589	11	57	DNA-templated transcription, elongation	BP	0.0471443999940395	BP DNA-templated transcription, elongation
GO:0008063	0.0041651857441999	0.999000118354866	8	37	Toll signaling pathway	BP	0.0474457063668416	BP Toll signaling pathway
GO:0019882	0.00416640851403612	0.998408951995274	15	89	antigen processing and presentation	BP	0.0474457063668416	BP antigen processing and presentation
GO:0090503	0.00417929314058676	0.99928477144447	6	20	RNA phosphodiester bond hydrolysis, exonucleolytic	BP	0.0475657848089065	BP RNA phosphodiester bond hydrolysis, exonucleolytic
GO:0072665	0.00419474417996817	0.99854455064137	13	66	protein localization to vacuole	BP	0.0477149216263083	BP protein localization to vacuole
GO:0032042	0.00419927857963972	0.999253794396419	6	24	mitochondrial DNA metabolic process	BP	0.0477397850605909	BP mitochondrial DNA metabolic process
GO:0014812	0.00422104687348686	0.999393118223304	5	20	muscle cell migration	BP	0.0479604358844982	BP muscle cell migration
GO:0097296	0.00422467901183688	0.99994508823877	2	3	activation of cysteine-type endopeptidase activity involved in apoptotic signaling pathway	BP	0.0479748884210102	BP activation of cysteine-type endopeptidase activity involved in apoptotic signaling pathway
GO:0072175	0.00423299804570455	0.998547949290064	12	106	epithelial tube formation	BP	0.0480425188582002	BP epithelial tube formation
GO:1902555	0.00424035902746025	0.998879262392093	9	40	endoribonuclease complex	CC	0.0480992064459735	CC endoribonuclease complex
GO:2001269	0.00425403789928396	0.99979183846741	3	6	positive regulation of cysteine-type endopeptidase activity involved in apoptotic signaling pathway	BP	0.0482274558721389	BP positive regulation of cysteine-type endopeptidase activity involved in apoptotic signaling pathway
GO:0035202	0.00426184104166084	0.999591553208418	4	11	tracheal pit formation in open tracheal system	BP	0.0482889870980156	BP tracheal pit formation in open tracheal system
GO:0005216	0.00426620804329153	0.997382427515562	47	558	ion channel activity	MF	0.0483115381036139	MF ion channel activity
GO:0030195	0.00428301747081038	0.999200578729483	6	33	negative regulation of blood coagulation	BP	0.0484748864861707	BP negative regulation of blood coagulation
GO:0002922	0.00428839864126012	0.998961969832748	8	38	positive regulation of humoral immune response	BP	0.048508780846352	BP positive regulation of humoral immune response
GO:0019213	0.00430756730534993	0.99883715452248	9	47	deacetylase activity	MF	0.0486985097974683	MF deacetylase activity
GO:0043030	0.00434455167696281	0.9992284172502	6	23	regulation of macrophage activation	BP	0.049089328481169	BP regulation of macrophage activation
GO:0051434	0.00435018896234103	0.999736730079398	3	9	BH3 domain binding	MF	0.049125717243059	MF BH3 domain binding
GO:0022610	0.00435839383249222	0.996932248463196	88	884	biological adhesion	BP	0.0491910446602273	BP biological adhesion
GO:0000460	0.00436301700891348	0.999238365186614	6	21	maturation of 5.8S rRNA	BP	0.0492016871111884	BP maturation of 5.8S rRNA
GO:0003998	0.00436417778626815	0.999942308792497	2	3	acylphosphatase activity	MF	0.0492016871111884	MF acylphosphatase activity
GO:2000573	0.00437358971929279	0.998728985500583	10	48	positive regulation of DNA biosynthetic process	BP	0.0492804646474859	BP positive regulation of DNA biosynthetic process
GO:1905348	0.00440214624442059	0.998825980661561	9	41	endonuclease complex	CC	0.0495747516400761	CC endonuclease complex
GO:0010638	0.00440717409011155	0.997054308763996	68	654	positive regulation of organelle organization	BP	0.049603891323199	BP positive regulation of organelle organization
GO:0051048	0.00443039871919207	0.998163867185684	17	116	negative regulation of secretion	BP	0.0498376949446692	BP negative regulation of secretion
GO:0101003	0.00443739588719702	0.999546460676948	4	13	ficolin-1-rich granule membrane	CC	0.0498887976764678	CC ficolin-1-rich granule membrane
