# Supplementary material for: Systemic paralogy and function of retinal determination network homologs in arachnids
Source: BMC Genomics. 2020 Nov 23;21:811. doi: 10.1186/s12864-020-07149-x (PMC7681978; doi:10.1186/s12864-020-07149-x)
Supplement: Supplementary file 6 — Additional file 6. Dataset S3: Dataset for the GOseq enrichment analyses. This folder contains the complete GOseq results of enriched/depleted (FDR ≤ 0.05) GO terms of up- (Log2FC > 1) and down-regulated (Log2FC < 1) genes in Comparisons 1, 2.1 and 2.2. The twelve spreadsheets (.xls) are named as follows: Comparison#,_UP/DOWN_enriched/depleted. (.zip). Available at: https://datadryad.org/stash/share/xb2VW4o80AmId3mLFZB07Ho7rHxPx-htK9q5J_-2miM; doi:https://doi.org/10.5061/dryad.xgxd254d1 [file 12864_2020_7149_MOESM6_ESM.zip › Additional_file6_Dataset_S3_GOseq_results/comp2_1_UP_padj_05.GOseq.depleted.filtered_FDR_0.05.xls]

category	over_represented_pvalue	under_represented_pvalue	numDEInCat	numInCat	term	ontology	over_represented_FDR	under_represented_FDR	go_term
GO:1901566	0.99999999961701	7.83216615924835e-10	86	1027	organonitrogen compound biosynthetic process	BP	0.9999999999	1.59204441519041e-05	BP organonitrogen compound biosynthetic process
GO:0006412	0.999999999113793	4.04920042844103e-09	10	315	translation	BP	0.9999999999	3.23801807230463e-05	BP translation
GO:0003735	0.999999999252966	5.23103942674469e-09	5	263	structural constituent of ribosome	MF	0.9999999999	3.23801807230463e-05	MF structural constituent of ribosome
GO:0043043	0.999999998438857	6.37185629419911e-09	12	333	peptide biosynthetic process	BP	0.9999999999	3.23801807230463e-05	BP peptide biosynthetic process
GO:0044391	0.999999994231317	3.73290325498702e-08	5	232	ribosomal subunit	CC	0.9999999999	0.000151757448928242	CC ribosomal subunit
GO:0043604	0.999999967658026	9.45664232806503e-08	20	378	amide biosynthetic process	BP	0.9999999999	0.000320375281004296	BP amide biosynthetic process
GO:0043603	0.99999992205254	1.61666179569566e-07	48	613	cellular amide metabolic process	BP	0.9999999999	0.000469455490301508	BP cellular amide metabolic process
GO:0006518	0.999999783764113	5.00049164975504e-07	32	479	peptide metabolic process	BP	0.9999999999	0.00127056242205713	BP peptide metabolic process
GO:0099600	0.999999160599588	1.41255674137766e-06	88	855	NA	NA	0.9999999999	0.00319033787577597	none
GO:0004888	0.999997917296344	3.46394973906737e-06	86	822	transmembrane signaling receptor activity	MF	0.9999999999	0.00704117063460225	MF transmembrane signaling receptor activity
GO:0044429	0.999995284374776	7.16499700216755e-06	124	1059	NA	NA	0.9999999999	0.0132402630966418	none
GO:0004930	0.999995882596685	8.74579464159722e-06	33	400	G protein-coupled receptor activity	MF	0.9999999999	0.0148146473066456	MF G protein-coupled receptor activity
GO:0008509	0.999993497331696	1.29433279520726e-05	39	447	anion transmembrane transporter activity	MF	0.9999999999	0.0202383867139831	MF anion transmembrane transporter activity
GO:0004872	0.999987621532571	1.83737730007937e-05	128	1085	NA	NA	0.9999999999	0.0237805870697473	none
GO:0060089	0.999987621532571	1.83737730007937e-05	128	1085	molecular transducer activity	MF	0.9999999999	0.0237805870697473	MF molecular transducer activity
GO:0015934	0.999997112308725	1.93923458953765e-05	3	140	large ribosomal subunit	CC	0.9999999999	0.0237805870697473	CC large ribosomal subunit
GO:0038023	0.99998680947197	1.98883248972157e-05	117	996	signaling receptor activity	MF	0.9999999999	0.0237805870697473	MF signaling receptor activity
GO:0022857	0.999981193180477	2.65735958162772e-05	162	1413	transmembrane transporter activity	MF	0.9999999999	0.028904787052974	MF transmembrane transporter activity
GO:0015075	0.999981648489085	2.70178065630199e-05	127	1164	ion transmembrane transporter activity	MF	0.9999999999	0.028904787052974	MF ion transmembrane transporter activity
