# Supplementary material for: Systemic paralogy and function of retinal determination network homologs in arachnids
Source: BMC Genomics. 2020 Nov 23;21:811. doi: 10.1186/s12864-020-07149-x (PMC7681978; doi:10.1186/s12864-020-07149-x)
Supplement: Supplementary file 6 — Additional file 6. Dataset S3: Dataset for the GOseq enrichment analyses. This folder contains the complete GOseq results of enriched/depleted (FDR ≤ 0.05) GO terms of up- (Log2FC > 1) and down-regulated (Log2FC < 1) genes in Comparisons 1, 2.1 and 2.2. The twelve spreadsheets (.xls) are named as follows: Comparison#,_UP/DOWN_enriched/depleted. (.zip). Available at: https://datadryad.org/stash/share/xb2VW4o80AmId3mLFZB07Ho7rHxPx-htK9q5J_-2miM; doi:https://doi.org/10.5061/dryad.xgxd254d1 [file 12864_2020_7149_MOESM6_ESM.zip › Additional_file6_Dataset_S3_GOseq_results/comp2_2_DOWN_padj_05.GOseq.depleted.filtered_FDR_0.05.xls]

category	over_represented_pvalue	under_represented_pvalue	numDEInCat	numInCat	term	ontology	over_represented_FDR	under_represented_FDR	go_term
GO:0034061	0.999999947587848	1.27757468723383e-07	29	836	DNA polymerase activity	MF	0.9999999999	0.00266093255857062	MF DNA polymerase activity
GO:0003964	0.99999985905488	3.53831680519367e-07	25	769	RNA-directed DNA polymerase activity	MF	0.9999999999	0.00368480312092868	MF RNA-directed DNA polymerase activity
GO:0030554	0.999999552808007	6.32994690043306e-07	218	2406	adenyl nucleotide binding	MF	0.9999999999	0.00405895168679306	MF adenyl nucleotide binding
GO:0032559	0.999999398749482	8.4794663059599e-07	218	2400	adenyl ribonucleotide binding	MF	0.9999999999	0.00405895168679306	MF adenyl ribonucleotide binding
GO:0005524	0.999999309926657	9.74397850680109e-07	214	2358	ATP binding	MF	0.9999999999	0.00405895168679306	MF ATP binding
