# Supplementary material for: Systemic paralogy and function of retinal determination network homologs in arachnids
Source: BMC Genomics. 2020 Nov 23;21:811. doi: 10.1186/s12864-020-07149-x (PMC7681978; doi:10.1186/s12864-020-07149-x)
Supplement: Supplementary file 6 — Additional file 6. Dataset S3: Dataset for the GOseq enrichment analyses. This folder contains the complete GOseq results of enriched/depleted (FDR ≤ 0.05) GO terms of up- (Log2FC > 1) and down-regulated (Log2FC < 1) genes in Comparisons 1, 2.1 and 2.2. The twelve spreadsheets (.xls) are named as follows: Comparison#,_UP/DOWN_enriched/depleted. (.zip). Available at: https://datadryad.org/stash/share/xb2VW4o80AmId3mLFZB07Ho7rHxPx-htK9q5J_-2miM; doi:https://doi.org/10.5061/dryad.xgxd254d1 [file 12864_2020_7149_MOESM6_ESM.zip › Additional_file6_Dataset_S3_GOseq_results/comp1_DOWN_padj_05.GOseq.enriched.filtered_FDR_0.05.xls]

category	over_represented_pvalue	under_represented_pvalue	numDEInCat	numInCat	term	ontology	over_represented_FDR	go_term
GO:0003676	2.84582536663317e-108	1	852	8659	nucleic acid binding	MF	5.92728507362357e-104	MF nucleic acid binding
GO:0005634	3.066309549485e-94	1	951	9698	nucleus	CC	3.19325476483368e-90	CC nucleus
GO:0032991	5.76848294203759e-92	1	833	5990	protein-containing complex	CC	4.00486542389196e-88	CC protein-containing complex
GO:0044428	1.14343489766255e-91	1	740	5360	NA	NA	5.95386551212891e-88	none
GO:0044424	8.70648302964513e-86	1	1698	19163	NA	NA	3.62677257082897e-82	none
GO:0005575	5.69674165203954e-83	1	1917	22873	cellular_component	CC	1.97752891881132e-79	CC cellular_component
GO:0044464	6.8581061175971e-81	1	1810	21341	NA	NA	2.04058048881875e-77	none
GO:0043229	1.67600788638482e-80	1	1355	14802	intracellular organelle	CC	4.36348653220287e-77	CC intracellular organelle
GO:0043226	1.65079993355571e-79	1	1391	15366	organelle	CC	3.82031789067759e-76	CC organelle
GO:1901363	3.63707364250885e-77	1	1015	11430	heterocyclic compound binding	MF	7.57529698261742e-74	MF heterocyclic compound binding
GO:0097159	6.68762693796882e-77	1	1022	11532	organic cyclic compound binding	MF	1.26627176240013e-73	MF organic cyclic compound binding
GO:0008150	1.38171210507656e-72	1	1803	21630	biological_process	BP	2.39819164371122e-69	BP biological_process
GO:0034641	1.39799231043859e-71	1	670	6676	cellular nitrogen compound metabolic process	BP	2.23979875706269e-68	BP cellular nitrogen compound metabolic process
GO:0003677	6.53278785337991e-71	1	589	6913	DNA binding	MF	9.71892181501406e-68	MF DNA binding
GO:0044260	7.53658432978176e-71	1	843	8342	cellular macromolecule metabolic process	BP	1.04647985613796e-67	BP cellular macromolecule metabolic process
GO:0044446	4.16495930902566e-69	1	1093	10022	NA	NA	5.42173578052416e-66	none
GO:0090304	5.7899218302234e-69	1	547	5373	nucleic acid metabolic process	BP	7.09367599293488e-66	BP nucleic acid metabolic process
GO:0003674	5.27268740779562e-68	1	1790	22305	molecular_function	MF	6.10108518497596e-65	MF molecular_function
GO:0005488	1.72340776548881e-66	1	1568	18805	binding	MF	1.88921773366321e-63	MF binding
GO:0044422	1.97835900379588e-65	1	1106	10375	NA	NA	2.06026306655303e-62	none
GO:0043170	6.99872893122839e-65	1	882	9017	macromolecule metabolic process	BP	6.94140600855357e-62	BP macromolecule metabolic process
GO:0043231	1.10876141192691e-64	1	1131	12718	intracellular membrane-bounded organelle	CC	1.04969466761881e-61	CC intracellular membrane-bounded organelle
GO:0019219	1.54158793114039e-63	1	587	5187	regulation of nucleobase-containing compound metabolic process	BP	1.39600840999096e-60	BP regulation of nucleobase-containing compound metabolic process
GO:0051171	1.30940306853676e-62	1	733	6763	regulation of nitrogen compound metabolic process	BP	1.13634362964515e-59	BP regulation of nitrogen compound metabolic process
GO:0030529	1.54863662549987e-62	1	251	1175	NA	NA	1.29020014543645e-59	none
GO:0060255	9.28571670002983e-62	1	761	7111	regulation of macromolecule metabolic process	BP	7.4385733626239e-59	BP regulation of macromolecule metabolic process
GO:0006725	7.82266711182103e-61	1	607	6253	cellular aromatic compound metabolic process	BP	6.03446335574105e-58	BP cellular aromatic compound metabolic process
GO:1990904	1.50367060487123e-60	1	262	1297	ribonucleoprotein complex	CC	1.11851611993779e-57	CC ribonucleoprotein complex
GO:0006139	2.66908120827017e-60	1	579	5949	nucleobase-containing compound metabolic process	BP	1.91695253123624e-57	BP nucleobase-containing compound metabolic process
GO:0046483	7.12536912432393e-60	1	595	6138	heterocycle metabolic process	BP	4.94690627071396e-57	BP heterocycle metabolic process
GO:0080090	8.88371525334881e-60	1	741	6921	regulation of primary metabolic process	BP	5.96871036441126e-57	BP regulation of primary metabolic process
GO:0006807	2.50763107426217e-58	1	941	10007	nitrogen compound metabolic process	BP	1.63215437546039e-55	BP nitrogen compound metabolic process
GO:0009987	3.85489361330471e-58	1	1498	17586	cellular process	BP	2.43302194478517e-55	BP cellular process
GO:0051252	6.49609577499316e-58	1	512	4083	regulation of RNA metabolic process	BP	3.97943184710463e-55	BP regulation of RNA metabolic process
GO:0010468	1.72553357547379e-57	1	601	5040	regulation of gene expression	BP	1.0268403802848e-54	BP regulation of gene expression
GO:0043227	3.76948045395023e-57	1	1184	13744	membrane-bounded organelle	CC	2.18085385819098e-54	CC membrane-bounded organelle
GO:1901360	4.73811474872215e-57	1	621	6508	organic cyclic compound metabolic process	BP	2.66717443206446e-54	BP organic cyclic compound metabolic process
GO:2000112	1.58047412473926e-56	1	542	4397	regulation of cellular macromolecule biosynthetic process	BP	8.66266186054455e-54	BP regulation of cellular macromolecule biosynthetic process
GO:0019222	1.73717004427768e-56	1	794	7681	regulation of metabolic process	BP	9.27737889287575e-54	BP regulation of metabolic process
GO:0010556	3.46269855432583e-56	1	547	4450	regulation of macromolecule biosynthetic process	BP	1.80302713723746e-53	BP regulation of macromolecule biosynthetic process
GO:0031323	2.1037883235617e-55	1	744	7141	regulation of cellular metabolic process	BP	1.06872446836934e-52	BP regulation of cellular metabolic process
GO:0031326	6.81221628109238e-54	1	555	4626	regulation of cellular biosynthetic process	BP	3.37821049291886e-51	BP regulation of cellular biosynthetic process
GO:0009889	3.958758032926e-53	1	561	4701	regulation of biosynthetic process	BP	1.91751191418099e-50	BP regulation of biosynthetic process
GO:0005654	5.50973010529682e-53	1	447	2966	nucleoplasm	CC	2.6081058780255e-50	CC nucleoplasm
GO:0016070	1.37282874718686e-51	1	326	1795	RNA metabolic process	BP	6.35406158809063e-49	BP RNA metabolic process
GO:0009059	9.91971240506474e-51	1	248	1364	macromolecule biosynthetic process	BP	4.49147326027584e-48	BP macromolecule biosynthetic process
GO:0003723	1.16571041518891e-49	1	316	1837	RNA binding	MF	5.16583330373502e-47	MF RNA binding
GO:2001141	9.11880686302314e-49	1	463	3878	regulation of RNA biosynthetic process	BP	3.95680227798012e-46	BP regulation of RNA biosynthetic process
GO:0006355	1.24688624398842e-48	1	461	3866	regulation of transcription, DNA-templated	BP	5.30002993669202e-46	BP regulation of transcription, DNA-templated
GO:1903506	1.98640131054195e-48	1	461	3870	regulation of nucleic acid-templated transcription	BP	8.27455329919353e-46	BP regulation of nucleic acid-templated transcription
GO:0044237	5.27937988886404e-48	1	971	10849	cellular metabolic process	BP	2.15605733971099e-45	BP cellular metabolic process
GO:0044238	8.54699309018456e-48	1	950	10585	primary metabolic process	BP	3.42339946312239e-45	BP primary metabolic process
GO:0008152	2.92205189049545e-47	1	1044	11823	metabolic process	BP	1.14831125991017e-44	BP metabolic process
GO:0071704	5.64718470051248e-47	1	991	11188	organic substance metabolic process	BP	2.17814005448655e-44	BP organic substance metabolic process
GO:0034645	1.25233020240727e-46	1	213	1157	cellular macromolecule biosynthetic process	BP	4.74246062831611e-44	BP cellular macromolecule biosynthetic process
GO:0044427	7.38491118395281e-46	1	251	1860	NA	NA	2.74665946677445e-43	none
GO:0006397	2.84968346251304e-45	1	151	511	mRNA processing	BP	1.04128433609161e-42	BP mRNA processing
GO:0008380	5.79342835803624e-45	1	134	422	RNA splicing	BP	2.08044010070998e-42	BP RNA splicing
GO:0043234	2.10884810415158e-42	1	434	3022	NA	NA	7.44459123953713e-40	none
GO:0006396	1.19031735656763e-41	1	212	1007	RNA processing	BP	4.13198831709844e-39	BP RNA processing
GO:0044451	1.28723177923018e-41	1	240	1160	NA	NA	4.39515795046004e-39	none
GO:0003735	1.92073572606649e-41	1	74	249	structural constituent of ribosome	MF	6.45243285524401e-39	MF structural constituent of ribosome
GO:0065007	7.12548750280837e-41	1	1146	13001	biological regulation	BP	2.35570878902369e-38	BP biological regulation
GO:0016071	1.74723298479536e-40	1	172	714	mRNA metabolic process	BP	5.68615134489338e-38	BP mRNA metabolic process
GO:0050789	2.04322513717747e-40	1	1087	12178	regulation of biological process	BP	6.54712202417422e-38	BP regulation of biological process
GO:0043232	1.90312551729795e-39	1	473	4210	intracellular non-membrane-bounded organelle	CC	6.00580276883055e-37	CC intracellular non-membrane-bounded organelle
GO:0043228	2.7283121406486e-39	1	473	4219	non-membrane-bounded organelle	CC	8.4813858605118e-37	CC non-membrane-bounded organelle
GO:0050794	1.74709748016427e-38	1	1027	11464	regulation of cellular process	BP	5.35125681130314e-36	BP regulation of cellular process
GO:0005840	1.98387056775406e-37	1	70	236	ribosome	CC	5.98841393988138e-35	CC ribosome
GO:0000375	3.02862525172037e-36	1	97	280	RNA splicing, via transesterification reactions	BP	9.01145810611885e-34	BP RNA splicing, via transesterification reactions
GO:0044271	3.19590852283429e-36	1	230	1534	cellular nitrogen compound biosynthetic process	BP	9.37526517092853e-34	BP cellular nitrogen compound biosynthetic process
GO:0000377	9.4588178431615e-36	1	95	275	RNA splicing, via transesterification reactions with bulged adenosine as nucleophile	BP	2.69874326078586e-33	BP RNA splicing, via transesterification reactions with bulged adenosine as nucleophile
GO:0000398	9.4588178431615e-36	1	95	275	mRNA splicing, via spliceosome	BP	2.69874326078586e-33	BP mRNA splicing, via spliceosome
GO:0005681	5.40722790262841e-35	1	92	287	spliceosomal complex	CC	1.5219154426479e-32	CC spliceosomal complex
GO:0043565	7.92268488874185e-34	1	230	1870	sequence-specific DNA binding	MF	2.20018241150287e-31	MF sequence-specific DNA binding
GO:0006412	1.69485077240805e-31	1	73	291	translation	BP	4.64478314312038e-29	BP translation
GO:1902494	6.14515222317548e-31	1	251	1596	catalytic complex	CC	1.6622237727831e-28	CC catalytic complex
GO:0006357	2.60523996659824e-30	1	286	2248	regulation of transcription by RNA polymerase II	BP	6.95665872106515e-28	BP regulation of transcription by RNA polymerase II
GO:0003690	1.77123238931418e-29	1	217	2235	double-stranded DNA binding	MF	4.66977572210579e-27	MF double-stranded DNA binding
GO:0044391	2.87481820492895e-29	1	61	230	ribosomal subunit	CC	7.48458919653252e-27	CC ribosomal subunit
GO:0010629	4.48032713157727e-29	1	267	2001	negative regulation of gene expression	BP	1.15205251230236e-26	BP negative regulation of gene expression
GO:0043043	6.23030352758837e-29	1	73	309	peptide biosynthetic process	BP	1.58249709600745e-26	BP peptide biosynthetic process
GO:0071840	2.1910356866664e-28	1	651	6861	cellular component organization or biogenesis	BP	5.4981796725166e-26	BP cellular component organization or biogenesis
GO:0034622	4.59340712043797e-28	1	164	978	cellular protein-containing complex assembly	BP	1.13894623219622e-25	BP cellular protein-containing complex assembly
GO:0051253	7.34957523836052e-28	1	210	1477	negative regulation of RNA metabolic process	BP	1.80090533017144e-25	BP negative regulation of RNA metabolic process
GO:0016043	1.47290133671361e-27	1	641	6752	cellular component organization	BP	3.56716151640361e-25	BP cellular component organization
GO:0045934	3.88603383250504e-27	1	224	1637	negative regulation of nucleobase-containing compound metabolic process	BP	9.30325432912816e-25	BP negative regulation of nucleobase-containing compound metabolic process
GO:0010605	9.41828417628061e-27	1	325	2656	negative regulation of macromolecule metabolic process	BP	2.22913662299514e-24	BP negative regulation of macromolecule metabolic process
GO:0044249	1.30969800739787e-26	1	302	2548	cellular biosynthetic process	BP	3.06498765146997e-24	BP cellular biosynthetic process
GO:1901576	5.59588078783465e-26	1	311	2657	organic substance biosynthetic process	BP	1.29501116721133e-23	BP organic substance biosynthetic process
GO:0048519	1.36957117212965e-25	1	564	5974	negative regulation of biological process	BP	3.13466245858422e-23	BP negative regulation of biological process
GO:1990837	7.51262879217191e-25	1	173	1416	sequence-specific double-stranded DNA binding	MF	1.70079383134083e-22	MF sequence-specific double-stranded DNA binding
GO:0045892	9.04874664135163e-25	1	193	1403	negative regulation of transcription, DNA-templated	BP	2.02653005425884e-22	BP negative regulation of transcription, DNA-templated
GO:1903507	1.01366747594962e-24	1	193	1404	negative regulation of nucleic acid-templated transcription	BP	2.24602831798708e-22	BP negative regulation of nucleic acid-templated transcription
GO:0006259	1.31764017205006e-24	1	253	3824	DNA metabolic process	BP	2.88882205299564e-22	BP DNA metabolic process
GO:1902679	1.51529084088317e-24	1	193	1408	negative regulation of RNA biosynthetic process	BP	3.25757680182339e-22	BP negative regulation of RNA biosynthetic process
GO:0044454	1.51711614066098e-24	1	120	642	NA	NA	3.25757680182339e-22	none
GO:0005515	1.66170997268122e-24	1	783	8321	protein binding	MF	3.53164237867392e-22	MF protein binding
GO:0043933	2.02238506548569e-24	1	220	1543	protein-containing complex subunit organization	BP	4.2547713276703e-22	BP protein-containing complex subunit organization
GO:0009058	2.93948744042071e-24	1	314	2772	biosynthetic process	BP	6.12236444090825e-22	BP biosynthetic process
GO:0045935	3.81329042666924e-24	1	262	2547	positive regulation of nucleobase-containing compound metabolic process	BP	7.86368445610563e-22	BP positive regulation of nucleobase-containing compound metabolic process
GO:0051726	4.27720283733836e-24	1	205	1890	regulation of cell cycle	BP	8.73388046040032e-22	BP regulation of cell cycle
GO:0032993	5.28327537765039e-24	1	50	191	protein-DNA complex	CC	1.0683500928709e-21	CC protein-DNA complex
GO:0048518	1.03392994803908e-23	1	607	6533	positive regulation of biological process	BP	2.07064355363057e-21	BP positive regulation of biological process
GO:2000113	1.19492170573975e-23	1	217	1637	negative regulation of cellular macromolecule biosynthetic process	BP	2.37026945591881e-21	BP negative regulation of cellular macromolecule biosynthetic process
GO:0010558	1.36846298963416e-23	1	220	1663	negative regulation of macromolecule biosynthetic process	BP	2.68890067434908e-21	BP negative regulation of macromolecule biosynthetic process
GO:0001067	2.2270428798918e-23	1	166	1368	regulatory region nucleic acid binding	MF	4.33503262639126e-21	MF regulatory region nucleic acid binding
GO:0006281	2.28798512237816e-23	1	149	1450	DNA repair	BP	4.41242167860114e-21	BP DNA repair
GO:0006974	2.31921027180537e-23	1	174	1671	cellular response to DNA damage stimulus	BP	4.43160656340938e-21	BP cellular response to DNA damage stimulus
GO:0051172	2.39965258198071e-23	1	287	2365	negative regulation of nitrogen compound metabolic process	BP	4.54363308886311e-21	BP negative regulation of nitrogen compound metabolic process
GO:0022625	3.04675869129273e-23	1	29	73	cytosolic large ribosomal subunit	CC	5.71692702903107e-21	CC cytosolic large ribosomal subunit
GO:0000975	4.86537963318676e-23	1	165	1367	NA	NA	8.96779884955875e-21	none
GO:0044212	4.86537963318676e-23	1	165	1367	NA	NA	8.96779884955875e-21	none
GO:0065003	4.95866747758339e-23	1	192	1329	protein-containing complex assembly	BP	9.05957247571112e-21	BP protein-containing complex assembly
GO:0031327	5.32363556133796e-23	1	224	1734	negative regulation of cellular biosynthetic process	BP	9.64179838883017e-21	BP negative regulation of cellular biosynthetic process
GO:0006325	7.98114283759941e-23	1	166	1505	chromatin organization	BP	1.43302795708207e-20	BP chromatin organization
GO:0009892	8.24823516330072e-23	1	335	2904	negative regulation of metabolic process	BP	1.46832685454041e-20	BP negative regulation of metabolic process
GO:0043604	9.45463980329615e-23	1	74	362	amide biosynthetic process	BP	1.6688240493479e-20	BP amide biosynthetic process
GO:0009890	1.06002658352682e-22	1	226	1761	negative regulation of biosynthetic process	BP	1.85531375476441e-20	BP negative regulation of biosynthetic process
GO:0048522	1.24628417949852e-22	1	562	6014	positive regulation of cellular process	BP	2.16313390754959e-20	BP positive regulation of cellular process
GO:0022402	1.76474836357797e-22	1	190	1813	cell cycle process	BP	3.03770073690926e-20	BP cell cycle process
GO:0048523	4.78762891282331e-22	1	512	5516	negative regulation of cellular process	BP	8.17350286854786e-20	BP negative regulation of cellular process
GO:0071826	8.26314565291715e-22	1	80	353	ribonucleoprotein complex subunit organization	BP	1.3992259972273e-19	BP ribonucleoprotein complex subunit organization
GO:0051276	9.70791818818869e-22	1	92	470	chromosome organization	BP	1.63061709696447e-19	BP chromosome organization
GO:0000976	1.08915834019521e-21	1	159	1350	transcription regulatory region sequence-specific DNA binding	MF	1.81479919276687e-19	MF transcription regulatory region sequence-specific DNA binding
GO:0022618	1.84174292437904e-21	1	76	329	ribonucleoprotein complex assembly	BP	3.04443028801322e-19	BP ribonucleoprotein complex assembly
GO:0032774	1.8717879181684e-21	1	110	547	RNA biosynthetic process	BP	3.06973218579618e-19	BP RNA biosynthetic process
GO:0051254	2.30182930179884e-21	1	210	1578	positive regulation of RNA metabolic process	BP	3.7455078670208e-19	BP positive regulation of RNA metabolic process
GO:0016604	2.70906536156204e-21	1	138	740	nuclear body	CC	4.37398553105536e-19	CC nuclear body
GO:0051173	5.04953653640965e-21	1	352	3621	positive regulation of nitrogen compound metabolic process	BP	8.0901343831031e-19	BP positive regulation of nitrogen compound metabolic process
GO:0000786	6.18860614144083e-21	1	30	77	nucleosome	CC	9.83941135220837e-19	CC nucleosome
GO:0031324	8.6235919458188e-21	1	294	2521	negative regulation of cellular metabolic process	BP	1.36069828066299e-18	BP negative regulation of cellular metabolic process
GO:0071011	9.94161471275562e-21	1	41	104	precatalytic spliceosome	CC	1.55687181381409e-18	CC precatalytic spliceosome
GO:0044699	1.1218795410465e-20	1	1106	14914	NA	NA	1.74376918514302e-18	none
GO:0019438	1.18945250200688e-20	1	162	1174	aromatic compound biosynthetic process	BP	1.83510494161477e-18	BP aromatic compound biosynthetic process
GO:0010557	1.28997001981096e-20	1	227	1756	positive regulation of macromolecule biosynthetic process	BP	1.97555114504579e-18	BP positive regulation of macromolecule biosynthetic process
GO:1901362	1.66280939335868e-20	1	174	1289	organic cyclic compound biosynthetic process	BP	2.52795576969888e-18	BP organic cyclic compound biosynthetic process
GO:0001071	2.4665975607228e-20	1	169	1654	NA	NA	3.6959923737219e-18	none
GO:0003700	2.4665975607228e-20	1	169	1654	DNA-binding transcription factor activity	MF	3.6959923737219e-18	MF DNA-binding transcription factor activity
GO:0010628	2.99381702582485e-20	1	242	1972	positive regulation of gene expression	BP	4.45394435813428e-18	BP positive regulation of gene expression
GO:0010604	3.70694360107927e-20	1	363	3812	positive regulation of macromolecule metabolic process	BP	5.47576037753752e-18	BP positive regulation of macromolecule metabolic process
GO:0034654	1.14930613195124e-19	1	149	1043	nucleobase-containing compound biosynthetic process	BP	1.68575690959721e-17	BP nucleobase-containing compound biosynthetic process
GO:0044815	2.20683575736808e-19	1	30	87	DNA packaging complex	CC	3.21426399681555e-17	CC DNA packaging complex
GO:0009891	2.75365049746389e-19	1	236	1913	positive regulation of biosynthetic process	BP	3.98284948341513e-17	BP positive regulation of biosynthetic process
GO:0006518	2.83408249483181e-19	1	80	474	peptide metabolic process	BP	4.07091518636944e-17	BP peptide metabolic process
GO:0031328	3.57920294023421e-19	1	232	1878	positive regulation of cellular biosynthetic process	BP	5.10600266021906e-17	BP positive regulation of cellular biosynthetic process
GO:0010564	7.86993043962871e-19	1	144	1466	regulation of cell cycle process	BP	1.11506742310603e-16	BP regulation of cell cycle process
GO:0022607	1.23076721790987e-18	1	295	2594	cellular component assembly	BP	1.73205537936667e-16	BP cellular component assembly
GO:0018130	1.47756264654742e-18	1	154	1128	heterocycle biosynthetic process	BP	2.06541441626105e-16	BP heterocycle biosynthetic process
GO:0044445	1.57116279271455e-18	1	59	310	NA	NA	2.18161190977724e-16	none
GO:0031325	1.62015855597715e-18	1	357	3820	positive regulation of cellular metabolic process	BP	2.23474585456238e-16	BP positive regulation of cellular metabolic process
GO:1902680	1.97603770200809e-18	1	194	1513	positive regulation of RNA biosynthetic process	BP	2.70769166167266e-16	BP positive regulation of RNA biosynthetic process
GO:0044267	3.08456909366153e-18	1	372	3844	cellular protein metabolic process	BP	4.19904608384198e-16	BP cellular protein metabolic process
GO:0071013	3.74198868947664e-18	1	46	146	catalytic step 2 spliceosome	CC	5.06091820937788e-16	CC catalytic step 2 spliceosome
GO:0045893	7.81031493003061e-18	1	191	1504	positive regulation of transcription, DNA-templated	BP	1.04277717540178e-15	BP positive regulation of transcription, DNA-templated
GO:1903508	7.81031493003061e-18	1	191	1504	positive regulation of nucleic acid-templated transcription	BP	1.04277717540178e-15	BP positive regulation of nucleic acid-templated transcription
GO:0097525	8.13862641002288e-18	1	33	77	spliceosomal snRNP complex	CC	1.07968987813985e-15	CC spliceosomal snRNP complex
GO:0005737	9.79971335296141e-18	1	570	5938	cytoplasm	CC	1.29182550452836e-15	CC cytoplasm
GO:0005684	1.0233744165158e-17	1	41	121	U2-type spliceosomal complex	CC	1.34055612246484e-15	CC U2-type spliceosomal complex
GO:0000977	1.21805885344494e-17	1	127	1101	RNA polymerase II transcription regulatory region sequence-specific DNA binding	MF	1.57575961487895e-15	MF RNA polymerase II transcription regulatory region sequence-specific DNA binding
GO:0001012	1.21805885344494e-17	1	127	1101	NA	NA	1.57575961487895e-15	none
GO:0007346	1.33289097567386e-17	1	138	1394	regulation of mitotic cell cycle	BP	1.71366995316884e-15	BP regulation of mitotic cell cycle
GO:0009893	1.36472860765368e-17	1	377	4129	positive regulation of metabolic process	BP	1.74383849326447e-15	BP positive regulation of metabolic process
GO:0033554	1.69403828887003e-17	1	243	2577	cellular response to stress	BP	2.15142862686493e-15	BP cellular response to stress
GO:0019538	1.74347852456391e-17	1	429	4555	protein metabolic process	BP	2.20079822482528e-15	BP protein metabolic process
GO:0015934	1.84761023076813e-17	1	36	142	large ribosomal subunit	CC	2.31819433050836e-15	CC large ribosomal subunit
GO:0030532	2.36487805504112e-17	1	34	84	small nuclear ribonucleoprotein complex	CC	2.94944192397583e-15	CC small nuclear ribonucleoprotein complex
GO:0071824	3.74647043933848e-17	1	56	222	protein-DNA complex subunit organization	BP	4.64473132800844e-15	BP protein-DNA complex subunit organization
GO:0051301	3.83569452344034e-17	1	99	548	cell division	BP	4.72720979492399e-15	BP cell division
GO:0046982	4.15738919484283e-17	1	66	318	protein heterodimerization activity	MF	5.0935354205992e-15	MF protein heterodimerization activity
GO:0000381	4.45039709828101e-17	1	41	107	regulation of alternative mRNA splicing, via spliceosome	BP	5.42063571713432e-15	BP regulation of alternative mRNA splicing, via spliceosome
GO:0051716	5.9344772247705e-17	1	337	3709	cellular response to stimulus	BP	7.18608064177812e-15	BP cellular response to stimulus
GO:0003729	5.96884939037648e-17	1	77	384	mRNA binding	MF	7.18608064177812e-15	MF mRNA binding
GO:0000122	7.15280529525006e-17	1	129	927	negative regulation of transcription by RNA polymerase II	BP	8.56199015456714e-15	BP negative regulation of transcription by RNA polymerase II
GO:1903047	2.55850565456156e-16	1	135	1404	mitotic cell cycle process	BP	3.04506032989761e-14	BP mitotic cell cycle process
GO:0044767	3.95516684106164e-16	1	544	6057	NA	NA	4.68058039577453e-14	none
GO:0032502	4.59424124249094e-16	1	566	6329	developmental process	BP	5.40615009031646e-14	BP developmental process
GO:0050684	6.47088114231523e-16	1	53	175	regulation of mRNA processing	BP	7.57165800180571e-14	BP regulation of mRNA processing
GO:0005622	1.53480605975317e-15	1	40	146	intracellular	CC	1.78586260405246e-13	CC intracellular
GO:0000987	1.77574904198162e-15	1	104	876	cis-regulatory region sequence-specific DNA binding	MF	2.04338679814327e-13	MF cis-regulatory region sequence-specific DNA binding
GO:0001159	1.77574904198162e-15	1	104	876	NA	NA	2.04338679814327e-13	none
GO:0033044	1.83636098489994e-15	1	107	1156	regulation of chromosome organization	BP	2.10152343920308e-13	BP regulation of chromosome organization
GO:0007049	3.26487539467667e-15	1	109	657	cell cycle	BP	3.71589206121999e-13	BP cell cycle
GO:0006260	3.80018384429879e-15	1	55	262	DNA replication	BP	4.3016428863617e-13	BP DNA replication
GO:1905368	4.10250641024097e-15	1	35	98	peptidase complex	CC	4.61875694662156e-13	CC peptidase complex
GO:0043484	4.19765965328269e-15	1	51	180	regulation of RNA splicing	BP	4.70047608917053e-13	BP regulation of RNA splicing
GO:0065004	5.13022807846755e-15	1	43	168	protein-DNA complex assembly	BP	5.7140315731723e-13	BP protein-DNA complex assembly
GO:0000981	5.73308610389225e-15	1	109	987	DNA-binding transcription factor activity, RNA polymerase II-specific	MF	6.3515275197802e-13	MF DNA-binding transcription factor activity, RNA polymerase II-specific
GO:0005730	8.10325619984782e-15	1	152	1651	nucleolus	CC	8.92987408097515e-13	CC nucleolus
GO:1903311	8.63015969610272e-15	1	59	234	regulation of mRNA metabolic process	BP	9.46047190265408e-13	BP regulation of mRNA metabolic process
GO:0050896	8.89472358760693e-15	1	485	5872	response to stimulus	BP	9.69943994150142e-13	BP response to stimulus
GO:0003002	1.08432005797569e-14	1	107	861	regionalization	BP	1.17539446718012e-12	BP regionalization
GO:0006950	1.08916426044634e-14	1	329	3778	response to stress	BP	1.17539446718012e-12	BP response to stress
GO:0015935	1.34027164949079e-14	1	27	95	small ribosomal subunit	CC	1.43892669668011e-12	CC small ribosomal subunit
GO:0048856	1.35454176116787e-14	1	429	4580	anatomical structure development	BP	1.4467895282874e-12	BP anatomical structure development
GO:0043603	1.73853450172082e-14	1	88	613	cellular amide metabolic process	BP	1.84745901029802e-12	BP cellular amide metabolic process
GO:1905369	1.86618321975133e-14	1	28	69	endopeptidase complex	CC	1.97303878685182e-12	CC endopeptidase complex
GO:0022627	2.06418495593931e-14	1	18	54	cytosolic small ribosomal subunit	CC	2.17135577082343e-12	CC cytosolic small ribosomal subunit
GO:0000785	3.02924861198254e-14	1	96	589	chromatin	CC	3.17051206484283e-12	CC chromatin
GO:0045787	3.48097080125323e-14	1	103	1213	positive regulation of cell cycle	BP	3.62508299242512e-12	BP positive regulation of cell cycle
GO:0048024	3.79306990832395e-14	1	44	145	regulation of mRNA splicing, via spliceosome	BP	3.93045074878464e-12	BP regulation of mRNA splicing, via spliceosome
GO:0005198	3.9466046536123e-14	1	109	811	structural molecule activity	MF	4.06930107551668e-12	MF structural molecule activity
GO:0002181	5.43606366214606e-14	1	20	58	cytoplasmic translation	BP	5.57745487463932e-12	BP cytoplasmic translation
GO:0007389	6.39230787076894e-14	1	128	1059	pattern specification process	BP	6.52642099668507e-12	BP pattern specification process
GO:1901564	8.07468872165018e-14	1	515	5922	organonitrogen compound metabolic process	BP	8.20388374119659e-12	BP organonitrogen compound metabolic process
GO:0000502	9.10725738178857e-14	1	27	68	proteasome complex	CC	9.20805615281030e-12	CC proteasome complex
GO:0016607	1.0232627245626e-13	1	78	372	nuclear speck	CC	1.02553999448719e-11	CC nuclear speck
GO:0071005	1.02416131579285e-13	1	27	73	U2-type precatalytic spliceosome	CC	1.02553999448719e-11	CC U2-type precatalytic spliceosome
GO:0051783	1.32052458198224e-13	1	67	342	regulation of nuclear division	BP	1.31597540638881e-11	BP regulation of nuclear division
GO:0006351	1.40825515880764e-13	1	70	354	transcription, DNA-templated	BP	1.39672087845931e-11	BP transcription, DNA-templated
GO:0097526	1.61368468527677e-13	1	20	46	spliceosomal tri-snRNP complex	CC	1.59288268364666e-11	CC spliceosomal tri-snRNP complex
GO:0097659	1.77296081659845e-13	1	70	355	nucleic acid-templated transcription	BP	1.74185037208078e-11	BP nucleic acid-templated transcription
GO:0045786	1.84803653699672e-13	1	106	1226	negative regulation of cell cycle	BP	1.8070847414351e-11	BP negative regulation of cell cycle
GO:0046872	3.55321721174514e-13	1	570	8626	metal ion binding	MF	3.45824336851531e-11	MF metal ion binding
GO:0006302	3.70093008407368e-13	1	78	1022	double-strand break repair	BP	3.58525450191101e-11	BP double-strand break repair
GO:0003682	4.64800543149794e-13	1	99	667	chromatin binding	MF	4.48188227440922e-11	MF chromatin binding
GO:0000777	4.7443183620568e-13	1	30	87	condensed chromosome kinetochore	CC	4.55367109884419e-11	CC condensed chromosome kinetochore
GO:0045944	5.95214260079659e-13	1	143	1193	positive regulation of transcription by RNA polymerase II	BP	5.68675349033905e-11	BP positive regulation of transcription by RNA polymerase II
GO:0007088	6.09306174667207e-13	1	63	320	regulation of mitotic nuclear division	BP	5.79480776528246e-11	BP regulation of mitotic nuclear division
GO:0046540	6.77161017793193e-13	1	19	45	U4/U6 x U5 tri-snRNP complex	CC	6.41086803572574e-11	CC U4/U6 x U5 tri-snRNP complex
GO:0000978	8.00734888075779e-13	1	93	842	RNA polymerase II cis-regulatory region sequence-specific DNA binding	MF	7.54647341576576e-11	MF RNA polymerase II cis-regulatory region sequence-specific DNA binding
GO:0043169	1.51781616509777e-12	1	570	8692	cation binding	MF	1.42401239129083e-10	MF cation binding
GO:0043167	1.88048032385219e-12	1	761	11241	ion binding	MF	1.75635175718356e-10	MF ion binding
GO:0048513	2.15962397179158e-12	1	207	1914	animal organ development	BP	2.00806464662835e-10	BP animal organ development
GO:0044265	2.85560697355431e-12	1	148	1598	cellular macromolecule catabolic process	BP	2.64340364645285e-10	BP cellular macromolecule catabolic process
GO:0005685	2.96334547571006e-12	1	15	23	U1 snRNP	CC	2.7309982109774e-10	CC U1 snRNP
GO:1990234	3.26106420788728e-12	1	127	854	transferase complex	CC	2.99213415514873e-10	CC transferase complex
GO:0045292	4.52079632231315e-12	1	19	34	mRNA cis splicing, via spliceosome	BP	4.12978709654115e-10	BP mRNA cis splicing, via spliceosome
GO:0034728	6.52618014847663e-12	1	39	157	nucleosome organization	BP	5.9356890887542e-10	BP nucleosome organization
GO:0006366	8.19142565722681e-12	1	45	183	transcription by RNA polymerase II	BP	7.4178701560313e-10	BP transcription by RNA polymerase II
GO:0000776	9.5278921195026e-12	1	36	122	kinetochore	CC	8.59077649632035e-10	CC kinetochore
GO:1901987	1.02481124737546e-11	1	66	364	regulation of cell cycle phase transition	BP	9.20033131911035e-10	BP regulation of cell cycle phase transition
GO:0000724	1.04491056977502e-11	1	33	136	double-strand break repair via homologous recombination	BP	9.34051388295024e-10	BP double-strand break repair via homologous recombination
GO:0000725	1.52123324930009e-11	1	33	138	recombinational repair	BP	1.34910750844864e-09	BP recombinational repair
GO:0009057	1.52218294836484e-11	1	161	1801	macromolecule catabolic process	BP	1.34910750844864e-09	BP macromolecule catabolic process
GO:0016570	1.60328402427962e-11	1	95	1112	histone modification	BP	1.4149660871905e-09	BP histone modification
GO:1902275	2.08082399116821e-11	1	48	234	regulation of chromatin organization	BP	1.8286667547701e-09	BP regulation of chromatin organization
GO:0016569	2.83314842053111e-11	1	95	1117	covalent chromatin modification	BP	2.47936198751353e-09	BP covalent chromatin modification
GO:1901990	3.91195987955154e-11	1	62	340	regulation of mitotic cell cycle phase transition	BP	3.40913390674893e-09	BP regulation of mitotic cell cycle phase transition
GO:0050793	5.24148167811617e-11	1	290	2960	regulation of developmental process	BP	4.54873251632515e-09	BP regulation of developmental process
GO:0005839	5.8310657315938e-11	1	12	20	proteasome core complex	CC	5.0393957285326e-09	CC proteasome core complex
GO:0051052	5.93688479659947e-11	1	98	1195	regulation of DNA metabolic process	BP	5.10964613816421e-09	BP regulation of DNA metabolic process
GO:0018205	8.70391516130435e-11	1	83	1034	peptidyl-lysine modification	BP	7.46029403208424e-09	BP peptidyl-lysine modification
GO:0090068	9.03568641352874e-11	1	62	396	positive regulation of cell cycle process	BP	7.71292117299084e-09	BP positive regulation of cell cycle process
GO:0000988	9.96012258718617e-11	1	81	472	NA	NA	8.46732380595565e-09	none
GO:0033043	1.00858740695731e-10	1	200	2289	regulation of organelle organization	BP	8.53937337890523e-09	BP regulation of organelle organization
GO:0003712	1.12785355699421e-10	1	80	463	transcription coregulator activity	MF	9.51049954861348e-09	MF transcription coregulator activity
GO:0000989	1.16733528707043e-10	1	80	465	NA	NA	9.80373361254153e-09	none
GO:0044707	1.53648713686028e-10	1	336	3868	NA	NA	1.28521903961951e-08	none
GO:0033119	1.56971412818375e-10	0.999999999990214	16	27	negative regulation of RNA splicing	BP	1.30776023447244e-08	BP negative regulation of RNA splicing
GO:0000075	1.61311550681937e-10	1	62	891	cell cycle checkpoint	BP	1.33856453290971e-08	BP cell cycle checkpoint
GO:0042127	1.81145058825629e-10	1	152	1340	regulation of cell population proliferation	BP	1.49333355541004e-08	BP regulation of cell population proliferation
GO:0004298	1.82113848220737e-10	0.999999999992794	12	21	threonine-type endopeptidase activity	MF	1.49333355541004e-08	MF threonine-type endopeptidase activity
GO:0070003	1.82113848220737e-10	0.999999999992794	12	21	threonine-type peptidase activity	MF	1.49333355541004e-08	MF threonine-type peptidase activity
GO:0019843	1.86583233716289e-10	0.999999999974097	24	90	rRNA binding	MF	1.52398258503642e-08	MF rRNA binding
GO:0051028	2.04063018706081e-10	0.999999999958228	39	148	mRNA transport	BP	1.660243966254e-08	BP mRNA transport
GO:0070603	2.14957615881217e-10	0.999999999965528	30	81	SWI/SNF superfamily-type complex	CC	1.74207674069026e-08	CC SWI/SNF superfamily-type complex
GO:0040029	2.26830664680967e-10	1	47	241	regulation of gene expression, epigenetic	BP	1.83117406355627e-08	BP regulation of gene expression, epigenetic
GO:0051236	2.28684068488585e-10	1	48	221	establishment of RNA localization	BP	1.83900840867964e-08	BP establishment of RNA localization
GO:0044763	2.53845614574572e-10	1	847	11623	NA	NA	2.03349863859968e-08	none
GO:0010608	2.62439869025314e-10	1	88	578	posttranscriptional regulation of gene expression	BP	2.09429026515679e-08	BP posttranscriptional regulation of gene expression
GO:0005688	2.97496279106319e-10	1	7	7	U6 snRNP	CC	2.3649818706971e-08	CC U6 snRNP
GO:0006996	3.21340910570032e-10	1	286	2852	organelle organization	BP	2.54482451914549e-08	BP organelle organization
GO:0000790	3.79229526654405e-10	1	64	421	nuclear chromatin	CC	2.9918911292265e-08	CC nuclear chromatin
GO:0050657	4.22863347201858e-10	1	47	213	nucleic acid transport	BP	3.31105180282718e-08	BP nucleic acid transport
GO:0050658	4.22863347201858e-10	1	47	213	RNA transport	BP	3.31105180282718e-08	BP RNA transport
GO:0046983	4.45884818648451e-10	1	145	1781	protein dimerization activity	MF	3.47823558157675e-08	MF protein dimerization activity
GO:0008134	4.53142402866714e-10	1	92	633	transcription factor binding	MF	3.52166043541341e-08	MF transcription factor binding
GO:0007051	4.56316596024504e-10	0.999999999904263	38	169	spindle organization	BP	3.53314574795478e-08	BP spindle organization
GO:0031056	5.06276270780291e-10	0.999999999867572	40	191	regulation of histone modification	BP	3.90545265474515e-08	BP regulation of histone modification
GO:0006334	5.64170320479238e-10	0.999999999908155	27	105	nucleosome assembly	BP	4.33599241141755e-08	BP nucleosome assembly
GO:1901566	6.52414128731789e-10	1	112	1065	organonitrogen compound biosynthetic process	BP	4.99576524750945e-08	BP organonitrogen compound biosynthetic process
GO:2001252	6.7170222454078e-10	1	44	238	positive regulation of chromosome organization	BP	5.12462048818145e-08	BP positive regulation of chromosome organization
GO:0045930	6.85276504830926e-10	1	72	996	negative regulation of mitotic cell cycle	BP	5.20910184037172e-08	BP negative regulation of mitotic cell cycle
GO:0051246	1.07393684827528e-09	1	252	2443	regulation of protein metabolic process	BP	8.1338024275918e-08	BP regulation of protein metabolic process
GO:0016072	1.28531982236009e-09	1	53	321	rRNA metabolic process	BP	9.69950770294055e-08	BP rRNA metabolic process
GO:0006338	1.34826728979578e-09	1	45	222	chromatin remodeling	BP	1.01378018454392e-07	BP chromatin remodeling
GO:0005815	1.54847875703613e-09	1	93	684	microtubule organizing center	CC	1.1601336529334e-07	CC microtubule organizing center
GO:0043044	1.56109416409489e-09	0.99999999972923	25	74	ATP-dependent chromatin remodeling	BP	1.16539316307413e-07	BP ATP-dependent chromatin remodeling
GO:0043412	1.78767847588605e-09	1	324	3728	macromolecule modification	BP	1.32977740341981e-07	BP macromolecule modification
GO:1905269	1.99441594034022e-09	0.999999999536942	32	141	positive regulation of chromatin organization	BP	1.47828096816392e-07	BP positive regulation of chromatin organization
GO:0003697	2.7806241776138e-09	1	55	863	single-stranded DNA binding	MF	2.05371774366455e-07	MF single-stranded DNA binding
GO:0032268	2.8030255102882e-09	1	235	2265	regulation of cellular protein metabolic process	BP	2.06294753810186e-07	BP regulation of cellular protein metabolic process
GO:0005813	3.00308364746925e-09	1	72	468	centrosome	CC	2.20240233132005e-07	CC centrosome
GO:0051128	4.03781680292151e-09	1	317	3860	regulation of cellular component organization	BP	2.95086485513155e-07	BP regulation of cellular component organization
GO:0044444	4.35047429501297e-09	1	794	9495	NA	NA	3.16824051106749e-07	none
GO:0120115	4.40593185201954e-09	0.999999999981033	6	7	Lsm2-8 complex	CC	3.19744768689418e-07	CC Lsm2-8 complex
GO:0048025	6.02145542497978e-09	0.999999999568769	14	24	negative regulation of mRNA splicing, via spliceosome	BP	4.35468311081524e-07	BP negative regulation of mRNA splicing, via spliceosome
GO:0032501	6.21816105611824e-09	1	375	4604	multicellular organismal process	BP	4.4813791860495e-07	BP multicellular organismal process
GO:0007059	6.50695749332982e-09	0.999999998491493	29	123	chromosome segregation	BP	4.6733417472784e-07	BP chromosome segregation
GO:0010948	6.67121182693594e-09	1	68	983	negative regulation of cell cycle process	BP	4.7748453584681e-07	BP negative regulation of cell cycle process
GO:0032201	7.38943568349854e-09	0.999999999640243	11	19	telomere maintenance via semi-conservative replication	BP	5.2707933704078e-07	BP telomere maintenance via semi-conservative replication
GO:1901796	8.2622009263178e-09	0.999999998071374	29	119	regulation of signal transduction by p53 class mediator	BP	5.87321231717909e-07	BP regulation of signal transduction by p53 class mediator
GO:0031058	9.05506969700267e-09	0.999999997918686	28	124	positive regulation of histone modification	BP	6.41493168874733e-07	BP positive regulation of histone modification
GO:0010499	9.51533644797612e-09	0.999999999470513	11	22	proteasomal ubiquitin-independent protein catabolic process	BP	6.71815008604904e-07	BP proteasomal ubiquitin-independent protein catabolic process
GO:0030154	1.01771983341893e-08	1	198	2000	cell differentiation	BP	7.1611718548816e-07	BP cell differentiation
GO:0007093	1.03284359793677e-08	1	53	849	mitotic cell cycle checkpoint	BP	7.24312001947037e-07	BP mitotic cell cycle checkpoint
GO:0034660	1.04135304561088e-08	1	90	651	ncRNA metabolic process	BP	7.27828900469243e-07	BP ncRNA metabolic process
GO:0006310	1.09498062338347e-08	1	107	2229	DNA recombination	BP	7.62751050964247e-07	BP DNA recombination
GO:1903046	1.21575561561177e-08	0.999999997198666	36	215	meiotic cell cycle process	BP	8.44058598732066e-07	BP meiotic cell cycle process
GO:0045595	1.28889316159728e-08	1	201	2015	regulation of cell differentiation	BP	8.91862683380334e-07	BP regulation of cell differentiation
GO:0000226	1.32806501099101e-08	1	77	582	microtubule cytoskeleton organization	BP	9.15925100957641e-07	BP microtubule cytoskeleton organization
GO:0022414	1.51808072640292e-08	1	186	1800	reproductive process	BP	1.04351766896105e-06	BP reproductive process
GO:2000026	1.54406575371269e-08	1	230	2360	regulation of multicellular organismal development	BP	1.05788820783973e-06	BP regulation of multicellular organismal development
GO:0005694	1.66066902554444e-08	1	58	391	chromosome	CC	1.13404637587015e-06	CC chromosome
GO:0006464	1.82755976757081e-08	1	297	3487	cellular protein modification process	BP	1.23724160740414e-06	BP cellular protein modification process
GO:0036211	1.82755976757081e-08	1	297	3487	protein modification process	BP	1.23724160740414e-06	BP protein modification process
GO:0045931	1.82960637161742e-08	1	43	232	positive regulation of mitotic cell cycle	BP	1.23724160740414e-06	BP positive regulation of mitotic cell cycle
GO:0006405	1.86007395925933e-08	0.999999995321843	30	125	RNA export from nucleus	BP	1.25377412373636e-06	BP RNA export from nucleus
GO:0032259	2.1185818696071e-08	1	79	1123	methylation	BP	1.42341365097344e-06	BP methylation
GO:0018193	2.25599524190522e-08	1	126	1559	peptidyl-amino acid modification	BP	1.51086395171711e-06	BP peptidyl-amino acid modification
GO:0006406	2.34529857841283e-08	0.999999995201217	24	85	mRNA export from nucleus	BP	1.56563714074302e-06	BP mRNA export from nucleus
GO:0006913	2.51219273095476e-08	1	46	262	nucleocytoplasmic transport	BP	1.67169169969092e-06	BP nucleocytoplasmic transport
GO:0051169	2.64316583539293e-08	1	46	264	nuclear transport	BP	1.75324388597337e-06	BP nuclear transport
GO:0004386	2.84421910924428e-08	1	48	308	helicase activity	MF	1.88061573356635e-06	MF helicase activity
GO:2000027	3.20964547183495e-08	1	47	289	regulation of animal organ morphogenesis	BP	2.11552202175248e-06	BP regulation of animal organ morphogenesis
GO:0005667	3.3114284637641e-08	1	55	338	transcription regulator complex	CC	2.17572340830532e-06	CC transcription regulator complex
GO:0006364	3.33721796059951e-08	1	45	276	rRNA processing	BP	2.18577282023166e-06	BP rRNA processing
GO:0005819	3.67571087992832e-08	1	46	260	spindle	CC	2.39992809426793e-06	CC spindle
GO:0060429	4.24089977740037e-08	1	54	420	epithelium development	BP	2.76029564261547e-06	BP epithelium development
GO:0051239	4.5025416891181e-08	1	288	3160	regulation of multicellular organismal process	BP	2.9214622523661e-06	BP regulation of multicellular organismal process
GO:0006270	4.67910106309668e-08	0.999999994369993	15	42	DNA replication initiation	BP	3.02659369385645e-06	BP DNA replication initiation
GO:0008608	4.71306312946854e-08	0.999999996997884	11	21	attachment of spindle microtubules to kinetochore	BP	3.0391231845378e-06	BP attachment of spindle microtubules to kinetochore
GO:1901361	5.08778259389754e-08	1	89	1253	organic cyclic compound catabolic process	BP	3.26291104143051e-06	BP organic cyclic compound catabolic process
GO:0035295	5.09144463445802e-08	1	58	482	tube development	BP	3.26291104143051e-06	BP tube development
GO:0019439	5.24450591581857e-08	1	85	1216	aromatic compound catabolic process	BP	3.35069230719844e-06	BP aromatic compound catabolic process
GO:0003713	5.26448867927292e-08	1	47	240	transcription coactivator activity	MF	3.35317340097543e-06	MF transcription coactivator activity
GO:0044430	5.54556625409197e-08	1	172	1682	NA	NA	3.5214345713484e-06	none
GO:0043632	6.08993904417202e-08	1	84	553	modification-dependent macromolecule catabolic process	BP	3.85535715538039e-06	BP modification-dependent macromolecule catabolic process
GO:0006479	7.98378398740327e-08	1	56	893	protein methylation	BP	5.02375386373521e-06	BP protein methylation
GO:0008213	7.98378398740327e-08	1	56	893	protein alkylation	BP	5.02375386373521e-06	BP protein alkylation
GO:0034708	8.37199928705338e-08	0.999999978106802	29	113	methyltransferase complex	CC	5.25216870935987e-06	CC methyltransferase complex
GO:0051168	8.63828000116539e-08	0.999999973794987	34	172	nuclear export	BP	5.40294582174993e-06	BP nuclear export
GO:0005829	9.1328939496824e-08	1	379	4115	cytosol	CC	5.69520704143668e-06	CC cytosol
GO:0015931	9.48736387571987e-08	1	47	258	nucleobase-containing compound transport	BP	5.89859148667144e-06	BP nucleobase-containing compound transport
GO:0048869	9.82039102485953e-08	1	295	3323	cellular developmental process	BP	6.07266068554114e-06	BP cellular developmental process
GO:1902850	9.82565129166202e-08	0.999999973051425	30	130	microtubule cytoskeleton organization involved in mitosis	BP	6.07266068554114e-06	BP microtubule cytoskeleton organization involved in mitosis
GO:0051054	9.92154064187062e-08	1	63	977	positive regulation of DNA metabolic process	BP	6.10769589568263e-06	BP positive regulation of DNA metabolic process
GO:0050686	9.94098765429427e-08	0.999999988712121	15	31	negative regulation of mRNA processing	BP	6.10769589568263e-06	BP negative regulation of mRNA processing
GO:0034470	1.1454976129843e-07	1	68	483	ncRNA processing	BP	7.01718361271675e-06	BP ncRNA processing
GO:0048598	1.16297268990843e-07	1	87	815	embryonic morphogenesis	BP	7.103341696602e-06	BP embryonic morphogenesis
GO:2001020	1.21075685320705e-07	1	60	952	regulation of response to DNA damage stimulus	BP	7.37358004052529e-06	BP regulation of response to DNA damage stimulus
GO:0045165	1.21692528886317e-07	0.999999967321802	42	286	cell fate commitment	BP	7.38953933423968e-06	BP cell fate commitment
GO:0043414	1.27253527913336e-07	1	70	1022	macromolecule methylation	BP	7.70475720749698e-06	BP macromolecule methylation
GO:0019941	1.34265930799838e-07	1	81	541	modification-dependent protein catabolic process	BP	8.10577045420007e-06	BP modification-dependent protein catabolic process
GO:0044270	1.50480699896956e-07	1	82	1170	cellular nitrogen compound catabolic process	BP	9.05841623541563e-06	BP cellular nitrogen compound catabolic process
GO:1901575	1.55158791766767e-07	1	211	2636	organic substance catabolic process	BP	9.31310465394299e-06	BP organic substance catabolic process
GO:0016055	1.56468368662626e-07	1	53	349	Wnt signaling pathway	BP	9.36472178880798e-06	BP Wnt signaling pathway
GO:0006297	1.72862079553549e-07	0.999999983496887	12	30	nucleotide-excision repair, DNA gap filling	BP	1.0316250409574e-05	BP nucleotide-excision repair, DNA gap filling
GO:0006511	1.74267874529644e-07	1	80	536	ubiquitin-dependent protein catabolic process	BP	1.03704322591527e-05	BP ubiquitin-dependent protein catabolic process
GO:1901988	1.86964874500524e-07	0.999999940872793	34	186	negative regulation of cell cycle phase transition	BP	1.10943145472847e-05	BP negative regulation of cell cycle phase transition
GO:0071004	2.00190758511128e-07	0.999999989134027	10	16	U2-type prespliceosome	CC	1.18118218647869e-05	CC U2-type prespliceosome
GO:0071010	2.00190758511128e-07	0.999999989134027	10	16	prespliceosome	CC	1.18118218647869e-05	CC prespliceosome
GO:0007017	2.36786253112656e-07	1	102	966	microtubule-based process	BP	1.39315934458486e-05	BP microtubule-based process
GO:0008094	2.39456560820485e-07	0.999999951959199	20	76	DNA-dependent ATPase activity	MF	1.40430061523342e-05	MF DNA-dependent ATPase activity
GO:0016571	2.40089723400116e-07	1	52	868	histone methylation	BP	1.40430061523342e-05	BP histone methylation
GO:0007052	2.4070257328516e-07	0.999999945548636	23	83	mitotic spindle organization	BP	1.40430061523342e-05	BP mitotic spindle organization
GO:0030163	2.47642364243859e-07	1	65	458	protein catabolic process	BP	1.44075283867907e-05	BP protein catabolic process
GO:2001251	2.54807741537255e-07	1	54	884	negative regulation of chromosome organization	BP	1.47831076343675e-05	BP negative regulation of chromosome organization
GO:0000027	2.63402865555388e-07	0.999999960546634	15	60	ribosomal large subunit assembly	BP	1.52393191216323e-05	BP ribosomal large subunit assembly
GO:0046700	3.0222916202842e-07	1	80	1167	heterocycle catabolic process	BP	1.74371994092187e-05	BP heterocycle catabolic process
GO:0006376	3.29426996041287e-07	0.999999958794692	14	35	mRNA splice site selection	BP	1.89538825236131e-05	BP mRNA splice site selection
GO:0004518	3.49057991200063e-07	1	95	2083	nuclease activity	MF	2.00280436383331e-05	MF nuclease activity
GO:0090305	3.61895282526288e-07	1	57	987	nucleic acid phosphodiester bond hydrolysis	BP	2.07075685287295e-05	BP nucleic acid phosphodiester bond hydrolysis
GO:1905114	3.8443488626563e-07	0.999999883705298	53	357	cell surface receptor signaling pathway involved in cell-cell signaling	BP	2.19370131812069e-05	BP cell surface receptor signaling pathway involved in cell-cell signaling
GO:0016073	3.88962269345581e-07	0.999999923658748	20	58	snRNA metabolic process	BP	2.21347162457097e-05	BP snRNA metabolic process
GO:0006457	3.98601692730006e-07	0.999999865360663	37	204	protein folding	BP	2.26214606435438e-05	BP protein folding
GO:0005689	4.53695924436313e-07	0.99999996333121	11	21	U12-type spliceosomal complex	CC	2.56782030276074e-05	CC U12-type spliceosomal complex
GO:0000778	4.93136105899604e-07	0.99999997989023	8	13	condensed nuclear chromosome kinetochore	CC	2.7824308566945e-05	CC condensed nuclear chromosome kinetochore
GO:0001228	4.94286257430846e-07	0.999999823243564	44	353	DNA-binding transcription activator activity, RNA polymerase II-specific	MF	2.7824308566945e-05	MF DNA-binding transcription activator activity, RNA polymerase II-specific
GO:0003678	5.57976987395754e-07	0.999999839595158	28	131	DNA helicase activity	MF	3.13249183112635e-05	MF DNA helicase activity
GO:0080135	5.71591057711466e-07	0.999999789671361	105	1440	regulation of cellular response to stress	BP	3.20029530914366e-05	BP regulation of cellular response to stress
GO:1901991	5.92807722259151e-07	0.999999813727828	31	170	negative regulation of mitotic cell cycle phase transition	BP	3.31018746359614e-05	BP negative regulation of mitotic cell cycle phase transition
GO:0005687	6.11799134135501e-07	0.999999979424988	7	12	U4 snRNP	CC	3.40709956304123e-05	CC U4 snRNP
GO:0031570	6.1635148533028e-07	0.999999769354817	46	831	DNA integrity checkpoint	BP	3.42329832972242e-05	BP DNA integrity checkpoint
GO:0018022	6.40644834495844e-07	0.999999755928869	48	847	peptidyl-lysine methylation	BP	3.54876346087219e-05	BP peptidyl-lysine methylation
GO:0035282	6.49491487468135e-07	0.999999756711681	41	411	segmentation	BP	3.58822511962502e-05	BP segmentation
GO:0000387	6.90982996870935e-07	0.999999885833444	16	49	spliceosomal snRNP assembly	BP	3.80735287270578e-05	BP spliceosomal snRNP assembly
GO:0098687	7.99731998343934e-07	0.999999711954195	39	240	chromosomal region	CC	4.39493880250856e-05	CC chromosomal region
GO:0051383	8.44588031259336e-07	0.999999947459638	9	17	kinetochore organization	BP	4.62923145133406e-05	BP kinetochore organization
GO:0007166	8.61754779477214e-07	0.999999657641065	167	1728	cell surface receptor signaling pathway	BP	4.71092612780877e-05	BP cell surface receptor signaling pathway
GO:0044217	1.04057112878001e-06	0.999999606026371	40	279	other organism part	CC	5.67356425922252e-05	CC other organism part
GO:0034968	1.12182789653947e-06	0.999999537610941	47	842	histone lysine methylation	BP	6.10063483789139e-05	BP histone lysine methylation
GO:0000428	1.14600670485284e-06	0.999999778095064	17	70	DNA-directed RNA polymerase complex	CC	6.21589261684246e-05	CC DNA-directed RNA polymerase complex
GO:0006271	1.25432164084854e-06	0.999999883042673	10	28	DNA strand elongation involved in DNA replication	BP	6.78571717807623e-05	BP DNA strand elongation involved in DNA replication
GO:0043067	1.29597165946322e-06	0.999999500183056	132	1280	regulation of programmed cell death	BP	6.99287505784975e-05	BP regulation of programmed cell death
GO:0021515	1.31626914254193e-06	0.999999834080697	12	39	cell differentiation in spinal cord	BP	7.08404488394401e-05	BP cell differentiation in spinal cord
GO:0000819	1.3844450024597e-06	0.99999981248334	13	37	sister chromatid segregation	BP	7.43175786371922e-05	BP sister chromatid segregation
GO:0071103	1.41757874362976e-06	0.999999555061014	29	157	DNA conformation change	BP	7.59005914455544e-05	BP DNA conformation change
GO:0000922	1.49190699084449e-06	0.999999504783521	32	154	spindle pole	CC	7.96754841161769e-05	CC spindle pole
GO:0006282	1.52496407619542e-06	0.999999394469251	50	875	regulation of DNA repair	BP	8.12326132455195e-05	BP regulation of DNA repair
GO:0080134	1.56781473095809e-06	0.999999186773785	153	2016	regulation of response to stress	BP	8.3302156164273e-05	BP regulation of response to stress
GO:0010389	1.58928544377489e-06	0.999999566560354	24	115	regulation of G2/M transition of mitotic cell cycle	BP	8.42280845367519e-05	BP regulation of G2/M transition of mitotic cell cycle
GO:0001227	1.62192289712465e-06	0.999999431612392	33	253	DNA-binding transcription repressor activity, RNA polymerase II-specific	MF	8.57396195464777e-05	MF DNA-binding transcription repressor activity, RNA polymerase II-specific
GO:0022626	1.69422528227405e-06	0.999999819844646	10	43	cytosolic ribosome	CC	8.93040271350004e-05	CC cytosolic ribosome
GO:0031060	1.69792561673997e-06	0.999999562906693	22	112	regulation of histone methylation	BP	8.93040271350004e-05	BP regulation of histone methylation
GO:0006275	1.95829601443439e-06	0.999999444914678	25	115	regulation of DNA replication	BP	0.000102739016092291	BP regulation of DNA replication
GO:0048583	2.00264866233557e-06	0.999998647484662	348	4504	regulation of response to stimulus	BP	0.000104801925475189	BP regulation of response to stimulus
GO:0000123	2.03073037911185e-06	0.999999399858605	27	109	histone acetyltransferase complex	CC	0.000106005143699603	CC histone acetyltransferase complex
GO:0008284	2.0716960211566e-06	0.999999065232193	78	603	positive regulation of cell population proliferation	BP	0.000107873211821624	BP positive regulation of cell population proliferation
GO:0034655	2.14017081946551e-06	0.99999904146289	72	1096	nucleobase-containing compound catabolic process	BP	0.000111160792588099	BP nucleobase-containing compound catabolic process
GO:0042393	2.20488645157308e-06	0.999999138646015	41	233	histone binding	MF	0.000114237251277025	MF histone binding
GO:0043161	2.39359817011248e-06	0.999999041785243	53	333	proteasome-mediated ubiquitin-dependent protein catabolic process	BP	0.000123706855302985	BP proteasome-mediated ubiquitin-dependent protein catabolic process
GO:0031261	2.56922577362877e-06	1	5	5	DNA replication preinitiation complex	CC	0.000132455035676089	CC DNA replication preinitiation complex
GO:0018394	2.61621378736632e-06	0.999999188451459	28	122	peptidyl-lysine acetylation	BP	0.000134544446329051	BP peptidyl-lysine acetylation
GO:0048534	2.6327202377033e-06	0.999999053878543	34	195	hematopoietic or lymphoid organ development	BP	0.0001350598451007	BP hematopoietic or lymphoid organ development
GO:0006473	2.70773928116551e-06	0.999999113085568	30	140	protein acetylation	BP	0.00013856706080618	BP protein acetylation
GO:0071007	2.95494858791537e-06	0.999999549177129	13	45	U2-type catalytic step 2 spliceosome	CC	0.00015084722840466	CC U2-type catalytic step 2 spliceosome
GO:0003899	2.99599403429876e-06	0.99999943931142	15	69	DNA-directed 5'-3' RNA polymerase activity	MF	0.000152568615516808	MF DNA-directed 5'-3' RNA polymerase activity
GO:0019773	3.14421731220304e-06	0.999999904253913	6	10	proteasome core complex, alpha-subunit complex	CC	0.000159726239459914	CC proteasome core complex, alpha-subunit complex
GO:0004519	3.1534846969561e-06	0.999998383437019	82	1977	endonuclease activity	MF	0.000159807248827741	MF endonuclease activity
GO:0010498	3.18362289863882e-06	0.999998605678465	54	342	proteasomal protein catabolic process	BP	0.000160942955662256	BP proteasomal protein catabolic process
GO:0055029	3.34597110267679e-06	0.999999334296154	16	67	nuclear DNA-directed RNA polymerase complex	CC	0.000168740644374218	CC nuclear DNA-directed RNA polymerase complex
GO:0042981	3.71184541818155e-06	0.999997917244829	128	1249	regulation of apoptotic process	BP	0.00018673989461325	BP regulation of apoptotic process
GO:0044798	3.74100811482363e-06	0.999998645210199	34	173	NA	NA	0.000187753534977221	none
GO:0003006	3.85015135452677e-06	0.999997940165403	102	890	developmental process involved in reproduction	BP	0.000192435971111807	BP developmental process involved in reproduction
GO:0042802	3.85278471065985e-06	0.99999755587523	194	2564	identical protein binding	MF	0.000192435971111807	MF identical protein binding
GO:1902749	3.97157358646061e-06	0.999998780239104	26	133	regulation of cell cycle G2/M phase transition	BP	0.000197894580523449	BP regulation of cell cycle G2/M phase transition
GO:0051568	4.25294703908991e-06	0.999998224804989	40	796	histone H3-K4 methylation	BP	0.000211409023699677	BP histone H3-K4 methylation
GO:0035107	4.29938984648862e-06	0.999998158064694	45	403	appendage morphogenesis	BP	0.000213208789815869	BP appendage morphogenesis
GO:0033045	4.34160481304494e-06	0.99999874685369	24	110	regulation of sister chromatid segregation	BP	0.000214790843339905	BP regulation of sister chromatid segregation
GO:0051082	4.37596471547689e-06	0.999998635117595	26	149	unfolded protein binding	MF	0.000215977708753443	MF unfolded protein binding
GO:0036002	4.55639351456505e-06	0.999999325677989	13	34	pre-mRNA binding	MF	0.000224351215416929	MF pre-mRNA binding
GO:0031248	4.69392444063754e-06	0.999998498324537	28	120	protein acetyltransferase complex	CC	0.000230035431175526	CC protein acetyltransferase complex
GO:1902493	4.69392444063754e-06	0.999998498324537	28	120	acetyltransferase complex	CC	0.000230035431175526	CC acetyltransferase complex
GO:0048732	4.72858056808869e-06	0.999997980590698	45	338	gland development	BP	0.000231189849934627	BP gland development
GO:0098813	4.8404699242295e-06	0.999999079718248	15	58	nuclear chromosome segregation	BP	0.000236106106749068	BP nuclear chromosome segregation
GO:0030182	4.88795679800545e-06	0.999997853347031	51	414	neuron differentiation	BP	0.000237865336889854	BP neuron differentiation
GO:0007444	4.90211547128454e-06	0.999998733052233	20	113	imaginal disc development	BP	0.000237998277472994	BP imaginal disc development
GO:0051603	5.07363576463154e-06	0.999997412488179	83	604	proteolysis involved in cellular protein catabolic process	BP	0.000245752757455223	BP proteolysis involved in cellular protein catabolic process
GO:0032446	5.36724099405529e-06	0.99999722795574	86	680	protein modification by small protein conjugation	BP	0.000259370987063071	BP protein modification by small protein conjugation
GO:1901565	5.50012525199859e-06	0.999996899857133	102	952	organonitrogen compound catabolic process	BP	0.000265177335066265	BP organonitrogen compound catabolic process
GO:2000826	5.55952174251341e-06	0.999998967909785	15	48	regulation of heart morphogenesis	BP	0.000267421983494386	BP regulation of heart morphogenesis
GO:0006333	5.70584771010411e-06	0.999998587486493	19	95	chromatin assembly or disassembly	BP	0.00027382810162684	BP chromatin assembly or disassembly
GO:0031123	5.80193921134295e-06	0.999998327426573	24	94	RNA 3'-end processing	BP	0.000277799516997359	BP RNA 3'-end processing
GO:2001022	5.84250348930527e-06	0.999997394631503	45	855	positive regulation of response to DNA damage stimulus	BP	0.000279100143750574	BP positive regulation of response to DNA damage stimulus
GO:0033646	5.90085342779381e-06	0.999997767414494	34	239	host intracellular part	CC	0.000280647003459723	CC host intracellular part
GO:0003824	5.90183347010555e-06	0.999995311694688	651	9823	catalytic activity	MF	0.000280647003459723	MF catalytic activity
GO:0044248	5.96176137345446e-06	0.999996046794525	206	2621	cellular catabolic process	BP	0.000282850947349224	BP cellular catabolic process
GO:0006417	6.04641198457386e-06	0.999997038904527	63	457	regulation of translation	BP	0.000286215156397055	BP regulation of translation
GO:0048663	6.43410468641637e-06	0.999998235155285	21	122	neuron fate commitment	BP	0.000303876490722631	BP neuron fate commitment
GO:0051784	6.48757328140082e-06	0.999998646135838	16	64	negative regulation of nuclear division	BP	0.000305388507998469	BP negative regulation of nuclear division
GO:0030097	6.49544406776079e-06	0.999998054015598	24	124	hemopoiesis	BP	0.000305388507998469	BP hemopoiesis
GO:0051315	6.55668364438187e-06	0.999999708544733	7	11	attachment of mitotic spindle microtubules to kinetochore	BP	0.000307573439065734	BP attachment of mitotic spindle microtubules to kinetochore
GO:0019774	6.7978289499612e-06	0.999999762147387	6	10	proteasome core complex, beta-subunit complex	CC	0.000318168946898409	CC proteasome core complex, beta-subunit complex
GO:0005125	7.09018687554679e-06	0.999998499344093	16	67	cytokine activity	MF	0.000331108547632037	MF cytokine activity
GO:0098556	7.13861987657519e-06	0.999999806599862	5	10	cytoplasmic side of rough endoplasmic reticulum membrane	CC	0.00033262455210136	CC cytoplasmic side of rough endoplasmic reticulum membrane
GO:0031062	7.33683165862581e-06	0.999998419477309	16	75	positive regulation of histone methylation	BP	0.000341097164700577	BP positive regulation of histone methylation
GO:0003714	7.54373031584128e-06	0.999997153671852	34	187	transcription corepressor activity	MF	0.000349935000040851	MF transcription corepressor activity
GO:0098781	7.61253096473171e-06	0.999998314253792	17	64	ncRNA transcription	BP	0.000352311368427595	BP ncRNA transcription
GO:1905330	7.62878947382587e-06	0.999997401790029	28	179	regulation of morphogenesis of an epithelium	BP	0.000352311368427595	BP regulation of morphogenesis of an epithelium
GO:0033643	8.04552436583997e-06	0.999996903769048	34	247	host cell part	CC	0.000370734914804679	CC host cell part
GO:0010639	8.2852999568201e-06	0.999995604398829	75	1130	negative regulation of organelle organization	BP	0.000380940899559932	BP negative regulation of organelle organization
GO:0033143	8.5885971028614e-06	0.999997980144728	18	68	regulation of intracellular steroid hormone receptor signaling pathway	BP	0.00039401608030484	BP regulation of intracellular steroid hormone receptor signaling pathway
GO:0000470	8.76284942401143e-06	0.999998783938188	11	37	maturation of LSU-rRNA	BP	0.00040112665451277	BP maturation of LSU-rRNA
GO:0043240	8.9601623468621e-06	0.999999540490264	7	12	Fanconi anaemia nuclear complex	CC	0.000408869003255728	CC Fanconi anaemia nuclear complex
GO:0016573	8.97124709467388e-06	0.99999715325457	26	114	histone acetylation	BP	0.000408869003255728	BP histone acetylation
GO:0046914	9.13152599148183e-06	0.999994121829454	162	2291	transition metal ion binding	MF	0.00041526511648599	MF transition metal ion binding
GO:0051785	9.19081963901359e-06	0.999996855986547	28	164	positive regulation of nuclear division	BP	0.000417050961745915	BP positive regulation of nuclear division
GO:0051093	9.33594390471205e-06	0.999994519106714	105	961	negative regulation of developmental process	BP	0.000422715303581179	BP negative regulation of developmental process
GO:0035113	9.78687453893615e-06	0.999996812138099	25	200	embryonic appendage morphogenesis	BP	0.000442171416262391	BP embryonic appendage morphogenesis
GO:0000070	9.88401674395447e-06	0.9999986709148	11	31	mitotic sister chromatid segregation	BP	0.000445593724552129	BP mitotic sister chromatid segregation
GO:0042382	1.05968576220074e-05	0.999999646927617	6	9	paraspeckles	CC	0.000476698381320023	CC paraspeckles
GO:0000278	1.11303577103648e-05	0.999995549926071	36	228	mitotic cell cycle	BP	0.000499618729291977	BP mitotic cell cycle
GO:0018393	1.14710148728408e-05	0.99999629492597	26	117	internal peptidyl-lysine acetylation	BP	0.000513802790906512	BP internal peptidyl-lysine acetylation
GO:0070647	1.15929897530974e-05	0.999993206672922	103	852	protein modification by small protein conjugation or removal	BP	0.000518151911110541	BP protein modification by small protein conjugation or removal
GO:0009888	1.17735096718799e-05	0.99999314821716	98	999	tissue development	BP	0.000524432775291328	BP tissue development
GO:0010941	1.17838745360256e-05	0.99999244838124	144	1459	regulation of cell death	BP	0.000524432775291328	BP regulation of cell death
GO:2000736	1.22042192931516e-05	0.999996712320359	20	90	regulation of stem cell differentiation	BP	0.000541981832489895	BP regulation of stem cell differentiation
GO:0045840	1.24177533410554e-05	0.999995875515256	26	151	positive regulation of mitotic nuclear division	BP	0.000550291418271281	BP positive regulation of mitotic nuclear division
GO:0090329	1.25058472715025e-05	0.999997084254024	17	69	regulation of DNA-dependent DNA replication	BP	0.000553018655989073	BP regulation of DNA-dependent DNA replication
GO:0030880	1.32729332747156e-05	0.999996608218509	18	103	RNA polymerase complex	CC	0.000585696301368173	CC RNA polymerase complex
GO:0006352	1.3664847701014e-05	0.999995479638583	26	134	DNA-templated transcription, initiation	BP	0.000601715534707654	BP DNA-templated transcription, initiation
GO:0005686	1.37781453163038e-05	0.999998568525212	9	23	U2 snRNP	CC	0.000605424495037925	CC U2 snRNP
GO:0034719	1.39528142254525e-05	0.99999876922773	8	21	SMN-Sm protein complex	CC	0.000610826188663678	CC SMN-Sm protein complex
GO:1902562	1.39711620292654e-05	0.999996785510718	17	60	H4 histone acetyltransferase complex	CC	0.000610826188663678	CC H4 histone acetyltransferase complex
GO:0051094	1.39890576143929e-05	0.999990919003986	144	1465	positive regulation of developmental process	BP	0.000610826188663678	BP positive regulation of developmental process
GO:0006289	1.40232579730144e-05	0.999996489869839	18	81	nucleotide-excision repair	BP	0.000611038529418294	BP nucleotide-excision repair
GO:0006475	1.40663411693919e-05	0.999995391617178	26	119	internal protein amino acid acetylation	BP	0.000611636229386417	BP internal protein amino acid acetylation
GO:0003344	1.42522678462569e-05	0.999998993522198	8	14	pericardium morphogenesis	BP	0.000617231445990295	BP pericardium morphogenesis
GO:0065009	1.4254288722937e-05	0.999989981111643	215	2865	regulation of molecular function	BP	0.000617231445990295	BP regulation of molecular function
GO:0051569	1.4664879878055e-05	0.999997048429118	14	65	regulation of histone H3-K4 methylation	BP	0.000633693191079108	BP regulation of histone H3-K4 methylation
GO:0005683	1.49204706196096e-05	0.999999870647911	4	5	U7 snRNP	CC	0.000643402820010824	CC U7 snRNP
GO:1900034	1.5704589008819e-05	0.999996943970179	14	50	regulation of cellular response to heat	BP	0.000675816487346451	BP regulation of cellular response to heat
GO:0042788	1.61963839716904e-05	0.999998072262196	9	36	polysomal ribosome	CC	0.000695542856417254	CC polysomal ribosome
GO:0044770	1.62423483233251e-05	0.999993572950755	34	214	cell cycle phase transition	BP	0.000696081545016905	BP cell cycle phase transition
GO:0008540	1.72233285097378e-05	0.99999895004475	7	13	proteasome regulatory particle, base subcomplex	CC	0.000736606747845625	CC proteasome regulatory particle, base subcomplex
GO:0005736	1.73776607663825e-05	0.99999870988628	7	19	RNA polymerase I complex	CC	0.0007416842591029	CC RNA polymerase I complex
GO:0000413	1.7504230993259e-05	0.999997729125253	10	30	protein peptidyl-prolyl isomerization	BP	0.000745558534003271	BP protein peptidyl-prolyl isomerization
GO:0048762	1.78177808954838e-05	0.999995266479946	19	84	mesenchymal cell differentiation	BP	0.000757364776512523	BP mesenchymal cell differentiation
GO:0044702	1.83385511111811e-05	0.999987986064748	147	1480	NA	NA	0.000777913121270224	none
GO:0045839	1.85095048580851e-05	0.999996009726805	15	61	negative regulation of mitotic nuclear division	BP	0.000783569038992268	BP negative regulation of mitotic nuclear division
GO:0051983	1.9316178135991e-05	0.999993632703418	25	129	regulation of chromosome segregation	BP	0.000816059550134726	BP regulation of chromosome segregation
GO:0071208	2.06771806014967e-05	1	4	4	histone pre-mRNA DCP binding	MF	0.00087179011653436	MF histone pre-mRNA DCP binding
GO:0008285	2.07520549810325e-05	0.99998886404153	67	634	negative regulation of cell population proliferation	BP	0.000873179396252416	BP negative regulation of cell population proliferation
GO:0045815	2.08456459022555e-05	0.999996137178117	13	46	positive regulation of gene expression, epigenetic	BP	0.000875349017847134	BP positive regulation of gene expression, epigenetic
GO:0016787	2.09319231722338e-05	0.999984157770366	321	5197	hydrolase activity	MF	0.000877203412135383	MF hydrolase activity
GO:0000731	2.17779983168556e-05	0.999995510840561	14	59	DNA synthesis involved in DNA repair	BP	0.000910827608320219	BP DNA synthesis involved in DNA repair
GO:0042025	2.2180014329948e-05	0.99999146660095	31	211	host cell nucleus	CC	0.000923601313744337	CC host cell nucleus
GO:0030071	2.22164518045858e-05	0.999994311842585	18	73	regulation of mitotic metaphase/anaphase transition	BP	0.000923601313744337	BP regulation of mitotic metaphase/anaphase transition
GO:1902099	2.22164518045858e-05	0.999994311842585	18	73	regulation of metaphase/anaphase transition of cell cycle	BP	0.000923601313744337	BP regulation of metaphase/anaphase transition of cell cycle
GO:0003156	2.24594754579055e-05	0.99999637024843	12	33	regulation of animal organ formation	BP	0.000931844531548318	BP regulation of animal organ formation
GO:0090575	2.29721016433976e-05	0.999991846401752	28	135	RNA polymerase II transcription regulator complex	CC	0.000951218554728995	CC RNA polymerase II transcription regulator complex
GO:0006301	2.35553085686497e-05	0.99999594497071	12	42	postreplication repair	BP	0.000973432473944121	BP postreplication repair
GO:0033647	2.46253230574076e-05	0.999990457086765	31	216	host intracellular organelle	CC	0.00101362891035511	CC host intracellular organelle
GO:0033648	2.46253230574076e-05	0.999990457086765	31	216	host intracellular membrane-bounded organelle	CC	0.00101362891035511	CC host intracellular membrane-bounded organelle
GO:0022616	2.54787301594391e-05	0.999996434777942	10	34	DNA strand elongation	BP	0.00104668834666824	BP DNA strand elongation
GO:0060562	2.8152551031115e-05	0.999988715835217	33	207	epithelial tube morphogenesis	BP	0.00115425459227571	BP epithelial tube morphogenesis
GO:0005732	2.8622718541439e-05	0.999996592179274	9	26	small nucleolar ribonucleoprotein complex	CC	0.00117122589740883	CC small nucleolar ribonucleoprotein complex
GO:1903312	2.88373827183749e-05	0.999993616170927	15	56	negative regulation of mRNA metabolic process	BP	0.00117769609266336	BP negative regulation of mRNA metabolic process
GO:0010212	2.95318492191731e-05	0.999989385425496	27	165	response to ionizing radiation	BP	0.00120369736895682	BP response to ionizing radiation
GO:0045814	3.03946548738084e-05	0.999991393583737	19	105	negative regulation of gene expression, epigenetic	BP	0.00123644506193688	BP negative regulation of gene expression, epigenetic
GO:0044772	3.05527263025418e-05	0.999987890582808	32	201	mitotic cell cycle phase transition	BP	0.00124045259927747	BP mitotic cell cycle phase transition
GO:0097346	3.18004289434831e-05	0.999994823627461	12	30	INO80-type complex	CC	0.00128859792613787	CC INO80-type complex
GO:0006342	3.22492801762231e-05	0.999991232079362	18	95	chromatin silencing	BP	0.00130424855827257	BP chromatin silencing
GO:0006508	3.26617882339747e-05	0.999978953942584	125	1120	proteolysis	BP	0.00131837156073106	BP proteolysis
GO:0031124	3.29350758730004e-05	0.999992303453566	16	55	mRNA 3'-end processing	BP	0.00132683125780049	BP mRNA 3'-end processing
GO:0051382	3.33219665899133e-05	0.999998186349847	6	12	kinetochore assembly	BP	0.00133982610064617	BP kinetochore assembly
GO:0051225	3.34717188023429e-05	0.999990584213522	19	91	spindle assembly	BP	0.00134325425667668	BP spindle assembly
GO:0048664	3.37358491063922e-05	0.9999961196425	9	22	neuron fate determination	BP	0.0013512505099768	BP neuron fate determination
GO:0043543	3.4106523122057e-05	0.999986753344485	31	169	protein acylation	BP	0.00136347536196968	BP protein acylation
GO:0000723	3.42240421648219e-05	0.999989020297767	22	144	telomere maintenance	BP	0.00136555239503623	BP telomere maintenance
GO:0090568	3.44220389751565e-05	0.999995565910847	10	23	NA	NA	0.0013708264393395	none
GO:0050685	3.47145776357222e-05	0.999995063202659	10	31	positive regulation of mRNA processing	BP	0.001379838211826	BP positive regulation of mRNA processing
GO:0043486	3.50387081161093e-05	0.999993319492076	13	41	histone exchange	BP	0.00139006897646157	BP histone exchange
GO:0016458	3.55437028660769e-05	0.999985751130379	32	212	gene silencing	BP	0.0014074225157693	BP gene silencing
GO:0001751	3.5984181077022e-05	0.999992539644526	13	69	compound eye photoreceptor cell differentiation	BP	0.00142033378142914	BP compound eye photoreceptor cell differentiation
GO:0007548	3.60061569327149e-05	0.999996923682299	8	15	sex differentiation	BP	0.00142033378142914	BP sex differentiation
GO:0034080	3.62086837603323e-05	0.999996655716307	8	17	CENP-A containing nucleosome assembly	BP	0.00142562280786427	BP CENP-A containing nucleosome assembly
GO:0006401	3.72264647537049e-05	0.999983736168273	38	253	RNA catabolic process	BP	0.00146132449706282	BP RNA catabolic process
GO:0098554	3.72557762598596e-05	0.999997744421428	6	14	cytoplasmic side of endoplasmic reticulum membrane	CC	0.00146132449706282	CC cytoplasmic side of endoplasmic reticulum membrane
GO:0017069	3.81711711086648e-05	0.99999269988617	13	40	snRNA binding	MF	0.00149441569896855	MF snRNA binding
GO:0019985	3.87647698889008e-05	0.999993607468632	11	38	translesion synthesis	BP	0.0015148079310432	BP translesion synthesis
GO:0043068	3.90312179580829e-05	0.999979005201807	63	531	positive regulation of programmed cell death	BP	0.00152236368470215	BP positive regulation of programmed cell death
GO:0009056	3.91579181190222e-05	0.999971386347299	228	2993	catabolic process	BP	0.00152445068894018	BP catabolic process
GO:0034709	4.31415829809017e-05	0.999998182589885	5	11	methylosome	CC	0.00167640464613101	CC methylosome
GO:0000082	4.34008660742167e-05	0.999988086062806	18	83	G1/S transition of mitotic cell cycle	BP	0.00168333936423424	BP G1/S transition of mitotic cell cycle
GO:0044774	4.47809143600829e-05	0.999980060936088	36	780	mitotic DNA integrity checkpoint	BP	0.00173363733139741	BP mitotic DNA integrity checkpoint
GO:0034062	4.57155226027309e-05	0.999988885341247	15	85	5'-3' RNA polymerase activity	MF	0.00176326463846237	MF 5'-3' RNA polymerase activity
GO:0097747	4.57155226027309e-05	0.999988885341247	15	85	RNA polymerase activity	MF	0.00176326463846237	MF RNA polymerase activity
GO:0000077	4.63261041492915e-05	0.999988260453545	16	79	DNA damage checkpoint	BP	0.00178351219449435	BP DNA damage checkpoint
GO:0008168	4.70625038917941e-05	0.999974518425103	60	1060	methyltransferase activity	MF	0.0018077733507687	MF methyltransferase activity
GO:0019827	4.71298698611198e-05	0.999979533850016	36	275	stem cell population maintenance	BP	0.0018077733507687	BP stem cell population maintenance
GO:0033047	4.75088175449234e-05	0.999985204827873	21	105	regulation of mitotic sister chromatid segregation	BP	0.00181895891879718	BP regulation of mitotic sister chromatid segregation
GO:0031390	4.79249055219033e-05	0.999999155427688	5	6	Ctf18 RFC-like complex	CC	0.00183152281139487	CC Ctf18 RFC-like complex
GO:2000779	4.80998835669023e-05	0.999977276400051	41	827	regulation of double-strand break repair	BP	0.00183484317753011	BP regulation of double-strand break repair
GO:0051098	4.81918024576856e-05	0.999977865988627	41	296	regulation of binding	BP	0.00183498877804146	BP regulation of binding
GO:2001233	4.90809929854641e-05	0.999978238198207	38	259	regulation of apoptotic signaling pathway	BP	0.00186543598887089	BP regulation of apoptotic signaling pathway
GO:0003272	4.93917299352845e-05	0.999997509491538	6	10	endocardial cushion formation	BP	0.00187103196289259	BP endocardial cushion formation
GO:0006413	4.94123349617266e-05	0.999985553613214	19	99	translational initiation	BP	0.00187103196289259	BP translational initiation
GO:0001837	4.94977247721248e-05	0.999987539251924	16	71	epithelial to mesenchymal transition	BP	0.00187103196289259	BP epithelial to mesenchymal transition
GO:0044843	4.97766667871432e-05	0.999986165221518	18	84	cell cycle G1/S phase transition	BP	0.00187816742000474	BP cell cycle G1/S phase transition
GO:1902806	5.12284987414675e-05	0.999982237617811	24	146	regulation of cell cycle G1/S phase transition	BP	0.00192945239021209	BP regulation of cell cycle G1/S phase transition
GO:0042659	5.38154273244622e-05	0.999990835681915	11	37	regulation of cell fate specification	BP	0.00201962130956275	BP regulation of cell fate specification
GO:0010638	5.3816488707861e-05	0.999968028709462	85	770	positive regulation of organelle organization	BP	0.00201962130956275	BP positive regulation of organelle organization
GO:0010965	5.39170301842716e-05	0.999984979670063	18	81	regulation of mitotic sister chromatid separation	BP	0.00201975522424102	BP regulation of mitotic sister chromatid separation
GO:0071897	5.46981080361989e-05	0.999982222193607	21	164	DNA biosynthetic process	BP	0.00204533607572343	BP DNA biosynthetic process
GO:0032508	5.60124403024466e-05	0.999986453565366	15	68	DNA duplex unwinding	BP	0.00209072958175512	BP DNA duplex unwinding
GO:0001709	5.94053320866056e-05	0.999978265640183	26	151	cell fate determination	BP	0.00221340654150236	BP cell fate determination
GO:0051101	5.95859670129413e-05	0.999983035215775	18	92	regulation of DNA binding	BP	0.00221471029681813	BP regulation of DNA binding
GO:0110104	5.96529900381683e-05	0.999997922223372	5	8	mRNA alternative polyadenylation	BP	0.00221471029681813	BP mRNA alternative polyadenylation
GO:0045841	6.08129584207156e-05	0.99998923824711	11	42	negative regulation of mitotic metaphase/anaphase transition	BP	0.00224601214183438	BP negative regulation of mitotic metaphase/anaphase transition
GO:1902100	6.08129584207156e-05	0.99998923824711	11	42	negative regulation of metaphase/anaphase transition of cell cycle	BP	0.00224601214183438	BP negative regulation of metaphase/anaphase transition of cell cycle
GO:0008270	6.08982571800838e-05	0.999959578871531	126	1860	zinc ion binding	MF	0.00224601214183438	MF zinc ion binding
GO:0032200	6.09274467129068e-05	0.999979623615492	22	147	telomere organization	BP	0.00224601214183438	BP telomere organization
GO:0035567	6.16969369648553e-05	0.999981580742776	19	103	non-canonical Wnt signaling pathway	BP	0.00227036007615549	BP non-canonical Wnt signaling pathway
GO:0043065	6.29360358011957e-05	0.999965901993261	61	522	positive regulation of apoptotic process	BP	0.00231187258142382	BP positive regulation of apoptotic process
GO:1905819	6.43916954371244e-05	0.999988483297567	11	43	negative regulation of chromosome separation	BP	0.00235703028570198	BP negative regulation of chromosome separation
GO:2000816	6.43916954371244e-05	0.999988483297567	11	43	negative regulation of mitotic sister chromatid separation	BP	0.00235703028570198	BP negative regulation of mitotic sister chromatid separation
GO:0045739	6.45847808991154e-05	0.999969689585269	39	822	positive regulation of DNA repair	BP	0.00235995055538031	BP positive regulation of DNA repair
GO:0009653	6.47072416033707e-05	0.999953055096805	206	2503	anatomical structure morphogenesis	BP	0.00236028446254817	BP anatomical structure morphogenesis
GO:0010453	6.55390012989904e-05	0.999984148436106	15	61	regulation of cell fate commitment	BP	0.00238644461373317	BP regulation of cell fate commitment
GO:2000648	6.64543138983046e-05	0.999985862029763	13	52	positive regulation of stem cell proliferation	BP	0.00241555052334012	BP positive regulation of stem cell proliferation
GO:0014019	6.72604182862828e-05	0.999989704718553	10	30	neuroblast development	BP	0.00244059232067369	BP neuroblast development
GO:0016741	7.0060571333785e-05	0.999961226966181	61	1086	transferase activity, transferring one-carbon groups	MF	0.00253777666041752	MF transferase activity, transferring one-carbon groups
GO:0030178	7.24111309765972e-05	0.99997263346613	27	154	negative regulation of Wnt signaling pathway	BP	0.00261816418198741	BP negative regulation of Wnt signaling pathway
GO:0018208	7.2531243182578e-05	0.999985729922677	12	45	peptidyl-proline modification	BP	0.00261816418198741	BP peptidyl-proline modification
GO:0007094	7.35873277142704e-05	0.999988197430463	10	35	mitotic spindle assembly checkpoint	BP	0.00263799804067612	BP mitotic spindle assembly checkpoint
GO:0031577	7.35873277142704e-05	0.999988197430463	10	35	spindle checkpoint	BP	0.00263799804067612	BP spindle checkpoint
GO:0071173	7.35873277142704e-05	0.999988197430463	10	35	spindle assembly checkpoint	BP	0.00263799804067612	BP spindle assembly checkpoint
GO:0071174	7.35873277142704e-05	0.999988197430463	10	35	mitotic spindle checkpoint	BP	0.00263799804067612	BP mitotic spindle checkpoint
GO:1905818	7.37878854518148e-05	0.999978880902536	18	82	regulation of chromosome separation	BP	0.00264064274603161	BP regulation of chromosome separation
GO:0035097	7.41053697860541e-05	0.999978111775359	19	81	histone methyltransferase complex	CC	0.00264745564649045	CC histone methyltransferase complex
GO:0061695	7.46061582568963e-05	0.999967314692747	35	257	transferase complex, transferring phosphorus-containing groups	CC	0.00266078264413465	CC transferase complex, transferring phosphorus-containing groups
GO:1903313	7.53240958817384e-05	0.999980321439445	16	71	positive regulation of mRNA metabolic process	BP	0.00268095507610018	BP positive regulation of mRNA metabolic process
GO:0034724	7.54292142593964e-05	0.999986434325125	11	40	DNA replication-independent nucleosome organization	BP	0.00268095507610018	BP DNA replication-independent nucleosome organization
GO:0098727	7.70684295417166e-05	0.999965657150338	36	279	maintenance of cell number	BP	0.00273455068227406	BP maintenance of cell number
GO:0005838	7.83842057821738e-05	0.999993549894634	7	14	proteasome regulatory particle	CC	0.00277650720753591	CC proteasome regulatory particle
GO:0006298	8.14789373024748e-05	0.999985147396007	11	41	mismatch repair	BP	0.00288122802399991	BP mismatch repair
GO:0035162	8.40808131144949e-05	0.99998448979943	11	43	embryonic hemopoiesis	BP	0.00296819521279441	BP embryonic hemopoiesis
GO:0003688	8.46307172171901e-05	0.999987745635983	9	32	DNA replication origin binding	MF	0.00298255258578619	MF DNA replication origin binding
GO:0045995	8.50734620684474e-05	0.999964426380772	32	191	regulation of embryonic development	BP	0.00299309133101626	BP regulation of embryonic development
GO:0045005	8.57593582977857e-05	0.999960527268872	36	798	DNA-dependent DNA replication maintenance of fidelity	BP	0.00301213476328209	BP DNA-dependent DNA replication maintenance of fidelity
GO:0031055	8.99172849106581e-05	0.999984570482151	10	45	chromatin remodeling at centromere	BP	0.00315285725609291	BP chromatin remodeling at centromere
GO:0048584	9.07427656312234e-05	0.999934501084355	188	2617	positive regulation of response to stimulus	BP	0.00317645432364222	BP positive regulation of response to stimulus
GO:0072091	9.28774141392372e-05	0.999970340913475	20	109	regulation of stem cell proliferation	BP	0.00324572278807388	BP regulation of stem cell proliferation
GO:0016282	9.38665444802452e-05	0.99998630765568	9	31	eukaryotic 43S preinitiation complex	CC	0.00327065444229685	CC eukaryotic 43S preinitiation complex
GO:0060037	9.39049047673092e-05	0.999987587742152	9	22	pharyngeal system development	BP	0.00327065444229685	BP pharyngeal system development
GO:0090501	9.70844861987317e-05	0.999968732889747	20	116	RNA phosphodiester bond hydrolysis	BP	0.00337575238488678	BP RNA phosphodiester bond hydrolysis
GO:0008276	9.76185850206952e-05	0.999951447765463	43	864	protein methyltransferase activity	MF	0.00338866648135173	MF protein methyltransferase activity
GO:0003215	0.000101411899057318	0.99999485939697	5	11	cardiac right ventricle morphogenesis	BP	0.00351448757664862	BP cardiac right ventricle morphogenesis
GO:0060260	0.000103185760924294	0.999981152802447	11	36	regulation of transcription initiation from RNA polymerase II promoter	BP	0.00357002164207841	BP regulation of transcription initiation from RNA polymerase II promoter
GO:0008757	0.000103649686049986	0.999945066212471	51	941	S-adenosylmethionine-dependent methyltransferase activity	MF	0.00358012547437662	MF S-adenosylmethionine-dependent methyltransferase activity
GO:0034502	0.000109765015179284	0.999971204191517	15	81	protein localization to chromosome	BP	0.0037850757221095	BP protein localization to chromosome
GO:0006283	0.00011024285788364	0.999977290546849	12	45	transcription-coupled nucleotide-excision repair	BP	0.00379526982479412	BP transcription-coupled nucleotide-excision repair
GO:0000727	0.000110681606684888	0.999989349684592	7	17	double-strand break repair via break-induced replication	BP	0.00380408664031823	BP double-strand break repair via break-induced replication
GO:0000812	0.000111640638445126	0.999988683220544	8	15	Swr1 complex	CC	0.00383072688226539	CC Swr1 complex
GO:0042795	0.000115151756389103	0.999982148733432	10	25	snRNA transcription by RNA polymerase II	BP	0.00394470523367143	BP snRNA transcription by RNA polymerase II
GO:0048665	0.000118286406802495	0.999977381282561	11	42	neuron fate specification	BP	0.00404543395875592	BP neuron fate specification
GO:0002052	0.000118953675335204	0.999977541687102	11	39	positive regulation of neuroblast proliferation	BP	0.00406158549160923	BP positive regulation of neuroblast proliferation
GO:0034248	0.000119503309477349	0.999932685229671	64	517	regulation of cellular amide metabolic process	BP	0.00407367418951591	BP regulation of cellular amide metabolic process
GO:0003755	0.000119840338409195	0.999977145014837	11	41	peptidyl-prolyl cis-trans isomerase activity	MF	0.00407848785684104	MF peptidyl-prolyl cis-trans isomerase activity
GO:0030111	0.00012066560575697	0.99993926067924	46	352	regulation of Wnt signaling pathway	BP	0.00409987477439832	BP regulation of Wnt signaling pathway
GO:0016032	0.000123613942675511	0.999931799963964	59	527	viral process	BP	0.00419321042026963	BP viral process
GO:0007275	0.000123870446749953	0.999918426786623	113	1227	multicellular organism development	BP	0.00419507912993173	BP multicellular organism development
GO:1901342	0.00012626874656091	0.999945361382266	32	237	regulation of vasculature development	BP	0.00426935950222504	BP regulation of vasculature development
GO:0005663	0.000134238810293614	0.999995426050533	5	7	DNA replication factor C complex	CC	0.00453148450696175	CC DNA replication factor C complex
GO:0009887	0.000138232781725899	0.999914547593912	86	819	animal organ morphogenesis	BP	0.00465875789285926	BP animal organ morphogenesis
GO:0072686	0.000139531730468892	0.999957530031111	18	89	mitotic spindle	CC	0.00469493842036524	CC mitotic spindle
GO:0009880	0.000141754591461337	0.999953677152253	20	98	embryonic pattern specification	BP	0.00476203972734955	BP embryonic pattern specification
GO:0035770	0.000143442111892259	0.999928072526833	45	316	ribonucleoprotein granule	CC	0.00481096989773265	CC ribonucleoprotein granule
GO:0007540	0.000143823228167918	1	4	4	sex determination, establishment of X:A ratio	BP	0.00481599710013086	BP sex determination, establishment of X:A ratio
GO:0009967	0.000149830687681703	0.999898580520968	126	1323	positive regulation of signal transduction	BP	0.00500910684275201	BP positive regulation of signal transduction
GO:0021522	0.000152315963241085	0.999982639995246	7	25	spinal cord motor neuron differentiation	BP	0.0050840334653611	BP spinal cord motor neuron differentiation
GO:0032922	0.00015382667681149	0.999956412924745	16	83	circadian regulation of gene expression	BP	0.00512453121349055	BP circadian regulation of gene expression
GO:0051241	0.000154021343366866	0.999899072136493	108	1098	negative regulation of multicellular organismal process	BP	0.00512453121349055	BP negative regulation of multicellular organismal process
GO:0018027	0.000157015033783083	0.999928113284082	33	779	peptidyl-lysine dimethylation	BP	0.00519835799638838	BP peptidyl-lysine dimethylation
GO:0009648	0.000157163159775461	0.999970012435223	10	62	photoperiodism	BP	0.00519835799638838	BP photoperiodism
GO:0043153	0.000157163159775461	0.999970012435223	10	62	entrainment of circadian clock by photoperiod	BP	0.00519835799638838	BP entrainment of circadian clock by photoperiod
GO:0006337	0.000157488183969707	0.999984837012975	7	15	nucleosome disassembly	BP	0.00519835799638838	BP nucleosome disassembly
GO:0032986	0.000157488183969707	0.999984837012975	7	15	protein-DNA complex disassembly	BP	0.00519835799638838	BP protein-DNA complex disassembly
GO:0090175	0.000162171854874459	0.99994722100726	19	116	regulation of establishment of planar polarity	BP	0.00534448638184371	BP regulation of establishment of planar polarity
GO:0006353	0.00016417126220302	0.999964061382369	12	50	DNA-templated transcription, termination	BP	0.00540183104133411	BP DNA-templated transcription, termination
GO:0042421	0.000168486978994626	0.9999711887498	9	53	norepinephrine biosynthetic process	BP	0.00553508958753956	BP norepinephrine biosynthetic process
GO:0042706	0.000168847111234797	0.999955779542445	14	87	eye photoreceptor cell fate commitment	BP	0.00553818524850133	BP eye photoreceptor cell fate commitment
GO:0004536	0.000169991264634069	0.999917092436483	38	882	deoxyribonuclease activity	MF	0.00556694663490312	MF deoxyribonuclease activity
GO:0044403	0.000171341773017821	0.999904117334524	59	533	symbiotic process	BP	0.00560236491116983	BP symbiotic process
GO:0042800	0.000172333195393493	0.999920696454408	33	777	histone methyltransferase activity (H3-K4 specific)	MF	0.00562594951983648	MF histone methyltransferase activity (H3-K4 specific)
GO:1901976	0.000176758818297944	0.999968933003472	10	32	regulation of cell cycle checkpoint	BP	0.00575685828976916	BP regulation of cell cycle checkpoint
GO:0070993	0.000176895972030548	0.99997150179465	9	33	translation preinitiation complex	CC	0.00575685828976916	CC translation preinitiation complex
GO:0000784	0.000179130255143733	0.999950730905806	15	82	nuclear chromosome, telomeric region	CC	0.00582047574747842	CC nuclear chromosome, telomeric region
GO:0044452	0.000180166042773029	0.999931693402538	24	155	NA	NA	0.00584501298890444	none
GO:0032392	0.000180492688713913	0.999950822382096	15	74	DNA geometric change	BP	0.00584650345339562	BP DNA geometric change
GO:0060071	0.000186724457872272	0.999945802110818	16	89	Wnt signaling pathway, planar cell polarity pathway	BP	0.00603897051019205	BP Wnt signaling pathway, planar cell polarity pathway
GO:0006261	0.000187160384988842	0.999955068590744	13	57	DNA-dependent DNA replication	BP	0.00604368449387225	BP DNA-dependent DNA replication
GO:0007623	0.000188435299551163	0.999916357897469	32	250	circadian rhythm	BP	0.00606234197833312	BP circadian rhythm
GO:2000738	0.000188580498605611	0.999986628748116	6	11	positive regulation of stem cell differentiation	BP	0.00606234197833312	BP positive regulation of stem cell differentiation
GO:0046552	0.000188611369404641	0.999949968062661	14	89	photoreceptor cell fate commitment	BP	0.00606234197833312	BP photoreceptor cell fate commitment
GO:0000775	0.000189805579618098	0.999945310514238	16	81	chromosome, centromeric region	CC	0.0060894423581596	CC chromosome, centromeric region
GO:0009301	0.000190039251622995	0.999968144424601	10	26	snRNA transcription	BP	0.0060894423581596	BP snRNA transcription
GO:0090734	0.000194058280159464	0.99990383971782	39	832	site of DNA damage	CC	0.00620867259471784	CC site of DNA damage
GO:0022603	0.000194615682427423	0.999868998079425	118	1292	regulation of anatomical structure morphogenesis	BP	0.00621695618650056	BP regulation of anatomical structure morphogenesis
GO:0016584	0.000197382582578958	0.999989907259745	5	9	nucleosome positioning	BP	0.0062956882541417	BP nucleosome positioning
GO:0042415	0.000199263649758725	0.999965011643226	9	55	norepinephrine metabolic process	BP	0.00634596834430387	BP norepinephrine metabolic process
GO:1905331	0.000201775428454515	0.999979080545805	7	16	negative regulation of morphogenesis of an epithelium	BP	0.00641615057076433	BP negative regulation of morphogenesis of an epithelium
GO:2000573	0.000204242280065539	0.999949730566017	13	65	positive regulation of DNA biosynthetic process	BP	0.00648469239208085	BP positive regulation of DNA biosynthetic process
GO:0016859	0.000206145872261217	0.999957573298467	11	44	cis-trans isomerase activity	MF	0.00653063503158066	MF cis-trans isomerase activity
GO:0044093	0.000206316393834265	0.999856227320936	137	2014	positive regulation of molecular function	BP	0.00653063503158066	BP positive regulation of molecular function
GO:0003730	0.000207410057356338	0.99992995992819	20	101	mRNA 3'-UTR binding	MF	0.00655529085677968	MF mRNA 3'-UTR binding
GO:0008170	0.000208342435218796	0.999892584256472	43	873	N-methyltransferase activity	MF	0.00657478218293497	MF N-methyltransferase activity
GO:0033046	0.000209682746905577	0.999952441954086	12	53	negative regulation of sister chromatid segregation	BP	0.00659708799478754	BP negative regulation of sister chromatid segregation
GO:0051985	0.000209682746905577	0.999952441954086	12	53	negative regulation of chromosome segregation	BP	0.00659708799478754	BP negative regulation of chromosome segregation
GO:0000811	0.000210468993979162	1	3	3	GINS complex	CC	0.00661183741568323	CC GINS complex
GO:0009966	0.000211656592467945	0.999838537077313	246	2788	regulation of signal transduction	BP	0.00663913178903968	BP regulation of signal transduction
GO:0051240	0.000214824352465762	0.999848773292838	147	1583	positive regulation of multicellular organismal process	BP	0.00672836332805546	BP positive regulation of multicellular organismal process
GO:0010610	0.000219615756890249	0.999986806177504	5	11	regulation of mRNA stability involved in response to stress	BP	0.00685780657347841	BP regulation of mRNA stability involved in response to stress
GO:2000815	0.000219615756890249	0.999986806177504	5	11	regulation of mRNA stability involved in response to oxidative stress	BP	0.00685780657347841	BP regulation of mRNA stability involved in response to oxidative stress
GO:0006336	0.000221658338944865	0.999958487478464	10	38	DNA replication-independent nucleosome assembly	BP	0.00691122737057431	BP DNA replication-independent nucleosome assembly
GO:0043488	0.000223016806829798	0.999912721872264	25	149	regulation of mRNA stability	BP	0.00693556858586041	BP regulation of mRNA stability
GO:0044764	0.000223426198076378	0.999872828511088	60	557	multi-organism cellular process	BP	0.00693556858586041	BP multi-organism cellular process
GO:0042769	0.000223437993139636	0.999969432669336	8	23	DNA damage response, detection of DNA damage	BP	0.00693556858586041	BP DNA damage response, detection of DNA damage
GO:0035239	0.0002295728965073	0.999879904662347	47	373	tube morphogenesis	BP	0.00711539328638996	BP tube morphogenesis
GO:0005849	0.000234698806598443	0.99995907613948	10	27	mRNA cleavage factor complex	CC	0.0072428599190617	CC mRNA cleavage factor complex
GO:0016278	0.000234728751938095	0.999883684267184	38	832	lysine N-methyltransferase activity	MF	0.0072428599190617	MF lysine N-methyltransferase activity
GO:0016279	0.000234728751938095	0.999883684267184	38	832	protein-lysine N-methyltransferase activity	MF	0.0072428599190617	MF protein-lysine N-methyltransferase activity
GO:0007447	0.000235915478678231	0.999923951458355	18	103	imaginal disc pattern formation	BP	0.00726870945252989	BP imaginal disc pattern formation
GO:0035267	0.00023962296099501	0.999957244438682	10	29	NuA4 histone acetyltransferase complex	CC	0.00736116081357531	CC NuA4 histone acetyltransferase complex
GO:0043189	0.00023962296099501	0.999957244438682	10	29	H4/H2A histone acetyltransferase complex	CC	0.00736116081357531	CC H4/H2A histone acetyltransferase complex
GO:0010942	0.000243243257344046	0.999857316831229	66	590	positive regulation of cell death	BP	0.00746137049184358	BP positive regulation of cell death
GO:0007010	0.00024529212449627	0.99983397351951	118	1199	cytoskeleton organization	BP	0.00751315348383575	BP cytoskeleton organization
GO:0060828	0.000250254940593529	0.999878756114152	38	287	regulation of canonical Wnt signaling pathway	BP	0.00765390587765347	BP regulation of canonical Wnt signaling pathway
GO:0043487	0.000255234388361813	0.999897055895536	26	156	regulation of RNA stability	BP	0.00779475343225782	BP regulation of RNA stability
GO:0009952	0.000256990271793499	0.999888228040295	30	195	anterior/posterior pattern specification	BP	0.00782910176743805	BP anterior/posterior pattern specification
GO:0090090	0.000258104759611331	0.999905053390701	22	128	negative regulation of canonical Wnt signaling pathway	BP	0.00782910176743805	BP negative regulation of canonical Wnt signaling pathway
GO:1900262	0.000258112564924769	0.999985985879374	5	9	regulation of DNA-directed DNA polymerase activity	BP	0.00782910176743805	BP regulation of DNA-directed DNA polymerase activity
GO:1900264	0.000258112564924769	0.999985985879374	5	9	positive regulation of DNA-directed DNA polymerase activity	BP	0.00782910176743805	BP positive regulation of DNA-directed DNA polymerase activity
GO:2000045	0.00025823856895669	0.999904369711573	22	141	regulation of G1/S transition of mitotic cell cycle	BP	0.00782910176743805	BP regulation of G1/S transition of mitotic cell cycle
GO:0033365	0.000261078584662648	0.999839746219391	77	729	protein localization to organelle	BP	0.00790369878103725	BP protein localization to organelle
GO:0000956	0.000272089041452255	0.99988503915997	28	183	nuclear-transcribed mRNA catabolic process	BP	0.00822506611809516	BP nuclear-transcribed mRNA catabolic process
GO:0022624	0.000273027351140658	0.999968118192936	7	19	proteasome accessory complex	CC	0.0082414690863154	CC proteasome accessory complex
GO:0031120	0.000281281111897914	1	3	3	snRNA pseudouridine synthesis	BP	0.00847832561303871	BP snRNA pseudouridine synthesis
GO:0003206	0.000283195900674284	0.999964865831484	7	23	cardiac chamber morphogenesis	BP	0.0085237055191387	BP cardiac chamber morphogenesis
GO:0001732	0.000284360913569553	0.999950794927492	9	34	formation of cytoplasmic translation initiation complex	BP	0.00854642006901392	BP formation of cytoplasmic translation initiation complex
GO:0051099	0.000288520724979193	0.999887363729885	24	146	positive regulation of binding	BP	0.00865894763669544	BP positive regulation of binding
GO:0005852	0.000290566114483785	0.999956236105255	8	29	eukaryotic translation initiation factor 3 complex	CC	0.00870778565822772	CC eukaryotic translation initiation factor 3 complex
GO:0043968	0.000294486978926658	0.999966563293642	7	17	histone H2A acetylation	BP	0.00880366148551267	BP histone H2A acetylation
GO:0043388	0.000294610719003377	0.999943620312269	10	35	positive regulation of DNA binding	BP	0.00880366148551267	BP positive regulation of DNA binding
GO:0090307	0.000299763173476535	0.999937082944448	11	38	mitotic spindle assembly	BP	0.00894479566929696	BP mitotic spindle assembly
GO:0030718	0.00030275566198931	0.999916789220502	15	54	germ-line stem cell population maintenance	BP	0.009012673095469	BP germ-line stem cell population maintenance
GO:0005665	0.000302903359267731	0.999970153180344	6	18	RNA polymerase II, core complex	CC	0.009012673095469	CC RNA polymerase II, core complex
GO:0070652	0.000305026081419995	0.999991105737919	4	6	HAUS complex	CC	0.0090575254854213	CC HAUS complex
GO:0036464	0.000305280530572583	0.999845005610381	42	303	cytoplasmic ribonucleoprotein granule	CC	0.0090575254854213	CC cytoplasmic ribonucleoprotein granule
GO:0045597	0.000307097333574377	0.999795694069252	105	1086	positive regulation of cell differentiation	BP	0.00909846836939848	BP positive regulation of cell differentiation
GO:0048026	0.000309073557585139	0.999961514304666	7	22	positive regulation of mRNA splicing, via spliceosome	BP	0.0091440114451467	BP positive regulation of mRNA splicing, via spliceosome
GO:0000729	0.000312165966351471	0.999855326839971	31	756	DNA double-strand break processing	BP	0.00922140152090762	BP DNA double-strand break processing
GO:0075733	0.00031346035513744	0.999924621008871	12	59	intracellular transport of virus	BP	0.00922140152090762	BP intracellular transport of virus
GO:1902581	0.00031346035513744	0.999924621008871	12	59	multi-organism cellular localization	BP	0.00922140152090762	BP multi-organism cellular localization
GO:1902583	0.00031346035513744	0.999924621008871	12	59	NA	NA	0.00922140152090762	none
GO:1990726	0.000314611364716016	0.999996480038225	3	4	Lsm1-7-Pat1 complex	CC	0.00924220804556444	CC Lsm1-7-Pat1 complex
GO:0035861	0.000318930227376853	0.999842712177996	36	806	site of double-strand break	CC	0.00935025517106691	CC site of double-strand break
GO:0030855	0.000319187220406596	0.99985108492152	34	228	epithelial cell differentiation	BP	0.00935025517106691	BP epithelial cell differentiation
GO:1990791	0.000325917339620065	0.999993562302909	4	5	dorsal root ganglion development	BP	0.00953399768203191	BP dorsal root ganglion development
GO:0010452	0.000327727066517444	0.999847646611534	31	769	histone H3-K36 methylation	BP	0.00957349136244787	BP histone H3-K36 methylation
GO:0045898	0.000328996577538609	0.999971048449989	6	13	regulation of RNA polymerase II transcription preinitiation complex assembly	BP	0.00959711585010385	BP regulation of RNA polymerase II transcription preinitiation complex assembly
GO:0031967	0.000332807523336765	0.999846552462542	33	215	organelle envelope	CC	0.00968116633527673	CC organelle envelope
GO:0031975	0.000332807523336765	0.999846552462542	33	215	envelope	CC	0.00968116633527673	CC envelope
GO:0034501	0.000345338603486186	0.999968178824089	6	14	protein localization to kinetochore	BP	0.010031677034045	BP protein localization to kinetochore
GO:0042472	0.000348000003086381	0.999903010551423	14	77	inner ear morphogenesis	BP	0.0100949081675253	BP inner ear morphogenesis
GO:0070491	0.000352947970940104	0.999882914914777	18	96	repressing transcription factor binding	MF	0.0102242007492914	MF repressing transcription factor binding
GO:0046975	0.000354855662902539	0.999834253358394	31	770	histone methyltransferase activity (H3-K36 specific)	MF	0.0102577052602187	MF histone methyltransferase activity (H3-K36 specific)
GO:0016567	0.000355089566574693	0.999783851154614	72	615	protein ubiquitination	BP	0.0102577052602187	BP protein ubiquitination
GO:0006402	0.000357107087983636	0.99983886403668	31	208	mRNA catabolic process	BP	0.0103016986544642	BP mRNA catabolic process
GO:1990120	0.000358726329290303	0.999989067567331	4	6	messenger ribonucleoprotein complex assembly	BP	0.0103340968000808	BP messenger ribonucleoprotein complex assembly
GO:0043967	0.000359402958854244	0.999902859867635	14	57	histone H4 acetylation	BP	0.0103392884351052	BP histone H4 acetylation
GO:0004520	0.000362784711801509	0.999821634606865	35	856	endodeoxyribonuclease activity	MF	0.0104221792791749	MF endodeoxyribonuclease activity
GO:0051129	0.000387613507078048	0.999742640380615	98	1481	negative regulation of cellular component organization	BP	0.011120129649341	BP negative regulation of cellular component organization
GO:0036297	0.000391352277571478	0.999918356245345	10	48	interstrand cross-link repair	BP	0.0112119466812362	BP interstrand cross-link repair
GO:0003743	0.000392913489208557	0.999872486991	17	97	translation initiation factor activity	MF	0.0112412117489503	MF translation initiation factor activity
GO:0016153	0.000402096772484105	1	3	3	urocanate hydratase activity	MF	0.0114881640292167	MF urocanate hydratase activity
GO:0090596	0.00040433883167967	0.999829031718656	26	210	sensory organ morphogenesis	BP	0.0115363961455125	BP sensory organ morphogenesis
GO:0005507	0.000408654675387963	0.999875871107954	15	106	copper ion binding	MF	0.0116435835553769	MF copper ion binding
GO:0005643	0.00040952520813486	0.99988190698394	15	61	nuclear pore	CC	0.0116524467691706	CC nuclear pore
GO:2000679	0.000416823403164138	0.999972705399788	5	10	positive regulation of transcription regulatory region DNA binding	BP	0.0118439261133734	BP positive regulation of transcription regulatory region DNA binding
GO:0032781	0.000420769634133438	0.999801500347045	31	757	positive regulation of ATPase activity	BP	0.0119397683102606	BP positive regulation of ATPase activity
GO:0043462	0.000421803564110231	0.999795814923881	33	783	regulation of ATPase activity	BP	0.0119411026834739	BP regulation of ATPase activity
GO:0097676	0.000421963298206106	0.999803576471912	30	766	histone H3-K36 dimethylation	BP	0.0119411026834739	BP histone H3-K36 dimethylation
GO:0005344	0.000423683704839476	0.999960829461454	6	13	oxygen carrier activity	MF	0.0119735199516915	MF oxygen carrier activity
GO:0003684	0.000427063077638506	0.999878745055706	14	75	damaged DNA binding	MF	0.01205266908002	MF damaged DNA binding
GO:0005635	0.000428380177246787	0.999802253337497	32	206	nuclear envelope	CC	0.0120734808277349	CC nuclear envelope
GO:0033048	0.000431767221930374	0.999900795676907	11	51	negative regulation of mitotic sister chromatid segregation	BP	0.0121524968896836	BP negative regulation of mitotic sister chromatid segregation
GO:0000291	0.000434390617668514	0.999934142018207	8	23	nuclear-transcribed mRNA catabolic process, exonucleolytic	BP	0.0122098350672062	BP nuclear-transcribed mRNA catabolic process, exonucleolytic
GO:0000243	0.000440070190679975	0.999990555466765	4	5	commitment complex	CC	0.0123528058375775	CC commitment complex
GO:0042054	0.000442662665258408	0.999773230860535	38	835	histone methyltransferase activity	MF	0.0124027274007434	MF histone methyltransferase activity
GO:0009953	0.000443039619077833	0.99982808382344	22	156	dorsal/ventral pattern formation	BP	0.0124027274007434	BP dorsal/ventral pattern formation
GO:0006999	0.000447452444114486	0.999936138085373	8	19	nuclear pore organization	BP	0.0125094490013644	BP nuclear pore organization
GO:0045765	0.000448488673110971	0.999802696306313	28	214	regulation of angiogenesis	BP	0.0125216113720581	BP regulation of angiogenesis
GO:0060765	0.000451275375365023	0.999917598736248	9	32	regulation of androgen receptor signaling pathway	BP	0.0125825482170049	BP regulation of androgen receptor signaling pathway
GO:0006304	0.000458440735222514	0.999836730149368	19	124	DNA modification	BP	0.0127652454989499	BP DNA modification
GO:0000118	0.000460172495941513	0.999879471154478	13	53	histone deacetylase complex	CC	0.0127963588057007	CC histone deacetylase complex
GO:0048188	0.000473535552803124	0.999943124200633	7	16	Set1C/COMPASS complex	CC	0.0131503979917113	CC Set1C/COMPASS complex
GO:0031080	0.000476255598418633	0.999956979580361	6	12	nuclear pore outer ring	CC	0.0132083243726542	CC nuclear pore outer ring
GO:0005662	0.000482882379131885	0.999954195251125	6	13	DNA replication factor A complex	CC	0.0133743007879773	CC DNA replication factor A complex
GO:0051090	0.00049153248239397	0.999754439419719	37	314	regulation of DNA-binding transcription factor activity	BP	0.0135883785329797	BP regulation of DNA-binding transcription factor activity
GO:0019083	0.000491916526496385	0.999903450302343	9	48	viral transcription	BP	0.0135883785329797	BP viral transcription
GO:0060968	0.000496022232416646	0.999817791941938	20	120	regulation of gene silencing	BP	0.0136836437838065	BP regulation of gene silencing
GO:0009649	0.000500572922785227	0.999888399312525	10	68	entrainment of circadian clock	BP	0.0137754820269202	BP entrainment of circadian clock
GO:0048731	0.000500674087496571	0.999677471036339	85	828	system development	BP	0.0137754820269202	BP system development
GO:0046794	0.000503489845001936	0.999871708425822	12	61	transport of virus	BP	0.013834678748945	BP transport of virus
GO:0044766	0.000519357123314225	0.999866963243987	12	62	multi-organism transport	BP	0.0142331186373535	BP multi-organism transport
GO:1902579	0.000519357123314225	0.999866963243987	12	62	multi-organism localization	BP	0.0142331186373535	BP multi-organism localization
GO:0070925	0.000522261787168693	0.999682704676815	67	628	organelle assembly	BP	0.0142939139331794	BP organelle assembly
GO:0005671	0.000524602735454175	0.999930344291241	7	20	Ada2/Gcn5/Ada3 transcription activator complex	CC	0.0143391414357474	CC Ada2/Gcn5/Ada3 transcription activator complex
GO:0005682	0.000527287652501239	0.999925285024771	7	26	U5 snRNP	CC	0.0143936398771898	CC U5 snRNP
GO:0033290	0.000531576259740817	0.999911011504937	8	31	eukaryotic 48S preinitiation complex	CC	0.0144917151019395	CC eukaryotic 48S preinitiation complex
GO:0016018	0.000537246811351266	0.999957415566428	5	13	cyclosporin A binding	MF	0.0146167546249743	MF cyclosporin A binding
GO:0090232	0.000538268234941199	0.999969306906951	5	8	positive regulation of spindle checkpoint	BP	0.0146167546249743	BP positive regulation of spindle checkpoint
GO:0090267	0.000538268234941199	0.999969306906951	5	8	positive regulation of mitotic cell cycle spindle assembly checkpoint	BP	0.0146167546249743	BP positive regulation of mitotic cell cycle spindle assembly checkpoint
GO:0070987	0.0005413899682873	0.999945534565048	6	14	error-free translesion synthesis	BP	0.0146823831503749	BP error-free translesion synthesis
GO:0042555	0.000545035554695694	0.999940881484489	6	17	MCM complex	CC	0.0147620293019531	CC MCM complex
GO:0006267	0.000547841228744256	0.999959600935527	5	11	pre-replicative complex assembly involved in nuclear cell cycle DNA replication	BP	0.0147803589537375	BP pre-replicative complex assembly involved in nuclear cell cycle DNA replication
GO:0036388	0.000547841228744256	0.999959600935527	5	11	pre-replicative complex assembly	BP	0.0147803589537375	BP pre-replicative complex assembly
GO:1902299	0.000547841228744256	0.999959600935527	5	11	pre-replicative complex assembly involved in cell cycle DNA replication	BP	0.0147803589537375	BP pre-replicative complex assembly involved in cell cycle DNA replication
GO:0048511	0.000577403164907064	0.999685642782285	46	392	rhythmic process	BP	0.0155488571140347	BP rhythmic process
GO:0001708	0.000577819061180279	0.999798408240952	18	105	cell fate specification	BP	0.0155488571140347	BP cell fate specification
GO:1901723	0.000578998018575609	0.999962238487021	5	9	negative regulation of cell proliferation involved in kidney development	BP	0.0155604783624423	BP negative regulation of cell proliferation involved in kidney development
GO:0060284	0.00058493918301094	0.999589871918286	124	1348	regulation of cell development	BP	0.0156998882780308	BP regulation of cell development
GO:2000756	0.000587005419237596	0.999840889396394	13	56	regulation of peptidyl-lysine acetylation	BP	0.0157165235859908	BP regulation of peptidyl-lysine acetylation
GO:0002009	0.000587068146240678	0.999651150253535	61	539	morphogenesis of an epithelium	BP	0.0157165235859908	BP morphogenesis of an epithelium
GO:0042276	0.000597066621028323	0.999916753217535	7	22	error-prone translesion synthesis	BP	0.0159636759727573	BP error-prone translesion synthesis
GO:0061085	0.000607009519112316	0.999956705223301	5	10	regulation of histone H3-K27 methylation	BP	0.0162087105949632	BP regulation of histone H3-K27 methylation
GO:0003208	0.000611641874604393	0.999929918098541	6	19	cardiac ventricle morphogenesis	BP	0.0163026550003663	BP cardiac ventricle morphogenesis
GO:0044419	0.000612093153941159	0.999629761594501	64	631	interspecies interaction between organisms	BP	0.0163026550003663	BP interspecies interaction between organisms
GO:0035065	0.000617336519338597	0.999843681507022	12	48	regulation of histone acetylation	BP	0.0164213090993414	BP regulation of histone acetylation
GO:0001178	0.000625034614924296	0.999977812378566	4	6	regulation of transcriptional start site selection at RNA polymerase II promoter	BP	0.0166048736730143	BP regulation of transcriptional start site selection at RNA polymerase II promoter
GO:0034515	0.000634503427456207	1	3	3	proteasome storage granule	CC	0.016834952085424	CC proteasome storage granule
GO:0050767	0.000638262263594	0.999563037743279	108	1177	regulation of neurogenesis	BP	0.0169131379467377	BP regulation of neurogenesis
GO:0006354	0.000639631671636438	0.999813673886474	14	64	DNA-templated transcription, elongation	BP	0.0169278887634609	BP DNA-templated transcription, elongation
GO:0007423	0.000648999035684364	0.999649939384929	44	371	sensory organ development	BP	0.0171339011532245	BP sensory organ development
GO:0000014	0.000649061264158543	0.999694099089408	29	744	single-stranded DNA endodeoxyribonuclease activity	MF	0.0171339011532245	MF single-stranded DNA endodeoxyribonuclease activity
GO:0000380	0.000651422777353399	0.999894728556415	8	23	alternative mRNA splicing, via spliceosome	BP	0.0171744729198944	BP alternative mRNA splicing, via spliceosome
GO:0018024	0.000653269161028186	0.999664803311767	36	824	histone-lysine N-methyltransferase activity	MF	0.0172013781111189	MF histone-lysine N-methyltransferase activity
GO:0031386	0.00065491101110874	0.999968363825512	4	8	protein tag	MF	0.0172228365396122	MF protein tag
GO:0061077	0.000671940786400751	0.999814298485259	13	58	chaperone-mediated protein folding	BP	0.0176484018904853	BP chaperone-mediated protein folding
GO:0071156	0.000683079392317863	0.999652058849521	35	849	regulation of cell cycle arrest	BP	0.0179103431651286	BP regulation of cell cycle arrest
GO:1901978	0.000683633705409891	0.999953676144842	5	9	positive regulation of cell cycle checkpoint	BP	0.0179103431651286	BP positive regulation of cell cycle checkpoint
GO:0043069	0.000684864682819082	0.999568046307785	74	737	negative regulation of programmed cell death	BP	0.0179200522785877	BP negative regulation of programmed cell death
GO:0006296	0.000692785185689221	0.999903442984571	7	20	nucleotide-excision repair, DNA incision, 5'-to lesion	BP	0.0181045543883753	BP nucleotide-excision repair, DNA incision, 5'-to lesion
GO:1902455	0.000700653908695355	0.999982876771215	4	5	negative regulation of stem cell population maintenance	BP	0.0182872426194321	BP negative regulation of stem cell population maintenance
GO:0071478	0.000704324078793692	0.999709776012698	23	168	cellular response to radiation	BP	0.0183600274256759	BP cellular response to radiation
GO:0072132	0.000707052897938498	0.999899712778091	7	21	mesenchyme morphogenesis	BP	0.0184081221978288	BP mesenchyme morphogenesis
GO:0032270	0.000737252728453007	0.999478424046693	126	1337	positive regulation of cellular protein metabolic process	BP	0.0191704117705608	BP positive regulation of cellular protein metabolic process
GO:0042476	0.000753032792085167	0.999771855121013	14	80	odontogenesis	BP	0.0195563179470696	BP odontogenesis
GO:0071564	0.000763804330973683	0.999961189788738	5	7	npBAF complex	CC	0.0198113531824656	CC npBAF complex
GO:1902692	0.000770012155148809	0.99978048012493	13	67	regulation of neuroblast proliferation	BP	0.0199475288152231	BP regulation of neuroblast proliferation
GO:0034473	0.000773283848205805	1	3	3	U1 snRNA 3'-end processing	BP	0.0199825756705093	BP U1 snRNA 3'-end processing
GO:0034476	0.000773283848205805	1	3	3	U5 snRNA 3'-end processing	BP	0.0199825756705093	BP U5 snRNA 3'-end processing
GO:0001752	0.000780536784854411	0.999785252260444	12	82	compound eye photoreceptor fate commitment	BP	0.0201450063877914	BP compound eye photoreceptor fate commitment
GO:1990841	0.000789457984428726	0.999722197460113	17	125	promoter-specific chromatin binding	MF	0.0203500382421801	MF promoter-specific chromatin binding
GO:0007292	0.000792269026256667	0.999664688911614	24	165	female gamete generation	BP	0.0203972549800666	BP female gamete generation
GO:0045992	0.00080102562061716	0.999887280101855	7	19	negative regulation of embryonic development	BP	0.0205883481666578	BP negative regulation of embryonic development
GO:0031597	0.000801668444553461	0.999963292444426	4	7	cytosolic proteasome complex	CC	0.0205883481666578	CC cytosolic proteasome complex
GO:0048468	0.000815417841701479	0.999448526286478	98	1023	cell development	BP	0.0209156684814759	BP cell development
GO:0008641	0.000825110394260044	0.999904846785165	6	16	ubiquitin-like modifier activating enzyme activity	MF	0.0211382525112524	MF ubiquitin-like modifier activating enzyme activity
GO:0043066	0.000835085980486566	0.999472903300258	72	713	negative regulation of apoptotic process	BP	0.0213675316972656	BP negative regulation of apoptotic process
GO:0031647	0.000840686982763183	0.999564279939262	38	296	regulation of protein stability	BP	0.0214844521190081	BP regulation of protein stability
GO:0035601	0.000846710510563387	0.999757182717019	13	64	protein deacylation	BP	0.0215854180098093	BP protein deacylation
GO:0098732	0.000846710510563387	0.999757182717019	13	64	macromolecule deacylation	BP	0.0215854180098093	BP macromolecule deacylation
GO:2000241	0.000857222240564362	0.9995888220542	31	239	regulation of reproductive process	BP	0.0218266807169615	BP regulation of reproductive process
GO:0021953	0.00086064517905515	0.999734486353625	14	84	central nervous system neuron differentiation	BP	0.0218870791078885	BP central nervous system neuron differentiation
GO:0070182	0.000861843014807131	0.999844357302183	8	31	DNA polymerase binding	MF	0.0218908125761011	MF DNA polymerase binding
GO:0048538	0.000876505591442452	0.999798830358353	10	44	thymus development	BP	0.0222361247972757	BP thymus development
GO:0009913	0.000878207362219559	0.999761613999198	12	60	epidermal cell differentiation	BP	0.0222521933580401	BP epidermal cell differentiation
GO:0098542	0.000885999089195694	0.999546485352765	36	316	defense response to other organism	BP	0.0224223439000825	BP defense response to other organism
GO:0000791	0.000916102130095495	0.99981264308994	9	34	euchromatin	CC	0.0231560378223653	CC euchromatin
GO:0048596	0.000919840858050845	0.999861676603211	7	22	embryonic camera-type eye morphogenesis	BP	0.023197212009777	BP embryonic camera-type eye morphogenesis
GO:0030174	0.000919958571157855	0.999905211278402	6	12	regulation of DNA-dependent DNA replication initiation	BP	0.023197212009777	BP regulation of DNA-dependent DNA replication initiation
GO:0009713	0.000938651179870881	0.999792890111522	9	63	catechol-containing compound biosynthetic process	BP	0.0236113849931772	BP catechol-containing compound biosynthetic process
GO:0042423	0.000938651179870881	0.999792890111522	9	63	catecholamine biosynthetic process	BP	0.0236113849931772	BP catecholamine biosynthetic process
GO:1901722	0.000952696628747976	0.999924617560767	5	10	regulation of cell proliferation involved in kidney development	BP	0.0239357845398828	BP regulation of cell proliferation involved in kidney development
GO:0005700	0.000967616888436423	0.999755441555114	11	49	polytene chromosome	CC	0.024281354882354	CC polytene chromosome
GO:2001235	0.000971581994359143	0.999643712313147	18	110	positive regulation of apoptotic signaling pathway	BP	0.0243515159789558	BP positive regulation of apoptotic signaling pathway
GO:0035118	0.000989300033940217	0.999942466285178	4	9	embryonic pectoral fin morphogenesis	BP	0.0247360637537897	BP embryonic pectoral fin morphogenesis
GO:0035138	0.000989300033940217	0.999942466285178	4	9	pectoral fin morphogenesis	BP	0.0247360637537897	BP pectoral fin morphogenesis
GO:0031297	0.00101240203534407	0.999495852566714	31	779	replication fork processing	BP	0.0252833448347079	BP replication fork processing
GO:0046784	0.00103846272062578	0.999935558929648	4	10	viral mRNA export from host cell nucleus	BP	0.0259031156229865	BP viral mRNA export from host cell nucleus
GO:2000142	0.00104524468947205	0.999737146682627	11	44	regulation of DNA-templated transcription, initiation	BP	0.0260410961630668	BP regulation of DNA-templated transcription, initiation
GO:1902626	0.00106451907033944	0.999981702852582	3	4	assembly of large subunit precursor of preribosome	BP	0.0264896095543965	BP assembly of large subunit precursor of preribosome
GO:0042575	0.00107845072083078	0.999825686631175	7	27	DNA polymerase complex	CC	0.0268042620685722	CC DNA polymerase complex
GO:0051653	0.00108250361036411	0.999662769724554	14	71	spindle localization	BP	0.0268729263369056	BP spindle localization
GO:0006476	0.00109478620555285	0.999696039909418	12	58	protein deacetylation	BP	0.0271454846300651	BP protein deacetylation
GO:1902750	0.00109867992739061	0.999672664911163	13	70	negative regulation of cell cycle G2/M phase transition	BP	0.0272096379639615	BP negative regulation of cell cycle G2/M phase transition
GO:0071565	0.00110257153021174	0.9999256568446	5	8	nBAF complex	CC	0.0272735864979217	CC nBAF complex
GO:0031497	0.00110661123231093	0.999730550243299	10	56	chromatin assembly	BP	0.027341042404	BP chromatin assembly
GO:0006368	0.0011097739155384	0.999699563111877	12	47	transcription elongation from RNA polymerase II promoter	BP	0.0273866956313196	BP transcription elongation from RNA polymerase II promoter
GO:0044665	0.0011253446726836	0.999765385607444	9	32	MLL1/2 complex	CC	0.0277380814705966	CC MLL1/2 complex
GO:0004521	0.00113016719513495	0.999571649871509	18	155	endoribonuclease activity	MF	0.0278240216788069	MF endoribonuclease activity
GO:0034504	0.00113600734468347	0.999515956328969	23	158	protein localization to nucleus	BP	0.0279347827332555	BP protein localization to nucleus
GO:0001824	0.00114132092995448	0.999854280454416	6	18	blastocyst development	BP	0.0280298100977779	BP blastocyst development
GO:0051293	0.00114256331731388	0.999662210067873	13	62	establishment of spindle localization	BP	0.0280298100977779	BP establishment of spindle localization
GO:1903670	0.00116855794925584	0.999673010425428	12	58	regulation of sprouting angiogenesis	BP	0.028633794078942	BP regulation of sprouting angiogenesis
GO:0021524	0.00117261004222522	0.999979136779786	3	4	visceral motor neuron differentiation	BP	0.02869932075143	BP visceral motor neuron differentiation
GO:0050852	0.0011897980018929	0.999645426099789	13	64	T cell receptor signaling pathway	BP	0.0290722071141224	BP T cell receptor signaling pathway
GO:0034085	0.00119063725121694	0.999939143543844	4	7	establishment of sister chromatid cohesion	BP	0.0290722071141224	BP establishment of sister chromatid cohesion
GO:0007455	0.0011926946803186	0.999779118548094	8	27	eye-antennal disc morphogenesis	BP	0.0290883428591051	BP eye-antennal disc morphogenesis
GO:0043623	0.00120005033659199	0.999314946925436	47	460	NA	NA	0.0292335069129099	none
GO:1901992	0.00120878161057114	0.999581956629526	16	87	positive regulation of mitotic cell cycle phase transition	BP	0.0294118030198314	BP positive regulation of mitotic cell cycle phase transition
GO:0072106	0.00122728343079288	0.999977805153255	3	4	regulation of ureteric bud formation	BP	0.0297923768025107	BP regulation of ureteric bud formation
GO:0072107	0.00122728343079288	0.999977805153255	3	4	positive regulation of ureteric bud formation	BP	0.0297923768025107	BP positive regulation of ureteric bud formation
GO:0072073	0.00122904742424724	0.999632371687067	13	64	kidney epithelium development	BP	0.0297940063448152	BP kidney epithelium development
GO:0060070	0.00123021151606208	0.99959284540201	15	77	canonical Wnt signaling pathway	BP	0.0297940063448152	BP canonical Wnt signaling pathway
GO:0045047	0.00123988330214923	0.999720923044034	9	50	protein targeting to ER	BP	0.02999336749961	BP protein targeting to ER
GO:0007064	0.00124184917519221	0.999797255358504	7	25	mitotic sister chromatid cohesion	BP	0.0300060726460595	BP mitotic sister chromatid cohesion
GO:0007549	0.00124857753266962	0.999771084735936	8	25	dosage compensation	BP	0.0301336881233404	BP dosage compensation
GO:0005658	0.00125256647530402	0.99991815085722	4	10	alpha DNA polymerase:primase complex	CC	0.0301683215549652	CC alpha DNA polymerase:primase complex
GO:0009314	0.00125290945578284	0.999256250613646	53	563	response to radiation	BP	0.0301683215549652	BP response to radiation
GO:0031298	0.00127429852034165	0.999916333886883	4	10	replication fork protection complex	CC	0.0306479094476626	CC replication fork protection complex
GO:0071459	0.00128369754117618	0.999825577270101	6	21	protein localization to chromosome, centromeric region	BP	0.0308354567355181	BP protein localization to chromosome, centromeric region
GO:0060021	0.00128505744413433	0.999583728338363	14	91	roof of mouth development	BP	0.0308354567355181	BP roof of mouth development
GO:0005876	0.00130939355087868	0.999652066875367	11	54	spindle microtubule	CC	0.0313832553253178	CC spindle microtubule
GO:0019904	0.00132156373492019	0.999148293782337	73	707	protein domain specific binding	MF	0.0316385396217445	MF protein domain specific binding
GO:0060485	0.00137120523045823	0.999620331926485	12	46	mesenchyme development	BP	0.0327892796096257	BP mesenchyme development
GO:0034715	0.00138387618037881	0.999954775580863	3	6	pICln-Sm protein complex	CC	0.0330543269322589	CC pICln-Sm protein complex
GO:1901989	0.00139464148079243	0.999491686619294	17	95	positive regulation of cell cycle phase transition	BP	0.0332733021328118	BP positive regulation of cell cycle phase transition
GO:0008135	0.00139993033143084	0.999406483718676	22	151	translation factor activity, RNA binding	MF	0.0333612688135487	MF translation factor activity, RNA binding
GO:0030326	0.00141678079905617	0.99943226434184	19	190	embryonic limb morphogenesis	BP	0.0337242405517051	BP embryonic limb morphogenesis
GO:0060830	0.0014192571157145	0.999953202588793	3	6	ciliary receptor clustering involved in smoothened signaling pathway	BP	0.0337446200982895	BP ciliary receptor clustering involved in smoothened signaling pathway
GO:2001032	0.00142885525666078	0.999281713621185	30	765	regulation of double-strand break repair via nonhomologous end joining	BP	0.0339340904056222	BP regulation of double-strand break repair via nonhomologous end joining
GO:0060249	0.00143495048633733	0.999208878353052	41	383	anatomical structure homeostasis	BP	0.034040032721451	BP anatomical structure homeostasis
GO:0036306	0.00143928999979681	0.999972440273732	3	4	embryonic heart tube elongation	BP	0.0341041320998498	BP embryonic heart tube elongation
GO:0017004	0.00144944859274417	0.999745170116864	7	33	cytochrome complex assembly	BP	0.0343058128291768	BP cytochrome complex assembly
GO:0061548	0.00145502530576937	0.999842687454591	5	17	ganglion development	BP	0.0343987140392331	BP ganglion development
GO:0002223	0.00146499323324207	0.999675844981273	9	36	stimulatory C-type lectin receptor signaling pathway	BP	0.0345951009772856	BP stimulatory C-type lectin receptor signaling pathway
GO:0031057	0.00149353861799884	0.999608080779902	11	43	negative regulation of histone modification	BP	0.0352042366928386	BP negative regulation of histone modification
GO:0016887	0.00149416867853223	0.999090810406645	56	637	ATPase activity	MF	0.0352042366928386	MF ATPase activity
GO:0099080	0.001505387550978	0.999053887312315	64	650	supramolecular complex	CC	0.0353486041846333	CC supramolecular complex
GO:0099081	0.001505387550978	0.999053887312315	64	650	supramolecular polymer	CC	0.0353486041846333	CC supramolecular polymer
GO:0099512	0.001505387550978	0.999053887312315	64	650	supramolecular fiber	CC	0.0353486041846333	CC supramolecular fiber
GO:0010972	0.00151650945292571	0.999586274466505	11	58	negative regulation of G2/M transition of mitotic cell cycle	BP	0.0355696609071358	BP negative regulation of G2/M transition of mitotic cell cycle
GO:0060548	0.00152079866787145	0.998981911651708	84	880	negative regulation of cell death	BP	0.0356301402187025	BP negative regulation of cell death
GO:0006367	0.00152618340523049	0.999463719264352	16	80	transcription initiation from RNA polymerase II promoter	BP	0.0356986752341245	BP transcription initiation from RNA polymerase II promoter
GO:0000781	0.00152715189329772	0.999375215705555	20	150	chromosome, telomeric region	CC	0.0356986752341245	CC chromosome, telomeric region
GO:0016575	0.00153045537830068	0.999588772509816	11	50	histone deacetylation	BP	0.0357357899318907	BP histone deacetylation
GO:0051247	0.00153818848655293	0.998879457187976	132	1422	positive regulation of protein metabolic process	BP	0.0358761363918528	BP positive regulation of protein metabolic process
GO:0080182	0.00156301107280246	0.999671487935457	8	48	histone H3-K4 trimethylation	BP	0.0363601391167176	BP histone H3-K4 trimethylation
GO:0016202	0.00156417729251867	0.99935146605022	21	125	regulation of striated muscle tissue development	BP	0.0363601391167176	BP regulation of striated muscle tissue development
GO:0048634	0.00156417729251867	0.99935146605022	21	125	regulation of muscle organ development	BP	0.0363601391167176	BP regulation of muscle organ development
GO:0040019	0.00158699839419164	0.999639129660096	9	40	positive regulation of embryonic development	BP	0.036849501175277	BP positive regulation of embryonic development
GO:0008535	0.001602872768695	0.99977003882785	6	22	respiratory chain complex IV assembly	BP	0.0371766525906231	BP respiratory chain complex IV assembly
GO:0071479	0.00160518920089455	0.999525937116239	12	68	cellular response to ionizing radiation	BP	0.0371889662694456	BP cellular response to ionizing radiation
GO:0048703	0.00160866883017054	0.999720862231482	7	27	embryonic viscerocranium morphogenesis	BP	0.0372281715497688	BP embryonic viscerocranium morphogenesis
GO:0014029	0.00161697463991604	0.999775329655198	6	19	neural crest formation	BP	0.0373229710941233	BP neural crest formation
GO:0050790	0.0016179019975452	0.998780234976493	160	2371	regulation of catalytic activity	BP	0.0373229710941233	BP regulation of catalytic activity
GO:0048864	0.0016181411032261	0.999525743037059	12	62	stem cell development	BP	0.0373229710941233	BP stem cell development
GO:2000371	0.00162232486105433	0.99921046094126	27	737	regulation of DNA topoisomerase (ATP-hydrolyzing) activity	BP	0.0373306569734426	BP regulation of DNA topoisomerase (ATP-hydrolyzing) activity
GO:2000373	0.00162232486105433	0.99921046094126	27	737	positive regulation of DNA topoisomerase (ATP-hydrolyzing) activity	BP	0.0373306569734426	BP positive regulation of DNA topoisomerase (ATP-hydrolyzing) activity
GO:1905268	0.00162385131639807	0.999532020220351	12	53	negative regulation of chromatin organization	BP	0.0373306569734426	BP negative regulation of chromatin organization
GO:0016075	0.00163169004967286	0.999728212964473	7	22	rRNA catabolic process	BP	0.0374695042498195	BP rRNA catabolic process
GO:0044085	0.00163669449832895	0.999231536064601	26	247	cellular component biogenesis	BP	0.0375295241286822	BP cellular component biogenesis
GO:0090185	0.00163790750110294	0.99984446103522	5	11	negative regulation of kidney development	BP	0.0375295241286822	BP negative regulation of kidney development
GO:0031023	0.00164091978210076	0.999463703838414	14	73	microtubule organizing center organization	BP	0.037557227716038	BP microtubule organizing center organization
GO:0006589	0.00165213217017417	0.999688924131398	7	51	octopamine biosynthetic process	BP	0.0377723477940587	BP octopamine biosynthetic process
GO:0070888	0.00165751544270823	0.999636103396802	9	31	E-box binding	MF	0.0378538724130779	MF E-box binding
GO:0036122	0.00167229125364003	0.999769440128707	6	18	BMP binding	MF	0.0381494876569711	MF BMP binding
GO:0032556	0.00167902299682968	1	2	2	pyrimidine deoxyribonucleotide binding	MF	0.0382611498664864	MF pyrimidine deoxyribonucleotide binding
GO:0008063	0.00169495480249924	0.999629081556673	9	30	Toll signaling pathway	BP	0.0385819875698952	BP Toll signaling pathway
GO:1902808	0.0017109201192453	0.999535957119788	11	48	positive regulation of cell cycle G1/S phase transition	BP	0.038902886728866	BP positive regulation of cell cycle G1/S phase transition
GO:0051704	0.00172017962651953	0.998786275759196	107	1203	multi-organism process	BP	0.0390707756392027	BP multi-organism process
GO:1901532	0.00172632762580151	0.999531230701744	11	48	regulation of hematopoietic progenitor cell differentiation	BP	0.0391677034751568	BP regulation of hematopoietic progenitor cell differentiation
GO:0017053	0.00173247337563202	0.99940123000764	15	84	transcription repressor complex	CC	0.0392643693880999	CC transcription repressor complex
GO:1901798	0.0017638402927371	0.99973578227262	6	25	positive regulation of signal transduction by p53 class mediator	BP	0.0399318104534002	BP positive regulation of signal transduction by p53 class mediator
GO:0043902	0.00177543961796312	0.999093666357401	32	267	positive regulation of multi-organism process	BP	0.0401507669521563	BP positive regulation of multi-organism process
GO:0000076	0.00178397108674761	0.999682626460371	7	28	DNA replication checkpoint	BP	0.0402653291104067	BP DNA replication checkpoint
GO:0090231	0.00178982092088291	0.99977101285709	6	14	regulation of spindle checkpoint	BP	0.0402653291104067	BP regulation of spindle checkpoint
GO:0090266	0.00178982092088291	0.99977101285709	6	14	regulation of mitotic cell cycle spindle assembly checkpoint	BP	0.0402653291104067	BP regulation of mitotic cell cycle spindle assembly checkpoint
GO:1903504	0.00178982092088291	0.99977101285709	6	14	regulation of mitotic spindle checkpoint	BP	0.0402653291104067	BP regulation of mitotic spindle checkpoint
GO:2000781	0.00179017163223721	0.9990754841607	31	787	positive regulation of double-strand break repair	BP	0.0402653291104067	BP positive regulation of double-strand break repair
GO:0016462	0.00180719403723524	0.99871354054463	111	1305	pyrophosphatase activity	MF	0.0405442450597938	MF pyrophosphatase activity
GO:0010911	0.00180841192916019	0.999113149786424	27	738	regulation of isomerase activity	BP	0.0405442450597938	BP regulation of isomerase activity
GO:0010912	0.00180841192916019	0.999113149786424	27	738	positive regulation of isomerase activity	BP	0.0405442450597938	BP positive regulation of isomerase activity
GO:0017038	0.0018195277213334	0.999181481294188	24	158	protein import	BP	0.040749595032185	BP protein import
GO:0033617	0.00182381957534172	0.999792233946953	5	17	mitochondrial cytochrome c oxidase assembly	BP	0.0407580623553835	BP mitochondrial cytochrome c oxidase assembly
GO:0097034	0.00182381957534172	0.999792233946953	5	17	NA	NA	0.0407580623553835	none
GO:0002039	0.00182917503745263	0.999396530478771	14	71	p53 binding	MF	0.0408339310611611	MF p53 binding
GO:2000677	0.00183850775095022	0.999610987904809	8	40	regulation of transcription regulatory region DNA binding	BP	0.0409810165723411	BP regulation of transcription regulatory region DNA binding
GO:0048592	0.00183969898670727	0.999176758033954	23	201	eye morphogenesis	BP	0.0409810165723411	BP eye morphogenesis
GO:0006403	0.00184442752109496	0.999539269631881	10	39	RNA localization	BP	0.0410424534288097	BP RNA localization
GO:1901861	0.00186434454400739	0.99921460882942	21	127	regulation of muscle tissue development	BP	0.0414413747733041	BP regulation of muscle tissue development
GO:0004540	0.00188725200063889	0.999153600257708	23	202	ribonuclease activity	MF	0.0419058471954231	MF ribonuclease activity
GO:0031399	0.0018926022728204	0.998600921547038	139	1558	regulation of protein modification process	BP	0.0419798936510152	BP regulation of protein modification process
GO:0071821	0.00189589800822779	0.999983707507539	2	3	FANCM-MHF complex	CC	0.0420082592716685	CC FANCM-MHF complex
GO:0008406	0.00190320673459183	0.999208310029303	20	143	gonad development	BP	0.0421253877450358	BP gonad development
GO:0017025	0.00192620545886973	0.999598160250914	8	34	TBP-class protein binding	MF	0.0424834659903131	MF TBP-class protein binding
GO:0070487	0.00193570238260069	1	3	3	monocyte aggregation	BP	0.0424834659903131	BP monocyte aggregation
GO:0072039	0.00193570238260069	1	3	3	regulation of mesenchymal cell apoptotic process involved in nephron morphogenesis	BP	0.0424834659903131	BP regulation of mesenchymal cell apoptotic process involved in nephron morphogenesis
GO:0072040	0.00193570238260069	1	3	3	negative regulation of mesenchymal cell apoptotic process involved in nephron morphogenesis	BP	0.0424834659903131	BP negative regulation of mesenchymal cell apoptotic process involved in nephron morphogenesis
GO:1900104	0.00193570238260069	1	3	3	regulation of hyaluranon cable assembly	BP	0.0424834659903131	BP regulation of hyaluranon cable assembly
GO:1900106	0.00193570238260069	1	3	3	positive regulation of hyaluranon cable assembly	BP	0.0424834659903131	BP positive regulation of hyaluranon cable assembly
GO:1904673	0.00193570238260069	1	3	3	negative regulation of somatic stem cell population maintenance	BP	0.0424834659903131	BP negative regulation of somatic stem cell population maintenance
GO:1905069	0.00193570238260069	1	3	3	allantois development	BP	0.0424834659903131	BP allantois development
GO:0016818	0.0019406690696417	0.998615337231802	111	1308	hydrolase activity, acting on acid anhydrides, in phosphorus-containing anhydrides	MF	0.042547637244734	MF hydrolase activity, acting on acid anhydrides, in phosphorus-containing anhydrides
GO:0000395	0.00194858227262191	0.99987257790133	4	8	mRNA 5'-splice site recognition	BP	0.0426668673505552	BP mRNA 5'-splice site recognition
GO:0002220	0.0019502044227832	0.99954266159289	9	40	innate immune response activating cell surface receptor signaling pathway	BP	0.0426668673505552	BP innate immune response activating cell surface receptor signaling pathway
GO:0003689	0.00198044546507623	0.999883153059288	4	7	DNA clamp loader activity	MF	0.0432171037824733	MF DNA clamp loader activity
GO:0033170	0.00198044546507623	0.999883153059288	4	7	protein-DNA loading ATPase activity	MF	0.0432171037824733	MF protein-DNA loading ATPase activity
GO:0005719	0.00198157932169493	0.999654468674687	7	23	nuclear euchromatin	CC	0.0432171037824733	CC nuclear euchromatin
GO:0000346	0.00199222934763331	0.999846096116694	4	11	transcription export complex	CC	0.0434039255779357	CC transcription export complex
GO:0099513	0.00199581420025886	0.998755141927649	59	606	polymeric cytoskeletal fiber	CC	0.0434219752587979	CC polymeric cytoskeletal fiber
GO:0022412	0.00199722740051509	0.99873759468616	63	567	cellular process involved in reproduction in multicellular organism	BP	0.0434219752587979	BP cellular process involved in reproduction in multicellular organism
GO:0016817	0.00200907384085985	0.998564924179386	111	1309	hydrolase activity, acting on acid anhydrides	MF	0.043633983271563	MF hydrolase activity, acting on acid anhydrides
GO:0016925	0.00201760896550954	0.999479262629367	10	45	protein sumoylation	BP	0.0437737078475341	BP protein sumoylation
GO:0017056	0.0020669695838886	0.999482209092132	10	36	structural constituent of nuclear pore	MF	0.0447979630522703	MF structural constituent of nuclear pore
GO:0000018	0.00207945500561859	0.999260557112387	15	95	regulation of DNA recombination	BP	0.0450217139885904	BP regulation of DNA recombination
GO:0003176	0.00209024164280737	0.999895702391358	4	6	aortic valve development	BP	0.0451613619672115	BP aortic valve development
GO:1905314	0.00209024164280737	0.999895702391358	4	6	semi-lunar valve development	BP	0.0451613619672115	BP semi-lunar valve development
GO:0048568	0.00210905355904831	0.999068656277145	22	175	embryonic organ development	BP	0.0455205881117701	BP embryonic organ development
GO:0021514	0.00212706929993923	0.999953096438696	3	4	ventral spinal cord interneuron differentiation	BP	0.0458619041191867	BP ventral spinal cord interneuron differentiation
GO:0007062	0.00214377571866906	0.999433813680092	10	51	sister chromatid cohesion	BP	0.0461743129973519	BP sister chromatid cohesion
GO:0006379	0.00217910128558701	0.999538217535781	8	33	mRNA cleavage	BP	0.0468866958431882	BP mRNA cleavage
GO:0010998	0.0021846527881485	0.999749011667959	5	15	regulation of translational initiation by eIF2 alpha phosphorylation	BP	0.0469576349551671	BP regulation of translational initiation by eIF2 alpha phosphorylation
GO:0003727	0.00220362340654284	0.999128836696509	18	109	single-stranded RNA binding	MF	0.0473165652695612	MF single-stranded RNA binding
GO:0002318	0.00220605607442139	1	3	3	myeloid progenitor cell differentiation	BP	0.047320016393459	BP myeloid progenitor cell differentiation
GO:0030687	0.00222468976455008	0.999507019856958	8	46	preribosome, large subunit precursor	CC	0.0476659872499964	CC preribosome, large subunit precursor
GO:0048589	0.00222676231967767	0.998602470313325	59	642	developmental growth	BP	0.0476659872499964	BP developmental growth
GO:0040001	0.00223938523525299	0.999364711434641	11	52	establishment of mitotic spindle localization	BP	0.0478869770840341	BP establishment of mitotic spindle localization
GO:0043625	0.00225113046213645	1	3	3	delta DNA polymerase complex	CC	0.0480577628612132	CC delta DNA polymerase complex
GO:0035287	0.00225198658308739	0.999846578497944	4	8	head segmentation	BP	0.0480577628612132	BP head segmentation
GO:0051960	0.00225490347108461	0.998367421489774	118	1339	regulation of nervous system development	BP	0.048070756904555	BP regulation of nervous system development
GO:0030509	0.00226202764438631	0.999315135096501	12	57	BMP signaling pathway	BP	0.0481733249256421	BP BMP signaling pathway
GO:0060563	0.00228927296744584	0.99950468485991	8	36	neuroepithelial cell differentiation	BP	0.0487037562471521	BP neuroepithelial cell differentiation
GO:0033334	0.00230016393972786	0.999809420818169	4	12	fin morphogenesis	BP	0.0488855250373998	BP fin morphogenesis
GO:0045804	0.00232449898056331	0.999947060218508	3	4	negative regulation of eclosion	BP	0.0493034751271409	BP negative regulation of eclosion
GO:0010833	0.00232456369189804	0.999495782782207	8	36	telomere maintenance via telomere lengthening	BP	0.0493034751271409	BP telomere maintenance via telomere lengthening
GO:2000177	0.00232873914897561	0.998989236100393	21	154	regulation of neural precursor cell proliferation	BP	0.0493417894149175	BP regulation of neural precursor cell proliferation
GO:0031440	0.00234801799660048	0.999522308954729	8	25	regulation of mRNA 3'-end processing	BP	0.0496997142613768	BP regulation of mRNA 3'-end processing
GO:0042742	0.00235225200918327	0.998908138754935	24	201	defense response to bacterium	BP	0.0497312299504429	BP defense response to bacterium
GO:0048477	0.00235428234737549	0.999012856915957	20	119	oogenesis	BP	0.0497312299504429	BP oogenesis
GO:0070486	0.00236803626149268	0.999877505077004	4	6	leukocyte aggregation	BP	0.0499301030947968	BP leukocyte aggregation
GO:1901343	0.00236849154300265	0.999177854612862	14	94	negative regulation of vasculature development	BP	0.0499301030947968	BP negative regulation of vasculature development
