# Supplementary material for: Systemic paralogy and function of retinal determination network homologs in arachnids
Source: BMC Genomics. 2020 Nov 23;21:811. doi: 10.1186/s12864-020-07149-x (PMC7681978; doi:10.1186/s12864-020-07149-x)
Supplement: Supplementary file 6 — Additional file 6. Dataset S3: Dataset for the GOseq enrichment analyses. This folder contains the complete GOseq results of enriched/depleted (FDR ≤ 0.05) GO terms of up- (Log2FC > 1) and down-regulated (Log2FC < 1) genes in Comparisons 1, 2.1 and 2.2. The twelve spreadsheets (.xls) are named as follows: Comparison#,_UP/DOWN_enriched/depleted. (.zip). Available at: https://datadryad.org/stash/share/xb2VW4o80AmId3mLFZB07Ho7rHxPx-htK9q5J_-2miM; doi:https://doi.org/10.5061/dryad.xgxd254d1 [file 12864_2020_7149_MOESM6_ESM.zip › Additional_file6_Dataset_S3_GOseq_results/comp2_2_UP_padj_05.GOseq.depleted.filtered_FDR_0.05.xls]

category	over_represented_pvalue	under_represented_pvalue	numDEInCat	numInCat	term	ontology	over_represented_FDR	under_represented_FDR	go_term
GO:0004930	1	0	22	415	G protein-coupled receptor activity	MF	0.9999999999	0	MF G protein-coupled receptor activity
GO:0003735	1.00000000000001	0	6	249	structural constituent of ribosome	MF	0.9999999999	0	MF structural constituent of ribosome
GO:0044391	1.00000000000005	0	6	230	ribosomal subunit	CC	0.9999999999	0	CC ribosomal subunit
GO:0099600	0.999999999932079	1.91824620799174e-10	106	947	NA	NA	0.9999999999	8.17924589632831e-07	none
GO:0006412	0.99999999995829	1.96352167666802e-10	17	291	translation	BP	0.9999999999	8.17924589632831e-07	BP translation
GO:0004888	0.99999999955824	8.76543123906798e-10	102	904	transmembrane signaling receptor activity	MF	0.9999999999	3.0427733641218e-06	MF transmembrane signaling receptor activity
GO:0043043	0.999999999526462	1.5625743930643e-09	21	309	peptide biosynthetic process	BP	0.9999999999	4.64932849410619e-06	BP peptide biosynthetic process
GO:0015934	0.999999998991926	8.40180574361218e-09	4	142	large ribosomal subunit	CC	0.9999999999	2.18741012534943e-05	CC large ribosomal subunit
GO:0030594	0.999999995663746	2.18369981786458e-08	8	196	neurotransmitter receptor activity	MF	0.9999999999	5.05356664516483e-05	MF neurotransmitter receptor activity
GO:1901566	0.99999997851138	3.50132243653597e-08	137	1065	organonitrogen compound biosynthetic process	BP	0.9999999999	7.29255437081713e-05	BP organonitrogen compound biosynthetic process
GO:0006518	0.999999968970655	6.65750336291351e-08	48	474	peptide metabolic process	BP	0.9999999999	0.000126056800038875	BP peptide metabolic process
GO:0004872	0.999999940776438	9.15080222160481e-08	164	1253	NA	NA	0.9999999999	0.000146609929747373	none
GO:0060089	0.999999940776438	9.15080222160481e-08	164	1253	molecular transducer activity	MF	0.9999999999	0.000146609929747373	MF molecular transducer activity
GO:0008061	0.999999958444456	2.11834804730802e-07	7	139	chitin binding	MF	0.9999999999	0.000307804610962677	MF chitin binding
GO:0043604	0.999999905850472	2.21676068966783e-07	34	362	amide biosynthetic process	BP	0.9999999999	0.000307804610962677	BP amide biosynthetic process
GO:0043603	0.999999854354206	2.6889106623337e-07	72	613	cellular amide metabolic process	BP	0.9999999999	0.000350028945469289	BP cellular amide metabolic process
GO:0008528	0.999999917465501	4.96277993339065e-07	5	129	G protein-coupled peptide receptor activity	MF	0.9999999999	0.000608028120309767	MF G protein-coupled peptide receptor activity
GO:0038023	0.9999996243663	5.74134858356711e-07	152	1145	signaling receptor activity	MF	0.9999999999	0.000664337823880754	MF signaling receptor activity
GO:0015935	0.99999993374622	7.51116149371011e-07	2	95	small ribosomal subunit	CC	0.9999999999	0.000823381429426285	CC small ribosomal subunit
GO:0098800	0.999999772771417	1.18239275633856e-06	6	121	inner mitochondrial membrane protein complex	CC	0.9999999999	0.00123134381645098	CC inner mitochondrial membrane protein complex
GO:0005576	0.999999121894403	1.26493266258837e-06	200	1359	extracellular region	CC	0.9999999999	0.00125457226173289	CC extracellular region
GO:0005840	0.999999484839009	1.47854791121276e-06	18	236	ribosome	CC	0.9999999999	0.00139978163157906	CC ribosome
GO:0022625	1	1.73286606981536e-06	0	73	cytosolic large ribosomal subunit	CC	0.9999999999	0.00156922323922236	CC cytosolic large ribosomal subunit
GO:0009308	0.999999380978874	3.37050775935651e-06	5	129	amine metabolic process	BP	0.9999999999	0.00292503898382823	BP amine metabolic process
GO:0005615	0.999997524674599	3.79807248906083e-06	129	937	extracellular space	CC	0.9999999999	0.00307112577864842	CC extracellular space
GO:0044429	0.999997412954747	3.8337464108344e-06	159	993	NA	NA	0.9999999999	0.00307112577864842	none
GO:0022824	0.999998938688028	5.0618023119756e-06	6	138	transmitter-gated ion channel activity	MF	0.9999999999	0.00376525780549385	MF transmitter-gated ion channel activity
GO:0022835	0.999998938688028	5.0618023119756e-06	6	138	transmitter-gated channel activity	MF	0.9999999999	0.00376525780549385	MF transmitter-gated channel activity
GO:0044106	0.999998980693573	5.41366979150422e-06	5	127	cellular amine metabolic process	BP	0.9999999999	0.00388813497991206	BP cellular amine metabolic process
GO:0004871	0.999995945811467	5.80713961373848e-06	180	1276	NA	NA	0.9999999999	0.00403170346249817	none
GO:0005230	0.999998379210746	6.1132418753084e-06	9	163	extracellular ligand-gated ion channel activity	MF	0.9999999999	0.00410730973480398	MF extracellular ligand-gated ion channel activity
GO:0001653	0.999997699379828	8.13217393969925e-06	10	165	peptide receptor activity	MF	0.9999999999	0.00514511024462516	MF peptide receptor activity
GO:0006576	0.999998434295171	8.15194152451654e-06	5	122	cellular biogenic amine metabolic process	BP	0.9999999999	0.00514511024462516	BP cellular biogenic amine metabolic process
GO:1901071	0.999997746804768	9.03525432976267e-06	8	125	glucosamine-containing compound metabolic process	BP	0.9999999999	0.00553489050530285	BP glucosamine-containing compound metabolic process
GO:0008227	1	9.80221842105445e-06	0	59	G protein-coupled amine receptor activity	MF	0.9999999999	0.00583316015067778	MF G protein-coupled amine receptor activity
GO:0005253	0.999996423245334	1.61180418415274e-05	6	126	anion channel activity	MF	0.9999999999	0.00931829880428689	MF anion channel activity
GO:0008188	0.999998978790687	1.65535363817272e-05	1	72	neuropeptide receptor activity	MF	0.9999999999	0.00931829880428689	MF neuropeptide receptor activity
GO:0004497	0.99998788822528	3.10653706290422e-05	18	212	monooxygenase activity	MF	0.9999999999	0.0170270931437287	MF monooxygenase activity
GO:0033108	0.99999142481529	4.75065604698203e-05	4	78	mitochondrial respiratory chain complex assembly	BP	0.9999999999	0.0253709395247543	BP mitochondrial respiratory chain complex assembly
GO:0005254	0.999987759261308	5.16108362627569e-05	6	121	chloride channel activity	MF	0.9999999999	0.0268737624420175	MF chloride channel activity
GO:0008509	0.999967417283397	5.57235066571776e-05	60	510	anion transmembrane transporter activity	MF	0.9999999999	0.0283075413818462	MF anion transmembrane transporter activity
GO:0098798	0.999972375299398	7.87514716924595e-05	13	146	mitochondrial protein complex	CC	0.9999999999	0.0390532298192987	CC mitochondrial protein complex
GO:0006040	0.999966477771568	9.79369808116284e-05	12	138	amino sugar metabolic process	BP	0.9999999999	0.0468520427579019	BP amino sugar metabolic process
GO:0009309	0.99998753815324	0.0001012263262966	2	83	amine biosynthetic process	BP	0.9999999999	0.0468520427579019	BP amine biosynthetic process
GO:0042401	0.99998753815324	0.0001012263262966	2	83	cellular biogenic amine biosynthetic process	BP	0.9999999999	0.0468520427579019	BP cellular biogenic amine biosynthetic process
GO:0046906	0.999948538455553	0.000104775465596574	30	293	tetrapyrrole binding	MF	0.9999999999	0.0474405086401182	MF tetrapyrrole binding
