# Supplementary material for: Systemic paralogy and function of retinal determination network homologs in arachnids
Source: BMC Genomics. 2020 Nov 23;21:811. doi: 10.1186/s12864-020-07149-x (PMC7681978; doi:10.1186/s12864-020-07149-x)
Supplement: Supplementary file 6 — Additional file 6. Dataset S3: Dataset for the GOseq enrichment analyses. This folder contains the complete GOseq results of enriched/depleted (FDR ≤ 0.05) GO terms of up- (Log2FC > 1) and down-regulated (Log2FC < 1) genes in Comparisons 1, 2.1 and 2.2. The twelve spreadsheets (.xls) are named as follows: Comparison#,_UP/DOWN_enriched/depleted. (.zip). Available at: https://datadryad.org/stash/share/xb2VW4o80AmId3mLFZB07Ho7rHxPx-htK9q5J_-2miM; doi:https://doi.org/10.5061/dryad.xgxd254d1 [file 12864_2020_7149_MOESM6_ESM.zip › Additional_file6_Dataset_S3_GOseq_results/comp2_2_UP_padj_05.GOseq.enriched.filtered_FDR_0.05.xls]

category	over_represented_pvalue	under_represented_pvalue	numDEInCat	numInCat	term	ontology	over_represented_FDR	go_term
GO:0005634	3.06397913393167e-143	1	2636	9698	nucleus	CC	6.38165574015288e-139	CC nucleus
GO:0003677	1.702574127857e-131	1	1831	6913	DNA binding	MF	1.77306069675028e-127	MF DNA binding
GO:0003676	9.26309852985311e-128	1	2265	8659	nucleic acid binding	MF	6.43106053932602e-124	MF nucleic acid binding
GO:0043231	4.61402742994278e-104	1	3230	12718	intracellular membrane-bounded organelle	CC	2.40252408277121e-100	CC intracellular membrane-bounded organelle
GO:0043229	5.65727967755207e-102	1	3708	14802	intracellular organelle	CC	2.35659642248109e-98	CC intracellular organelle
GO:1901363	8.92961131478658e-102	1	2825	11430	heterocyclic compound binding	MF	3.09976574107292e-98	MF heterocyclic compound binding
GO:0097159	1.1794636643135e-98	1	2835	11532	organic cyclic compound binding	MF	3.50940988576023e-95	MF organic cyclic compound binding
GO:0043227	4.09271169426089e-98	1	3437	13744	membrane-bounded organelle	CC	1.06553748960082e-94	CC membrane-bounded organelle
GO:0043226	2.18285447400957e-97	1	3804	15366	organelle	CC	5.05161033163015e-94	CC organelle
GO:0044424	3.94712568611536e-94	1	4631	19163	NA	NA	8.22107337904106e-91	none
GO:0005488	1.45790854714542e-92	1	4485	18805	binding	MF	2.76048356544952e-89	MF binding
GO:0044464	1.0414049530897e-79	1	4968	21341	NA	NA	1.80753186357936e-76	none
GO:0043169	1.96733148015147e-79	1	2168	8692	cation binding	MF	3.15196769758422e-76	MF cation binding
GO:0046872	6.67490699217913e-79	1	2151	8626	metal ion binding	MF	9.93035448807907e-76	MF metal ion binding
GO:0043167	1.59557563403268e-77	1	2753	11241	ion binding	MF	2.21550995370884e-74	MF ion binding
GO:0003674	2.9346602049062e-77	1	5095	22305	molecular_function	MF	3.82019392173664e-74	MF molecular_function
GO:0019219	1.23549094378678e-75	1	1466	5187	regulation of nucleobase-containing compound metabolic process	BP	1.51369443395241e-72	BP regulation of nucleobase-containing compound metabolic process
GO:0060255	3.68213231940587e-75	1	1941	7111	regulation of macromolecule metabolic process	BP	4.26063621936585e-72	BP regulation of macromolecule metabolic process
GO:0080090	1.2518838978696e-69	1	1876	6921	regulation of primary metabolic process	BP	1.37232830656989e-66	BP regulation of primary metabolic process
GO:0051171	1.67688209174674e-69	1	1834	6763	regulation of nitrogen compound metabolic process	BP	1.74630501034505e-66	BP regulation of nitrogen compound metabolic process
GO:0090304	2.6996279471253e-67	1	1356	5373	nucleic acid metabolic process	BP	2.67751670870122e-64	BP nucleic acid metabolic process
GO:0019222	3.23177582897838e-67	1	2043	7681	regulation of metabolic process	BP	3.05961031663462e-64	BP regulation of metabolic process
GO:0031323	4.17274652196475e-67	1	1915	7141	regulation of cellular metabolic process	BP	3.77869411128182e-64	BP regulation of cellular metabolic process
GO:0044428	8.82451830807322e-66	1	1556	5360	NA	NA	7.65821113835621e-63	none
GO:0008150	1.77078454209293e-64	1	4931	21630	biological_process	BP	1.47527601770846e-61	BP biological_process
GO:0005575	1.9476822640094e-62	1	5165	22873	cellular_component	CC	1.56024331518414e-59	CC cellular_component
GO:0050794	2.99953982370078e-62	1	2885	11464	regulation of cellular process	BP	2.31386723881629e-59	BP regulation of cellular process
GO:0006259	9.65782023733562e-61	1	907	3824	DNA metabolic process	BP	7.18403856797237e-58	BP DNA metabolic process
GO:0050789	3.08944979632274e-60	1	3026	12178	regulation of biological process	BP	2.21886415026931e-57	BP regulation of biological process
GO:0010468	1.07060656224134e-57	1	1428	5040	regulation of gene expression	BP	7.43286449278757e-55	BP regulation of gene expression
GO:0006139	7.96222302698253e-56	1	1449	5949	nucleobase-containing compound metabolic process	BP	5.34958649051588e-53	BP nucleobase-containing compound metabolic process
GO:0051252	3.34454339035081e-55	1	1184	4083	regulation of RNA metabolic process	BP	2.17687967919458e-52	BP regulation of RNA metabolic process
GO:0065007	3.36663167379629e-54	1	3164	13001	biological regulation	BP	2.12485468187361e-51	BP biological regulation
GO:0044260	7.30154233280988e-53	1	2025	8342	cellular macromolecule metabolic process	BP	4.4728389325813e-50	BP cellular macromolecule metabolic process
GO:0046483	3.18163863806641e-52	1	1477	6138	heterocycle metabolic process	BP	1.89334770153278e-49	BP heterocycle metabolic process
GO:0003690	2.01928992697407e-51	1	634	2235	double-stranded DNA binding	MF	1.16827140552822e-48	MF double-stranded DNA binding
GO:2000112	3.28597534669608e-51	1	1249	4397	regulation of cellular macromolecule biosynthetic process	BP	1.84973768975638e-48	BP regulation of cellular macromolecule biosynthetic process
GO:0044699	3.07925912828453e-50	1	3433	14914	NA	NA	1.68775813483974e-47	none
GO:0010556	7.22844264289339e-50	1	1257	4450	regulation of macromolecule biosynthetic process	BP	3.86035906067137e-47	BP regulation of macromolecule biosynthetic process
GO:2001141	8.01067121184409e-49	1	1103	3878	regulation of RNA biosynthetic process	BP	4.17115650000722e-46	BP regulation of RNA biosynthetic process
GO:1903506	1.12073389407877e-48	1	1100	3870	regulation of nucleic acid-templated transcription	BP	5.69332818192015e-46	BP regulation of nucleic acid-templated transcription
GO:0006355	1.66869301028195e-48	1	1098	3866	regulation of transcription, DNA-templated	BP	8.2751280995601e-46	BP regulation of transcription, DNA-templated
GO:0009987	2.02096993699698e-47	1	3998	17586	cellular process	BP	9.78901438320303e-45	BP cellular process
GO:0006725	3.57514086501971e-47	1	1478	6253	cellular aromatic compound metabolic process	BP	1.69234168037797e-44	BP cellular aromatic compound metabolic process
GO:0031326	1.31180315697884e-46	1	1283	4626	regulation of cellular biosynthetic process	BP	6.07160803412341e-44	BP regulation of cellular biosynthetic process
GO:0071840	3.52463272440027e-46	1	1790	6861	cellular component organization or biogenesis	BP	1.59589239964802e-43	BP cellular component organization or biogenesis
GO:0009889	5.57691044826847e-46	1	1300	4701	regulation of biosynthetic process	BP	2.47140193226672e-43	BP regulation of biosynthetic process
GO:0048523	6.31612943766744e-46	1	1469	5516	negative regulation of cellular process	BP	2.74067383182786e-43	BP negative regulation of cellular process
GO:1901360	6.22278362862612e-45	1	1528	6508	organic cyclic compound metabolic process	BP	2.64506402891887e-42	BP organic cyclic compound metabolic process
GO:0048519	6.35078409464387e-44	1	1565	5974	negative regulation of biological process	BP	2.64548262246485e-41	BP negative regulation of biological process
GO:0044446	7.20120928592218e-44	1	2540	10022	NA	NA	2.94091739229779e-41	none
GO:0006974	1.87862427393936e-43	1	494	1671	cellular response to DNA damage stimulus	BP	7.52461276492481e-41	BP cellular response to DNA damage stimulus
GO:0016043	2.01753542536933e-43	1	1753	6752	cellular component organization	BP	7.92853355464007e-41	BP cellular component organization
GO:0044422	8.38838505961597e-43	1	2607	10375	NA	NA	3.23543118558669e-40	none
GO:0006281	1.37175943655365e-42	1	428	1450	DNA repair	BP	5.19472828082536e-40	BP DNA repair
GO:0043170	2.30770215768594e-42	1	2118	9017	macromolecule metabolic process	BP	8.58300366790762e-40	BP macromolecule metabolic process
GO:0005515	2.36106139588999e-42	1	2149	8321	protein binding	MF	8.62740118484152e-40	MF protein binding
GO:0044427	1.45424549565697e-41	1	548	1860	NA	NA	5.22224572130057e-39	none
GO:0005654	7.9327704019063e-41	1	918	2966	nucleoplasm	CC	2.80040240560855e-38	CC nucleoplasm
GO:0034641	3.66148220497887e-40	1	1536	6676	cellular nitrogen compound metabolic process	BP	1.271022522755e-37	BP cellular nitrogen compound metabolic process
GO:0043565	4.34360275129892e-39	1	563	1870	sequence-specific DNA binding	MF	1.4830911164599e-36	MF sequence-specific DNA binding
GO:0006325	4.61686117937887e-38	1	447	1505	chromatin organization	BP	1.55096749425973e-35	BP chromatin organization
GO:0022402	9.4470780208873e-38	1	522	1813	cell cycle process	BP	3.12323398442922e-35	BP cell cycle process
GO:0051128	9.72300037989766e-38	1	1043	3860	regulation of cellular component organization	BP	3.16422893613294e-35	BP regulation of cellular component organization
GO:0034061	1.46167829941261e-35	1	241	836	DNA polymerase activity	MF	4.68366701848705e-33	MF DNA polymerase activity
GO:0048518	4.1761688684942e-35	1	1651	6533	positive regulation of biological process	BP	1.31789765443935e-32	BP positive regulation of biological process
GO:0043232	5.4371254174786e-35	1	1119	4210	intracellular non-membrane-bounded organelle	CC	1.69021564470514e-32	CC intracellular non-membrane-bounded organelle
GO:0043228	6.82737490012939e-35	1	1120	4219	non-membrane-bounded organelle	CC	2.09118477088081e-32	CC non-membrane-bounded organelle
GO:0032502	1.6078503051174e-34	1	1637	6329	developmental process	BP	4.85337770362105e-32	BP developmental process
GO:0016779	1.65821511092241e-34	1	282	981	nucleotidyltransferase activity	MF	4.93390061861313e-32	MF nucleotidyltransferase activity
GO:0044767	7.38537231648381e-34	1	1569	6057	NA	NA	2.16651457193979e-31	none
GO:0003964	2.19031716048735e-33	1	218	769	RNA-directed DNA polymerase activity	MF	6.33610080814312e-31	MF RNA-directed DNA polymerase activity
GO:0048522	2.3265203725786e-33	1	1524	6014	positive regulation of cellular process	BP	6.63791319452975e-31	BP positive regulation of cellular process
GO:0033554	3.21556170907152e-33	1	694	2577	cellular response to stress	BP	9.05050260493806e-31	BP cellular response to stress
GO:0004518	3.50375795770894e-33	1	460	2083	nuclease activity	MF	9.73016943242158e-31	MF nuclease activity
GO:0006310	7.25571506200732e-33	1	488	2229	DNA recombination	BP	1.98844780673011e-30	BP DNA recombination
GO:0051052	9.90831884645967e-33	1	339	1195	regulation of DNA metabolic process	BP	2.68013590823457e-30	BP regulation of DNA metabolic process
GO:0010604	2.5487591123512e-32	1	996	3812	positive regulation of macromolecule metabolic process	BP	6.80584035795523e-30	BP positive regulation of macromolecule metabolic process
GO:1990837	2.91012358013051e-32	1	435	1416	sequence-specific double-stranded DNA binding	MF	7.67241188948839e-30	MF sequence-specific double-stranded DNA binding
GO:0009893	2.39092559519715e-31	1	1065	4129	positive regulation of metabolic process	BP	6.22477478709578e-29	BP positive regulation of metabolic process
GO:0051716	3.77786175700089e-31	1	960	3709	cellular response to stimulus	BP	9.63775070263709e-29	BP cellular response to stimulus
GO:1903047	3.7943900404083e-31	1	395	1404	mitotic cell cycle process	BP	9.63775070263709e-29	BP mitotic cell cycle process
GO:0044238	4.03050753250677e-31	1	2385	10585	primary metabolic process	BP	1.01141458900062e-28	BP primary metabolic process
GO:0006302	1.0052514115501e-30	1	275	1022	double-strand break repair	BP	2.49048746978695e-28	BP double-strand break repair
GO:0006807	1.01637908071774e-30	1	2255	10007	nitrogen compound metabolic process	BP	2.49048746978695e-28	BP nitrogen compound metabolic process
GO:0033043	1.74961153408228e-30	1	629	2289	regulation of organelle organization	BP	4.23731500370532e-28	BP regulation of organelle organization
GO:0001067	2.12912959003714e-30	1	419	1368	regulatory region nucleic acid binding	MF	5.09718518405673e-28	MF regulatory region nucleic acid binding
GO:0004519	2.52871348701303e-30	1	421	1977	endonuclease activity	MF	5.98500505767128e-28	MF endonuclease activity
GO:0000975	3.37735299786899e-30	1	418	1367	NA	NA	7.81594535995726e-28	none
GO:0044212	3.37735299786899e-30	1	418	1367	NA	NA	7.81594535995726e-28	none
GO:0000976	4.89386948643634e-30	1	412	1350	transcription regulatory region sequence-specific DNA binding	MF	1.1201045457527e-27	MF transcription regulatory region sequence-specific DNA binding
GO:0033044	6.18644051152425e-30	1	321	1156	regulation of chromosome organization	BP	1.40055633667421e-27	BP regulation of chromosome organization
GO:0019899	1.22468548573363e-29	1	763	2856	enzyme binding	MF	2.74276874159786e-27	MF enzyme binding
GO:0044763	1.24473610013969e-29	1	2656	11623	NA	NA	2.75801739294782e-27	none
GO:0001071	2.846118963351e-29	1	467	1654	NA	NA	6.17489226757027e-27	none
GO:0003700	2.846118963351e-29	1	467	1654	DNA-binding transcription factor activity	MF	6.17489226757027e-27	MF DNA-binding transcription factor activity
GO:0051173	2.93558156131352e-29	1	938	3621	positive regulation of nitrogen compound metabolic process	BP	6.3033291504163e-27	BP positive regulation of nitrogen compound metabolic process
GO:0031325	7.36831104820779e-29	1	982	3820	positive regulation of cellular metabolic process	BP	1.56599165828645e-26	BP positive regulation of cellular metabolic process
GO:0045935	2.96487851313844e-28	1	668	2547	positive regulation of nucleobase-containing compound metabolic process	BP	6.23762521935833e-26	BP positive regulation of nucleobase-containing compound metabolic process
GO:0048869	4.81160738289615e-28	1	921	3323	cellular developmental process	BP	1.00216158570961e-25	BP cellular developmental process
GO:0016788	1.45699949731952e-27	1	598	2715	hydrolase activity, acting on ester bonds	MF	3.0045926267496e-25	MF hydrolase activity, acting on ester bonds
GO:2001020	1.74518535793086e-27	1	251	952	regulation of response to DNA damage stimulus	BP	3.56360006225333e-25	BP regulation of response to DNA damage stimulus
GO:0016569	1.90278495281288e-27	1	309	1117	covalent chromatin modification	BP	3.84768980555209e-25	BP covalent chromatin modification
GO:0016570	2.37613524266003e-27	1	307	1112	histone modification	BP	4.75866777251184e-25	BP histone modification
GO:0016740	2.44387367634829e-27	1	1053	4406	transferase activity	MF	4.84771437437925e-25	MF transferase activity
GO:0044237	2.78376853650621e-27	1	2409	10849	cellular metabolic process	BP	5.46984255456145e-25	BP cellular metabolic process
GO:0006996	3.48270450475096e-27	1	825	2852	organelle organization	BP	6.77923078737878e-25	BP organelle organization
GO:0090734	9.3593699491195e-27	1	213	832	site of DNA damage	CC	1.80497182685427e-24	CC site of DNA damage
GO:0010605	1.17988245535176e-26	1	761	2656	negative regulation of macromolecule metabolic process	BP	2.25454970459325e-24	BP negative regulation of macromolecule metabolic process
GO:0003697	1.37945216223278e-26	1	222	863	single-stranded DNA binding	MF	2.61192996681676e-24	MF single-stranded DNA binding
GO:0051172	1.70234260983766e-26	1	689	2365	negative regulation of nitrogen compound metabolic process	BP	3.19426953853142e-24	BP negative regulation of nitrogen compound metabolic process
GO:0045005	2.09707273915987e-26	1	202	798	DNA-dependent DNA replication maintenance of fidelity	BP	3.89980634028766e-24	BP DNA-dependent DNA replication maintenance of fidelity
GO:0044265	3.09354248025405e-26	1	437	1598	cellular macromolecule catabolic process	BP	5.70197369723286e-24	BP cellular macromolecule catabolic process
GO:0051054	3.69380391072048e-26	1	255	977	positive regulation of DNA metabolic process	BP	6.7486445484637e-24	BP positive regulation of DNA metabolic process
GO:0031324	4.27574148359531e-26	1	727	2521	negative regulation of cellular metabolic process	BP	7.743925532202e-24	BP negative regulation of cellular metabolic process
GO:0051129	4.74500463160815e-26	1	398	1481	negative regulation of cellular component organization	BP	8.51973762647712e-24	BP negative regulation of cellular component organization
GO:2000113	7.34013519038668e-26	1	500	1637	negative regulation of cellular macromolecule biosynthetic process	BP	1.30666953628525e-23	BP negative regulation of cellular macromolecule biosynthetic process
GO:0090305	7.69011966570242e-26	1	247	987	nucleic acid phosphodiester bond hydrolysis	BP	1.35737129150212e-23	BP nucleic acid phosphodiester bond hydrolysis
GO:0015074	8.36544309662544e-26	1	453	2396	DNA integration	BP	1.4641634354329e-23	BP DNA integration
GO:0044707	1.73026522155634e-25	1	1007	3868	NA	NA	2.9860521455789e-23	none
GO:2000779	1.73474318040641e-25	1	210	827	regulation of double-strand break repair	BP	2.9860521455789e-23	BP regulation of double-strand break repair
GO:0000726	1.88755871806656e-25	1	205	819	non-recombinational repair	BP	3.22246499835167e-23	BP non-recombinational repair
GO:0006303	2.11310139368192e-25	1	204	816	double-strand break repair via nonhomologous end joining	BP	3.57818502663472e-23	BP double-strand break repair via nonhomologous end joining
GO:0004536	2.29287598914839e-25	1	215	882	deoxyribonuclease activity	MF	3.85129202435344e-23	MF deoxyribonuclease activity
GO:0045934	3.18427201497317e-25	1	495	1637	negative regulation of nucleobase-containing compound metabolic process	BP	5.30576140222889e-23	BP negative regulation of nucleobase-containing compound metabolic process
GO:0006282	3.26188760317289e-25	1	223	875	regulation of DNA repair	BP	5.39195198403849e-23	BP regulation of DNA repair
GO:2001022	3.77079123360084e-25	1	215	855	positive regulation of response to DNA damage stimulus	BP	6.18409762310538e-23	BP positive regulation of response to DNA damage stimulus
GO:0010558	5.31839362910937e-25	1	504	1663	negative regulation of macromolecule biosynthetic process	BP	8.65402363336641e-23	BP negative regulation of macromolecule biosynthetic process
GO:0051726	7.187301394947e-25	1	496	1890	regulation of cell cycle	BP	1.16044273995315e-22	BP regulation of cell cycle
GO:0000978	7.67242682444194e-25	1	270	842	RNA polymerase II cis-regulatory region sequence-specific DNA binding	MF	1.22924081461136e-22	MF RNA polymerase II cis-regulatory region sequence-specific DNA binding
GO:0009892	8.61996501025007e-25	1	813	2904	negative regulation of metabolic process	BP	1.37050863537014e-22	BP negative regulation of metabolic process
GO:0071704	9.09570030764101e-25	1	2459	11188	organic substance metabolic process	BP	1.43519125763293e-22	BP organic substance metabolic process
GO:0031327	1.25645769910683e-24	1	519	1734	negative regulation of cellular biosynthetic process	BP	1.96763165090203e-22	BP negative regulation of cellular biosynthetic process
GO:0000075	1.62551448025419e-24	1	226	891	cell cycle checkpoint	BP	2.52658325333838e-22	BP cell cycle checkpoint
GO:0097676	1.65866325752012e-24	1	186	766	histone H3-K36 dimethylation	BP	2.55901024649104e-22	BP histone H3-K36 dimethylation
GO:0000987	2.19807123192613e-24	1	279	876	cis-regulatory region sequence-specific DNA binding	MF	3.34171004515017e-22	MF cis-regulatory region sequence-specific DNA binding
GO:0001159	2.19807123192613e-24	1	279	876	NA	NA	3.34171004515017e-22	none
GO:0018205	2.37041741687252e-24	1	274	1034	peptidyl-lysine modification	BP	3.57761260569716e-22	BP peptidyl-lysine modification
GO:0051568	2.4946606434693e-24	1	196	796	histone H3-K4 methylation	BP	3.7380425814517e-22	BP histone H3-K4 methylation
GO:0035861	2.56221631478364e-24	1	200	806	site of double-strand break	CC	3.81184581459383e-22	CC site of double-strand break
GO:0010452	2.60275620292208e-24	1	187	769	histone H3-K36 methylation	BP	3.84469547478448e-22	BP histone H3-K36 methylation
GO:0018027	2.88001357915441e-24	1	190	779	peptidyl-lysine dimethylation	BP	4.22429033990339e-22	BP peptidyl-lysine dimethylation
GO:0046975	3.70967122993228e-24	1	187	770	histone methyltransferase activity (H3-K36 specific)	MF	5.40314911727479e-22	MF histone methyltransferase activity (H3-K36 specific)
GO:0006950	4.0766347281359e-24	1	932	3778	response to stress	BP	5.89639917483434e-22	BP response to stress
GO:0031570	4.41591254110651e-24	1	206	831	DNA integrity checkpoint	BP	6.34307768318389e-22	BP DNA integrity checkpoint
GO:0010564	5.05345355452774e-24	1	381	1466	regulation of cell cycle process	BP	7.20913223518519e-22	BP regulation of cell cycle process
GO:0009653	5.25314608955424e-24	1	690	2503	anatomical structure morphogenesis	BP	7.44302903083237e-22	BP anatomical structure morphogenesis
GO:0016571	6.56318722588433e-24	1	219	868	histone methylation	BP	9.23635564464316e-22	BP histone methylation
GO:0000977	7.13471787122503e-24	1	331	1101	RNA polymerase II transcription regulatory region sequence-specific DNA binding	MF	9.906793588125e-22	MF RNA polymerase II transcription regulatory region sequence-specific DNA binding
GO:0001012	7.13471787122503e-24	1	331	1101	NA	NA	9.906793588125e-22	none
GO:2001032	9.57994145125461e-24	1	187	765	regulation of double-strand break repair via nonhomologous end joining	BP	1.32139748706444e-21	BP regulation of double-strand break repair via nonhomologous end joining
GO:0006479	1.00936213241004e-23	1	226	893	protein methylation	BP	1.37405192770172e-21	BP protein methylation
GO:0008213	1.00936213241004e-23	1	226	893	protein alkylation	BP	1.37405192770172e-21	BP protein alkylation
GO:0042054	1.02256036036952e-23	1	207	835	histone methyltransferase activity	MF	1.38297968738807e-21	MF histone methyltransferase activity
GO:2000781	1.24760142659998e-23	1	192	787	positive regulation of double-strand break repair	BP	1.6764543556919e-21	BP positive regulation of double-strand break repair
GO:0018024	1.35922383081331e-23	1	203	824	histone-lysine N-methyltransferase activity	MF	1.81473807360126e-21	MF histone-lysine N-methyltransferase activity
GO:0009890	1.3908246649157e-23	1	522	1761	negative regulation of biosynthetic process	BP	1.84510166374931e-21	BP negative regulation of biosynthetic process
GO:0042800	1.58720814417952e-23	1	188	777	histone methyltransferase activity (H3-K4 specific)	MF	2.09230197639058e-21	MF histone methyltransferase activity (H3-K4 specific)
GO:0045739	1.75450781828564e-23	1	202	822	positive regulation of DNA repair	BP	2.29829489555053e-21	BP positive regulation of DNA repair
GO:0008276	2.16479018947433e-23	1	215	864	protein methyltransferase activity	MF	2.81801562914821e-21	MF protein methyltransferase activity
GO:0050896	2.23804574587834e-23	1	1388	5872	response to stimulus	BP	2.89528054628286e-21	BP response to stimulus
GO:0051253	2.5166093515774e-23	1	448	1477	negative regulation of RNA metabolic process	BP	3.23555182559594e-21	BP negative regulation of RNA metabolic process
GO:0031297	2.53807504728951e-23	1	189	779	replication fork processing	BP	3.24313049600895e-21	BP replication fork processing
GO:0003824	3.10885846054425e-23	1	2144	9823	catalytic activity	MF	3.9482502448912e-21	MF catalytic activity
GO:0034968	3.84603552062207e-23	1	208	842	histone lysine methylation	BP	4.85486229233433e-21	BP histone lysine methylation
GO:0004520	4.53484912224094e-23	1	202	856	endodeoxyribonuclease activity	MF	5.68986973000207e-21	MF endodeoxyribonuclease activity
GO:2001034	4.98543351571864e-23	1	182	755	positive regulation of double-strand break repair via nonhomologous end joining	BP	6.21776103385555e-21	BP positive regulation of double-strand break repair via nonhomologous end joining
GO:2001251	6.1626326780293e-23	1	221	884	negative regulation of chromosome organization	BP	7.64019722726156e-21	BP negative regulation of chromosome organization
GO:0000737	8.08014541681029e-23	1	181	759	DNA catabolic process, endonucleolytic	BP	9.95818158232691e-21	BP DNA catabolic process, endonucleolytic
GO:0009057	8.48695566208923e-23	1	471	1801	macromolecule catabolic process	BP	1.03980183841173e-20	BP macromolecule catabolic process
GO:0008283	8.76906033714882e-23	1	331	1297	cell population proliferation	BP	1.06808180527565e-20	BP cell population proliferation
GO:0010629	8.91726898143361e-23	1	578	2001	negative regulation of gene expression	BP	1.07981906014709e-20	BP negative regulation of gene expression
GO:0016278	1.05007608583975e-22	1	203	832	lysine N-methyltransferase activity	MF	1.25695314459025e-20	MF lysine N-methyltransferase activity
GO:0016279	1.05007608583975e-22	1	203	832	protein-lysine N-methyltransferase activity	MF	1.25695314459025e-20	MF protein-lysine N-methyltransferase activity
GO:0010639	1.19735923378019e-22	1	292	1130	negative regulation of organelle organization	BP	1.42506274978137e-20	BP negative regulation of organelle organization
GO:0006308	1.2718297105023e-22	1	183	770	DNA catabolic process	BP	1.5050948414967e-20	BP DNA catabolic process
GO:0018022	1.52324180486003e-22	1	208	847	peptidyl-lysine methylation	BP	1.792433915911e-20	BP peptidyl-lysine methylation
GO:0003682	1.96779814475513e-22	1	243	667	chromatin binding	MF	2.30254493027865e-20	MF chromatin binding
GO:0032991	2.22815017861888e-22	1	1522	5990	protein-containing complex	CC	2.59262077766894e-20	CC protein-containing complex
GO:0043414	3.19451728763625e-22	1	261	1022	macromolecule methylation	BP	3.69641144816044e-20	BP macromolecule methylation
GO:0032259	3.90271718547057e-22	1	285	1123	methylation	BP	4.49092781983321e-20	BP methylation
GO:0044774	4.05819081428664e-22	1	187	780	mitotic DNA integrity checkpoint	BP	4.64417572966825e-20	BP mitotic DNA integrity checkpoint
GO:0051345	6.7288237608042e-22	1	302	1206	positive regulation of hydrolase activity	BP	7.65835744754262e-20	BP positive regulation of hydrolase activity
GO:0000729	8.16359896508057e-22	1	179	756	DNA double-strand break processing	BP	9.24083908938577e-20	BP DNA double-strand break processing
GO:0007093	8.33147016916329e-22	1	207	849	mitotic cell cycle checkpoint	BP	9.37988436126124e-20	BP mitotic cell cycle checkpoint
GO:2000371	1.10072140498015e-21	1	173	737	regulation of DNA topoisomerase (ATP-hydrolyzing) activity	BP	1.22597996914046e-19	BP regulation of DNA topoisomerase (ATP-hydrolyzing) activity
GO:2000373	1.10072140498015e-21	1	173	737	positive regulation of DNA topoisomerase (ATP-hydrolyzing) activity	BP	1.22597996914046e-19	BP positive regulation of DNA topoisomerase (ATP-hydrolyzing) activity
GO:0000014	1.20152542245676e-21	1	175	744	single-stranded DNA endodeoxyribonuclease activity	MF	1.33113678185795e-19	MF single-stranded DNA endodeoxyribonuclease activity
GO:0010911	1.5792472551148e-21	1	173	738	regulation of isomerase activity	BP	1.73118746471216e-19	BP regulation of isomerase activity
GO:0010912	1.5792472551148e-21	1	173	738	positive regulation of isomerase activity	BP	1.73118746471216e-19	BP positive regulation of isomerase activity
GO:0048583	1.58803781176567e-21	1	1099	4504	regulation of response to stimulus	BP	1.73168370514168e-19	BP regulation of response to stimulus
GO:0051336	1.59632836271943e-21	1	394	1553	regulation of hydrolase activity	BP	1.73168370514168e-19	BP regulation of hydrolase activity
GO:0044451	1.66178651907765e-21	1	400	1160	NA	NA	1.79335179374867e-19	none
GO:0016787	1.99649254411003e-21	1	1128	5197	hydrolase activity	MF	2.14345086127442e-19	MF hydrolase activity
GO:0045892	2.13105537685571e-21	1	420	1403	negative regulation of transcription, DNA-templated	BP	2.27618571226414e-19	BP negative regulation of transcription, DNA-templated
GO:1903507	2.56150509791273e-21	1	420	1404	negative regulation of nucleic acid-templated transcription	BP	2.7219912336391e-19	BP negative regulation of nucleic acid-templated transcription
GO:1902679	2.83555195877407e-21	1	421	1408	negative regulation of RNA biosynthetic process	BP	2.99791249732723e-19	BP negative regulation of RNA biosynthetic process
GO:0044547	3.3191675417997e-21	1	172	738	DNA topoisomerase binding	MF	3.49149603841435e-19	MF DNA topoisomerase binding
GO:0048856	4.15816528471548e-21	1	1163	4580	anatomical structure development	BP	4.35207369598261e-19	BP anatomical structure development
GO:0032501	5.48149354496593e-21	1	1137	4604	multicellular organismal process	BP	5.70842737772752e-19	BP multicellular organismal process
GO:0008170	6.6228162759215e-21	1	211	873	N-methyltransferase activity	MF	6.86268743258174e-19	MF N-methyltransferase activity
GO:0071157	1.57286742937887e-20	1	173	748	negative regulation of cell cycle arrest	BP	1.62176647619322e-18	BP negative regulation of cell cycle arrest
GO:0016772	2.41867799945824e-20	1	518	2069	transferase activity, transferring phosphorus-containing groups	MF	2.48158745678405e-18	MF transferase activity, transferring phosphorus-containing groups
GO:0005694	2.58274830174975e-20	1	158	391	chromosome	CC	2.63693537396293e-18	CC chromosome
GO:0032781	2.68066500892946e-20	1	176	757	positive regulation of ATPase activity	BP	2.72355564907233e-18	BP positive regulation of ATPase activity
GO:0043234	2.73870304997335e-20	1	845	3022	NA	NA	2.76901490897305e-18	none
GO:0045930	3.09202503351508e-20	1	244	996	negative regulation of mitotic cell cycle	BP	3.11114480183826e-18	BP negative regulation of mitotic cell cycle
GO:0008152	3.23859955692827e-20	1	2553	11823	metabolic process	BP	3.24295921017798e-18	BP metabolic process
GO:0006464	7.80537335498773e-20	1	878	3487	cellular protein modification process	BP	7.74144363036593e-18	BP cellular protein modification process
GO:0036211	7.80537335498773e-20	1	878	3487	protein modification process	BP	7.74144363036593e-18	BP protein modification process
GO:0045786	1.29237148518111e-19	1	304	1226	negative regulation of cell cycle	BP	1.27571153049063e-17	BP negative regulation of cell cycle
GO:0043412	1.76292750343318e-19	1	934	3728	macromolecule modification	BP	1.73199311516539e-17	BP macromolecule modification
GO:0010948	2.46019355026961e-19	1	238	983	negative regulation of cell cycle process	BP	2.405676585212e-17	BP negative regulation of cell cycle process
GO:0007346	2.65348123020776e-19	1	350	1394	regulation of mitotic cell cycle	BP	2.58255640480221e-17	BP regulation of mitotic cell cycle
GO:0016741	2.96251911273014e-19	1	261	1086	transferase activity, transferring one-carbon groups	MF	2.86992316650899e-17	MF transferase activity, transferring one-carbon groups
GO:0043462	3.83766572807941e-19	1	180	783	regulation of ATPase activity	BP	3.7005047122425e-17	BP regulation of ATPase activity
GO:0006357	4.37621193947043e-19	1	611	2248	regulation of transcription by RNA polymerase II	BP	4.20035678687973e-17	BP regulation of transcription by RNA polymerase II
GO:0008168	4.41934823518002e-19	1	255	1060	methyltransferase activity	MF	4.2223020661619e-17	MF methyltransferase activity
GO:0065009	4.64213048993509e-19	1	705	2865	regulation of molecular function	BP	4.41489926229991e-17	BP regulation of molecular function
GO:0045787	6.02342508080346e-19	1	293	1213	positive regulation of cell cycle	BP	5.70254079922611e-17	BP positive regulation of cell cycle
GO:0071156	6.68863397368579e-19	1	192	849	regulation of cell cycle arrest	BP	6.28710820623614e-17	BP regulation of cell cycle arrest
GO:0005737	6.70125802662004e-19	1	1471	5938	cytoplasm	CC	6.28710820623614e-17	CC cytoplasm
GO:0016070	9.33408931564857e-19	1	535	1795	RNA metabolic process	BP	8.71795570701024e-17	BP RNA metabolic process
GO:0008757	1.09831999592631e-18	1	225	941	S-adenosylmethionine-dependent methyltransferase activity	MF	1.02124146764077e-16	MF S-adenosylmethionine-dependent methyltransferase activity
GO:0005730	1.41034303109901e-18	1	410	1651	nucleolus	CC	1.30553887341023e-16	CC nucleolus
GO:0018193	1.51559984334016e-18	1	394	1559	peptidyl-amino acid modification	BP	1.3967660857119e-16	BP peptidyl-amino acid modification
GO:0030154	5.1697472316097e-18	1	556	2000	cell differentiation	BP	4.7434138916285e-16	BP cell differentiation
GO:0051276	6.86804128648788e-18	1	172	470	chromosome organization	BP	6.27401596118288e-16	BP chromosome organization
GO:0034655	8.23978945627766e-18	1	264	1096	nucleobase-containing compound catabolic process	BP	7.49425042774459e-16	BP nucleobase-containing compound catabolic process
GO:0008270	8.88121240902698e-18	1	450	1860	zinc ion binding	MF	8.04251704587887e-16	MF zinc ion binding
GO:0080135	1.01140568204442e-17	1	352	1440	regulation of cellular response to stress	BP	9.11928898078842e-16	BP regulation of cellular response to stress
GO:0032196	1.15384269945885e-17	1	281	1465	transposition	BP	1.035872230359e-15	BP transposition
GO:0042803	9.02680590664325e-17	1	346	1437	protein homodimerization activity	MF	8.06911216410153e-15	MF protein homodimerization activity
GO:0022414	1.10086923065084e-16	1	511	1800	reproductive process	BP	9.79867706666486e-15	BP reproductive process
GO:0042802	1.47311287362769e-16	1	616	2564	identical protein binding	MF	1.30561680561351e-14	MF identical protein binding
GO:2000026	1.67288035897938e-16	1	640	2360	regulation of multicellular organismal development	BP	1.47638780156027e-14	BP regulation of multicellular organismal development
GO:0043085	2.39448867515828e-16	1	415	1742	positive regulation of catalytic activity	BP	2.10432110237117e-14	BP positive regulation of catalytic activity
GO:0046700	2.61402237200176e-16	1	276	1167	heterocycle catabolic process	BP	2.28759907411986e-14	BP heterocycle catabolic process
GO:0006313	2.98230035867249e-16	1	264	1385	transposition, DNA-mediated	BP	2.59896869750755e-14	BP transposition, DNA-mediated
GO:0016604	3.196928316285e-16	1	258	740	nuclear body	CC	2.77440095714934e-14	CC nuclear body
GO:0044093	4.58366122499411e-16	1	480	2014	positive regulation of molecular function	BP	3.96134838150113e-14	BP positive regulation of molecular function
GO:0045595	4.87943808082969e-16	1	555	2015	regulation of cell differentiation	BP	4.19954282427772e-14	BP regulation of cell differentiation
GO:0044702	8.0952989447829e-16	1	431	1480	NA	NA	6.93863730131433e-14	none
GO:0050790	1.59528935762731e-15	1	566	2371	regulation of catalytic activity	BP	1.36174945658449e-13	BP regulation of catalytic activity
GO:0044454	2.59838819147238e-15	1	214	642	NA	NA	2.20894813273415e-13	none
GO:0051960	4.78960816468502e-15	1	387	1339	regulation of nervous system development	BP	4.05520157943332e-13	BP regulation of nervous system development
GO:0035136	5.75024813151281e-15	1	61	147	forelimb morphogenesis	BP	4.83980398349964e-13	BP forelimb morphogenesis
GO:0048584	5.76277793310885e-15	1	618	2617	positive regulation of response to stimulus	BP	4.83980398349964e-13	BP positive regulation of response to stimulus
GO:0005829	5.93414629840678e-15	1	1055	4115	cytosol	CC	4.96371080735809e-13	CC cytosol
GO:0044270	6.07964887826447e-15	1	272	1170	cellular nitrogen compound catabolic process	BP	5.0650770734597e-13	BP cellular nitrogen compound catabolic process
GO:0007389	6.73907691371883e-15	1	306	1059	pattern specification process	BP	5.59209139278628e-13	BP pattern specification process
GO:0080134	7.84282616307804e-15	1	480	2016	regulation of response to stress	BP	6.48215806843609e-13	BP regulation of response to stress
GO:0050793	8.93780953968861e-15	1	763	2960	regulation of developmental process	BP	7.35797221710017e-13	BP regulation of developmental process
GO:0098727	1.17786368585612e-14	1	109	279	maintenance of cell number	BP	9.65848222402022e-13	BP maintenance of cell number
GO:0035115	1.90845232402878e-14	1	56	135	embryonic forelimb morphogenesis	BP	1.55879392175967e-12	BP embryonic forelimb morphogenesis
GO:0021915	2.58319729769921e-14	1	65	161	neural tube development	BP	2.10167317642497e-12	BP neural tube development
GO:0000981	2.90227703090165e-14	1	266	987	DNA-binding transcription factor activity, RNA polymerase II-specific	MF	2.35208661477119e-12	MF DNA-binding transcription factor activity, RNA polymerase II-specific
GO:0060284	4.40428772815365e-14	1	388	1348	regulation of cell development	BP	3.55552344193737e-12	BP regulation of cell development
GO:0019827	6.24526325267098e-14	1	106	275	stem cell population maintenance	BP	5.02225262651086e-12	BP stem cell population maintenance
GO:1901575	7.37584337137635e-14	1	622	2636	organic substance catabolic process	BP	5.90861791303949e-12	BP organic substance catabolic process
GO:0004386	9.47230585721135e-14	1	115	308	helicase activity	MF	7.55897265877387e-12	MF helicase activity
GO:0050767	1.38401522460025e-13	1	340	1177	regulation of neurogenesis	BP	1.10023927854862e-11	BP regulation of neurogenesis
GO:0006338	1.581898093151e-13	1	97	222	chromatin remodeling	BP	1.25276705262924e-11	BP chromatin remodeling
GO:1902494	1.89440842503574e-13	1	456	1596	catalytic complex	CC	1.49457343472138e-11	CC catalytic complex
GO:0007049	2.13789145352077e-13	1	219	657	cell cycle	BP	1.68030200731814e-11	BP cell cycle
GO:0035282	2.19587143274871e-13	1	125	411	segmentation	BP	1.71938384215376e-11	BP segmentation
GO:0003002	2.22355900440402e-13	1	245	861	regionalization	BP	1.73454258216206e-11	BP regionalization
GO:1901361	2.67016215125529e-13	1	282	1253	organic cyclic compound catabolic process	BP	2.07515437635617e-11	BP organic cyclic compound catabolic process
GO:1990234	3.54332740352964e-13	1	277	854	transferase complex	CC	2.74351015467343e-11	CC transferase complex
GO:0044267	3.98478280831207e-13	1	907	3844	cellular protein metabolic process	BP	3.07389097524162e-11	BP cellular protein metabolic process
GO:0005524	5.97798778300399e-13	1	593	2358	ATP binding	MF	4.59444758466447e-11	MF ATP binding
GO:0022607	6.50474320543761e-13	1	672	2594	cellular component assembly	BP	4.98091145157553e-11	BP cellular component assembly
GO:0044430	1.06397383614601e-12	1	458	1682	NA	NA	8.11737987518285e-11	none
GO:1903311	1.28985671040343e-12	1	99	234	regulation of mRNA metabolic process	BP	9.80479400156298e-11	BP regulation of mRNA metabolic process
GO:0019439	1.29609356328685e-12	1	269	1216	aromatic compound catabolic process	BP	9.81637699495949e-11	BP aromatic compound catabolic process
GO:0000785	1.44803792742911e-12	1	195	589	chromatin	CC	1.092743983786e-10	CC chromatin
GO:0010628	1.89016803541594e-12	1	521	1972	positive regulation of gene expression	BP	1.42124259356112e-10	BP positive regulation of gene expression
GO:0051301	2.06231091018821e-12	1	183	548	cell division	BP	1.54510113803597e-10	BP cell division
GO:0030554	2.2256418748813e-12	1	600	2406	adenyl nucleotide binding	MF	1.66149351147053e-10	MF adenyl nucleotide binding
GO:0042393	2.28726062557294e-12	1	99	233	histone binding	MF	1.70139515390833e-10	MF histone binding
GO:0032559	2.43848370533352e-12	1	598	2400	adenyl ribonucleotide binding	MF	1.80742842045148e-10	MF adenyl ribonucleotide binding
GO:0044248	3.19150262483375e-12	1	611	2621	cellular catabolic process	BP	2.3571849882992e-10	BP cellular catabolic process
GO:0003678	3.26942373521022e-12	1	63	131	DNA helicase activity	MF	2.40620344724235e-10	MF DNA helicase activity
GO:0030030	3.90533987862315e-12	1	347	1294	cell projection organization	BP	2.86409926028039e-10	BP cell projection organization
GO:0051254	4.2181560335696e-12	1	429	1578	positive regulation of RNA metabolic process	BP	3.08265803042764e-10	BP positive regulation of RNA metabolic process
GO:0035107	4.2672207278959e-12	1	130	403	appendage morphogenesis	BP	3.10761095526629e-10	BP appendage morphogenesis
GO:0045944	5.2075037106726e-12	1	332	1193	positive regulation of transcription by RNA polymerase II	BP	3.77915983574526e-10	BP positive regulation of transcription by RNA polymerase II
GO:0006397	5.60317773257126e-12	1	179	511	mRNA processing	BP	4.05218700743035e-10	BP mRNA processing
GO:0007017	5.71607772155797e-12	1	274	966	microtubule-based process	BP	4.11953172265084e-10	BP microtubule-based process
GO:0000122	7.11252795644128e-12	1	267	927	negative regulation of transcription by RNA polymerase II	BP	5.10826663023307e-10	BP negative regulation of transcription by RNA polymerase II
GO:0010557	7.14212909325388e-12	1	472	1756	positive regulation of macromolecule biosynthetic process	BP	5.11189913244989e-10	BP positive regulation of macromolecule biosynthetic process
GO:0035108	7.36185847170747e-12	1	77	213	limb morphogenesis	BP	5.25112288523024e-10	BP limb morphogenesis
GO:0006275	7.58977398604341e-12	1	57	115	regulation of DNA replication	BP	5.39521544646117e-10	BP regulation of DNA replication
GO:0046983	7.89097960852984e-12	1	403	1781	protein dimerization activity	MF	5.59024909137618e-10	MF protein dimerization activity
GO:0022412	8.89929866460954e-12	1	189	567	cellular process involved in reproduction in multicellular organism	BP	6.28320652835551e-10	BP cellular process involved in reproduction in multicellular organism
GO:0030326	9.06217870968653e-12	1	70	190	embryonic limb morphogenesis	BP	6.37658980288348e-10	BP embryonic limb morphogenesis
GO:0048598	1.15886348193789e-11	1	234	815	embryonic morphogenesis	BP	8.12687158309841e-10	BP embryonic morphogenesis
GO:0045664	1.23584897712989e-11	1	272	919	regulation of neuron differentiation	BP	8.63767197840986e-10	BP regulation of neuron differentiation
GO:0006928	1.30236504236331e-11	1	491	1914	movement of cell or subcellular component	BP	9.07212679008127e-10	BP movement of cell or subcellular component
GO:0035639	2.3842552973243e-11	1	666	2707	purine ribonucleoside triphosphate binding	MF	1.65530897775569e-09	MF purine ribonucleoside triphosphate binding
GO:0005815	2.43837853459924e-11	1	215	684	microtubule organizing center	CC	1.6872607348383e-09	CC microtubule organizing center
GO:0006270	3.97760603481119e-11	1	28	42	DNA replication initiation	BP	2.74323107592872e-09	BP DNA replication initiation
GO:0010646	5.30190576350555e-11	1	817	3266	regulation of cell communication	BP	3.6444915261483e-09	BP regulation of cell communication
GO:1902589	5.71237145983526e-11	1	380	1343	NA	NA	3.91372607781082e-09	none
GO:0009056	6.3323514699246e-11	1	682	2993	catabolic process	BP	4.32426939067507e-09	BP catabolic process
GO:0032553	6.46794094414129e-11	1	682	2795	ribonucleotide binding	MF	4.40242725439787e-09	MF ribonucleotide binding
GO:0017076	6.87243349677096e-11	1	675	2765	purine nucleotide binding	MF	4.66250960491028e-09	MF purine nucleotide binding
GO:0050684	6.91019217303212e-11	1	78	175	regulation of mRNA processing	BP	4.6729052785686e-09	BP regulation of mRNA processing
GO:0023051	7.87174222271196e-11	1	820	3287	regulation of signaling	BP	5.3059109066228e-09	BP regulation of signaling
GO:0035113	9.87934882221387e-11	1	71	200	embryonic appendage morphogenesis	BP	6.63764765384098e-09	BP embryonic appendage morphogenesis
GO:0019538	1.05974995211883e-10	1	1045	4555	protein metabolic process	BP	7.09725787869164e-09	BP protein metabolic process
GO:0032879	1.08814241911029e-10	1	690	2787	regulation of localization	BP	7.26404817475294e-09	BP regulation of localization
GO:0032555	1.15450203921394e-10	1	671	2756	purine ribonucleotide binding	MF	7.68241804241149e-09	MF purine ribonucleotide binding
GO:0017111	1.1602615184763e-10	1	328	1246	nucleoside-triphosphatase activity	MF	7.69615506586763e-09	MF nucleoside-triphosphatase activity
GO:0000166	1.26107688428663e-10	1	754	3117	nucleotide binding	MF	8.31193333731707e-09	MF nucleotide binding
GO:1901265	1.26107688428663e-10	1	754	3117	nucleoside phosphate binding	MF	8.31193333731707e-09	MF nucleoside phosphate binding
GO:0009966	1.31816814849373e-10	1	709	2788	regulation of signal transduction	BP	8.66082214410962e-09	BP regulation of signal transduction
GO:0051239	1.33360481587292e-10	1	777	3160	regulation of multicellular organismal process	BP	8.73469217138399e-09	BP regulation of multicellular organismal process
GO:0051130	1.42790395260756e-10	1	437	1633	positive regulation of cellular component organization	BP	9.32300423978379e-09	BP positive regulation of cellular component organization
GO:0097458	1.58972890109692e-10	1	593	2397	NA	NA	1.03471479850146e-08	none
GO:0045893	1.61669349932827e-10	1	401	1504	positive regulation of transcription, DNA-templated	BP	1.04572957155308e-08	BP positive regulation of transcription, DNA-templated
GO:1903508	1.61669349932827e-10	1	401	1504	positive regulation of nucleic acid-templated transcription	BP	1.04572957155308e-08	BP positive regulation of nucleic acid-templated transcription
GO:0016071	1.68327140823627e-10	1	226	714	mRNA metabolic process	BP	1.08542343315e-08	BP mRNA metabolic process
GO:1902680	1.88269635594076e-10	1	403	1513	positive regulation of RNA biosynthetic process	BP	1.21027159572636e-08	BP positive regulation of RNA biosynthetic process
GO:0051246	2.38388168068127e-10	1	630	2443	regulation of protein metabolic process	BP	1.52773808139168e-08	BP regulation of protein metabolic process
GO:0070192	2.57652670687678e-10	0.999999999951376	40	87	chromosome organization involved in meiotic cell cycle	BP	1.64613184818496e-08	BP chromosome organization involved in meiotic cell cycle
GO:0031328	2.66207843255138e-10	1	488	1878	positive regulation of cellular biosynthetic process	BP	1.69558928419511e-08	BP positive regulation of cellular biosynthetic process
GO:0046914	3.15187819172135e-10	1	501	2291	transition metal ion binding	MF	2.00144265174306e-08	MF transition metal ion binding
GO:0032268	3.43688922742539e-10	1	588	2265	regulation of cellular protein metabolic process	BP	2.17579114981204e-08	BP regulation of cellular protein metabolic process
GO:0098687	3.50609622330966e-10	1	90	240	chromosomal region	CC	2.21287794360889e-08	CC chromosomal region
GO:0051962	4.06244296286458e-10	1	227	784	positive regulation of nervous system development	BP	2.55627075620977e-08	BP positive regulation of nervous system development
GO:0009891	4.26994966369313e-10	1	495	1913	positive regulation of biosynthetic process	BP	2.67875034925905e-08	BP positive regulation of biosynthetic process
GO:0008038	4.62890056386331e-10	1	115	358	neuron recognition	BP	2.89521744577012e-08	BP neuron recognition
GO:0005813	5.4877917450344e-10	1	156	468	centrosome	CC	3.42214749896936e-08	CC centrosome
GO:0016462	7.25133018529979e-10	1	338	1305	pyrophosphatase activity	MF	4.50837925669922e-08	MF pyrophosphatase activity
GO:0016817	7.43642463466235e-10	1	339	1309	hydrolase activity, acting on acid anhydrides	MF	4.60969798484367e-08	MF hydrolase activity, acting on acid anhydrides
GO:0042995	7.94473848922764e-10	1	580	2411	cell projection	CC	4.91017843482591e-08	CC cell projection
GO:0006333	8.09286601163596e-10	0.999999999799593	45	95	chromatin assembly or disassembly	BP	4.98692938728857e-08	BP chromatin assembly or disassembly
GO:0032989	9.54723077000852e-10	1	235	839	cellular component morphogenesis	BP	5.86577352441703e-08	BP cellular component morphogenesis
GO:0016818	9.73214067733553e-10	1	338	1308	hydrolase activity, acting on acid anhydrides, in phosphorus-containing anhydrides	MF	5.96179488316307e-08	MF hydrolase activity, acting on acid anhydrides, in phosphorus-containing anhydrides
GO:0003723	1.05743980666707e-09	1	477	1837	RNA binding	MF	6.45875551122047e-08	MF RNA binding
GO:0051603	1.06978265289861e-09	1	198	604	proteolysis involved in cellular protein catabolic process	BP	6.51503891654161e-08	BP proteolysis involved in cellular protein catabolic process
GO:0044087	1.28403217974975e-09	1	346	1244	regulation of cellular component biogenesis	BP	7.79703272298186e-08	BP regulation of cellular component biogenesis
GO:0050807	1.40513676859467e-09	1	112	323	regulation of synapse organization	BP	8.5076129698517e-08	BP regulation of synapse organization
GO:0010975	1.52856874228679e-09	1	218	750	regulation of neuron projection development	BP	9.2281245693766e-08	BP regulation of neuron projection development
GO:0003006	1.65588176806061e-09	1	259	890	developmental process involved in reproduction	BP	9.96783394947003e-08	BP developmental process involved in reproduction
GO:0051124	1.72472661545566e-09	0.99999999962825	38	72	synaptic growth at neuromuscular junction	BP	1.03523360076976e-07	BP synaptic growth at neuromuscular junction
GO:0043632	1.81861810555964e-09	1	184	553	modification-dependent macromolecule catabolic process	BP	1.08845338800564e-07	BP modification-dependent macromolecule catabolic process
GO:0050769	2.16765189765575e-09	1	200	686	positive regulation of neurogenesis	BP	1.29363477720269e-07	BP positive regulation of neurogenesis
GO:0031344	2.28312992889598e-09	1	271	987	regulation of cell projection organization	BP	1.35865800454415e-07	BP regulation of cell projection organization
GO:0007411	2.37086402097186e-09	1	191	661	axon guidance	BP	1.40684774441031e-07	BP axon guidance
GO:0097485	2.41258233271634e-09	1	193	668	neuron projection guidance	BP	1.42753593255159e-07	BP neuron projection guidance
GO:0061695	2.65213820875854e-09	1	93	257	transferase complex, transferring phosphorus-containing groups	CC	1.56483667456156e-07	CC transferase complex, transferring phosphorus-containing groups
GO:0010720	2.90701923614394e-09	1	227	789	positive regulation of cell development	BP	1.71037843645215e-07	BP positive regulation of cell development
GO:0008134	3.51968389589914e-09	1	195	633	transcription factor binding	MF	2.06501341362781e-07	MF transcription factor binding
GO:0031594	3.53081572737095e-09	1	78	199	neuromuscular junction	CC	2.06572556094613e-07	CC neuromuscular junction
GO:0007276	4.34191308514935e-09	1	171	561	gamete generation	BP	2.5331474996496e-07	BP gamete generation
GO:0036094	4.38207065994942e-09	1	839	3591	small molecule binding	MF	2.54943485210689e-07	MF small molecule binding
GO:0032774	4.79753783348696e-09	1	174	547	RNA biosynthetic process	BP	2.78337376033054e-07	BP RNA biosynthetic process
GO:0016607	5.21319236823245e-09	1	133	372	nuclear speck	CC	3.0161214068207e-07	CC nuclear speck
GO:0043168	5.24090741460784e-09	1	898	3869	anion binding	MF	3.02375677649452e-07	MF anion binding
GO:0019941	5.91564000453192e-09	1	178	541	modification-dependent protein catabolic process	BP	3.40361740371246e-07	BP modification-dependent protein catabolic process
GO:0071824	7.02698391267809e-09	1	83	222	protein-DNA complex subunit organization	BP	4.03190140312009e-07	BP protein-DNA complex subunit organization
GO:0016887	7.13647975282393e-09	1	173	637	ATPase activity	MF	4.08347802999497e-07	MF ATPase activity
GO:0120025	7.65637409710332e-09	1	545	2283	plasma membrane bounded cell projection	CC	4.36895779984844e-07	CC plasma membrane bounded cell projection
GO:0051094	8.11598076174389e-09	1	384	1465	positive regulation of developmental process	BP	4.61856959851371e-07	BP positive regulation of developmental process
GO:0006511	8.46038533773988e-09	1	176	536	ubiquitin-dependent protein catabolic process	BP	4.80144157532551e-07	BP ubiquitin-dependent protein catabolic process
GO:0007010	8.51933191192446e-09	1	327	1199	cytoskeleton organization	BP	4.82175665928159e-07	BP cytoskeleton organization
GO:0040029	9.70221480314497e-09	1	88	241	regulation of gene expression, epigenetic	BP	5.47636124444183e-07	BP regulation of gene expression, epigenetic
GO:0043087	1.08046198635617e-08	1	116	362	regulation of GTPase activity	BP	6.08212493292605e-07	BP regulation of GTPase activity
GO:0000018	1.0877641877756e-08	0.999999996924	44	95	regulation of DNA recombination	BP	6.0941908225539e-07	BP regulation of DNA recombination
GO:0008104	1.08845735835896e-08	1	588	2365	protein localization	BP	6.0941908225539e-07	BP protein localization
GO:0045666	1.13686733819118e-08	1	159	514	positive regulation of neuron differentiation	BP	6.34816968360482e-07	BP positive regulation of neuron differentiation
GO:0048609	1.16060430535304e-08	1	219	786	multicellular organismal reproductive process	BP	6.46338675719066e-07	BP multicellular organismal reproductive process
GO:0031965	1.5427634836062e-08	1	110	312	nuclear membrane	CC	8.56871408974667e-07	CC nuclear membrane
GO:0042826	1.7954650183564e-08	0.999999993370982	60	161	histone deacetylase binding	MF	9.94573016019339e-07	MF histone deacetylase binding
GO:0043005	1.83819875176276e-08	1	381	1524	neuron projection	CC	1.01554386211445e-06	CC neuron projection
GO:0031379	1.92464548736585e-08	0.999999997635483	20	33	RNA-directed RNA polymerase complex	CC	1.06048984684804e-06	CC RNA-directed RNA polymerase complex
GO:0033036	1.95429773829985e-08	1	594	2396	macromolecule localization	BP	1.07398715813481e-06	BP macromolecule localization
GO:0060429	2.02262343087101e-08	1	125	420	epithelium development	BP	1.10861054784688e-06	BP epithelium development
GO:0051020	2.14232151654601e-08	1	150	488	GTPase binding	MF	1.17113576237848e-06	MF GTPase binding
GO:0009894	2.55646294056647e-08	1	256	893	regulation of catabolic process	BP	1.39387461063137e-06	BP regulation of catabolic process
GO:0048024	2.57729849178059e-08	0.999999990515117	62	145	regulation of mRNA splicing, via spliceosome	BP	1.40156587432914e-06	BP regulation of mRNA splicing, via spliceosome
GO:0000226	2.69139964863801e-08	1	172	582	microtubule cytoskeleton organization	BP	1.45980395525605e-06	BP microtubule cytoskeleton organization
GO:0030880	2.78384196442736e-08	0.999999991594803	44	103	RNA polymerase complex	CC	1.50602234896346e-06	CC RNA polymerase complex
GO:0031399	3.07430492388086e-08	1	405	1558	regulation of protein modification process	BP	1.65885033561115e-06	BP regulation of protein modification process
GO:0008037	3.32728632706476e-08	1	121	404	cell recognition	BP	1.79071626925335e-06	BP cell recognition
GO:0045467	3.3547599682874e-08	0.99999999406218	26	46	R7 cell development	BP	1.8008489850384e-06	BP R7 cell development
GO:0006396	3.46742629965165e-08	1	287	1007	RNA processing	BP	1.85442227029498e-06	BP RNA processing
GO:0044444	3.47236741605072e-08	1	2149	9495	NA	NA	1.85442227029498e-06	none
GO:0000790	3.50528489833087e-08	1	131	421	nuclear chromatin	CC	1.86721416527968e-06	CC nuclear chromatin
GO:0051641	4.47695242170477e-08	1	623	2527	cellular localization	BP	2.37872359794048e-06	BP cellular localization
GO:1902275	4.52044036411301e-08	1	83	234	regulation of chromatin organization	BP	2.39571836905205e-06	BP regulation of chromatin organization
GO:0017016	4.73136867926312e-08	1	130	417	Ras GTPase binding	MF	2.50114078303787e-06	MF Ras GTPase binding
GO:0031380	5.01160835813734e-08	0.999999993693593	19	32	nuclear RNA-directed RNA polymerase complex	CC	2.64243534034806e-06	CC nuclear RNA-directed RNA polymerase complex
GO:0043484	5.02402724590855e-08	0.999999979277794	72	180	regulation of RNA splicing	BP	2.64243534034806e-06	BP regulation of RNA splicing
GO:0016032	5.08414120785929e-08	1	155	527	viral process	BP	2.66193622205748e-06	BP viral process
GO:0048790	5.0866651448957e-08	0.99999999091857	26	45	maintenance of presynaptic active zone structure	BP	2.66193622205748e-06	BP maintenance of presynaptic active zone structure
GO:0031267	5.38295233151474e-08	1	137	445	small GTPase binding	MF	2.80992809926789e-06	MF small GTPase binding
GO:0022616	5.49927269463714e-08	0.999999992472763	21	34	DNA strand elongation	BP	2.86347129209756e-06	BP DNA strand elongation
GO:0035295	5.57123502234972e-08	1	136	482	tube development	BP	2.89370780662094e-06	BP tube development
GO:0006913	5.91240710361471e-08	1	92	262	nucleocytoplasmic transport	BP	3.06327400880814e-06	BP nucleocytoplasmic transport
GO:0060341	6.16598942194184e-08	1	277	1007	regulation of cellular localization	BP	3.18673021538969e-06	BP regulation of cellular localization
GO:0000781	6.52546482660498e-08	0.999999975466067	58	150	chromosome, telomeric region	CC	3.36416785664675e-06	CC chromosome, telomeric region
GO:0000381	6.68410115521802e-08	0.999999978135095	49	107	regulation of alternative mRNA splicing, via spliceosome	BP	3.43744342866373e-06	BP regulation of alternative mRNA splicing, via spliceosome
GO:0071705	7.0406384155441e-08	1	514	2065	nitrogen compound transport	BP	3.61188219012198e-06	BP nitrogen compound transport
GO:0051169	7.22793946729921e-08	1	92	264	nuclear transport	BP	3.69885806449405e-06	BP nuclear transport
GO:0051236	7.26180142919568e-08	1	83	221	establishment of RNA localization	BP	3.70707843547273e-06	BP establishment of RNA localization
GO:1903046	7.44936443649173e-08	1	73	215	meiotic cell cycle process	BP	3.79352964506723e-06	BP meiotic cell cycle process
GO:0030424	7.69830437363872e-08	1	200	738	axon	CC	3.91073862180847e-06	CC axon
GO:0045597	8.489822402363e-08	1	289	1086	positive regulation of cell differentiation	BP	4.30233627728507e-06	BP positive regulation of cell differentiation
GO:0048812	8.63581895346397e-08	1	153	533	neuron projection morphogenesis	BP	4.36569993113465e-06	BP neuron projection morphogenesis
GO:0034654	9.4806031315102e-08	1	272	1043	nucleobase-containing compound biosynthetic process	BP	4.78116227658824e-06	BP nucleobase-containing compound biosynthetic process
GO:0009887	9.55510131479777e-08	1	229	819	animal organ morphogenesis	BP	4.80709299962821e-06	BP animal organ morphogenesis
GO:0045165	9.90584182011805e-08	1	92	286	cell fate commitment	BP	4.97153911878117e-06	BP cell fate commitment
GO:0032990	1.01080793061481e-07	1	158	555	cell part morphogenesis	BP	5.06084316799165e-06	BP cell part morphogenesis
GO:0031497	1.09967037948005e-07	0.999999976169235	28	56	chromatin assembly	BP	5.49255027909125e-06	BP chromatin assembly
GO:0048858	1.13262317616914e-07	1	153	536	cell projection morphogenesis	BP	5.64360658211741e-06	BP cell projection morphogenesis
GO:0044764	1.15539983040357e-07	1	160	557	multi-organism cellular process	BP	5.74335743857887e-06	BP multi-organism cellular process
GO:0044403	1.22722859276265e-07	1	155	533	symbiotic process	BP	6.08588503096676e-06	BP symbiotic process
GO:0048511	1.25020000733681e-07	1	122	392	rhythmic process	BP	6.18507500066771e-06	BP rhythmic process
GO:0070647	1.33489562787534e-07	1	248	852	protein modification by small protein conjugation or removal	BP	6.58843747331459e-06	BP protein modification by small protein conjugation or removal
GO:0048232	1.53152710071768e-07	1	134	450	male gamete generation	BP	7.54105117109876e-06	BP male gamete generation
GO:0034728	1.62194773078482e-07	0.999999935206261	62	157	nucleosome organization	BP	7.96743569263826e-06	BP nucleosome organization
GO:0006272	1.79928388517159e-07	0.999999990074237	12	16	leading strand elongation	BP	8.81776112008328e-06	BP leading strand elongation
GO:0015631	1.84416124821908e-07	1	129	422	tubulin binding	MF	9.01647663800633e-06	MF tubulin binding
GO:2001252	2.1795285911893e-07	1	80	238	positive regulation of chromosome organization	BP	1.06311994138854e-05	BP positive regulation of chromosome organization
GO:0015931	2.27352641889401e-07	1	92	258	nucleobase-containing compound transport	BP	1.10637869749356e-05	BP nucleobase-containing compound transport
GO:0050657	2.3375685029531e-07	1	80	213	nucleic acid transport	BP	1.13225294836063e-05	BP nucleic acid transport
GO:0050658	2.3375685029531e-07	1	80	213	RNA transport	BP	1.13225294836063e-05	BP RNA transport
GO:0042254	2.3684841432793e-07	0.999999922754691	41	109	ribosome biogenesis	BP	1.14456584074759e-05	BP ribosome biogenesis
GO:1902580	2.67505385257966e-07	1	231	839	NA	NA	1.28972272318354e-05	none
GO:0031060	2.74475550909535e-07	0.999999906256604	45	112	regulation of histone methylation	BP	1.32027177236577e-05	BP regulation of histone methylation
GO:0008017	2.79394264030798e-07	1	100	312	microtubule binding	MF	1.3408349611137e-05	MF microtubule binding
GO:0000375	2.83218173489005e-07	1	97	280	RNA splicing, via transesterification reactions	BP	1.35606163619058e-05	BP RNA splicing, via transesterification reactions
GO:0051983	2.8485177078001e-07	0.999999893852513	53	129	regulation of chromosome segregation	BP	1.36075520224909e-05	BP regulation of chromosome segregation
GO:0016200	2.93150701650447e-07	0.999999954422434	20	35	synaptic target attraction	BP	1.39719515193948e-05	BP synaptic target attraction
GO:0045596	3.06354679094627e-07	1	194	685	negative regulation of cell differentiation	BP	1.45679343748468e-05	BP negative regulation of cell differentiation
GO:0042462	3.15831723395959e-07	0.999999879192344	52	147	eye photoreceptor cell development	BP	1.49843807172917e-05	BP eye photoreceptor cell development
GO:0097367	3.34575896762332e-07	0.999999849980922	749	3262	carbohydrate derivative binding	MF	1.58376063131042e-05	MF carbohydrate derivative binding
GO:0040012	3.45074499545209e-07	1	286	1095	regulation of locomotion	BP	1.62975321463211e-05	BP regulation of locomotion
GO:0018130	3.621301584205e-07	1	287	1128	heterocycle biosynthetic process	BP	1.70643595918149e-05	BP heterocycle biosynthetic process
GO:0071897	3.65445075232946e-07	0.999999855838406	53	164	DNA biosynthetic process	BP	1.71816930630966e-05	BP DNA biosynthetic process
GO:0042461	3.77070447945491e-07	0.999999853173489	53	151	photoreceptor cell development	BP	1.76883407428123e-05	BP photoreceptor cell development
GO:1990709	3.78357211229052e-07	0.999999919830674	26	49	presynaptic active zone organization	BP	1.77088179673678e-05	BP presynaptic active zone organization
GO:0042176	3.94409032799485e-07	1	135	431	regulation of protein catabolic process	BP	1.84187249666988e-05	BP regulation of protein catabolic process
GO:1902105	4.10323775532298e-07	1	83	265	regulation of leukocyte differentiation	BP	1.91190684491873e-05	BP regulation of leukocyte differentiation
GO:0031056	4.39559806774361e-07	0.999999806026106	69	191	regulation of histone modification	BP	2.04356063738759e-05	BP regulation of histone modification
GO:0010498	4.40962025267527e-07	1	115	342	proteasomal protein catabolic process	BP	2.04551382233231e-05	BP proteasomal protein catabolic process
GO:0050773	4.76494183167729e-07	1	82	244	regulation of dendrite development	BP	2.20542685489277e-05	BP regulation of dendrite development
GO:0009314	5.11574744002314e-07	1	154	563	response to radiation	BP	2.36254518139251e-05	BP response to radiation
GO:0006260	5.18644113424641e-07	1	83	262	DNA replication	BP	2.38989371557708e-05	BP DNA replication
GO:0051028	5.19839316860908e-07	0.999999787661626	61	148	mRNA transport	BP	2.39011330939934e-05	BP mRNA transport
GO:0051571	5.22572679455362e-07	0.999999889227778	24	50	positive regulation of histone H3-K4 methylation	BP	2.39738849508728e-05	BP positive regulation of histone H3-K4 methylation
GO:0048666	5.87123008884236e-07	1	83	270	neuron development	BP	2.68760396242656e-05	BP neuron development
GO:0007281	6.17637468260744e-07	1	93	280	germ cell development	BP	2.82108622564359e-05	BP germ cell development
GO:0070828	6.66745358110643e-07	0.999999818941586	31	70	heterochromatin organization	BP	3.03872479622067e-05	BP heterochromatin organization
GO:0000377	6.69984400467272e-07	1	94	275	RNA splicing, via transesterification reactions with bulged adenosine as nucleophile	BP	3.04018193745802e-05	BP RNA splicing, via transesterification reactions with bulged adenosine as nucleophile
GO:0000398	6.69984400467272e-07	1	94	275	mRNA splicing, via spliceosome	BP	3.04018193745802e-05	BP mRNA splicing, via spliceosome
GO:0099558	6.85326566851569e-07	0.99999983680524	28	55	maintenance of synapse structure	BP	3.10303950747488e-05	BP maintenance of synapse structure
GO:0090329	7.48999703699959e-07	0.999999792025658	33	69	regulation of DNA-dependent DNA replication	BP	3.38398391077283e-05	BP regulation of DNA-dependent DNA replication
GO:0051961	8.13863149891945e-07	1	115	364	negative regulation of nervous system development	BP	3.66907828700204e-05	BP negative regulation of nervous system development
GO:0071103	8.56428622730832e-07	0.999999644249129	58	157	DNA conformation change	BP	3.85263398579649e-05	BP DNA conformation change
GO:1903827	8.61605827527805e-07	0.999999661737012	181	626	regulation of cellular protein localization	BP	3.86757029649765e-05	BP regulation of cellular protein localization
GO:0007528	9.11194330596089e-07	0.999999596910453	65	185	neuromuscular junction development	BP	4.0813667779904e-05	BP neuromuscular junction development
GO:0045740	9.21837570487197e-07	0.999999826515109	23	39	positive regulation of DNA replication	BP	4.12017873779127e-05	BP positive regulation of DNA replication
GO:0048468	9.63033292563312e-07	0.999999600495271	272	1023	cell development	BP	4.29508724143655e-05	BP cell development
GO:0070593	9.84818767690676e-07	0.999999583917657	56	180	dendrite self-avoidance	BP	4.38286437894474e-05	BP dendrite self-avoidance
GO:0042051	1.00626720704165e-06	0.99999971216642	32	74	compound eye photoreceptor development	BP	4.46877044525874e-05	BP compound eye photoreceptor development
GO:0045682	1.10880715359738e-06	0.999999693693125	31	68	regulation of epidermis development	BP	4.913667105346e-05	BP regulation of epidermis development
GO:0010638	1.11525498687152e-06	0.999999550118765	214	770	positive regulation of organelle organization	BP	4.9317475300552e-05	BP positive regulation of organelle organization
GO:0045184	1.12017813217506e-06	0.999999358965984	418	1652	establishment of protein localization	BP	4.94302333409789e-05	BP establishment of protein localization
GO:0043547	1.1601406877293e-06	0.999999610894713	80	251	positive regulation of GTPase activity	BP	5.10854339197164e-05	BP positive regulation of GTPase activity
GO:0007623	1.16747339415203e-06	0.999999608515854	80	250	circadian rhythm	BP	5.12998646696171e-05	BP circadian rhythm
GO:0007051	1.307882962201e-06	0.999999428225992	63	169	spindle organization	BP	5.73486028141526e-05	BP spindle organization
GO:0051649	1.39126869332843e-06	0.999999097079779	486	1980	establishment of localization in cell	BP	6.0876773833287e-05	BP establishment of localization in cell
GO:0031507	1.57373017686115e-06	0.999999704754992	20	39	heterochromatin assembly	BP	6.87162518315807e-05	BP heterochromatin assembly
GO:0001745	1.66562680126842e-06	0.999999356692226	47	131	compound eye morphogenesis	BP	7.25767259766081e-05	BP compound eye morphogenesis
GO:0017056	1.69961892791232e-06	0.999999688368249	22	36	structural constituent of nuclear pore	MF	7.39032631118118e-05	MF structural constituent of nuclear pore
GO:0008092	1.71340358103188e-06	0.999998937324435	307	1190	cytoskeletal protein binding	MF	7.43474370536082e-05	MF cytoskeletal protein binding
GO:0031346	1.99765806916734e-06	0.999998975414102	166	594	positive regulation of cell projection organization	BP	8.65015015896413e-05	BP positive regulation of cell projection organization
GO:0048499	2.11832704799031e-06	0.999999599588976	20	38	synaptic vesicle membrane organization	BP	9.15363397417888e-05	BP synaptic vesicle membrane organization
GO:0046907	2.19948902718571e-06	0.999998500662683	427	1705	intracellular transport	BP	9.48467028120579e-05	BP intracellular transport
GO:0015031	2.61970629037766e-06	0.999998226011917	394	1562	protein transport	BP	0.000112733972347078	BP protein transport
GO:0005096	2.63127251326351e-06	0.999998806097165	91	298	GTPase activator activity	MF	0.000112998234858252	MF GTPase activator activity
GO:0030155	2.65406924737327e-06	0.999998443052595	197	738	regulation of cell adhesion	BP	0.000113742704288663	BP regulation of cell adhesion
GO:0043954	2.76507630831921e-06	0.999998946491339	45	118	cellular component maintenance	BP	0.0001182566927098	BP cellular component maintenance
GO:0099513	2.79146999069236e-06	0.999998560933798	165	606	polymeric cytoskeletal fiber	CC	0.000119140854438813	CC polymeric cytoskeletal fiber
GO:0051569	2.92315280646911e-06	0.999999191138605	28	65	regulation of histone H3-K4 methylation	BP	0.000124505984975744	BP regulation of histone H3-K4 methylation
GO:0010976	3.06261968863001e-06	0.999998493327545	128	438	positive regulation of neuron projection development	BP	0.000130075092547561	BP positive regulation of neuron projection development
GO:0032880	3.06639477822415e-06	0.999998009011038	274	1035	regulation of protein localization	BP	0.000130075092547561	BP regulation of protein localization
GO:0007156	3.09553914494539e-06	0.99999857470714	92	338	homophilic cell adhesion via plasma membrane adhesion molecules	BP	0.000130877950952891	BP homophilic cell adhesion via plasma membrane adhesion molecules
GO:0061024	3.10130399561987e-06	0.999998134275294	233	848	membrane organization	BP	0.000130877950952891	BP membrane organization
GO:1990918	3.10417264119109e-06	0.999999440837775	17	38	double-strand break repair involved in meiotic recombination	BP	0.000130877950952891	BP double-strand break repair involved in meiotic recombination
GO:0022405	3.19650875915796e-06	0.999998963014227	35	83	hair cycle process	BP	0.000134498756435842	BP hair cycle process
GO:1903706	3.27615528509058e-06	0.999998419085236	116	391	regulation of hemopoiesis	BP	0.000137572101366667	BP regulation of hemopoiesis
GO:0042886	3.45853433904839e-06	0.999997558877874	413	1647	amide transport	BP	0.000144938336446076	BP amide transport
GO:0016874	3.57528633649646e-06	0.999998469081304	74	219	ligase activity	MF	0.000149530248627607	MF ligase activity
GO:0050808	3.63779144700387e-06	0.999998029338332	127	434	synapse organization	BP	0.000151839519555504	BP synapse organization
GO:0002683	3.74136853468589e-06	0.999998007874325	117	400	negative regulation of immune system process	BP	0.000155850447680875	BP negative regulation of immune system process
GO:1904396	4.0945359931542e-06	0.999998381083402	47	122	regulation of neuromuscular junction development	BP	0.000170221548234363	BP regulation of neuromuscular junction development
GO:0071214	4.45795281237177e-06	0.999997824376923	84	264	cellular response to abiotic stimulus	BP	0.000184960639792987	BP cellular response to abiotic stimulus
GO:0051168	4.68520374956702e-06	0.999997858545917	62	172	nuclear export	BP	0.000194002830409507	BP nuclear export
GO:0032269	4.7203159058043e-06	0.999997003672358	228	811	negative regulation of cellular protein metabolic process	BP	0.000195068927948595	BP negative regulation of cellular protein metabolic process
GO:0007610	4.82021412059335e-06	0.999996758104414	269	1043	behavior	BP	0.000198802811294492	BP behavior
GO:0005643	4.89559148181059e-06	0.999998593081067	31	61	nuclear pore	CC	0.000201512607476583	CC nuclear pore
GO:0099568	5.09261888242592e-06	0.999997181703205	136	473	cytoplasmic region	CC	0.000209209203319856	CC cytoplasmic region
GO:0009895	5.13512825222155e-06	0.999997469733534	87	263	negative regulation of catabolic process	BP	0.000210540258341083	BP negative regulation of catabolic process
GO:0051053	5.26651841898513e-06	0.999997591806506	60	177	negative regulation of DNA metabolic process	BP	0.000215348616509994	BP negative regulation of DNA metabolic process
GO:0007129	5.27308404167931e-06	0.999998837740677	20	46	synapsis	BP	0.000215348616509994	BP synapsis
GO:0010769	5.59551425544836e-06	0.999996731799481	140	491	regulation of cell morphogenesis involved in differentiation	BP	0.000228069219006807	BP regulation of cell morphogenesis involved in differentiation
GO:2000331	5.63051976873929e-06	0.999998760123948	21	43	regulation of terminal button organization	BP	0.000229047784654886	BP regulation of terminal button organization
GO:0006271	5.6416885371111e-06	0.999999120435732	16	28	DNA strand elongation involved in DNA replication	BP	0.000229054754095419	BP DNA strand elongation involved in DNA replication
GO:0044419	5.80471838734872e-06	0.999996464736656	171	631	interspecies interaction between organisms	BP	0.000235215320178403	BP interspecies interaction between organisms
GO:0031329	5.85330525142968e-06	0.999996360637315	196	690	regulation of cellular catabolic process	BP	0.000236723576265587	BP regulation of cellular catabolic process
GO:0003688	5.89667843812786e-06	0.99999897078064	17	32	DNA replication origin binding	MF	0.000238015539746758	MF DNA replication origin binding
GO:0008039	5.96152360383205e-06	0.99999813624464	31	75	synaptic target recognition	BP	0.000240167531181071	BP synaptic target recognition
GO:0034116	6.03943097745803e-06	0.999998732037581	20	40	positive regulation of heterotypic cell-cell adhesion	BP	0.000242633831803151	BP positive regulation of heterotypic cell-cell adhesion
GO:0005938	6.04604180458206e-06	0.999996776082435	113	383	cell cortex	CC	0.000242633831803151	CC cell cortex
GO:0022407	6.76983601559562e-06	0.999996263344057	107	376	regulation of cell-cell adhesion	BP	0.000271157970255434	BP regulation of cell-cell adhesion
GO:0071294	6.93650969325101e-06	0.999997716097997	31	90	cellular response to zinc ion	BP	0.000277300621671847	BP cellular response to zinc ion
GO:0032405	7.56585323225309e-06	0.999999590409203	9	12	MutLalpha complex binding	MF	0.00030188044276124	MF MutLalpha complex binding
GO:0043900	7.68532864181573e-06	0.999995503120512	138	474	regulation of multi-organism process	BP	0.000306061233177319	BP regulation of multi-organism process
GO:0051255	7.8791615826669e-06	0.999999274324331	12	17	spindle midzone assembly	BP	0.000313181636343103	BP spindle midzone assembly
GO:0043488	7.94579502709451e-06	0.999996494378226	55	149	regulation of mRNA stability	BP	0.000315228607284428	BP regulation of mRNA stability
GO:0044802	8.55128314967133e-06	0.999994500192584	194	700	NA	NA	0.000338573394752696	none
GO:0044708	8.56674568055841e-06	0.99999442586767	206	769	NA	NA	0.000338573394752696	none
GO:0051093	8.71098706146088e-06	0.999994035440461	254	961	negative regulation of developmental process	BP	0.000340017731622173	BP negative regulation of developmental process
GO:0090596	8.71307627847176e-06	0.999995956444778	67	210	sensory organ morphogenesis	BP	0.000340017731622173	BP sensory organ morphogenesis
GO:0007305	8.71756619388518e-06	0.999999821372421	7	8	vitelline membrane formation involved in chorion-containing eggshell formation	BP	0.000340017731622173	BP vitelline membrane formation involved in chorion-containing eggshell formation
GO:0030704	8.71756619388518e-06	0.999999821372421	7	8	vitelline membrane formation	BP	0.000340017731622173	BP vitelline membrane formation
GO:0032531	8.71756619388518e-06	0.999999821372421	7	8	regulation of follicle cell microvillus organization	BP	0.000340017731622173	BP regulation of follicle cell microvillus organization
GO:0032533	8.71756619388518e-06	0.999999821372421	7	8	regulation of follicle cell microvillus length	BP	0.000340017731622173	BP regulation of follicle cell microvillus length
GO:0035803	8.71756619388518e-06	0.999999821372421	7	8	egg coat formation	BP	0.000340017731622173	BP egg coat formation
GO:0051493	9.54755957526966e-06	0.999993943157549	180	620	regulation of cytoskeleton organization	BP	0.000371694524922835	BP regulation of cytoskeleton organization
GO:0019783	9.58070455588675e-06	0.999996119781564	47	115	ubiquitin-like protein-specific protease activity	MF	0.000372289019570913	MF ubiquitin-like protein-specific protease activity
GO:0043487	9.69871742893726e-06	0.999995612120939	57	156	regulation of RNA stability	BP	0.000376172973202803	BP regulation of RNA stability
GO:0045580	9.80955336846514e-06	0.999995744350072	49	156	regulation of T cell differentiation	BP	0.000379764642301844	BP regulation of T cell differentiation
GO:0007292	1.00441741356456e-05	0.999995386242642	58	165	female gamete generation	BP	0.000388126268826025	BP female gamete generation
GO:0043161	1.01287050418633e-05	0.999994404856559	108	333	proteasome-mediated ubiquitin-dependent protein catabolic process	BP	0.000390667904836906	BP proteasome-mediated ubiquitin-dependent protein catabolic process
GO:0051539	1.04930679529806e-05	0.999996716416815	30	70	4 iron, 4 sulfur cluster binding	MF	0.000403973418345064	MF 4 iron, 4 sulfur cluster binding
GO:0007275	1.07111956345596e-05	0.999992277584619	303	1227	multicellular organism development	BP	0.000411610300141342	BP multicellular organism development
GO:0051240	1.10161836962031e-05	0.999991735257388	394	1583	positive regulation of multicellular organismal process	BP	0.000422550780892299	BP positive regulation of multicellular organismal process
GO:0044770	1.12587418521075e-05	0.999994645867095	72	214	cell cycle phase transition	BP	0.000431060800175908	BP cell cycle phase transition
GO:0030695	1.17145957902704e-05	0.99999362280754	97	331	GTPase regulator activity	MF	0.000447691011228904	MF GTPase regulator activity
GO:0008380	1.17439532634562e-05	0.999993181968453	130	422	RNA splicing	BP	0.000447990949764224	BP RNA splicing
GO:0051248	1.24857903071271e-05	0.999991379128813	242	882	negative regulation of protein metabolic process	BP	0.000475418721237374	BP negative regulation of protein metabolic process
GO:0070925	1.25596682819627e-05	0.999992020445119	174	628	organelle assembly	BP	0.000477359071125399	BP organelle assembly
GO:0022604	1.28802296615406e-05	0.999991516029776	190	736	regulation of cell morphogenesis	BP	0.000488651044427263	BP regulation of cell morphogenesis
GO:0044089	1.29939875059017e-05	0.99999153333567	182	661	positive regulation of cellular component biogenesis	BP	0.000492070494132583	BP positive regulation of cellular component biogenesis
GO:0006606	1.32495209656414e-05	0.999995296479851	37	83	protein import into nucleus	BP	0.000499929388899237	BP protein import into nucleus
GO:1902593	1.32495209656414e-05	0.999995296479851	37	83	NA	NA	0.000499929388899237	none
GO:0097149	1.34761369213835e-05	0.999999447415687	8	10	centralspindlin complex	CC	0.000507560542131239	CC centralspindlin complex
GO:0016445	1.35090051275179e-05	0.999996648644092	22	47	somatic diversification of immunoglobulins	BP	0.000507880070028777	BP somatic diversification of immunoglobulins
GO:0046637	1.36148655580094e-05	0.999994787548206	37	116	regulation of alpha-beta T cell differentiation	BP	0.000510937693409405	BP regulation of alpha-beta T cell differentiation
GO:0000731	1.37169455715991e-05	0.999996065644399	26	59	DNA synthesis involved in DNA repair	BP	0.000513842702095801	BP DNA synthesis involved in DNA repair
GO:0032386	1.3807636474281e-05	0.999991517970025	146	507	regulation of intracellular transport	BP	0.000516311404822844	BP regulation of intracellular transport
GO:0048813	1.51472599030918e-05	0.999992618734359	64	187	dendrite morphogenesis	BP	0.000565389120540495	BP dendrite morphogenesis
GO:0005635	1.52662023083664e-05	0.999992706218821	72	206	nuclear envelope	CC	0.000568809412663069	CC nuclear envelope
GO:0031330	1.59835810791608e-05	0.999992031445652	68	196	negative regulation of cellular catabolic process	BP	0.0005944750477085	BP negative regulation of cellular catabolic process
GO:0034114	1.60973102510827e-05	0.999996275608611	20	42	regulation of heterotypic cell-cell adhesion	BP	0.000597637750284405	BP regulation of heterotypic cell-cell adhesion
GO:1990778	1.62448768567246e-05	0.999991396807839	83	251	protein localization to cell periphery	BP	0.000602043229843169	BP protein localization to cell periphery
GO:0050768	1.66118178325431e-05	0.999990856348475	100	320	negative regulation of neurogenesis	BP	0.000614548742124702	BP negative regulation of neurogenesis
GO:0051049	1.84810753886896e-05	0.999985806956213	417	1757	regulation of transport	BP	0.000682489074814943	BP regulation of transport
GO:0051256	1.95161488970606e-05	0.999998460925342	10	14	mitotic spindle midzone assembly	BP	0.000719437786244209	BP mitotic spindle midzone assembly
GO:0007626	1.96945370099574e-05	0.999988346456818	118	412	locomotory behavior	BP	0.000724731125165006	BP locomotory behavior
GO:0032529	1.98648809863774e-05	0.999998914492421	8	11	follicle cell microvillus organization	BP	0.000727921996801511	BP follicle cell microvillus organization
GO:0015833	1.98912917000897e-05	0.999984813677338	398	1607	peptide transport	BP	0.000727921996801511	BP peptide transport
GO:0099080	1.99559948230105e-05	0.999986998721443	172	650	supramolecular complex	CC	0.000727921996801511	CC supramolecular complex
GO:0099081	1.99559948230105e-05	0.999986998721443	172	650	supramolecular polymer	CC	0.000727921996801511	CC supramolecular polymer
GO:0099512	1.99559948230105e-05	0.999986998721443	172	650	supramolecular fiber	CC	0.000727921996801511	CC supramolecular fiber
GO:0046634	2.00775129523562e-05	0.999991919976896	39	125	regulation of alpha-beta T cell activation	BP	0.000731074195405026	BP regulation of alpha-beta T cell activation
GO:0000278	2.02934065875595e-05	0.9999895071418	75	228	mitotic cell cycle	BP	0.000737645850620751	BP mitotic cell cycle
GO:0044772	2.06716098135088e-05	0.999989681776147	68	201	mitotic cell cycle phase transition	BP	0.000750084127518749	BP mitotic cell cycle phase transition
GO:1901362	2.08938016926002e-05	0.999984556316386	313	1289	organic cyclic compound biosynthetic process	BP	0.000756828002875612	BP organic cyclic compound biosynthetic process
GO:0031123	2.12814813599967e-05	0.999991771788006	41	94	RNA 3'-end processing	BP	0.000769532454454879	BP RNA 3'-end processing
GO:1901626	2.14251212370681e-05	0.999997459496293	13	19	regulation of postsynaptic membrane organization	BP	0.000773383752384148	BP regulation of postsynaptic membrane organization
GO:0009411	2.17436728614571e-05	0.999990324952507	50	142	response to UV	BP	0.000783524599236036	BP response to UV
GO:0009628	2.23386626528177e-05	0.999983583930911	299	1214	response to abiotic stimulus	BP	0.000803574552215694	BP response to abiotic stimulus
GO:0030174	2.25669758762262e-05	0.999998765576376	10	12	regulation of DNA-dependent DNA replication initiation	BP	0.000810387885431101	BP regulation of DNA-dependent DNA replication initiation
GO:0051247	2.43500239405125e-05	0.999981609733032	358	1422	positive regulation of protein metabolic process	BP	0.000872912734308081	BP positive regulation of protein metabolic process
GO:0042592	2.59182653146085e-05	0.999980310401343	361	1488	homeostatic process	BP	0.000927535446688429	BP homeostatic process
GO:0007018	2.61799578279327e-05	0.999984397447996	109	417	microtubule-based movement	BP	0.00093529358771901	BP microtubule-based movement
GO:0035620	2.75572570546359e-05	0.999996641341115	13	19	NA	NA	0.000982812585503349	none
GO:0019438	2.77092645130195e-05	0.999979635294488	285	1174	aromatic compound biosynthetic process	BP	0.000986544549191742	BP aromatic compound biosynthetic process
GO:0007283	2.8318196758468e-05	0.999982857295958	119	412	spermatogenesis	BP	0.0010065040991218	BP spermatogenesis
GO:0004527	2.86008685569457e-05	0.99998759440723	46	130	exonuclease activity	MF	0.00101481923390812	MF exonuclease activity
GO:0050688	2.91511889453332e-05	0.999989877563069	32	76	regulation of defense response to virus	BP	0.00103210954300492	BP regulation of defense response to virus
GO:0051179	2.91872729417082e-05	0.999974870380871	1165	5254	localization	BP	0.00103210954300492	BP localization
GO:0006378	3.04047050242048e-05	0.999993560807138	20	33	mRNA polyadenylation	BP	0.0010715214826466	BP mRNA polyadenylation
GO:0043631	3.04047050242048e-05	0.999993560807138	20	33	RNA polyadenylation	BP	0.0010715214826466	BP RNA polyadenylation
GO:0010043	3.20144060671803e-05	0.999987387515194	36	112	response to zinc ion	BP	0.00112634467832303	BP response to zinc ion
GO:0060707	3.21684676880812e-05	0.999993102481415	16	39	trophoblast giant cell differentiation	BP	0.00112914027945737	BP trophoblast giant cell differentiation
GO:0000416	3.22022914344958e-05	0.999993972611255	14	33	positive regulation of histone H3-K36 methylation	BP	0.00112914027945737	BP positive regulation of histone H3-K36 methylation
GO:0008156	3.28287656467253e-05	0.999992527325877	18	39	negative regulation of DNA replication	BP	0.00114917232082352	BP negative regulation of DNA replication
GO:0044450	3.31175750962218e-05	0.999982418713198	76	245	NA	NA	0.00115733700353038	none
GO:0032270	3.38675172026697e-05	0.999974444741287	336	1337	positive regulation of cellular protein metabolic process	BP	0.00118156222495344	BP positive regulation of cellular protein metabolic process
GO:0042752	3.43409077640807e-05	0.999983059707256	59	188	regulation of circadian rhythm	BP	0.0011960742924921	BP regulation of circadian rhythm
GO:0001228	3.50243543257973e-05	0.999979682173008	96	353	DNA-binding transcription activator activity, RNA polymerase II-specific	MF	0.00121784182286762	MF DNA-binding transcription activator activity, RNA polymerase II-specific
GO:0009416	3.65090563434156e-05	0.999977686836891	114	429	response to light stimulus	BP	0.00126586984654464	BP response to light stimulus
GO:1903362	3.65271642871773e-05	0.999979728716081	89	276	regulation of cellular protein catabolic process	BP	0.00126586984654464	BP regulation of cellular protein catabolic process
GO:2001253	3.72038067720227e-05	0.99999293666913	14	33	regulation of histone H3-K36 trimethylation	BP	0.00128717755389981	BP regulation of histone H3-K36 trimethylation
GO:0000082	3.74330574594008e-05	0.999986258467563	34	83	G1/S transition of mitotic cell cycle	BP	0.00129296139430249	BP G1/S transition of mitotic cell cycle
GO:0035556	3.82645854786493e-05	0.999970925391546	341	1411	intracellular signal transduction	BP	0.00131750123303398	BP intracellular signal transduction
GO:0048058	3.8396545441311e-05	0.999994501793334	12	22	compound eye corneal lens development	BP	0.00131750123303398	BP compound eye corneal lens development
GO:0099190	3.8396545441311e-05	0.999994501793334	12	22	postsynaptic spectrin-associated cytoskeleton organization	BP	0.00131750123303398	BP postsynaptic spectrin-associated cytoskeleton organization
GO:0099559	3.8396545441311e-05	0.999994501793334	12	22	maintenance of alignment of postsynaptic density and presynaptic active zone	BP	0.00131750123303398	BP maintenance of alignment of postsynaptic density and presynaptic active zone
GO:0016601	3.89634782599211e-05	0.999994479385803	14	21	Rac protein signal transduction	BP	0.00133293659136223	BP Rac protein signal transduction
GO:0008094	3.89743798799499e-05	0.999986365375918	31	76	DNA-dependent ATPase activity	MF	0.00133293659136223	MF DNA-dependent ATPase activity
GO:0045616	3.93952986325735e-05	0.999992666593977	16	28	regulation of keratinocyte differentiation	BP	0.00134512340970367	BP regulation of keratinocyte differentiation
GO:0001942	4.37250271330415e-05	0.999989167350647	20	41	hair follicle development	BP	0.00149051532754008	BP hair follicle development
GO:1902396	4.41321131703688e-05	1	6	6	protein localization to bicellular tight junction	BP	0.00150193407371314	BP protein localization to bicellular tight junction
GO:0006297	4.53252898977203e-05	0.999991064937553	16	30	nucleotide-excision repair, DNA gap filling	BP	0.00154002469492613	BP nucleotide-excision repair, DNA gap filling
GO:0042555	4.55951945789585e-05	0.999994810544956	11	17	MCM complex	CC	0.00154667217050578	CC MCM complex
GO:0009888	4.61650790393449e-05	0.999966559793487	245	999	tissue development	BP	0.00156345734346582	BP tissue development
GO:0010569	4.67660237138193e-05	0.999986233818045	24	54	regulation of double-strand break repair via homologous recombination	BP	0.00158123821738868	BP regulation of double-strand break repair via homologous recombination
GO:0016605	4.8441944706598e-05	0.999980027653748	41	103	PML body	CC	0.00163483461513364	CC PML body
GO:0031062	4.85081521102644e-05	0.999983231182407	29	75	positive regulation of histone methylation	BP	0.00163483461513364	BP positive regulation of histone methylation
GO:0030111	4.8591195468176e-05	0.999970926850535	105	352	regulation of Wnt signaling pathway	BP	0.00163498775316829	BP regulation of Wnt signaling pathway
GO:0045619	4.90122014074697e-05	0.999976138531505	54	181	regulation of lymphocyte differentiation	BP	0.00164649375953997	BP regulation of lymphocyte differentiation
GO:0042791	4.97490569666751e-05	0.999998432878762	8	9	5S class rRNA transcription by RNA polymerase III	BP	0.00166855613285331	BP 5S class rRNA transcription by RNA polymerase III
GO:0010332	4.98691335817996e-05	0.999982844405333	29	73	response to gamma radiation	BP	0.00166989439588701	BP response to gamma radiation
GO:0000775	5.08107699271668e-05	0.999981469234613	32	81	chromosome, centromeric region	CC	0.00169869456828737	CC chromosome, centromeric region
GO:0044843	5.19995160794737e-05	0.999980491267637	34	84	cell cycle G1/S phase transition	BP	0.00173565051426807	BP cell cycle G1/S phase transition
GO:0071478	5.21547529175901e-05	0.999974663550467	55	168	cellular response to radiation	BP	0.00173804671002811	BP cellular response to radiation
GO:0050792	5.352200675795e-05	0.999972421412067	65	193	regulation of viral process	BP	0.00178076095328208	BP regulation of viral process
GO:0017137	5.5050819489118e-05	0.99997212242561	61	187	Rab GTPase binding	MF	0.00182870569109944	MF Rab GTPase binding
GO:0032434	5.62821830976603e-05	0.999974032965252	50	137	regulation of proteasomal ubiquitin-dependent protein catabolic process	BP	0.00186663265853196	BP regulation of proteasomal ubiquitin-dependent protein catabolic process
GO:0050953	5.64966210512288e-05	0.999968022751163	81	306	sensory perception of light stimulus	BP	0.0018707656967488	BP sensory perception of light stimulus
GO:0007416	5.66770248843744e-05	0.999970139482667	68	221	synapse assembly	BP	0.00187376043538373	BP synapse assembly
GO:0007601	5.7932490409706e-05	0.999967722737275	78	292	visual perception	BP	0.00191223123653464	BP visual perception
GO:0031967	6.11480845470341e-05	0.999967418013534	72	215	organelle envelope	CC	0.00201199416263132	CC organelle envelope
GO:0031975	6.11480845470341e-05	0.999967418013534	72	215	envelope	CC	0.00201199416263132	CC envelope
GO:0043053	6.13570734617243e-05	0.999994611658807	8	14	dauer entry	BP	0.00201251200954456	BP dauer entry
GO:1903355	6.13570734617243e-05	0.999994611658807	8	14	negative regulation of distal tip cell migration	BP	0.00201251200954456	BP negative regulation of distal tip cell migration
GO:0044782	6.23194455479571e-05	0.999963960258117	88	313	cilium organization	BP	0.00204086385514599	BP cilium organization
GO:0000723	6.31591508446098e-05	0.999970941954738	47	144	telomere maintenance	BP	0.00206511584582658	BP telomere maintenance
GO:1902106	6.4846883080927e-05	0.999972477855684	39	120	negative regulation of leukocyte differentiation	BP	0.00211697630220932	BP negative regulation of leukocyte differentiation
GO:0090263	6.60842434899968e-05	0.999967797512645	54	165	positive regulation of canonical Wnt signaling pathway	BP	0.00215399471582105	BP positive regulation of canonical Wnt signaling pathway
GO:0071702	6.70465185649035e-05	0.99994517980121	577	2484	organic substance transport	BP	0.00218194513854658	BP organic substance transport
GO:0005819	6.73347399038773e-05	0.999962325339697	82	260	spindle	CC	0.00218790633809354	CC spindle
GO:0065008	6.76930999419709e-05	0.999942473750349	874	3887	regulation of biological quality	BP	0.00219612443238531	BP regulation of biological quality
GO:0051321	6.9982667321266e-05	0.999971515280757	37	101	meiotic cell cycle	BP	0.00226687246495696	BP meiotic cell cycle
GO:0070919	7.03887680156627e-05	0.999995328233849	8	11	production of siRNA involved in chromatin silencing by small RNA	BP	0.00227648642892892	BP production of siRNA involved in chromatin silencing by small RNA
GO:0001941	7.06061927275761e-05	0.999977474368405	25	61	postsynaptic membrane organization	BP	0.00227997795679063	BP postsynaptic membrane organization
GO:0097198	7.23424459583043e-05	0.999985321876348	14	33	histone H3-K36 trimethylation	BP	0.00233242796349777	BP histone H3-K36 trimethylation
GO:0005856	7.33002735069112e-05	0.999946293164338	248	973	cytoskeleton	CC	0.00235965702720548	CC cytoskeleton
GO:0043933	7.38747431822552e-05	0.999942427558244	379	1543	protein-containing complex subunit organization	BP	0.00237448017129631	BP protein-containing complex subunit organization
GO:0030163	7.56194946005943e-05	0.999951300272941	131	458	protein catabolic process	BP	0.002426814843669	BP protein catabolic process
GO:0032404	7.6128727553245e-05	0.999990953451714	10	17	mismatch repair complex binding	MF	0.00243939867304459	MF mismatch repair complex binding
GO:0060828	7.69881066894631e-05	0.999955616410638	87	287	regulation of canonical Wnt signaling pathway	BP	0.00246314636886043	BP regulation of canonical Wnt signaling pathway
GO:0003714	7.7365675780557e-05	0.999959730744733	65	187	transcription corepressor activity	MF	0.00247142990054822	MF transcription corepressor activity
GO:0006269	7.98432301875e-05	0.999996226470015	7	9	DNA replication, synthesis of RNA primer	BP	0.00254386487225443	BP DNA replication, synthesis of RNA primer
GO:0046822	7.98774546982139e-05	0.999958284775332	65	199	regulation of nucleocytoplasmic transport	BP	0.00254386487225443	BP regulation of nucleocytoplasmic transport
GO:0003729	8.05514341785561e-05	0.999950279455459	109	384	mRNA binding	MF	0.00256141262758926	MF mRNA binding
GO:0098781	8.24968484930192e-05	0.99997203173364	28	64	ncRNA transcription	BP	0.00261927493965336	BP ncRNA transcription
GO:0070628	8.34625073762457e-05	0.999984814352511	15	25	proteasome binding	MF	0.0026447763674368	MF proteasome binding
GO:0061091	8.36809883877882e-05	0.999997865992783	6	7	regulation of phospholipid translocation	BP	0.0026447763674368	BP regulation of phospholipid translocation
GO:0061092	8.36809883877882e-05	0.999997865992783	6	7	positive regulation of phospholipid translocation	BP	0.0026447763674368	BP positive regulation of phospholipid translocation
GO:0051270	8.44516004709376e-05	0.999937707718161	254	1010	regulation of cellular component movement	BP	0.00266471551933678	BP regulation of cellular component movement
GO:0048592	8.45677433398124e-05	0.999956297072887	61	201	eye morphogenesis	BP	0.00266471551933678	BP eye morphogenesis
GO:0031047	8.48533899012319e-05	0.999961753244293	44	129	gene silencing by RNA	BP	0.00266967734873544	BP gene silencing by RNA
GO:0019900	8.5696960564247e-05	0.999939261179513	201	768	kinase binding	MF	0.00269215127395496	MF kinase binding
GO:0043903	8.65716822636098e-05	0.999953766453737	68	210	regulation of interspecies interactions between organisms	BP	0.00271283878277933	BP regulation of interspecies interactions between organisms
GO:0098772	8.66299557561409e-05	0.999933156442454	342	1405	molecular function regulator	MF	0.00271283878277933	MF molecular function regulator
GO:0060036	8.67462372446242e-05	1	5	5	notochord cell vacuolation	BP	0.00271283878277933	BP notochord cell vacuolation
GO:0060589	8.72542238407911e-05	0.999946535519852	104	375	nucleoside-triphosphatase regulator activity	MF	0.00272463414416191	MF nucleoside-triphosphatase regulator activity
GO:0045637	8.77346138527285e-05	0.999955997027763	58	165	regulation of myeloid cell differentiation	BP	0.00273553373850992	BP regulation of myeloid cell differentiation
GO:0070887	8.88151534209102e-05	0.999930625394049	377	1548	cellular response to chemical stimulus	BP	0.00276508522488896	BP cellular response to chemical stimulus
GO:1990841	8.97618453570452e-05	0.999960420455388	41	125	promoter-specific chromatin binding	MF	0.00279038763447244	MF promoter-specific chromatin binding
GO:0070646	9.0932463031516e-05	0.99995124058698	70	204	protein modification by small protein removal	BP	0.00282256533535084	BP protein modification by small protein removal
GO:1903707	9.29227933240058e-05	0.999954144330834	53	168	negative regulation of hemopoiesis	BP	0.00288005348117916	BP negative regulation of hemopoiesis
GO:0000414	9.4574636774808e-05	0.99997761895241	16	39	regulation of histone H3-K36 methylation	BP	0.00292689529679896	BP regulation of histone H3-K36 methylation
GO:0044463	9.52248371229557e-05	0.999926150531138	346	1488	NA	NA	0.00294264526349692	none
GO:0000793	9.63195280168717e-05	0.999964158876235	31	78	condensed chromosome	CC	0.00297102575886273	CC condensed chromosome
GO:0009303	9.64285295271368e-05	0.999977471649259	17	35	rRNA transcription	BP	0.00297102575886273	BP rRNA transcription
GO:0032392	9.72930929765887e-05	0.999964958633076	29	74	DNA geometric change	BP	0.00299323565807443	BP DNA geometric change
GO:0043901	9.77393858202246e-05	0.999956130567528	43	125	negative regulation of multi-organism process	BP	0.00300253086705551	BP negative regulation of multi-organism process
GO:0008285	9.83951936993955e-05	0.999932821783753	162	634	negative regulation of cell population proliferation	BP	0.00301822547035495	BP negative regulation of cell population proliferation
GO:0034644	0.000100017000407669	0.999961795270806	32	83	cellular response to UV	BP	0.00306346188895724	BP cellular response to UV
GO:0048814	0.000100465598173312	0.999952452256298	49	140	regulation of dendrite morphogenesis	BP	0.00307268352239903	BP regulation of dendrite morphogenesis
GO:0010721	0.000101005800426164	0.999937784418626	107	358	negative regulation of cell development	BP	0.00308455689958558	BP negative regulation of cell development
GO:0032886	0.000101422020312793	0.999942084572721	84	254	regulation of microtubule-based process	BP	0.00308455689958558	BP regulation of microtubule-based process
GO:0048513	0.000101425763301669	0.999918788206729	450	1914	animal organ development	BP	0.00308455689958558	BP animal organ development
GO:0007274	0.000101446201085852	0.999959144834247	34	98	neuromuscular synaptic transmission	BP	0.00308455689958558	BP neuromuscular synaptic transmission
GO:2000243	0.000101783636984042	0.99995215292238	47	143	positive regulation of reproductive process	BP	0.00309030552639012	BP positive regulation of reproductive process
GO:0010839	0.000102632832749855	0.999984690237904	12	20	negative regulation of keratinocyte proliferation	BP	0.00311155260627945	BP negative regulation of keratinocyte proliferation
GO:0048585	0.00010658943551915	0.999916693249153	370	1496	negative regulation of response to stimulus	BP	0.00322680924853612	BP negative regulation of response to stimulus
GO:0097659	0.000107615696736997	0.999933585566866	106	355	nucleic acid-templated transcription	BP	0.00325314910252275	BP nucleic acid-templated transcription
GO:0016458	0.000108872736230444	0.999941463273055	67	212	gene silencing	BP	0.00328414311699719	BP gene silencing
GO:0016446	0.000108956351730606	0.999984063201361	11	20	somatic hypermutation of immunoglobulin genes	BP	0.00328414311699719	BP somatic hypermutation of immunoglobulin genes
GO:0031508	0.000109146979994529	0.999979194054267	13	28	pericentric heterochromatin assembly	BP	0.00328513482561568	BP pericentric heterochromatin assembly
GO:0009648	0.000109886744926419	0.999965432335218	22	62	photoperiodism	BP	0.00329786905378596	BP photoperiodism
GO:0043153	0.000109886744926419	0.999965432335218	22	62	entrainment of circadian clock by photoperiod	BP	0.00329786905378596	BP entrainment of circadian clock by photoperiod
GO:0009059	0.000110302226962363	0.999915009933539	325	1364	macromolecule biosynthetic process	BP	0.00330557522758576	BP macromolecule biosynthetic process
GO:0045004	0.000110586497756111	0.999992117306454	8	11	DNA replication proofreading	BP	0.00330933272308086	BP DNA replication proofreading
GO:0070507	0.000111321054363144	0.999938441704457	75	222	regulation of microtubule cytoskeleton organization	BP	0.00332653503626335	BP regulation of microtubule cytoskeleton organization
GO:0060249	0.000112266584128985	0.999930103817314	107	383	anatomical structure homeostasis	BP	0.00334696588127184	BP anatomical structure homeostasis
GO:0051880	0.000112564992749597	0.999986685819546	10	16	G-quadruplex DNA binding	MF	0.00334696588127184	MF G-quadruplex DNA binding
GO:1905435	0.000112647545744746	0.999977315354614	13	32	regulation of histone H3-K4 trimethylation	BP	0.00334696588127184	BP regulation of histone H3-K4 trimethylation
GO:1905437	0.000112647545744746	0.999977315354614	13	32	positive regulation of histone H3-K4 trimethylation	BP	0.00334696588127184	BP positive regulation of histone H3-K4 trimethylation
GO:0090200	0.000112828239938781	0.999990264399933	10	13	positive regulation of release of cytochrome c from mitochondria	BP	0.00334755923282755	BP positive regulation of release of cytochrome c from mitochondria
GO:0048854	0.000114826444310448	0.999975754816467	16	29	brain morphogenesis	BP	0.00340199883655479	BP brain morphogenesis
GO:0007279	0.000116652950533081	0.999988326448415	10	14	pole cell formation	BP	0.00345120405355542	BP pole cell formation
GO:0002832	0.000117696241682497	0.999957838906145	28	72	negative regulation of response to biotic stimulus	BP	0.00347401484440906	BP negative regulation of response to biotic stimulus
GO:0032465	0.000117757560982946	0.999953281464779	34	87	regulation of cytokinesis	BP	0.00347401484440906	BP regulation of cytokinesis
GO:0060271	0.000118790980894949	0.999930957497321	82	294	cilium assembly	BP	0.00349954533250352	BP cilium assembly
GO:0070491	0.000119017595183365	0.99995061428555	37	96	repressing transcription factor binding	MF	0.00350126902892533	MF repressing transcription factor binding
GO:0040035	0.000120154670791917	0.999986168145366	9	16	hermaphrodite genitalia development	BP	0.00352907575571034	BP hermaphrodite genitalia development
GO:1990391	0.00012030169898955	0.999958476810284	26	68	DNA repair complex	CC	0.00352907575571034	CC DNA repair complex
GO:0031122	0.000121566774682989	0.999946945324593	39	116	cytoplasmic microtubule organization	BP	0.00356117128424373	BP cytoplasmic microtubule organization
GO:0002244	0.000121768847238974	0.999949635526619	35	102	hematopoietic progenitor cell differentiation	BP	0.0035620808290637	BP hematopoietic progenitor cell differentiation
GO:0032508	0.000122315451419361	0.999957187910892	27	68	DNA duplex unwinding	BP	0.00357305220499643	BP DNA duplex unwinding
GO:0008022	0.000122878687242689	0.999933389643341	68	213	protein C-terminus binding	MF	0.00358447800825031	MF protein C-terminus binding
GO:0006406	0.000124636165065762	0.999950645288186	34	85	mRNA export from nucleus	BP	0.0036306602041814	BP mRNA export from nucleus
GO:0072675	0.000125647952815946	0.999985976984363	10	15	osteoclast fusion	BP	0.00365502173359012	BP osteoclast fusion
GO:0043244	0.000126010526621052	0.999943304856066	44	114	regulation of protein-containing complex disassembly	BP	0.00366045641347738	BP regulation of protein-containing complex disassembly
GO:0007052	0.000126186330132955	0.999950274912491	34	83	mitotic spindle organization	BP	0.00366045805572309	BP mitotic spindle organization
GO:0051988	0.00012707218555073	0.999981757846943	11	19	regulation of attachment of spindle microtubules to kinetochore	BP	0.00368102848491044	BP regulation of attachment of spindle microtubules to kinetochore
GO:0097090	0.000127494986576515	0.999955088276632	27	69	presynaptic membrane organization	BP	0.00368814663946619	BP presynaptic membrane organization
GO:0004843	0.000128182059729654	0.999944159502288	41	105	thiol-dependent ubiquitin-specific protease activity	MF	0.00369775060948647	MF thiol-dependent ubiquitin-specific protease activity
GO:0036459	0.000128182059729654	0.999944159502288	41	105	thiol-dependent ubiquitinyl hydrolase activity	MF	0.00369775060948647	MF thiol-dependent ubiquitinyl hydrolase activity
GO:0043489	0.000128381900671837	0.999959086216338	24	55	RNA stabilization	BP	0.00369839312198205	BP RNA stabilization
GO:0022404	0.000130612074179926	0.999945597470598	36	99	molting cycle process	BP	0.00374757286860735	BP molting cycle process
GO:0032200	0.000130625700438973	0.999937615914622	47	147	telomere organization	BP	0.00374757286860735	BP telomere organization
GO:0031124	0.000130628860313469	0.999957368052933	26	55	mRNA 3'-end processing	BP	0.00374757286860735	BP mRNA 3'-end processing
GO:0032784	0.000131668813352745	0.999951478346638	30	72	regulation of DNA-templated transcription, elongation	BP	0.00377221189066159	BP regulation of DNA-templated transcription, elongation
GO:0004817	0.000132264336071663	1	5	5	cysteine-tRNA ligase activity	MF	0.0037788773548705	MF cysteine-tRNA ligase activity
GO:0006423	0.000132264336071663	1	5	5	cysteinyl-tRNA aminoacylation	BP	0.0037788773548705	BP cysteinyl-tRNA aminoacylation
GO:0046530	0.000134101313723044	0.999935591675356	47	152	photoreceptor cell differentiation	BP	0.00382611255099118	BP photoreceptor cell differentiation
GO:0065004	0.000137977559007517	0.999930387502688	54	168	protein-DNA complex assembly	BP	0.00393001962317882	BP protein-DNA complex assembly
GO:0034110	0.000138120528335265	0.999953392520251	25	63	regulation of homotypic cell-cell adhesion	BP	0.00393001962317882	BP regulation of homotypic cell-cell adhesion
GO:0003712	0.000139261433090263	0.999907868801046	138	463	transcription coregulator activity	MF	0.00395707657353888	MF transcription coregulator activity
GO:0016973	0.000140059445720093	0.999984134984275	10	15	poly(A)+ mRNA export from nucleus	BP	0.00397432988482029	BP poly(A)+ mRNA export from nucleus
GO:0045629	0.000140599576148768	0.999957910625542	20	55	negative regulation of T-helper 2 cell differentiation	BP	0.00398422853336944	BP negative regulation of T-helper 2 cell differentiation
GO:0061157	0.000141139364806674	0.999965231743057	18	35	mRNA destabilization	BP	0.00399409061167583	BP mRNA destabilization
GO:0035064	0.000143856072361517	0.999945628825304	31	75	methylated histone binding	MF	0.00406544677767392	MF methylated histone binding
GO:0050804	0.000145149531824168	0.999901014070709	153	577	modulation of chemical synaptic transmission	BP	0.0040964423425932	BP modulation of chemical synaptic transmission
GO:0006351	0.000148231291396751	0.999907804398508	105	354	transcription, DNA-templated	BP	0.00417775553073278	BP transcription, DNA-templated
GO:0004197	0.000149297826897831	0.999936159607009	38	101	cysteine-type endopeptidase activity	MF	0.00420212856571355	MF cysteine-type endopeptidase activity
GO:0000989	0.000150853230702583	0.999899960177551	138	465	NA	NA	0.00424017690833118	none
GO:0031302	0.000152547799941705	1	5	5	intrinsic component of endosome membrane	CC	0.00427626591815052	CC intrinsic component of endosome membrane
GO:0099157	0.000152547799941705	1	5	5	trans-synaptic signalling via exosome	BP	0.00427626591815052	BP trans-synaptic signalling via exosome
GO:0039532	0.00015501531165086	0.999994107217218	8	9	negative regulation of viral-induced cytoplasmic pattern recognition receptor signaling pathway	BP	0.00433959531057005	BP negative regulation of viral-induced cytoplasmic pattern recognition receptor signaling pathway
GO:0098742	0.00015593747949604	0.999902199749763	102	408	cell-cell adhesion via plasma-membrane adhesion molecules	BP	0.00435955144019266	BP cell-cell adhesion via plasma-membrane adhesion molecules
GO:0030031	0.000157089394195219	0.999900101568608	111	414	cell projection assembly	BP	0.00438586850173997	BP cell projection assembly
GO:0030177	0.000157342355647809	0.999915441675066	63	205	positive regulation of Wnt signaling pathway	BP	0.00438705031249338	BP positive regulation of Wnt signaling pathway
GO:0005849	0.00015767501938821	0.999967275749434	16	27	mRNA cleavage factor complex	CC	0.00439044826713587	CC mRNA cleavage factor complex
GO:2000114	0.000157910816168336	0.999960699959874	18	35	regulation of establishment of cell polarity	BP	0.00439114349686797	BP regulation of establishment of cell polarity
GO:0030427	0.000158958217454499	0.999906060928491	84	302	site of polarized growth	CC	0.00441437567085642	CC site of polarized growth
GO:0008047	0.00016238521954003	0.999891835331815	135	505	enzyme activator activity	MF	0.004503541081997	MF enzyme activator activity
GO:0044217	0.000163525013895225	0.999904647797159	80	279	other organism part	CC	0.0045240552460418	CC other organism part
GO:0101005	0.000163592397950346	0.999926837345048	42	109	ubiquitinyl hydrolase activity	MF	0.0045240552460418	MF ubiquitinyl hydrolase activity
GO:1905269	0.000163776534257515	0.999921379392056	47	141	positive regulation of chromatin organization	BP	0.0045240552460418	BP positive regulation of chromatin organization
GO:0004529	0.00016446654465608	0.99996053069724	16	35	exodeoxyribonuclease activity	MF	0.00453109681494291	MF exodeoxyribonuclease activity
GO:0016895	0.00016446654465608	0.99996053069724	16	35	exodeoxyribonuclease activity, producing 5'-phosphomonoesters	MF	0.00453109681494291	MF exodeoxyribonuclease activity, producing 5'-phosphomonoesters
GO:0040017	0.000166315286259395	0.999883650007963	172	655	positive regulation of locomotion	BP	0.00457597725523206	BP positive regulation of locomotion
GO:0031048	0.000167757402478326	0.999970025533193	12	24	heterochromatin assembly by small RNA	BP	0.00460584286492178	BP heterochromatin assembly by small RNA
GO:0006354	0.000167885292481875	0.999940282953228	28	64	DNA-templated transcription, elongation	BP	0.00460584286492178	BP DNA-templated transcription, elongation
GO:0000228	0.000168222826456903	0.999933650368502	32	83	nuclear chromosome	CC	0.00460584286492178	CC nuclear chromosome
GO:0005487	0.000168308646215643	0.999953377747947	20	41	NA	NA	0.00460584286492178	none
GO:0042221	0.0001688134978467	0.999860405632531	569	2469	response to chemical	BP	0.00460584286492178	BP response to chemical
GO:0010844	0.000168948720414838	0.999966478981496	12	31	recombination hotspot binding	MF	0.00460584286492178	MF recombination hotspot binding
GO:2001255	0.000168948720414838	0.999966478981496	12	31	positive regulation of histone H3-K36 trimethylation	BP	0.00460584286492178	BP positive regulation of histone H3-K36 trimethylation
GO:0030119	0.000170005774306791	0.999953368524444	20	40	AP-type membrane coat adaptor complex	CC	0.00462803875478388	CC AP-type membrane coat adaptor complex
GO:0030426	0.000170207302005207	0.999901059173108	79	277	growth cone	CC	0.00462803875478388	CC growth cone
GO:0008297	0.00017270323077131	0.999971647646386	11	22	single-stranded DNA exodeoxyribonuclease activity	MF	0.00468978212582119	MF single-stranded DNA exodeoxyribonuclease activity
GO:0036002	0.000175637146009463	0.999956509695307	18	34	pre-mRNA binding	MF	0.00476324280870454	MF pre-mRNA binding
GO:0032446	0.000176504839545	0.999874741497314	187	680	protein modification by small protein conjugation	BP	0.00478054980239695	BP protein modification by small protein conjugation
GO:0009304	0.000180419628561801	0.999988859088351	8	10	tRNA transcription	BP	0.00487390405147236	BP tRNA transcription
GO:0042797	0.000180419628561801	0.999988859088351	8	10	tRNA transcription by RNA polymerase III	BP	0.00487390405147236	BP tRNA transcription by RNA polymerase III
GO:1990654	0.000180711359954405	0.999960632072737	13	35	sebum secreting cell proliferation	BP	0.00487546140560927	BP sebum secreting cell proliferation
GO:2001021	0.000182777751049458	0.999934474622727	27	67	negative regulation of response to DNA damage stimulus	BP	0.00492483182258489	BP negative regulation of response to DNA damage stimulus
GO:0009967	0.00018500305455386	0.99985643364538	323	1323	positive regulation of signal transduction	BP	0.00497835093055272	BP positive regulation of signal transduction
GO:0010212	0.000188848567480459	0.999903590515137	54	165	response to ionizing radiation	BP	0.00507527479159096	BP response to ionizing radiation
GO:0009896	0.000193219900299721	0.999872407800474	130	448	positive regulation of catabolic process	BP	0.00518606196319922	BP positive regulation of catabolic process
GO:0055115	0.000193898722167932	0.999978574408487	8	15	entry into diapause	BP	0.00519758376488248	BP entry into diapause
GO:0030182	0.000194703734790837	0.999875089854613	111	414	neuron differentiation	BP	0.00521245422650841	BP neuron differentiation
GO:0000784	0.000195702425763927	0.999923761689347	30	82	nuclear chromosome, telomeric region	CC	0.00523246485726711	CC nuclear chromosome, telomeric region
GO:1902582	0.000196438773669607	0.999862361840209	169	644	NA	NA	0.00524541894614177	none
GO:0000988	0.000198496782016637	0.999867144483936	139	472	NA	NA	0.00529358639672537	none
GO:0061136	0.000202641207763642	0.999892377637142	60	183	regulation of proteasomal protein catabolic process	BP	0.00539720086355643	BP regulation of proteasomal protein catabolic process
GO:0010647	0.000204074787166375	0.999838513191832	371	1536	positive regulation of cell communication	BP	0.00542191326367916	BP positive regulation of cell communication
GO:0043371	0.000204422042251675	0.999932555847999	22	62	negative regulation of CD4-positive, alpha-beta T cell differentiation	BP	0.00542191326367916	BP negative regulation of CD4-positive, alpha-beta T cell differentiation
GO:2000515	0.000204422042251675	0.999932555847999	22	62	negative regulation of CD4-positive, alpha-beta T cell activation	BP	0.00542191326367916	BP negative regulation of CD4-positive, alpha-beta T cell activation
GO:1901564	0.000204610323854994	0.999819532391979	1261	5922	organonitrogen compound metabolic process	BP	0.00542191326367916	BP organonitrogen compound metabolic process
GO:0035093	0.000206348526113395	0.999982058111824	9	12	spermatogenesis, exchange of chromosomal proteins	BP	0.00546102554242667	BP spermatogenesis, exchange of chromosomal proteins
GO:0008582	0.000206669404291096	0.999909185826619	38	106	regulation of synaptic growth at neuromuscular junction	BP	0.00546257658956211	BP regulation of synaptic growth at neuromuscular junction
GO:0009048	0.000208347044051099	0.99997126535616	11	17	dosage compensation by inactivation of X chromosome	BP	0.00549993945943764	BP dosage compensation by inactivation of X chromosome
GO:0006482	0.000210085086915242	0.99995289848926	16	29	protein demethylation	BP	0.00553179796494395	BP protein demethylation
GO:0008214	0.000210085086915242	0.99995289848926	16	29	protein dealkylation	BP	0.00553179796494395	BP protein dealkylation
GO:0034648	0.000211213383444551	1	6	6	histone demethylase activity (H3-dimethyl-K4 specific)	MF	0.00555448529088776	MF histone demethylase activity (H3-dimethyl-K4 specific)
GO:0016050	0.000212333965976956	0.999873063783026	87	281	vesicle organization	BP	0.00557691279113247	BP vesicle organization
GO:0061659	0.000215441491546202	0.999869687700553	90	295	ubiquitin-like protein ligase activity	MF	0.00565140476816663	MF ubiquitin-like protein ligase activity
GO:0004591	0.000216363811399276	0.999987797394814	7	9	oxoglutarate dehydrogenase (succinyl-transferring) activity	MF	0.00566163362409667	MF oxoglutarate dehydrogenase (succinyl-transferring) activity
GO:0009649	0.000216375089532406	0.999925611187157	23	68	entrainment of circadian clock	BP	0.00566163362409667	BP entrainment of circadian clock
GO:1903354	0.000217640067333991	0.999975511771581	8	15	regulation of distal tip cell migration	BP	0.00568758760656508	BP regulation of distal tip cell migration
GO:0046636	0.000220960518369716	0.999924601548397	23	65	negative regulation of alpha-beta T cell activation	BP	0.00576134471445924	BP negative regulation of alpha-beta T cell activation
GO:0045628	0.000221015672501101	0.999931049626021	20	56	regulation of T-helper 2 cell differentiation	BP	0.00576134471445924	BP regulation of T-helper 2 cell differentiation
GO:0007304	0.000221467483391361	0.99996459080429	11	20	chorion-containing eggshell formation	BP	0.00576505005991521	BP chorion-containing eggshell formation
GO:0002064	0.000221711402822743	0.999870383031083	77	276	epithelial cell development	BP	0.00576505005991521	BP epithelial cell development
GO:0060706	0.000225894205439159	0.999940289983209	16	43	cell differentiation involved in embryonic placenta development	BP	0.00586648941507082	BP cell differentiation involved in embryonic placenta development
GO:2000241	0.000226521153376349	0.999870552824181	73	239	regulation of reproductive process	BP	0.00587544530824732	BP regulation of reproductive process
GO:0016579	0.000227616796983478	0.999876489010252	64	188	protein deubiquitination	BP	0.00588960454207132	BP protein deubiquitination
GO:0019901	0.000227632593449559	0.999839053331527	174	669	protein kinase binding	MF	0.00588960454207132	MF protein kinase binding
GO:0002829	0.000228087066017401	0.999928657487026	20	56	negative regulation of type 2 immune response	BP	0.00589404145286653	BP negative regulation of type 2 immune response
GO:0016055	0.000228521983024263	0.99985681974875	101	349	Wnt signaling pathway	BP	0.00589796265480712	BP Wnt signaling pathway
GO:0000076	0.000229949935685402	0.99995090531942	14	28	DNA replication checkpoint	BP	0.00592747185699944	BP DNA replication checkpoint
GO:0032878	0.000232109639844658	0.999936913606246	19	38	regulation of establishment or maintenance of cell polarity	BP	0.0059757473160501	BP regulation of establishment or maintenance of cell polarity
GO:0033082	0.000232642574006598	0.999943316747171	14	41	regulation of extrathymic T cell differentiation	BP	0.0059820734955672	BP regulation of extrathymic T cell differentiation
GO:1902531	0.000233168337436787	0.999814704736522	379	1557	regulation of intracellular signal transduction	BP	0.00598819991631739	BP regulation of intracellular signal transduction
GO:0016567	0.000234586833486667	0.999835249827898	170	615	protein ubiquitination	BP	0.00601326131186268	BP protein ubiquitination
GO:0071241	0.000234721598163259	0.99986373102865	74	272	cellular response to inorganic substance	BP	0.00601326131186268	BP cellular response to inorganic substance
GO:0008045	0.000236226895167501	0.999873672046412	59	189	motor neuron axon guidance	BP	0.00604439038396648	BP motor neuron axon guidance
GO:0080182	0.000238429626727046	0.999931102882262	18	48	histone H3-K4 trimethylation	BP	0.0060932665833999	BP histone H3-K4 trimethylation
GO:0050779	0.000240752369707416	0.999936869566463	18	36	RNA destabilization	BP	0.00614508622091429	BP RNA destabilization
GO:0045638	0.000245070140156264	0.999906486231217	29	73	negative regulation of myeloid cell differentiation	BP	0.00624763877499958	BP negative regulation of myeloid cell differentiation
GO:0061640	0.000257465534078502	0.999871255049629	50	145	cytoskeleton-dependent cytokinesis	BP	0.00655561386771033	BP cytoskeleton-dependent cytokinesis
GO:0034504	0.000258908966874743	0.999867779695731	52	158	protein localization to nucleus	BP	0.0065819050323714	BP protein localization to nucleus
GO:0023056	0.000259336847913819	0.999794045877247	370	1540	positive regulation of signaling	BP	0.0065819050323714	BP positive regulation of signaling
GO:0017048	0.000259446131725414	0.999878707061361	42	122	Rho GTPase binding	MF	0.0065819050323714	MF Rho GTPase binding
GO:0034243	0.000259912429050827	0.999913134436105	24	54	regulation of transcription elongation from RNA polymerase II promoter	BP	0.00658571298329759	BP regulation of transcription elongation from RNA polymerase II promoter
GO:0010608	0.000263987645386457	0.999816395902484	158	578	posttranscriptional regulation of gene expression	BP	0.00668084408032702	BP posttranscriptional regulation of gene expression
GO:0008622	0.000265385672787412	0.999965741835853	9	16	epsilon DNA polymerase complex	CC	0.00670807377768958	CC epsilon DNA polymerase complex
GO:0042127	0.000269563337955409	0.999789338398785	322	1340	regulation of cell population proliferation	BP	0.00679906143600058	BP regulation of cell population proliferation
GO:0007040	0.00026996465371483	0.999889598616698	31	90	lysosome organization	BP	0.00679906143600058	BP lysosome organization
GO:0080171	0.00026996465371483	0.999889598616698	31	90	lytic vacuole organization	BP	0.00679906143600058	BP lytic vacuole organization
GO:0009886	0.00027130231679027	0.999829776203358	99	342	post-embryonic animal morphogenesis	BP	0.00682449837452626	BP post-embryonic animal morphogenesis
GO:1902897	0.00027992584011145	0.999989441095094	7	8	regulation of postsynaptic density protein 95 clustering	BP	0.00702445228655577	BP regulation of postsynaptic density protein 95 clustering
GO:1905874	0.00027992584011145	0.999989441095094	7	8	regulation of postsynaptic density organization	BP	0.00702445228655577	BP regulation of postsynaptic density organization
GO:0046639	0.000283643228929803	0.999903662908852	22	63	negative regulation of alpha-beta T cell differentiation	BP	0.00710917108561965	BP negative regulation of alpha-beta T cell differentiation
GO:0031331	0.000287147270885223	0.999815613794302	109	371	positive regulation of cellular catabolic process	BP	0.00718834538220844	BP positive regulation of cellular catabolic process
GO:0048255	0.000287642708204166	0.999910335726474	21	48	mRNA stabilization	BP	0.00719210363322493	BP mRNA stabilization
GO:0007423	0.000288267094105759	0.999816364645111	104	371	sensory organ development	BP	0.00719907318469395	BP sensory organ development
GO:0061630	0.000298700288052375	0.999819070757064	87	285	ubiquitin protein ligase activity	MF	0.00745069413120342	MF ubiquitin protein ligase activity
GO:0060090	0.000301054731462925	0.999825512781791	74	239	molecular adaptor activity	MF	0.00750044012788255	MF molecular adaptor activity
GO:0042623	0.000304782617934646	0.999808133720885	96	364	NA	NA	0.00757106950099141	none
GO:0043502	0.000305148474490779	0.999872509672572	32	92	regulation of muscle adaptation	BP	0.00757106950099141	BP regulation of muscle adaptation
GO:0008234	0.000305203340342249	0.999836121716592	59	178	cysteine-type peptidase activity	MF	0.00757106950099141	MF cysteine-type peptidase activity
GO:0002698	0.000305343690264681	0.999854489484253	42	131	negative regulation of immune effector process	BP	0.00757106950099141	BP negative regulation of immune effector process
GO:0006337	0.000313680694185667	0.999960244502665	10	15	nucleosome disassembly	BP	0.00775931294358559	BP nucleosome disassembly
GO:0032986	0.000313680694185667	0.999960244502665	10	15	protein-DNA complex disassembly	BP	0.00775931294358559	BP protein-DNA complex disassembly
GO:0071479	0.000320932444178459	0.999881245607929	26	68	cellular response to ionizing radiation	BP	0.00792927751761441	BP cellular response to ionizing radiation
GO:0000910	0.000323883004356628	0.999835739074487	50	148	cytokinesis	BP	0.00799269575206143	BP cytokinesis
GO:0031401	0.000325737540833921	0.999753883073243	246	991	positive regulation of protein modification process	BP	0.00802894852128865	BP positive regulation of protein modification process
GO:0005658	0.000326386502833358	0.999975412475769	7	10	alpha DNA polymerase:primase complex	CC	0.00803543508393993	CC alpha DNA polymerase:primase complex
GO:0007399	0.000328057692530278	0.999796065117136	93	320	nervous system development	BP	0.00806704323497122	BP nervous system development
GO:0001754	0.000331057767654835	0.999840180760022	42	140	eye photoreceptor cell differentiation	BP	0.00813121601971097	BP eye photoreceptor cell differentiation
GO:0046624	0.000331974297401179	0.999927596830517	14	27	sphingolipid transporter activity	MF	0.00814412328182774	MF sphingolipid transporter activity
GO:0006886	0.000340956257920288	0.99974305406535	241	957	intracellular protein transport	BP	0.00835287830779738	BP intracellular protein transport
GO:0000776	0.000341285742266928	0.999836258092364	44	122	kinetochore	CC	0.00835287830779738	CC kinetochore
GO:1903312	0.000350805949464658	0.999878675670546	24	56	negative regulation of mRNA metabolic process	BP	0.00857580553456561	BP negative regulation of mRNA metabolic process
GO:0016796	0.000353611357931303	0.999848958202721	33	94	exonuclease activity, active with either ribo- or deoxyribonucleic acids and producing 5'-phosphomonoesters	MF	0.00863425247713151	MF exonuclease activity, active with either ribo- or deoxyribonucleic acids and producing 5'-phosphomonoesters
GO:0008536	0.00036114939062624	0.999871446441009	25	59	Ran GTPase binding	MF	0.00880680342332237	MF Ran GTPase binding
GO:0051728	0.000362369432196431	0.99996832429817	7	11	cell cycle switching, mitotic to meiotic cell cycle	BP	0.00880680342332237	BP cell cycle switching, mitotic to meiotic cell cycle
GO:0051729	0.000362369432196431	0.99996832429817	7	11	germline cell cycle switching, mitotic to meiotic cell cycle	BP	0.00880680342332237	BP germline cell cycle switching, mitotic to meiotic cell cycle
GO:0060184	0.000362369432196431	0.99996832429817	7	11	cell cycle switching	BP	0.00880680342332237	BP cell cycle switching
GO:0022611	0.00037033952727906	0.999945774937447	9	18	dormancy process	BP	0.00899001360625671	BP dormancy process
GO:0031058	0.000374967271794293	0.999821814438236	41	124	positive regulation of histone modification	BP	0.00909175592192261	BP positive regulation of histone modification
GO:0050918	0.000376278548318324	0.999859614986252	26	67	positive chemotaxis	BP	0.00911294140043494	BP positive chemotaxis
GO:2001138	0.000377225704790079	0.999966787633956	7	11	regulation of phospholipid transport	BP	0.00911468327072826	BP regulation of phospholipid transport
GO:2001140	0.000377225704790079	0.999966787633956	7	11	positive regulation of phospholipid transport	BP	0.00911468327072826	BP positive regulation of phospholipid transport
GO:0032814	0.000379048143965037	0.999883655414974	18	52	regulation of natural killer cell activation	BP	0.00914810514774483	BP regulation of natural killer cell activation
GO:0060999	0.00038128307562136	0.999852471123157	28	71	positive regulation of dendritic spine development	BP	0.00919139340166862	BP positive regulation of dendritic spine development
GO:0050847	0.000382016855812217	0.999963466047763	9	12	progesterone receptor signaling pathway	BP	0.00919843592237786	BP progesterone receptor signaling pathway
GO:0006508	0.000383273488352347	0.999703378894677	290	1120	proteolysis	BP	0.00921803720023404	BP proteolysis
GO:0030234	0.000388099110494278	0.999705530031665	247	999	enzyme regulator activity	MF	0.0093102132649127	MF enzyme regulator activity
GO:0003684	0.000388555556662453	0.999847637045804	28	75	damaged DNA binding	MF	0.0093102132649127	MF damaged DNA binding
GO:0000972	0.000388815484229739	0.999965969345111	8	11	transcription-dependent tethering of RNA polymerase II gene DNA at nuclear periphery	BP	0.0093102132649127	BP transcription-dependent tethering of RNA polymerase II gene DNA at nuclear periphery
GO:0019787	0.000388894062822837	0.999739678509635	125	436	ubiquitin-like protein transferase activity	MF	0.0093102132649127	MF ubiquitin-like protein transferase activity
GO:2000514	0.000391293373715842	0.999852896822384	25	73	regulation of CD4-positive, alpha-beta T cell activation	BP	0.00935689826378135	BP regulation of CD4-positive, alpha-beta T cell activation
GO:0002437	0.000394206677779351	0.999862125844102	22	64	inflammatory response to antigenic stimulus	BP	0.00941575307888568	BP inflammatory response to antigenic stimulus
GO:0045176	0.000395884383666472	0.999890814975363	17	38	apical protein localization	BP	0.00944499420733708	BP apical protein localization
GO:0006268	0.000401616400610266	0.99991053780634	14	27	DNA unwinding involved in DNA replication	BP	0.00957078534543549	BP DNA unwinding involved in DNA replication
GO:0004190	0.000407480032339077	0.999809679269856	36	141	aspartic-type endopeptidase activity	MF	0.00969942184406663	MF aspartic-type endopeptidase activity
GO:0014733	0.000410471302220565	0.999878542391713	17	48	regulation of skeletal muscle adaptation	BP	0.00975947064229444	BP regulation of skeletal muscle adaptation
GO:0003727	0.000421713788477599	0.999804757237434	39	109	single-stranded RNA binding	MF	0.010015341831712	MF single-stranded RNA binding
GO:0045581	0.000435823832465418	0.999841882511666	23	68	negative regulation of T cell differentiation	BP	0.0103386546498744	BP negative regulation of T cell differentiation
GO:0030098	0.000437382525092553	0.999789624998326	42	122	lymphocyte differentiation	BP	0.010363826203217	BP lymphocyte differentiation
GO:0110039	0.000438046967502507	0.999942635260945	8	16	positive regulation of nematode male tail tip morphogenesis	BP	0.0103677752717525	BP positive regulation of nematode male tail tip morphogenesis
GO:0042025	0.000439690166674692	0.999752385023665	63	211	host cell nucleus	CC	0.0103948544738938	CC host cell nucleus
GO:0046824	0.000442956979126598	0.9998088117388	33	92	positive regulation of nucleocytoplasmic transport	BP	0.0104602131079918	BP positive regulation of nucleocytoplasmic transport
GO:0002828	0.000444353887020254	0.999847374225271	21	61	regulation of type 2 immune response	BP	0.0104813168276986	BP regulation of type 2 immune response
GO:0043370	0.000445772159506134	0.999834527848256	24	70	regulation of CD4-positive, alpha-beta T cell differentiation	BP	0.0104941369688367	BP regulation of CD4-positive, alpha-beta T cell differentiation
GO:0007294	0.000445905090139258	0.999923978772393	12	19	germarium-derived oocyte fate determination	BP	0.0104941369688367	BP germarium-derived oocyte fate determination
GO:0051136	0.000448965184919221	0.999882136485277	14	42	regulation of NK T cell differentiation	BP	0.0105542289746022	BP regulation of NK T cell differentiation
GO:0009639	0.000455126629789951	0.999875895846963	15	42	response to red or far red light	BP	0.0106749746005238	BP response to red or far red light
GO:0010114	0.000455126629789951	0.999875895846963	15	42	response to red light	BP	0.0106749746005238	BP response to red light
GO:0043491	0.000457094001253197	0.999903961675404	14	24	protein kinase B signaling	BP	0.010709059457932	BP protein kinase B signaling
GO:0045911	0.000457837004599789	0.999858270478276	19	46	positive regulation of DNA recombination	BP	0.0107144147548364	BP positive regulation of DNA recombination
GO:0002066	0.000475306584998878	0.999763984770498	43	143	columnar/cuboidal epithelial cell development	BP	0.0111107581956864	BP columnar/cuboidal epithelial cell development
GO:0032823	0.000478927236525087	0.999860918622851	16	47	regulation of natural killer cell differentiation	BP	0.0111828435900723	BP regulation of natural killer cell differentiation
GO:0017148	0.000484054221986512	0.999734445141869	59	179	negative regulation of translation	BP	0.0112899007116854	BP negative regulation of translation
GO:0044648	0.000485474784072606	0.999881113086316	13	36	histone H3-K4 dimethylation	BP	0.011310367788215	BP histone H3-K4 dimethylation
GO:0034708	0.000486365506908738	0.999767587382406	42	113	methyltransferase complex	CC	0.0113184589697153	CC methyltransferase complex
GO:0048365	0.000488573473667282	0.999827187575673	23	58	Rac GTPase binding	MF	0.0113571521311854	MF Rac GTPase binding
GO:1905114	0.000489674832257178	0.999684591825262	101	357	cell surface receptor signaling pathway involved in cell-cell signaling	BP	0.0113700639980518	BP cell surface receptor signaling pathway involved in cell-cell signaling
GO:0051098	0.000490756762715845	0.999696531956027	86	296	regulation of binding	BP	0.0113824964964873	BP regulation of binding
GO:0051536	0.000492774055524734	0.999777240738789	36	101	iron-sulfur cluster binding	MF	0.0114038866982991	MF iron-sulfur cluster binding
GO:0051540	0.000492774055524734	0.999777240738789	36	101	metal cluster binding	MF	0.0114038866982991	MF metal cluster binding
GO:0018076	0.000508593139249384	0.99997850552265	7	8	N-terminal peptidyl-lysine acetylation	BP	0.0117569122134142	BP N-terminal peptidyl-lysine acetylation
GO:2000145	0.000523622457213093	0.999608824102639	213	850	regulation of cell motility	BP	0.012090918557466	BP regulation of cell motility
GO:0007420	0.000526163206640345	0.999658382858634	101	387	brain development	BP	0.0121361320796291	BP brain development
GO:0030422	0.000541819491808002	0.999853486700985	15	38	production of siRNA involved in RNA interference	BP	0.0124834251940012	BP production of siRNA involved in RNA interference
GO:0005049	0.000562277905922911	0.999886369288547	12	23	nuclear export signal receptor activity	MF	0.0129198916773542	MF nuclear export signal receptor activity
GO:0051170	0.000562347207362854	0.99973771423764	38	107	import into nucleus	BP	0.0129198916773542	BP import into nucleus
GO:0000922	0.000562624435920887	0.999701532248571	53	154	spindle pole	CC	0.0129198916773542	CC spindle pole
GO:0070001	0.000567598460197868	0.999729318801482	36	143	aspartic-type peptidase activity	MF	0.0130197585121159	MF aspartic-type peptidase activity
GO:0045622	0.000569035247336885	0.9997998414894	21	62	regulation of T-helper cell differentiation	BP	0.0130306062974781	BP regulation of T-helper cell differentiation
GO:0043025	0.000569322629667037	0.999594729521358	157	615	neuronal cell body	CC	0.0130306062974781	CC neuronal cell body
GO:0033045	0.000572440836943437	0.99972980723738	39	110	regulation of sister chromatid segregation	BP	0.013075181794206	BP regulation of sister chromatid segregation
GO:0061013	0.000572525724808712	0.999789565009868	24	61	regulation of mRNA catabolic process	BP	0.013075181794206	BP regulation of mRNA catabolic process
GO:1902388	0.000574366729673997	1	5	5	ceramide 1-phosphate transfer activity	MF	0.0131028589766156	MF ceramide 1-phosphate transfer activity
GO:0005771	0.000581809975181312	0.999812771465066	20	46	multivesicular body	CC	0.0132581380340004	CC multivesicular body
GO:0000777	0.000587226400315557	0.999746630865884	32	87	condensed chromosome kinetochore	CC	0.0133669414926475	CC condensed chromosome kinetochore
GO:0045732	0.00059216871929965	0.999643548914183	77	249	positive regulation of protein catabolic process	BP	0.0134647271676562	BP positive regulation of protein catabolic process
GO:0016593	0.00059362869312913	0.999939115817929	9	12	Cdc73/Paf1 complex	CC	0.0134707167361672	CC Cdc73/Paf1 complex
GO:0000151	0.000593725656030414	0.99962353199685	94	311	ubiquitin ligase complex	CC	0.0134707167361672	CC ubiquitin ligase complex
GO:0033643	0.000606304383800734	0.999642289243013	69	247	host cell part	CC	0.0137411400498386	CC host cell part
GO:0007638	0.000615687770735885	0.999804209261639	19	46	mechanosensory behavior	BP	0.0139386357487902	BP mechanosensory behavior
GO:1904398	0.000616445968110807	0.999788162052043	21	54	positive regulation of neuromuscular junction development	BP	0.0139406478000129	BP positive regulation of neuromuscular junction development
GO:0051234	0.000620660751483356	0.999455150502302	994	4564	establishment of localization	BP	0.0140207398393659	BP establishment of localization
GO:0071526	0.000623661038614765	0.99981511383115	18	39	semaphorin-plexin signaling pathway	BP	0.0140732525593373	BP semaphorin-plexin signaling pathway
GO:0033647	0.000626576283539574	0.999640675653209	63	216	host intracellular organelle	CC	0.0141084657660132	CC host intracellular organelle
GO:0033648	0.000626576283539574	0.999640675653209	63	216	host intracellular membrane-bounded organelle	CC	0.0141084657660132	CC host intracellular membrane-bounded organelle
GO:0001893	0.000628624628555498	0.999830778425964	14	40	maternal placenta development	BP	0.0141393021204686	BP maternal placenta development
GO:0032388	0.000632084872429872	0.999627375408662	70	233	positive regulation of intracellular transport	BP	0.0142008609382065	BP positive regulation of intracellular transport
GO:0032528	0.000632725127264051	0.999847199421561	13	31	microvillus organization	BP	0.0142008609382065	BP microvillus organization
GO:0005874	0.000637305415925033	0.999562204170408	127	504	microtubule	CC	0.0142882639428273	CC microtubule
GO:0032370	0.000649075777261686	0.999745406117867	26	70	positive regulation of lipid transport	BP	0.0145213550227532	BP positive regulation of lipid transport
GO:0002566	0.000649279638694495	0.999870896275524	11	23	somatic diversification of immune receptors via somatic mutation	BP	0.0145213550227532	BP somatic diversification of immune receptors via somatic mutation
GO:0030334	0.00064979368548137	0.999515383847151	204	812	regulation of cell migration	BP	0.0145213550227532	BP regulation of cell migration
GO:0031092	0.000655369167171816	0.999900904348742	10	16	platelet alpha granule membrane	CC	0.0146302561777648	CC platelet alpha granule membrane
GO:0030276	0.000656080864185278	0.999724126055302	31	77	clathrin binding	MF	0.014630462782924	MF clathrin binding
GO:0034724	0.000658093184988244	0.999802114330193	18	40	DNA replication-independent nucleosome organization	BP	0.0146596415582194	BP DNA replication-independent nucleosome organization
GO:0031090	0.000661997888901665	0.99943792290926	631	2703	organelle membrane	CC	0.0147308675534657	CC organelle membrane
GO:0043254	0.000664528852294121	0.999542613527989	131	475	regulation of protein-containing complex assembly	BP	0.0147714054808772	BP regulation of protein-containing complex assembly
GO:0006273	0.00066604306365325	0.999950729608333	6	9	lagging strand elongation	BP	0.0147892803089231	BP lagging strand elongation
GO:0002761	0.000670329391518504	0.999704011209442	33	90	regulation of myeloid leukocyte differentiation	BP	0.0148686055021804	BP regulation of myeloid leukocyte differentiation
GO:0045433	0.000673252321784621	0.999850007249896	12	27	male courtship behavior, veined wing generated song production	BP	0.014917552508649	BP male courtship behavior, veined wing generated song production
GO:0003887	0.000679959996868077	0.999678694034848	35	128	DNA-directed DNA polymerase activity	MF	0.0150501666469376	MF DNA-directed DNA polymerase activity
GO:0032368	0.00068439085044069	0.999674256865983	38	113	regulation of lipid transport	BP	0.0151321577844784	BP regulation of lipid transport
GO:0001923	0.000685644914867325	1	5	5	B-1 B cell differentiation	BP	0.0151438094240261	BP B-1 B cell differentiation
GO:0032436	0.000686579734379006	0.999698988756178	33	86	positive regulation of proteasomal ubiquitin-dependent protein catabolic process	BP	0.0151483926987775	BP positive regulation of proteasomal ubiquitin-dependent protein catabolic process
GO:0072659	0.000687794925010364	0.999606986351891	63	200	protein localization to plasma membrane	BP	0.0151591457122919	BP protein localization to plasma membrane
GO:0060135	0.000694049700991492	0.999757971709148	20	60	maternal process involved in female pregnancy	BP	0.0152779577214475	BP maternal process involved in female pregnancy
GO:0048069	0.000694652677271497	0.999965468603208	5	7	eye pigmentation	BP	0.0152779577214475	BP eye pigmentation
GO:0048589	0.000700408994314176	0.999496397789751	160	642	developmental growth	BP	0.0153883106894258	BP developmental growth
GO:0034613	0.000701887732921238	0.999447898152147	296	1207	cellular protein localization	BP	0.0154045497379173	BP cellular protein localization
GO:1900006	0.000702627729544746	0.99966073129106	39	118	positive regulation of dendrite development	BP	0.0154045582641663	BP positive regulation of dendrite development
GO:0042325	0.000706055478684198	0.999440180215204	313	1323	regulation of phosphorylation	BP	0.0154634316614453	BP regulation of phosphorylation
GO:0000281	0.00071454757430617	0.999649566097044	41	120	mitotic cytokinesis	BP	0.0156329799134967	BP mitotic cytokinesis
GO:0060627	0.000718470539983989	0.999494842102385	143	541	regulation of vesicle-mediated transport	BP	0.0157023131235955	BP regulation of vesicle-mediated transport
GO:0043044	0.000719735250764483	0.999700541961979	30	74	ATP-dependent chromatin remodeling	BP	0.0157085946272706	BP ATP-dependent chromatin remodeling
GO:0045623	0.000720266365903755	0.999748016531827	20	60	negative regulation of T-helper cell differentiation	BP	0.0157085946272706	BP negative regulation of T-helper cell differentiation
GO:0044297	0.000722759047715086	0.999474105909952	171	687	cell body	CC	0.0157464701316002	CC cell body
GO:0003713	0.000727286219337335	0.999560208504389	77	240	transcription coactivator activity	MF	0.0158285448028819	MF transcription coactivator activity
GO:0031055	0.000736597229022222	0.999767842717423	18	45	chromatin remodeling at centromere	BP	0.0160144541608297	BP chromatin remodeling at centromere
GO:1903364	0.000739853807481821	0.999594764804699	55	168	positive regulation of cellular protein catabolic process	BP	0.0160684829011797	BP positive regulation of cellular protein catabolic process
GO:0031050	0.000752773590588492	0.999747386281813	19	53	dsRNA processing	BP	0.0162994049592115	BP dsRNA processing
GO:0070918	0.000752773590588492	0.999747386281813	19	53	production of small RNA involved in gene silencing by RNA	BP	0.0162994049592115	BP production of small RNA involved in gene silencing by RNA
GO:0070603	0.000752834048913071	0.999669953772881	34	81	SWI/SNF superfamily-type complex	CC	0.0162994049592115	CC SWI/SNF superfamily-type complex
GO:0022613	0.000759794392220137	0.999607240576636	44	155	ribonucleoprotein complex biogenesis	BP	0.0164273205793563	BP ribonucleoprotein complex biogenesis
GO:0045665	0.000760319619670611	0.999541390637658	74	246	negative regulation of neuron differentiation	BP	0.0164273205793563	BP negative regulation of neuron differentiation
GO:0070577	0.000762919779098667	0.999797275102072	16	31	lysine-acetylated histone binding	MF	0.0164664177814166	MF lysine-acetylated histone binding
GO:0035271	0.000763962264700523	0.999778960291101	15	43	ring gland development	BP	0.0164718489121972	BP ring gland development
GO:0008296	0.000773419167535042	0.999842624186915	11	23	3'-5'-exodeoxyribonuclease activity	MF	0.016658505089369	MF 3'-5'-exodeoxyribonuclease activity
GO:1903050	0.000775975901274548	0.99954957004092	65	209	regulation of proteolysis involved in cellular protein catabolic process	BP	0.0166963079253577	BP regulation of proteolysis involved in cellular protein catabolic process
GO:1901800	0.000782079073154999	0.999627365160028	38	108	positive regulation of proteasomal protein catabolic process	BP	0.0168102610275256	BP positive regulation of proteasomal protein catabolic process
GO:0035254	0.000784313666890441	0.999726098755324	21	53	glutamate receptor binding	MF	0.016840912426798	MF glutamate receptor binding
GO:0045738	0.000786941175200878	0.999776773817282	16	36	negative regulation of DNA repair	BP	0.0168625625484402	BP negative regulation of DNA repair
GO:2000780	0.000786941175200878	0.999776773817282	16	36	negative regulation of double-strand break repair	BP	0.0168625625484402	BP negative regulation of double-strand break repair
GO:0033646	0.000817738281168185	0.999515359711795	67	239	host intracellular part	CC	0.0175044737103504	CC host intracellular part
GO:0008361	0.000821883714714246	0.999469884302667	94	332	regulation of cell size	BP	0.0175751478542796	BP regulation of cell size
GO:0006405	0.000822939697652301	0.999586212209068	43	125	RNA export from nucleus	BP	0.0175796800232842	BP RNA export from nucleus
GO:0035627	0.000827061982663124	0.999820544367968	12	24	ceramide transport	BP	0.0176496382939627	BP ceramide transport
GO:0050877	0.000843750034838477	0.999341397982093	265	1158	nervous system process	BP	0.0179873344172117	BP nervous system process
GO:0016577	0.000845068277735607	0.999799311574689	14	26	histone demethylation	BP	0.0179970164505902	BP histone demethylation
GO:0031110	0.000853982158437409	0.999568592370923	44	123	regulation of microtubule polymerization or depolymerization	BP	0.0181682741531505	BP regulation of microtubule polymerization or depolymerization
GO:0031005	0.000874663827691174	0.999768618661087	14	33	filamin binding	MF	0.0185892838807671	MF filamin binding
GO:0000307	0.000875846770159762	0.999774970054679	15	29	cyclin-dependent protein kinase holoenzyme complex	CC	0.0185954500804154	CC cyclin-dependent protein kinase holoenzyme complex
GO:1902952	0.000879705513569027	0.999963565060083	6	7	positive regulation of dendritic spine maintenance	BP	0.0186583568600975	BP positive regulation of dendritic spine maintenance
GO:0045910	0.000882664497575959	0.99974424042803	16	37	negative regulation of DNA recombination	BP	0.0187020713687813	BP negative regulation of DNA recombination
GO:0120009	0.000886919211408241	0.999969327327378	5	6	intermembrane lipid transfer	BP	0.0187731233081411	BP intermembrane lipid transfer
GO:0036503	0.000900292665260875	0.999593065115154	33	92	ERAD pathway	BP	0.0190368483574147	BP ERAD pathway
GO:0006284	0.000915741241428505	0.999699798975405	19	45	base-excision repair	BP	0.0193438727956115	BP base-excision repair
GO:0003170	0.000918982970448842	0.99970358208612	17	50	heart valve development	BP	0.019392682176807	BP heart valve development
GO:0008408	0.000922137273321469	0.999613306774248	28	77	3'-5' exonuclease activity	MF	0.0194395497254449	MF 3'-5' exonuclease activity
GO:0021700	0.000929070319399555	0.99945603089975	64	216	developmental maturation	BP	0.019565901529276	BP developmental maturation
GO:0031114	0.000930497982183358	0.999667265239905	23	50	regulation of microtubule depolymerization	BP	0.0195761737100151	BP regulation of microtubule depolymerization
GO:0009968	0.000949447667589756	0.999249814969237	294	1180	negative regulation of signal transduction	BP	0.0199546882144899	BP negative regulation of signal transduction
GO:0035097	0.000953875466853767	0.999580731377022	32	81	histone methyltransferase complex	CC	0.020004566341201	CC histone methyltransferase complex
GO:0061025	0.000954121027749035	0.99951734108453	43	123	membrane fusion	BP	0.020004566341201	BP membrane fusion
GO:1901796	0.000954702273053284	0.99952713331377	40	119	regulation of signal transduction by p53 class mediator	BP	0.020004566341201	BP regulation of signal transduction by p53 class mediator
GO:0070727	0.000973623455239976	0.999227954945688	300	1229	cellular macromolecule localization	BP	0.0203805319856665	BP cellular macromolecule localization
GO:0000123	0.000978741266906593	0.999518515655613	41	109	histone acetyltransferase complex	CC	0.0204670914730226	CC histone acetyltransferase complex
GO:0032532	0.000982780850392974	0.999853182927988	8	16	regulation of microvillus length	BP	0.0205103803126101	BP regulation of microvillus length
GO:0032536	0.000982780850392974	0.999853182927988	8	16	regulation of cell projection size	BP	0.0205103803126101	BP regulation of cell projection size
GO:0007414	0.000992608521699047	0.999742761576417	14	30	axonal defasciculation	BP	0.0206947450349827	BP axonal defasciculation
GO:0006336	0.00101873993369276	0.99969141638029	17	38	DNA replication-independent nucleosome assembly	BP	0.0211627021946739	BP DNA replication-independent nucleosome assembly
GO:1902292	0.00101911802867572	0.999963541338676	5	6	cell cycle DNA replication initiation	BP	0.0211627021946739	BP cell cycle DNA replication initiation
GO:1902315	0.00101911802867572	0.999963541338676	5	6	nuclear cell cycle DNA replication initiation	BP	0.0211627021946739	BP nuclear cell cycle DNA replication initiation
GO:1902975	0.00101911802867572	0.999963541338676	5	6	mitotic DNA replication initiation	BP	0.0211627021946739	BP mitotic DNA replication initiation
GO:0060998	0.00103076235720285	0.999491410647672	39	117	regulation of dendritic spine development	BP	0.0213831856332879	BP regulation of dendritic spine development
GO:0051012	0.00104411890803207	0.999855927163732	8	14	microtubule sliding	BP	0.0216387150412855	BP microtubule sliding
GO:0070076	0.00104630336066705	0.999760619284547	13	24	histone lysine demethylation	BP	0.0216624318051425	BP histone lysine demethylation
GO:0044448	0.00104989637494856	0.999363041309747	71	245	NA	NA	0.0217152350520642	none
GO:0034474	0.0010597815115799	0.999961721805322	5	6	U2 snRNA 3'-end processing	BP	0.0218791766367846	BP U2 snRNA 3'-end processing
GO:0002200	0.00105992362332032	0.999589359070312	23	66	somatic diversification of immune receptors	BP	0.0218791766367846	BP somatic diversification of immune receptors
GO:0040011	0.00106251744409239	0.999158492230861	291	1216	locomotion	BP	0.0219031491815397	BP locomotion
GO:0035120	0.00106318819966087	0.999422323688615	49	165	post-embryonic appendage morphogenesis	BP	0.0219031491815397	BP post-embryonic appendage morphogenesis
GO:0002376	0.00108642532949352	0.999136836651319	295	1274	immune system process	BP	0.022359749765505	BP immune system process
GO:0032451	0.00108784639201995	0.999544483984317	26	81	demethylase activity	MF	0.0223660769833138	MF demethylase activity
GO:0050863	0.00108888045232764	0.999369483720886	58	219	regulation of T cell activation	BP	0.0223660769833138	BP regulation of T cell activation
GO:0007033	0.00109041194513611	0.999385494061873	55	183	vacuole organization	BP	0.0223754679736896	BP vacuole organization
GO:0016624	0.00109237024726396	0.999834088861325	9	15	oxidoreductase activity, acting on the aldehyde or oxo group of donors, disulfide as acceptor	MF	0.0223935900689112	MF oxidoreductase activity, acting on the aldehyde or oxo group of donors, disulfide as acceptor
GO:1903052	0.00111159452554795	0.9994399471696	41	121	positive regulation of proteolysis involved in cellular protein catabolic process	BP	0.0227632045508146	BP positive regulation of proteolysis involved in cellular protein catabolic process
GO:0031117	0.0011125860491996	1	5	5	positive regulation of microtubule depolymerization	BP	0.0227632045508146	BP positive regulation of microtubule depolymerization
GO:0060620	0.00112126287878168	0.999882229211675	8	11	regulation of cholesterol import	BP	0.022895748273789	BP regulation of cholesterol import
GO:2000909	0.00112126287878168	0.999882229211675	8	11	regulation of sterol import	BP	0.022895748273789	BP regulation of sterol import
GO:0008023	0.00113228038570396	0.99955542285941	25	61	transcription elongation factor complex	CC	0.0230980762717355	CC transcription elongation factor complex
GO:0030332	0.00113845706245412	0.999714248395513	14	27	cyclin binding	MF	0.0232013539107578	MF cyclin binding
GO:2000105	0.00114759492862135	0.999746059625358	12	23	positive regulation of DNA-dependent DNA replication	BP	0.023364718644502	BP positive regulation of DNA-dependent DNA replication
GO:0045887	0.00115470445786302	0.999619966237337	18	45	positive regulation of synaptic growth at neuromuscular junction	BP	0.0234865082503623	BP positive regulation of synaptic growth at neuromuscular junction
GO:0030716	0.00115698826152908	0.999757697976233	12	21	oocyte fate determination	BP	0.0235100014742708	BP oocyte fate determination
GO:0000725	0.00116996975319566	0.999391946154991	43	138	recombinational repair	BP	0.0237506140541512	BP recombinational repair
GO:0032452	0.00120096077468419	0.999691203799681	14	28	histone demethylase activity	MF	0.0243559990410149	MF histone demethylase activity
GO:0006637	0.00120380731068876	0.999442207893212	33	95	acyl-CoA metabolic process	BP	0.0243662766443396	BP acyl-CoA metabolic process
GO:0035383	0.00120380731068876	0.999442207893212	33	95	thioester metabolic process	BP	0.0243662766443396	BP thioester metabolic process
GO:0016246	0.00120544275920226	0.999813682897577	8	16	RNA interference	BP	0.0243756910569559	BP RNA interference
GO:0051241	0.00120690643633992	0.999052371418774	266	1098	negative regulation of multicellular organismal process	BP	0.0243816171252065	BP negative regulation of multicellular organismal process
GO:0098632	0.00121037620119042	0.999404813258183	35	133	cell-cell adhesion mediator activity	MF	0.0244280189131726	MF cell-cell adhesion mediator activity
GO:0032291	0.00121181153639611	0.99963175555973	15	43	axon ensheathment in central nervous system	BP	0.0244333114037349	BP axon ensheathment in central nervous system
GO:0035316	0.00121760927155179	0.999641962626629	16	35	non-sensory hair organization	BP	0.0245264660617802	BP non-sensory hair organization
GO:0033578	0.00122096495912068	1	4	4	protein glycosylation in Golgi	BP	0.0245702977474063	BP protein glycosylation in Golgi
GO:0034066	0.00123490912368561	0.99994490812855	6	7	RIC1-RGP1 guanyl-nucleotide exchange factor complex	CC	0.0248269181738648	CC RIC1-RGP1 guanyl-nucleotide exchange factor complex
GO:0097435	0.00126209062040748	0.99908837876777	151	586	supramolecular fiber organization	BP	0.0253489136372681	BP supramolecular fiber organization
GO:0006810	0.00126683567981774	0.998882096942839	957	4422	transport	BP	0.0254197047584238	BP transport
GO:0046831	0.00129129553817508	0.999746800131213	12	19	regulation of RNA export from nucleus	BP	0.0258718883949489	BP regulation of RNA export from nucleus
GO:0051219	0.00129185538365406	0.999453574757866	28	71	phosphoprotein binding	MF	0.0258718883949489	MF phosphoprotein binding
GO:0000472	0.00129437159587289	0.999857019874977	7	11	endonucleolytic cleavage to generate mature 5'-end of SSU-rRNA from (SSU-rRNA, 5.8S rRNA, LSU-rRNA)	BP	0.0258725255267184	BP endonucleolytic cleavage to generate mature 5'-end of SSU-rRNA from (SSU-rRNA, 5.8S rRNA, LSU-rRNA)
GO:0000967	0.00129437159587289	0.999857019874977	7	11	rRNA 5'-end processing	BP	0.0258725255267184	BP rRNA 5'-end processing
GO:0035520	0.00130227071037132	0.999809762518022	9	14	monoubiquitinated protein deubiquitination	BP	0.0260054595931101	BP monoubiquitinated protein deubiquitination
GO:0050770	0.0013037511617514	0.99915696892135	87	319	regulation of axonogenesis	BP	0.0260100854376993	BP regulation of axonogenesis
GO:0046649	0.00130696172205977	0.999215520582432	66	225	lymphocyte activation	BP	0.026049185403886	BP lymphocyte activation
GO:0014883	0.0013088209771744	0.999615741714805	14	41	transition between fast and slow fiber	BP	0.0260613033581151	BP transition between fast and slow fiber
GO:0071248	0.00131073600058586	0.999219800752179	62	234	cellular response to metal ion	BP	0.026074507564663	BP cellular response to metal ion
GO:0048525	0.00131861094580979	0.999481556954863	24	61	negative regulation of viral process	BP	0.0262061343314183	BP negative regulation of viral process
GO:1902850	0.00132145103270469	0.999310166458282	44	130	microtubule cytoskeleton organization involved in mitosis	BP	0.0262375425254274	BP microtubule cytoskeleton organization involved in mitosis
GO:0017015	0.00132724664613388	0.999342237430954	38	113	regulation of transforming growth factor beta receptor signaling pathway	BP	0.0263024673127274	BP regulation of transforming growth factor beta receptor signaling pathway
GO:1903844	0.00132724664613388	0.999342237430954	38	113	regulation of cellular response to transforming growth factor beta stimulus	BP	0.0263024673127274	BP regulation of cellular response to transforming growth factor beta stimulus
GO:0022406	0.00133043124001545	0.999317383254452	41	128	membrane docking	BP	0.0263405150827394	BP membrane docking
GO:0008105	0.00134450030516328	0.999466710592571	24	63	NA	NA	0.0265937819144737	none
GO:1905954	0.00134896628713649	0.999371196246628	33	94	positive regulation of lipid localization	BP	0.0266568024938128	BP positive regulation of lipid localization
GO:0045309	0.00136779430926718	0.999561943279863	18	39	protein phosphorylated amino acid binding	MF	0.027003241586177	MF protein phosphorylated amino acid binding
GO:0071260	0.00137132451613913	0.999510170489815	21	48	cellular response to mechanical stimulus	BP	0.0270472983164259	BP cellular response to mechanical stimulus
GO:0031301	0.00137748736187787	0.999159744258777	70	234	integral component of organelle membrane	CC	0.0271431473729349	CC integral component of organelle membrane
GO:0018023	0.00139309816709907	0.999459055713839	22	64	peptidyl-lysine trimethylation	BP	0.0274248096638369	BP peptidyl-lysine trimethylation
GO:0030160	0.0013957544783924	0.999936017209354	6	7	synaptic receptor adaptor activity	MF	0.0274511560679479	MF synaptic receptor adaptor activity
GO:0034720	0.00140164800909349	0.999887573928352	7	9	histone H3-K4 demethylation	BP	0.0275410610692446	BP histone H3-K4 demethylation
GO:0016198	0.00142279154032361	0.99946177852972	22	56	axon choice point recognition	BP	0.0279301623014704	BP axon choice point recognition
GO:0060173	0.00144375386678881	0.999485388020785	19	53	limb development	BP	0.0283149769656096	BP limb development
GO:0045145	0.00144707336980753	1	4	4	single-stranded DNA 5'-3' exodeoxyribonuclease activity	MF	0.0283531812422854	MF single-stranded DNA 5'-3' exodeoxyribonuclease activity
GO:0003724	0.00144842446907008	0.99925396422352	40	133	RNA helicase activity	MF	0.0283531812422854	MF RNA helicase activity
GO:0071480	0.00145075606090972	0.999527132207795	17	43	cellular response to gamma radiation	BP	0.0283721570296973	BP cellular response to gamma radiation
GO:0042162	0.00145221238810761	0.999445238894678	22	58	telomeric DNA binding	MF	0.028373995890718	MF telomeric DNA binding
GO:0055123	0.00145648086282145	0.999943097907692	5	6	digestive system development	BP	0.0284161355900011	BP digestive system development
GO:0003968	0.00145814406948745	0.999745811006154	9	17	RNA-directed 5'-3' RNA polymerase activity	MF	0.0284161355900011	MF RNA-directed 5'-3' RNA polymerase activity
GO:0002762	0.00145856823581902	0.999506018063975	18	46	negative regulation of myeloid leukocyte differentiation	BP	0.0284161355900011	BP negative regulation of myeloid leukocyte differentiation
GO:0033047	0.00145982643947096	0.999289074831131	36	105	regulation of mitotic sister chromatid segregation	BP	0.0284161355900011	BP regulation of mitotic sister chromatid segregation
GO:0051249	0.00147996509822456	0.999065755575048	76	290	regulation of lymphocyte activation	BP	0.0287812446926434	BP regulation of lymphocyte activation
GO:0016879	0.00148495793163423	0.999387835110517	25	69	ligase activity, forming carbon-nitrogen bonds	MF	0.02885140279858	MF ligase activity, forming carbon-nitrogen bonds
GO:0032535	0.00149720101003191	0.999011304360856	94	338	regulation of cellular component size	BP	0.0290621646197062	BP regulation of cellular component size
GO:0016888	0.00151313007855531	0.999365249063457	23	94	endodeoxyribonuclease activity, producing 5'-phosphomonoesters	MF	0.0293440160858008	MF endodeoxyribonuclease activity, producing 5'-phosphomonoesters
GO:0001764	0.00152007314905493	0.999135644209007	54	176	neuron migration	BP	0.0294251072022816	BP neuron migration
GO:0022610	0.00152013709187896	0.998798887957417	265	1158	biological adhesion	BP	0.0294251072022816	BP biological adhesion
GO:0099023	0.00152937730036335	0.999342793772411	28	72	vesicle tethering complex	CC	0.0295764813481595	CC vesicle tethering complex
GO:0030425	0.00153207831135439	0.998870818188756	163	662	dendrite	CC	0.0296012310472071	CC dendrite
GO:0045448	0.00155237743214242	0.999750605339313	9	15	mitotic cell cycle, embryonic	BP	0.0299656322119205	BP mitotic cell cycle, embryonic
GO:1903726	0.00155528411083247	0.999706125453708	10	18	negative regulation of phospholipid metabolic process	BP	0.0299918187190738	BP negative regulation of phospholipid metabolic process
GO:0039531	0.00155661398287492	0.999732306809701	10	16	regulation of viral-induced cytoplasmic pattern recognition receptor signaling pathway	BP	0.0299918187190738	BP regulation of viral-induced cytoplasmic pattern recognition receptor signaling pathway
GO:0060086	0.00156708122156699	0.999503428486222	15	46	circadian temperature homeostasis	BP	0.0301309100709321	BP circadian temperature homeostasis
GO:0051050	0.00156733165784645	0.99879809508599	212	874	positive regulation of transport	BP	0.0301309100709321	BP positive regulation of transport
GO:0031023	0.0015681729650898	0.999322906899402	28	73	microtubule organizing center organization	BP	0.0301309100709321	BP microtubule organizing center organization
GO:0007155	0.00157213110307427	0.998759172919933	261	1141	cell adhesion	BP	0.030155211622522	BP cell adhesion
GO:0002831	0.00157301300148714	0.999074789363154	60	199	regulation of response to biotic stimulus	BP	0.030155211622522	BP regulation of response to biotic stimulus
GO:0071482	0.00157378120960637	0.999231018229431	35	109	cellular response to light stimulus	BP	0.030155211622522	BP cellular response to light stimulus
GO:0090501	0.00158810148387228	0.999206254594623	37	116	RNA phosphodiester bond hydrolysis	BP	0.0303565342753936	BP RNA phosphodiester bond hydrolysis
GO:0001227	0.00158936107208618	0.999031201175096	65	253	DNA-binding transcription repressor activity, RNA polymerase II-specific	MF	0.0303565342753936	MF DNA-binding transcription repressor activity, RNA polymerase II-specific
GO:0015377	0.0015893673861297	0.999636930427526	11	24	cation:chloride symporter activity	MF	0.0303565342753936	MF cation:chloride symporter activity
GO:0000127	0.00159011805715645	0.999797615787436	8	12	transcription factor TFIIIC complex	CC	0.0303565342753936	CC transcription factor TFIIIC complex
GO:0001221	0.00159885704364336	0.99928478281854	27	97	transcription cofactor binding	MF	0.0304954162133736	MF transcription cofactor binding
GO:1901879	0.00160554900829855	0.999241497909076	34	91	regulation of protein depolymerization	BP	0.0305950363630762	BP regulation of protein depolymerization
GO:0017053	0.00161995461854213	0.999267337811516	30	84	transcription repressor complex	CC	0.0308413297943285	CC transcription repressor complex
GO:0000803	0.00163163546384302	0.999613558251659	12	24	sex chromosome	CC	0.0310353456081483	CC sex chromosome
GO:0032053	0.00164789129975241	1	5	5	ciliary basal body organization	BP	0.0313159488971196	BP ciliary basal body organization
GO:0016573	0.00165839687243277	0.999151602477853	41	114	histone acetylation	BP	0.0314868642288329	BP histone acetylation
GO:0000724	0.00166847050778073	0.999121099907639	42	136	double-strand break repair via homologous recombination	BP	0.0316284364241763	BP double-strand break repair via homologous recombination
GO:0033120	0.00166889051421979	0.999463494266086	17	39	positive regulation of RNA splicing	BP	0.0316284364241763	BP positive regulation of RNA splicing
GO:0098631	0.00167710137118711	0.999156766414167	35	135	cell adhesion mediator activity	MF	0.0317551521446229	MF cell adhesion mediator activity
GO:0039536	0.00168014376735412	0.999919714211845	6	7	negative regulation of RIG-I signaling pathway	BP	0.0317683519079629	BP negative regulation of RIG-I signaling pathway
GO:0030159	0.00168084903987781	0.999499637574881	16	33	signaling receptor complex adaptor activity	MF	0.0317683519079629	MF signaling receptor complex adaptor activity
GO:0016447	0.00168955086191925	0.999496035796034	15	35	somatic recombination of immunoglobulin gene segments	BP	0.0319038670462866	BP somatic recombination of immunoglobulin gene segments
GO:0005721	0.001691462405461	0.999479326564097	15	39	pericentric heterochromatin	CC	0.0319110316856355	CC pericentric heterochromatin
GO:0044331	0.00169795764083858	0.999299140950751	24	70	cell-cell adhesion mediated by cadherin	BP	0.0320045807632451	BP cell-cell adhesion mediated by cadherin
GO:0042177	0.00172312029903469	0.999093821812721	42	132	negative regulation of protein catabolic process	BP	0.0324495023402301	BP negative regulation of protein catabolic process
GO:0044456	0.00173165400218657	0.998602668799842	311	1362	NA	NA	0.0325807493744733	none
GO:0001932	0.00174875550954013	0.998612130367801	271	1142	regulation of protein phosphorylation	BP	0.0328728156612832	BP regulation of protein phosphorylation
GO:0033157	0.00175350741792489	0.998863129466225	84	304	regulation of intracellular protein transport	BP	0.0329324188462936	BP regulation of intracellular protein transport
GO:1905168	0.00177981857631487	0.99962598397604	10	21	positive regulation of double-strand break repair via homologous recombination	BP	0.0333897277673248	BP positive regulation of double-strand break repair via homologous recombination
GO:1905031	0.00178106335459468	1	4	4	regulation of membrane repolarization during cardiac muscle cell action potential	BP	0.0333897277673248	BP regulation of membrane repolarization during cardiac muscle cell action potential
GO:0006368	0.00178308455235414	0.999351631886	21	47	transcription elongation from RNA polymerase II promoter	BP	0.0333975585039856	BP transcription elongation from RNA polymerase II promoter
GO:0040007	0.00178728209606075	0.998679222595421	161	659	growth	BP	0.0334461019737227	BP growth
GO:0048471	0.00179609865997954	0.998649280219282	184	707	perinuclear region of cytoplasm	CC	0.0335809182136929	CC perinuclear region of cytoplasm
GO:0016893	0.00179982326477267	0.998991773625171	46	201	endonuclease activity, active with either ribo- or deoxyribonucleic acids and producing 5'-phosphomonoesters	MF	0.0336203757476997	MF endonuclease activity, active with either ribo- or deoxyribonucleic acids and producing 5'-phosphomonoesters
GO:0051984	0.00182862144530462	0.999373931828869	18	44	positive regulation of chromosome segregation	BP	0.0341017994414396	BP positive regulation of chromosome segregation
GO:0007088	0.00182887026964125	0.998795480165747	90	320	regulation of mitotic nuclear division	BP	0.0341017994414396	BP regulation of mitotic nuclear division
GO:0017022	0.00183202207985741	0.999016257049968	44	140	myosin binding	MF	0.0341300142032828	MF myosin binding
GO:0035317	0.00183389155872681	0.999458859137798	15	33	imaginal disc-derived wing hair organization	BP	0.0341343104425041	BP imaginal disc-derived wing hair organization
GO:0010970	0.00183965350556581	0.998893536118744	62	219	transport along microtubule	BP	0.0341731317633938	BP transport along microtubule
GO:0099111	0.00183965350556581	0.998893536118744	62	219	microtubule-based transport	BP	0.0341731317633938	BP microtubule-based transport
GO:0030976	0.00184089945450969	0.9997200335682	8	14	thiamine pyrophosphate binding	MF	0.0341731317633938	MF thiamine pyrophosphate binding
GO:0030676	0.00186498878949827	0.999461667848073	14	33	Rac guanyl-nucleotide exchange factor activity	MF	0.0345882952861589	MF Rac guanyl-nucleotide exchange factor activity
GO:0021884	0.00186658555318046	0.999580963610771	11	22	forebrain neuron development	BP	0.0345882952861589	BP forebrain neuron development
GO:0002521	0.00188977555046101	0.998946019304586	49	158	leukocyte differentiation	BP	0.0349868845911128	BP leukocyte differentiation
GO:0006904	0.00190360636875355	0.999268608250399	21	57	vesicle docking involved in exocytosis	BP	0.0352116460465356	BP vesicle docking involved in exocytosis
GO:0048259	0.00190721824696401	0.998982956113721	43	135	regulation of receptor-mediated endocytosis	BP	0.0352471531923392	BP regulation of receptor-mediated endocytosis
GO:1901987	0.0019125774170638	0.998705810401971	101	364	regulation of cell cycle phase transition	BP	0.0353148603214582	BP regulation of cell cycle phase transition
GO:0010770	0.00191862543118662	0.998804206383173	70	254	positive regulation of cell morphogenesis involved in differentiation	BP	0.0353951554302524	BP positive regulation of cell morphogenesis involved in differentiation
GO:0032956	0.00192296043917234	0.998676389887362	110	396	regulation of actin cytoskeleton organization	BP	0.0354437345372402	BP regulation of actin cytoskeleton organization
GO:0034249	0.00194106028461157	0.998838629331593	62	201	negative regulation of cellular amide metabolic process	BP	0.0357457149495047	BP negative regulation of cellular amide metabolic process
GO:0007622	0.00196446307500033	0.999207503098657	24	59	rhythmic behavior	BP	0.0361447322668788	BP rhythmic behavior
GO:0005883	0.00197465501201493	0.99990212718231	6	7	neurofilament	CC	0.0363001894000414	CC neurofilament
GO:0035017	0.001981205918958	0.999416935112021	15	32	cuticle pattern formation	BP	0.036388498130562	BP cuticle pattern formation
GO:0034332	0.00199940884242861	0.999096354802068	30	77	adherens junction organization	BP	0.0366904734538353	BP adherens junction organization
GO:0097692	0.00201868605211642	0.999408515502686	13	38	histone H3-K4 monomethylation	BP	0.0370116136386275	BP histone H3-K4 monomethylation
GO:1902373	0.00204141164071989	0.999562239418414	10	21	negative regulation of mRNA catabolic process	BP	0.0373607818844552	BP negative regulation of mRNA catabolic process
GO:0036228	0.0020431117037831	1	4	4	protein localization to nuclear inner membrane	BP	0.0373607818844552	BP protein localization to nuclear inner membrane
GO:0044744	0.0020431117037831	1	4	4	NA	NA	0.0373607818844552	none
GO:0019886	0.00205093934486466	0.999339340560792	16	39	antigen processing and presentation of exogenous peptide antigen via MHC class II	BP	0.0374710216445974	BP antigen processing and presentation of exogenous peptide antigen via MHC class II
GO:0031300	0.00205613259593928	0.998712128828323	72	245	intrinsic component of organelle membrane	CC	0.0375329795865235	CC intrinsic component of organelle membrane
GO:1903313	0.00205946781190238	0.999113832204373	26	71	positive regulation of mRNA metabolic process	BP	0.0375609418443982	BP positive regulation of mRNA metabolic process
GO:0034450	0.00206255778535928	0.999609835460866	10	17	ubiquitin-ubiquitin ligase activity	MF	0.0375843863109913	MF ubiquitin-ubiquitin ligase activity
GO:0016199	0.00207460372177738	0.999231887259654	20	50	axon midline choice point recognition	BP	0.0377708446828491	BP axon midline choice point recognition
GO:0060576	0.00207651236985673	0.999376907628447	13	42	intestinal epithelial cell development	BP	0.0377725761042584	BP intestinal epithelial cell development
GO:0004842	0.00211776147093732	0.998527629340045	114	409	ubiquitin-protein transferase activity	MF	0.0384892983566165	MF ubiquitin-protein transferase activity
GO:0010033	0.00212134953319066	0.998222871653819	439	1908	response to organic substance	BP	0.0385208963184786	BP response to organic substance
GO:0071322	0.00217518386397977	0.998936533164104	33	104	cellular response to carbohydrate stimulus	BP	0.0394455939377927	BP cellular response to carbohydrate stimulus
GO:0044070	0.00217606046833704	0.999005359202102	28	88	regulation of anion transport	BP	0.0394455939377927	BP regulation of anion transport
GO:0034062	0.00218290622791172	0.999017326674845	27	85	5'-3' RNA polymerase activity	MF	0.0395009304213252	MF 5'-3' RNA polymerase activity
GO:0097747	0.00218290622791172	0.999017326674845	27	85	RNA polymerase activity	MF	0.0395009304213252	MF RNA polymerase activity
GO:0061647	0.00218955314093639	0.999223706075475	17	52	histone H3-K9 modification	BP	0.039532293431906	BP histone H3-K9 modification
GO:0031248	0.00219033352316207	0.998840577166984	43	120	protein acetyltransferase complex	CC	0.039532293431906	CC protein acetyltransferase complex
GO:1902493	0.00219033352316207	0.998840577166984	43	120	acetyltransferase complex	CC	0.039532293431906	CC acetyltransferase complex
GO:0006376	0.00220387574540751	0.999308637660069	16	35	mRNA splice site selection	BP	0.0397422718834178	BP mRNA splice site selection
GO:0032197	0.00221633574359621	0.999144656482374	18	80	transposition, RNA-mediated	BP	0.0399323882937905	BP transposition, RNA-mediated
GO:0032039	0.00222137964278073	0.99947687464815	12	22	integrator complex	CC	0.0399645501673419	CC integrator complex
GO:0045814	0.00222195837784626	0.998902510527329	34	105	negative regulation of gene expression, epigenetic	BP	0.0399645501673419	BP negative regulation of gene expression, epigenetic
GO:0030742	0.00222979982406751	0.999529901806066	11	19	GTP-dependent protein binding	MF	0.0400709842413099	MF GTP-dependent protein binding
GO:1904837	0.00223190753344832	0.999643750533596	9	14	beta-catenin-TCF complex assembly	BP	0.0400742845747083	BP beta-catenin-TCF complex assembly
GO:0034660	0.00226222979307692	0.998308278973419	170	651	ncRNA metabolic process	BP	0.0405837399915643	BP ncRNA metabolic process
GO:0035264	0.00227466853705489	0.998838245632074	36	121	multicellular organism growth	BP	0.0407406580410547	BP multicellular organism growth
GO:0016020	0.00227488886603354	0.997924434678312	1630	7692	membrane	CC	0.0407406580410547	CC membrane
GO:1902459	0.0022875134852473	0.999882743567079	6	7	positive regulation of stem cell population maintenance	BP	0.0409315557308683	BP positive regulation of stem cell population maintenance
GO:0045655	0.00231676235065486	0.999655786642081	8	13	regulation of monocyte differentiation	BP	0.0414193358278449	BP regulation of monocyte differentiation
GO:0033365	0.0023288008622763	0.998236152405876	182	729	protein localization to organelle	BP	0.0415988545107124	BP protein localization to organelle
GO:0033561	0.00233205957404683	0.999653106128442	8	13	regulation of water loss via skin	BP	0.0416213683018401	BP regulation of water loss via skin
GO:0032593	0.00234017571704656	0.999548628781484	10	17	insulin-responsive compartment	CC	0.0417304621871966	CC insulin-responsive compartment
GO:0007367	0.00235574106467075	0.999073791092423	21	58	segment polarity determination	BP	0.0419601069509543	BP segment polarity determination
GO:0035255	0.00235708301961862	0.999307481747691	14	32	ionotropic glutamate receptor binding	MF	0.0419601069509543	MF ionotropic glutamate receptor binding
GO:0008630	0.00236832697728058	0.998997416094528	24	69	intrinsic apoptotic signaling pathway in response to DNA damage	BP	0.042124264972502	BP intrinsic apoptotic signaling pathway in response to DNA damage
GO:1902369	0.00237222397381432	0.999427191334476	11	24	negative regulation of RNA catabolic process	BP	0.0421575775824271	BP negative regulation of RNA catabolic process
GO:0032786	0.00240539501643817	0.999096732788686	20	50	positive regulation of DNA-templated transcription, elongation	BP	0.0427106286465253	BP positive regulation of DNA-templated transcription, elongation
GO:0002682	0.00241416762529187	0.998086785797193	253	1054	regulation of immune system process	BP	0.0428298835601185	BP regulation of immune system process
GO:2000622	0.00243847225589229	0.99957496147597	8	16	regulation of nuclear-transcribed mRNA catabolic process, nonsense-mediated decay	BP	0.0431875001239155	BP regulation of nuclear-transcribed mRNA catabolic process, nonsense-mediated decay
GO:2000623	0.00243847225589229	0.99957496147597	8	16	negative regulation of nuclear-transcribed mRNA catabolic process, nonsense-mediated decay	BP	0.0431875001239155	BP negative regulation of nuclear-transcribed mRNA catabolic process, nonsense-mediated decay
GO:0090557	0.00245036452070843	0.999460048941345	10	21	establishment of endothelial intestinal barrier	BP	0.0432978516143667	BP establishment of endothelial intestinal barrier
GO:0002495	0.00245093945906176	0.999161599123982	17	42	antigen processing and presentation of peptide antigen via MHC class II	BP	0.0432978516143667	BP antigen processing and presentation of peptide antigen via MHC class II
GO:0002504	0.00245093945906176	0.999161599123982	17	42	antigen processing and presentation of peptide or polysaccharide antigen via MHC class II	BP	0.0432978516143667	BP antigen processing and presentation of peptide or polysaccharide antigen via MHC class II
GO:0044092	0.00247487369591698	0.998116038726521	187	742	negative regulation of molecular function	BP	0.0436123230240363	BP negative regulation of molecular function
GO:0005639	0.00247857602972738	0.999801859086793	6	8	integral component of nuclear inner membrane	CC	0.0436123230240363	CC integral component of nuclear inner membrane
GO:0031229	0.00247857602972738	0.999801859086793	6	8	intrinsic component of nuclear inner membrane	CC	0.0436123230240363	CC intrinsic component of nuclear inner membrane
GO:0044453	0.00247857602972738	0.999801859086793	6	8	NA	NA	0.0436123230240363	none
GO:0032453	0.00248185821975251	0.99980153808997	6	8	histone demethylase activity (H3-K4 specific)	MF	0.0436123230240363	MF histone demethylase activity (H3-K4 specific)
GO:0018393	0.00248304040969104	0.998692532732261	41	117	internal peptidyl-lysine acetylation	BP	0.0436123230240363	BP internal peptidyl-lysine acetylation
GO:0002337	0.00248339807501955	1	4	4	B-1a B cell differentiation	BP	0.0436123230240363	BP B-1a B cell differentiation
GO:0042307	0.00248937375017411	0.998983003340837	22	64	positive regulation of protein import into nucleus	BP	0.0436804351041503	BP positive regulation of protein import into nucleus
GO:0050815	0.00250046274277744	0.999869172173005	6	7	phosphoserine residue binding	MF	0.0438380791301083	MF phosphoserine residue binding
GO:0000940	0.00250340728987234	0.999542712498122	9	16	condensed chromosome outer kinetochore	CC	0.0438527897674189	CC condensed chromosome outer kinetochore
GO:0010494	0.00251798111055054	0.998842922353728	29	80	cytoplasmic stress granule	CC	0.0440378279624186	CC cytoplasmic stress granule
GO:0098791	0.00251819920795278	0.998331107159652	88	306	Golgi apparatus subcompartment	CC	0.0440378279624186	CC Golgi apparatus subcompartment
GO:0048757	0.00255709926621636	0.999748561344737	6	9	pigment granule maturation	BP	0.0446493253262779	BP pigment granule maturation
GO:0000795	0.00255959739003149	0.99956700810622	8	15	synaptonemal complex	CC	0.0446493253262779	CC synaptonemal complex
GO:0099086	0.00255959739003149	0.99956700810622	8	15	synaptonemal structure	CC	0.0446493253262779	CC synaptonemal structure
GO:0001763	0.00257453401585644	0.998465819547833	56	202	morphogenesis of a branching structure	BP	0.0448722966378727	BP morphogenesis of a branching structure
GO:0070938	0.00258734103435036	0.999524810721007	9	16	contractile ring	CC	0.0450578085814794	CC contractile ring
GO:0030433	0.00261620720204367	0.99881272192108	28	77	ubiquitin-dependent ERAD pathway	BP	0.045522442442912	BP ubiquitin-dependent ERAD pathway
GO:0016884	0.00261883409041254	0.999405247377193	10	22	carbon-nitrogen ligase activity, with glutamine as amido-N-donor	MF	0.0455301138857365	MF carbon-nitrogen ligase activity, with glutamine as amido-N-donor
GO:0051963	0.00263139292413742	0.998405435905603	60	209	regulation of synapse assembly	BP	0.0457103017714214	BP regulation of synapse assembly
GO:0030162	0.00264214574329677	0.998085699414553	135	519	regulation of proteolysis	BP	0.0458407716958911	BP regulation of proteolysis
GO:0031235	0.00264330549293092	1	4	4	intrinsic component of the cytoplasmic side of the plasma membrane	CC	0.0458407716958911	CC intrinsic component of the cytoplasmic side of the plasma membrane
GO:0035770	0.00266641117557713	0.998216382360101	91	316	ribonucleoprotein granule	CC	0.0462030049624962	CC ribonucleoprotein granule
GO:0045604	0.00267004976596007	0.999097751843205	17	39	regulation of epidermal cell differentiation	BP	0.0462275947842198	BP regulation of epidermal cell differentiation
GO:0044806	0.00267765125329684	0.999700245772332	6	10	G-quadruplex DNA unwinding	BP	0.0463206979266333	BP G-quadruplex DNA unwinding
GO:0090543	0.00268374099699342	0.99921748166667	14	30	Flemming body	CC	0.0463875165853767	CC Flemming body
GO:0007365	0.00269231413387289	0.998895512186	22	63	periodic partitioning	BP	0.0464971134165046	BP periodic partitioning
GO:1902287	0.002709603467052	0.999424124911951	10	19	semaphorin-plexin signaling pathway involved in axon guidance	BP	0.0467569353867101	BP semaphorin-plexin signaling pathway involved in axon guidance
GO:0070936	0.00272240867611828	0.998874527488075	23	61	protein K48-linked ubiquitination	BP	0.0469150132269194	BP protein K48-linked ubiquitination
GO:2000431	0.00272427906608663	0.999811337739721	5	7	regulation of cytokinesis, actomyosin contractile ring assembly	BP	0.0469150132269194	BP regulation of cytokinesis, actomyosin contractile ring assembly
GO:0030674	0.00272552170177513	0.998505568995356	44	137	protein-macromolecule adaptor activity	MF	0.0469150132269194	MF protein-macromolecule adaptor activity
GO:0002116	0.00273802106856144	0.999417155269903	10	19	semaphorin receptor complex	CC	0.0470912492287347	CC semaphorin receptor complex
GO:0006084	0.00274443715099114	0.999074906744101	16	41	acetyl-CoA metabolic process	BP	0.0471626542746234	BP acetyl-CoA metabolic process
GO:0004402	0.00276418207376853	0.998877441261447	23	56	histone acetyltransferase activity	MF	0.0474628064570906	MF histone acetyltransferase activity
GO:0032968	0.00278663476839043	0.999136985876625	15	33	positive regulation of transcription elongation from RNA polymerase II promoter	BP	0.0477787537301506	BP positive regulation of transcription elongation from RNA polymerase II promoter
GO:0140327	0.00278717043317327	0.999567640063601	7	14	flippase activity	MF	0.0477787537301506	MF flippase activity
GO:0010793	0.00281240007425603	0.999848781922688	6	7	regulation of mRNA export from nucleus	BP	0.0481716025876683	BP regulation of mRNA export from nucleus
GO:0050777	0.00284164302600633	0.998434532222258	43	146	negative regulation of immune response	BP	0.0486324905058831	BP negative regulation of immune response
GO:0035019	0.00284408833238122	0.998925764099698	20	48	somatic stem cell population maintenance	BP	0.0486343774932973	BP somatic stem cell population maintenance
GO:1904591	0.00285107519088338	0.998792184478536	23	68	positive regulation of protein import	BP	0.048713858962854	BP positive regulation of protein import
GO:0006323	0.00286461719049123	0.998774008368824	24	67	DNA packaging	BP	0.0489051203635666	BP DNA packaging
GO:0043653	0.00286859201590548	0.999630361485027	7	11	mitochondrial fragmentation involved in apoptotic process	BP	0.048932870194332	BP mitochondrial fragmentation involved in apoptotic process
GO:1905952	0.00287714858622924	0.99837517297157	47	154	regulation of lipid localization	BP	0.0490386667381201	BP regulation of lipid localization
GO:0034649	0.00288147199391851	1	4	4	histone demethylase activity (H3-monomethyl-K4 specific)	MF	0.0490721984377226	MF histone demethylase activity (H3-monomethyl-K4 specific)
GO:0097157	0.0028896465143104	0.999590315986728	8	12	pre-mRNA intronic binding	MF	0.0491712071895891	MF pre-mRNA intronic binding
GO:0060237	0.0029199136907421	0.99947475691278	8	16	regulation of fungal-type cell wall organization	BP	0.0496061009691981	BP regulation of fungal-type cell wall organization
GO:1900180	0.00291996734147479	0.998236537478976	58	203	regulation of protein localization to nucleus	BP	0.0496061009691981	BP regulation of protein localization to nucleus
GO:0050687	0.00293125122628041	0.99926491384101	12	23	negative regulation of defense response to virus	BP	0.0497191346094428	BP negative regulation of defense response to virus
GO:0070988	0.00293256266771555	0.998604740332324	29	93	demethylation	BP	0.0497191346094428	BP demethylation
GO:0010977	0.00293378223713295	0.998312304165008	50	162	negative regulation of neuron projection development	BP	0.0497191346094428	BP negative regulation of neuron projection development
GO:0071108	0.00294237925775174	0.999104369931402	15	31	protein K48-linked deubiquitination	BP	0.0498242887645961	BP protein K48-linked deubiquitination
