# Supplementary material for: Systemic paralogy and function of retinal determination network homologs in arachnids
Source: BMC Genomics. 2020 Nov 23;21:811. doi: 10.1186/s12864-020-07149-x (PMC7681978; doi:10.1186/s12864-020-07149-x)
Supplement: Supplementary file 6 — Additional file 6. Dataset S3: Dataset for the GOseq enrichment analyses. This folder contains the complete GOseq results of enriched/depleted (FDR ≤ 0.05) GO terms of up- (Log2FC > 1) and down-regulated (Log2FC < 1) genes in Comparisons 1, 2.1 and 2.2. The twelve spreadsheets (.xls) are named as follows: Comparison#,_UP/DOWN_enriched/depleted. (.zip). Available at: https://datadryad.org/stash/share/xb2VW4o80AmId3mLFZB07Ho7rHxPx-htK9q5J_-2miM; doi:https://doi.org/10.5061/dryad.xgxd254d1 [file 12864_2020_7149_MOESM6_ESM.zip › Additional_file6_Dataset_S3_GOseq_results/comp1_UP_padj_05.GOseq.depleted.filtered_FDR_0.05.xls]

category	over_represented_pvalue	under_represented_pvalue	numDEInCat	numInCat	term	ontology	over_represented_FDR	under_represented_FDR	go_term
GO:0003676	1	0	238	8659	nucleic acid binding	MF	0.9999999999	0	MF nucleic acid binding
GO:0003677	1	0	191	6913	DNA binding	MF	0.9999999999	0	MF DNA binding
GO:0003723	1	0	55	1837	RNA binding	MF	0.9999999999	0	MF RNA binding
GO:0005634	1	0	362	9698	nucleus	CC	0.9999999999	0	CC nucleus
GO:0005654	1	0	123	2966	nucleoplasm	CC	0.9999999999	0	CC nucleoplasm
GO:0006355	1	0	143	3866	regulation of transcription, DNA-templated	BP	0.9999999999	0	BP regulation of transcription, DNA-templated
GO:0006357	1	0	83	2248	regulation of transcription by RNA polymerase II	BP	0.9999999999	0	BP regulation of transcription by RNA polymerase II
GO:0006396	1	0	17	1007	RNA processing	BP	0.9999999999	0	BP RNA processing
GO:0009059	1	0	36	1364	macromolecule biosynthetic process	BP	0.9999999999	0	BP macromolecule biosynthetic process
GO:0009889	1	0	225	4701	regulation of biosynthetic process	BP	0.9999999999	0	BP regulation of biosynthetic process
GO:0010468	1	0	197	5040	regulation of gene expression	BP	0.9999999999	0	BP regulation of gene expression
GO:0010556	1	0	179	4450	regulation of macromolecule biosynthetic process	BP	0.9999999999	0	BP regulation of macromolecule biosynthetic process
GO:0010629	1	0	71	2001	negative regulation of gene expression	BP	0.9999999999	0	BP negative regulation of gene expression
GO:0016070	1	0	37	1795	RNA metabolic process	BP	0.9999999999	0	BP RNA metabolic process
GO:0016071	1	0	12	714	mRNA metabolic process	BP	0.9999999999	0	BP mRNA metabolic process
GO:0016604	1	0	17	740	nuclear body	CC	0.9999999999	0	CC nuclear body
GO:0019219	1	0	203	5187	regulation of nucleobase-containing compound metabolic process	BP	0.9999999999	0	BP regulation of nucleobase-containing compound metabolic process
GO:0031326	1	0	202	4626	regulation of cellular biosynthetic process	BP	0.9999999999	0	BP regulation of cellular biosynthetic process
GO:0034660	1	0	8	651	ncRNA metabolic process	BP	0.9999999999	0	BP ncRNA metabolic process
GO:0043229	1	0	858	14802	intracellular organelle	CC	0.9999999999	0	CC intracellular organelle
GO:0044260	1	0	347	8342	cellular macromolecule metabolic process	BP	0.9999999999	0	BP cellular macromolecule metabolic process
GO:0044428	1	0	225	5360	NA	NA	0.9999999999	0	none
GO:0044451	1	0	26	1160	NA	NA	0.9999999999	0	none
GO:0051171	1	0	337	6763	regulation of nitrogen compound metabolic process	BP	0.9999999999	0	BP regulation of nitrogen compound metabolic process
GO:0051252	1	0	148	4083	regulation of RNA metabolic process	BP	0.9999999999	0	BP regulation of RNA metabolic process
GO:0060255	1	0	348	7111	regulation of macromolecule metabolic process	BP	0.9999999999	0	BP regulation of macromolecule metabolic process
GO:0080090	1	0	360	6921	regulation of primary metabolic process	BP	0.9999999999	0	BP regulation of primary metabolic process
GO:0090304	1	0	143	5373	nucleic acid metabolic process	BP	0.9999999999	0	BP nucleic acid metabolic process
GO:1903506	1	0	144	3870	regulation of nucleic acid-templated transcription	BP	0.9999999999	0	BP regulation of nucleic acid-templated transcription
GO:2000112	1	0	166	4397	regulation of cellular macromolecule biosynthetic process	BP	0.9999999999	0	BP regulation of cellular macromolecule biosynthetic process
GO:2001141	1	0	144	3878	regulation of RNA biosynthetic process	BP	0.9999999999	0	BP regulation of RNA biosynthetic process
GO:0006139	1	0	235	5949	nucleobase-containing compound metabolic process	BP	0.9999999999	0	BP nucleobase-containing compound metabolic process
GO:0031323	1	0	381	7141	regulation of cellular metabolic process	BP	0.9999999999	0	BP regulation of cellular metabolic process
GO:0043231	1	0	708	12718	intracellular membrane-bounded organelle	CC	0.9999999999	0	CC intracellular membrane-bounded organelle
GO:0043226	1	0	915	15366	organelle	CC	0.9999999999	0	CC organelle
GO:0019222	1	0	427	7681	regulation of metabolic process	BP	0.9999999999	0	BP regulation of metabolic process
GO:0034645	1	0	30	1157	cellular macromolecule biosynthetic process	BP	0.9999999999	0	BP cellular macromolecule biosynthetic process
GO:0034470	1	0	5	483	ncRNA processing	BP	0.9999999999	0	BP ncRNA processing
GO:0006397	1	0	9	511	mRNA processing	BP	0.9999999999	0	BP mRNA processing
GO:2000113	1	0	60	1637	negative regulation of cellular macromolecule biosynthetic process	BP	0.9999999999	0	BP negative regulation of cellular macromolecule biosynthetic process
GO:0032991	1	0	378	5990	protein-containing complex	CC	0.9999999999	0	CC protein-containing complex
GO:0043565	1.00000000000001	0	52	1870	sequence-specific DNA binding	MF	0.9999999999	0	MF sequence-specific DNA binding
GO:1990904	1.00000000000002	0	43	1297	ribonucleoprotein complex	CC	0.9999999999	0	CC ribonucleoprotein complex
GO:0043170	1.00000000000005	0	489	9017	macromolecule metabolic process	BP	0.9999999999	0	BP macromolecule metabolic process
GO:1901363	1.00000000000007	0	574	11430	heterocyclic compound binding	MF	0.9999999999	0	MF heterocyclic compound binding
GO:0010557	1.00000000000013	0	77	1756	positive regulation of macromolecule biosynthetic process	BP	0.9999999999	0	BP positive regulation of macromolecule biosynthetic process
GO:0010628	1.00000000000048	0	90	1972	positive regulation of gene expression	BP	0.9999999999	0	BP positive regulation of gene expression
GO:0045934	1.00000000000098	0	65	1637	negative regulation of nucleobase-containing compound metabolic process	BP	0.9999999999	0	BP negative regulation of nucleobase-containing compound metabolic process
GO:0051254	1.00000000000133	0	67	1578	positive regulation of RNA metabolic process	BP	0.9999999999	0	BP positive regulation of RNA metabolic process
GO:0051253	1.00000000000184	0	56	1477	negative regulation of RNA metabolic process	BP	0.9999999999	0	BP negative regulation of RNA metabolic process
GO:0006325	1.00000000000222	0	37	1505	chromatin organization	BP	0.9999999999	0	BP chromatin organization
GO:0030529	1.00000000000352	0	42	1175	NA	NA	0.9999999999	0	none
GO:0071826	1.00000000000443	0	2	353	ribonucleoprotein complex subunit organization	BP	0.9999999999	0	BP ribonucleoprotein complex subunit organization
GO:0016072	1.00000000000505	0	1	321	rRNA metabolic process	BP	0.9999999999	0	BP rRNA metabolic process
GO:0010558	1.00000000000517	0	71	1663	negative regulation of macromolecule biosynthetic process	BP	0.9999999999	0	BP negative regulation of macromolecule biosynthetic process
GO:0043412	1.00000000000544	0	202	3728	macromolecule modification	BP	0.9999999999	0	BP macromolecule modification
GO:0031327	1.00000000000602	0	75	1734	negative regulation of cellular biosynthetic process	BP	0.9999999999	0	BP negative regulation of cellular biosynthetic process
GO:0010605	1.0000000000068	0	140	2656	negative regulation of macromolecule metabolic process	BP	0.9999999999	0	BP negative regulation of macromolecule metabolic process
GO:0045893	1.00000000000942	0	64	1504	positive regulation of transcription, DNA-templated	BP	0.9999999999	0	BP positive regulation of transcription, DNA-templated
GO:1903508	1.00000000000942	0	64	1504	positive regulation of nucleic acid-templated transcription	BP	0.9999999999	0	BP positive regulation of nucleic acid-templated transcription
GO:1990837	1.00000000001052	0	40	1416	sequence-specific double-stranded DNA binding	MF	0.9999999999	0	MF sequence-specific double-stranded DNA binding
GO:1902680	1.00000000001115	0	65	1513	positive regulation of RNA biosynthetic process	BP	0.9999999999	0	BP positive regulation of RNA biosynthetic process
GO:0046483	1.00000000001117	0	272	6138	heterocycle metabolic process	BP	0.9999999999	0	BP heterocycle metabolic process
GO:0043234	1.00000000001266	0	189	3022	NA	NA	0.9999999999	0	none
GO:0043227	1.00000000001467	0	826	13744	membrane-bounded organelle	CC	0.9999999999	0	CC membrane-bounded organelle
GO:0097159	1.0000000000233	0	601	11532	organic cyclic compound binding	MF	0.9999999999	0	MF organic cyclic compound binding
GO:1903507	1.00000000003286	0	54	1404	negative regulation of nucleic acid-templated transcription	BP	0.9999999999	0	BP negative regulation of nucleic acid-templated transcription
GO:0045892	1.000000000035	0	54	1403	negative regulation of transcription, DNA-templated	BP	0.9999999999	0	BP negative regulation of transcription, DNA-templated
GO:0006725	1.00000000006318	0	284	6253	cellular aromatic compound metabolic process	BP	0.9999999999	0	BP cellular aromatic compound metabolic process
GO:0004386	1	2.42721119757024e-11	1	308	helicase activity	MF	0.9999999999	7.22199354614186e-09	MF helicase activity
GO:0008380	1	2.83482071024526e-11	9	422	RNA splicing	BP	0.9999999999	8.31600644408285e-09	BP RNA splicing
GO:0022618	1	4.13849756523647e-11	2	329	ribonucleoprotein complex assembly	BP	0.9999999999	1.19717537901035e-08	BP ribonucleoprotein complex assembly
GO:1902679	1	5.77917927308694e-11	55	1408	negative regulation of RNA biosynthetic process	BP	0.9999999999	1.648886930135e-08	BP negative regulation of RNA biosynthetic process
GO:0044267	1	7.84912133992727e-11	210	3844	cellular protein metabolic process	BP	0.9999999999	2.20920944956764e-08	BP cellular protein metabolic process
GO:0045944	1	8.61434564582371e-11	45	1193	positive regulation of transcription by RNA polymerase II	BP	0.9999999999	2.3804886989182e-08	BP positive regulation of transcription by RNA polymerase II
GO:0043228	1	8.6862464527455e-11	230	4219	non-membrane-bounded organelle	CC	0.9999999999	2.3804886989182e-08	CC non-membrane-bounded organelle
GO:0043232	0.999999999932135	1.70002558103891e-10	230	4210	intracellular non-membrane-bounded organelle	CC	0.9999999999	4.59845880543875e-08	CC intracellular non-membrane-bounded organelle
GO:0001067	0.999999999940796	2.01044375659818e-10	41	1368	regulatory region nucleic acid binding	MF	0.9999999999	5.36840032851627e-08	MF regulatory region nucleic acid binding
GO:0005681	0.999999999986655	2.12616924898621e-10	2	287	spliceosomal complex	CC	0.9999999999	5.60555102758035e-08	CC spliceosomal complex
GO:0000975	0.999999999935679	2.18181235581372e-10	41	1367	NA	NA	0.9999999999	5.61022070949238e-08	none
GO:0044212	0.999999999935679	2.18181235581372e-10	41	1367	NA	NA	0.9999999999	5.61022070949238e-08	none
GO:1902494	0.999999999918432	2.36649737622766e-10	84	1596	catalytic complex	CC	0.9999999999	6.01090333561824e-08	CC catalytic complex
GO:0006364	0.999999999990846	2.53438689102526e-10	1	276	rRNA processing	BP	0.9999999999	6.35978435738241e-08	BP rRNA processing
GO:0034622	0.999999999923149	2.72574351164749e-10	35	978	cellular protein-containing complex assembly	BP	0.9999999999	6.75854593578499e-08	BP cellular protein-containing complex assembly
GO:0016607	0.99999999994825	3.13469011921968e-10	9	372	nuclear speck	CC	0.9999999999	7.68109715330677e-08	CC nuclear speck
GO:0043632	0.999999999925122	3.19924588934084e-10	20	553	modification-dependent macromolecule catabolic process	BP	0.9999999999	7.74812713758036e-08	BP modification-dependent macromolecule catabolic process
GO:0019941	0.999999999917251	3.59494116378879e-10	19	541	modification-dependent protein catabolic process	BP	0.9999999999	8.60637178843597e-08	BP modification-dependent protein catabolic process
GO:0000976	0.999999999853049	3.96704605582289e-10	40	1350	transcription regulatory region sequence-specific DNA binding	MF	0.9999999999	9.38927673303172e-08	MF transcription regulatory region sequence-specific DNA binding
GO:0051172	0.999999999789754	4.35410350731512e-10	126	2365	negative regulation of nitrogen compound metabolic process	BP	0.9999999999	1.01895806573437e-07	BP negative regulation of nitrogen compound metabolic process
GO:0044265	0.999999999785973	5.36040289929548e-10	51	1598	cellular macromolecule catabolic process	BP	0.9999999999	1.2405163509614e-07	BP cellular macromolecule catabolic process
GO:0006511	0.999999999834963	5.89811652142344e-10	19	536	ubiquitin-dependent protein catabolic process	BP	0.9999999999	1.33701534847718e-07	BP ubiquitin-dependent protein catabolic process
GO:0044427	0.999999999751641	5.90577165641928e-10	62	1860	NA	NA	0.9999999999	1.33701534847718e-07	none
GO:0070647	0.999999999781914	5.9994954776016e-10	38	852	protein modification by small protein conjugation or removal	BP	0.9999999999	1.34362894416652e-07	BP protein modification by small protein conjugation or removal
GO:0031328	0.999999999568712	8.52431732336656e-10	96	1878	positive regulation of cellular biosynthetic process	BP	0.9999999999	1.8887710767136e-07	BP positive regulation of cellular biosynthetic process
GO:0006974	0.999999999606494	9.28596609190106e-10	47	1671	cellular response to DNA damage stimulus	BP	0.9999999999	2.03587475539069e-07	BP cellular response to DNA damage stimulus
GO:0000375	0.999999999782622	1.83582325533075e-09	4	280	RNA splicing, via transesterification reactions	BP	0.9999999999	3.98297153771135e-07	BP RNA splicing, via transesterification reactions
GO:0032774	0.999999999462047	1.88357681665463e-09	17	547	RNA biosynthetic process	BP	0.9999999999	4.04444721002914e-07	BP RNA biosynthetic process
GO:0003682	0.999999999338481	2.09135451085733e-09	21	667	chromatin binding	MF	0.9999999999	4.44476854613637e-07	MF chromatin binding
GO:0000987	0.999999999133991	2.75625857372903e-09	20	876	cis-regulatory region sequence-specific DNA binding	MF	0.9999999999	5.74073535736282e-07	MF cis-regulatory region sequence-specific DNA binding
GO:0001159	0.999999999133991	2.75625857372903e-09	20	876	NA	NA	0.9999999999	5.74073535736282e-07	none
GO:0000377	0.999999999526209	3.89171312613798e-09	4	275	RNA splicing, via transesterification reactions with bulged adenosine as nucleophile	BP	0.9999999999	7.94672558737272e-07	BP RNA splicing, via transesterification reactions with bulged adenosine as nucleophile
GO:0000398	0.999999999526209	3.89171312613798e-09	4	275	mRNA splicing, via spliceosome	BP	0.9999999999	7.94672558737272e-07	BP mRNA splicing, via spliceosome
GO:0006281	0.999999998411636	3.96742111755368e-09	34	1450	DNA repair	BP	0.9999999999	8.02266476081632e-07	BP DNA repair
GO:0044446	0.999999996696929	4.28394848274895e-09	711	10022	NA	NA	0.9999999999	8.57943067295146e-07	none
GO:0000122	0.999999998109331	4.79850011788176e-09	33	927	negative regulation of transcription by RNA polymerase II	BP	0.9999999999	9.5183962338325e-07	BP negative regulation of transcription by RNA polymerase II
GO:0031324	0.999999996858083	5.15174759405688e-09	143	2521	negative regulation of cellular metabolic process	BP	0.9999999999	1.01226980083978e-06	BP negative regulation of cellular metabolic process
GO:0034641	0.999999995466888	6.39876437497016e-09	321	6676	cellular nitrogen compound metabolic process	BP	0.9999999999	1.24554639627924e-06	BP cellular nitrogen compound metabolic process
GO:0010604	0.999999995311224	7.12893538750994e-09	203	3812	positive regulation of macromolecule metabolic process	BP	0.9999999999	1.37482839121349e-06	BP positive regulation of macromolecule metabolic process
GO:0009890	0.999999995593732	8.07797029426584e-09	87	1761	negative regulation of biosynthetic process	BP	0.9999999999	1.5435593145777e-06	BP negative regulation of biosynthetic process
GO:0009891	0.999999989495499	1.80951161983029e-08	104	1913	positive regulation of biosynthetic process	BP	0.9999999999	3.42622800162049e-06	BP positive regulation of biosynthetic process
GO:0045935	0.999999987479699	2.10763316264188e-08	111	2547	positive regulation of nucleobase-containing compound metabolic process	BP	0.9999999999	3.95475527130677e-06	BP positive regulation of nucleobase-containing compound metabolic process
GO:0009892	0.999999984423655	2.39147755520794e-08	174	2904	negative regulation of metabolic process	BP	0.9999999999	4.4472941535599e-06	BP negative regulation of metabolic process
GO:0042393	0.999999997333234	2.49841587682399e-08	3	233	histone binding	MF	0.9999999999	4.52996114642448e-06	MF histone binding
GO:0006464	0.999999983248478	2.5011788546131e-08	200	3487	cellular protein modification process	BP	0.9999999999	4.52996114642448e-06	BP cellular protein modification process
GO:0036211	0.999999983248478	2.5011788546131e-08	200	3487	protein modification process	BP	0.9999999999	4.52996114642448e-06	BP protein modification process
GO:0000977	0.99999998923235	2.62376510747533e-08	32	1101	RNA polymerase II transcription regulatory region sequence-specific DNA binding	MF	0.9999999999	4.67075039816207e-06	MF RNA polymerase II transcription regulatory region sequence-specific DNA binding
GO:0001012	0.99999998923235	2.62376510747533e-08	32	1101	NA	NA	0.9999999999	4.67075039816207e-06	none
GO:0006338	0.999999997821532	2.76853247197454e-08	2	222	chromatin remodeling	BP	0.9999999999	4.886694434431e-06	BP chromatin remodeling
GO:0044454	0.999999989188722	3.14020299319226e-08	21	642	NA	NA	0.9999999999	5.49614688589986e-06	none
GO:0051726	0.99999998193093	3.37780379537309e-08	71	1890	regulation of cell cycle	BP	0.9999999999	5.82178744692231e-06	BP regulation of cell cycle
GO:0000978	0.999999988488343	3.38215998212791e-08	20	842	RNA polymerase II cis-regulatory region sequence-specific DNA binding	MF	0.9999999999	5.82178744692231e-06	MF RNA polymerase II cis-regulatory region sequence-specific DNA binding
GO:0003690	0.999999966166047	6.25843401670374e-08	70	2235	double-stranded DNA binding	MF	0.9999999999	1.06844806311398e-05	MF double-stranded DNA binding
GO:0000988	0.999999977972689	6.75272557680611e-08	18	472	NA	NA	0.9999999999	1.14346153100584e-05	none
GO:0005815	0.999999973351079	6.83653501465398e-08	27	684	microtubule organizing center	CC	0.9999999999	1.1483173490743e-05	CC microtubule organizing center
GO:0010608	0.999999962528327	1.01739291150426e-07	23	578	posttranscriptional regulation of gene expression	BP	0.9999999999	1.69522076486486e-05	BP posttranscriptional regulation of gene expression
GO:0000989	0.999999963321657	1.10828295062944e-07	18	465	NA	NA	0.9999999999	1.83200930918333e-05	none
GO:0003712	0.999999962753115	1.12513183150169e-07	18	463	transcription coregulator activity	MF	0.9999999999	1.84521620366278e-05	MF transcription coregulator activity
GO:0051603	0.999999944945562	1.35586637964619e-07	29	604	proteolysis involved in cellular protein catabolic process	BP	0.9999999999	2.20624882463053e-05	BP proteolysis involved in cellular protein catabolic process
GO:0071824	0.999999987497278	1.46274283531455e-07	2	222	protein-DNA complex subunit organization	BP	0.9999999999	2.36170602898694e-05	BP protein-DNA complex subunit organization
GO:0051276	0.999999956165637	1.57981277114617e-07	12	470	chromosome organization	BP	0.9999999999	2.5311031074948e-05	BP chromosome organization
GO:0006401	0.999999976889249	1.61891434069717e-07	4	253	RNA catabolic process	BP	0.9999999999	2.57395022046112e-05	BP RNA catabolic process
GO:0043933	0.999999894174956	1.84018874949124e-07	85	1543	protein-containing complex subunit organization	BP	0.9999999999	2.90359479351542e-05	BP protein-containing complex subunit organization
GO:0044424	0.999999842414253	1.87149707658436e-07	1298	19163	NA	NA	0.9999999999	2.93079256474429e-05	none
GO:0051173	0.999999857740581	2.06656686684282e-07	199	3621	positive regulation of nitrogen compound metabolic process	BP	0.9999999999	3.21212348526882e-05	BP positive regulation of nitrogen compound metabolic process
GO:0003729	0.999999929131843	2.76438607728849e-07	10	384	mRNA binding	MF	0.9999999999	4.2649357939085e-05	MF mRNA binding
GO:0033554	0.999999824005266	2.80226092715418e-07	119	2577	cellular response to stress	BP	0.9999999999	4.29158019049759e-05	BP cellular response to stress
GO:1901987	0.999999927087573	2.84682858677042e-07	10	364	regulation of cell cycle phase transition	BP	0.9999999999	4.32801064271929e-05	BP regulation of cell cycle phase transition
GO:0032446	0.999999866783729	3.08842230203141e-07	32	680	protein modification by small protein conjugation	BP	0.9999999999	4.66127968889204e-05	BP protein modification by small protein conjugation
GO:1902275	0.999999951845993	3.95267194268374e-07	3	234	regulation of chromatin organization	BP	0.9999999999	5.92275188649042e-05	BP regulation of chromatin organization
GO:1903311	0.999999924901008	4.36357312609409e-07	5	234	regulation of mRNA metabolic process	BP	0.9999999999	6.49175007644912e-05	BP regulation of mRNA metabolic process
GO:0000785	0.99999982287585	4.59801722117858e-07	23	589	chromatin	CC	0.9999999999	6.79202146685868e-05	CC chromatin
GO:0006259	0.9999996942879	4.89935692557811e-07	108	3824	DNA metabolic process	BP	0.9999999999	7.18618352436204e-05	BP DNA metabolic process
GO:1990234	0.999999728904897	5.45358585600576e-07	47	854	transferase complex	CC	0.9999999999	7.9431668677544e-05	CC transferase complex
GO:0005813	0.999999805910718	5.70055532968455e-07	17	468	centrosome	CC	0.9999999999	8.24521988935206e-05	CC centrosome
GO:0071013	1	6.32180712345603e-07	0	146	catalytic step 2 spliceosome	CC	0.9999999999	9.08073094947188e-05	CC catalytic step 2 spliceosome
GO:0009451	0.999999916174776	8.92984763270504e-07	2	200	RNA modification	BP	0.9999999999	0.000127391004447932	BP RNA modification
GO:2001252	0.999999883350432	9.15649514572436e-07	3	238	positive regulation of chromosome organization	BP	0.9999999999	0.000129735701289216	BP positive regulation of chromosome organization
GO:0010564	0.999999484757911	1.02252081606885e-06	45	1466	regulation of cell cycle process	BP	0.9999999999	0.000143899078088392	BP regulation of cell cycle process
GO:0016567	0.999999508761316	1.13969220112542e-06	29	615	protein ubiquitination	BP	0.9999999999	0.00015931214204725	BP protein ubiquitination
GO:0044422	0.999999004555705	1.21101163812273e-06	762	10375	NA	NA	0.9999999999	0.000168153002658802	none
GO:0003678	1	1.31678927149075e-06	0	131	DNA helicase activity	MF	0.9999999999	0.000181629714878208	MF DNA helicase activity
GO:1901990	0.999999599186765	1.47002053718816e-06	10	340	regulation of mitotic cell cycle phase transition	BP	0.9999999999	0.000201431498345756	BP regulation of mitotic cell cycle phase transition
GO:0008134	0.999999307695592	1.58923114482195e-06	29	633	transcription factor binding	MF	0.9999999999	0.000216343178329095	MF transcription factor binding
GO:0006399	0.999999678146698	1.75219034823968e-06	5	223	tRNA metabolic process	BP	0.9999999999	0.000235446938134469	BP tRNA metabolic process
GO:0051783	0.999999517788513	1.75516414049738e-06	10	342	regulation of nuclear division	BP	0.9999999999	0.000235446938134469	BP regulation of nuclear division
GO:0065003	0.999998984221555	1.76347812315043e-06	72	1329	protein-containing complex assembly	BP	0.9999999999	0.000235446938134469	BP protein-containing complex assembly
GO:0045596	0.999999175319587	1.85878905013243e-06	30	685	negative regulation of cell differentiation	BP	0.9999999999	0.000246591454370435	BP negative regulation of cell differentiation
GO:0007088	0.999999400711949	2.28074392278258e-06	9	320	regulation of mitotic nuclear division	BP	0.9999999999	0.000300654015339972	BP regulation of mitotic nuclear division
GO:0031056	0.999999763421969	2.38313878899818e-06	2	191	regulation of histone modification	BP	0.9999999999	0.000310788766456126	BP regulation of histone modification
GO:0022402	0.999998613300414	2.38746891842616e-06	71	1813	cell cycle process	BP	0.9999999999	0.000310788766456126	BP cell cycle process
GO:0036064	0.99999984687121	2.65546201162839e-06	1	202	ciliary basal body	CC	0.9999999999	0.000343527719119231	CC ciliary basal body
GO:0000381	1	3.24993506178315e-06	0	107	regulation of alternative mRNA splicing, via spliceosome	BP	0.9999999999	0.000417837330042096	BP regulation of alternative mRNA splicing, via spliceosome
GO:0090068	0.999998847372469	3.85506765917731e-06	11	396	positive regulation of cell cycle process	BP	0.9999999999	0.00049259723438862	BP positive regulation of cell cycle process
GO:0006402	0.999999276183584	4.3307448053672e-06	4	208	mRNA catabolic process	BP	0.9999999999	0.000549521075838242	BP mRNA catabolic process
GO:0005694	0.999998638104149	4.35332137090983e-06	12	391	chromosome	CC	0.9999999999	0.000549521075838242	CC chromosome
GO:0003724	1	4.80073909776437e-06	0	133	RNA helicase activity	MF	0.9999999999	0.000601911130363258	MF RNA helicase activity
GO:0051028	0.999999505765695	4.82615511670175e-06	2	148	mRNA transport	BP	0.9999999999	0.000601911130363258	BP mRNA transport
GO:0043021	0.999999388709053	5.85992460113179e-06	2	165	ribonucleoprotein complex binding	MF	0.9999999999	0.00072649112852603	MF ribonucleoprotein complex binding
GO:0018394	0.999999639096562	6.06152887725005e-06	1	122	peptidyl-lysine acetylation	BP	0.9999999999	0.000747038600327598	BP peptidyl-lysine acetylation
GO:0009893	0.999995477178731	6.1005922279709e-06	245	4129	positive regulation of metabolic process	BP	0.9999999999	0.000747430205436341	BP positive regulation of metabolic process
GO:0051301	0.999997081812738	6.85901663808212e-06	24	548	cell division	BP	0.9999999999	0.000835436248760084	BP cell division
GO:0060271	0.999998602427847	6.99873055118529e-06	5	294	cilium assembly	BP	0.9999999999	0.000842708298790314	BP cilium assembly
GO:0050684	0.999998808191439	6.99964162140985e-06	4	175	regulation of mRNA processing	BP	0.9999999999	0.000842708298790314	BP regulation of mRNA processing
GO:0006417	0.999996772261189	8.10285070758234e-06	20	457	regulation of translation	BP	0.9999999999	0.000967512794875875	BP regulation of translation
GO:0044782	0.999998177026143	8.12918854922595e-06	6	313	cilium organization	BP	0.9999999999	0.000967512794875875	BP cilium organization
GO:0009057	0.999994992578854	8.22464592498099e-06	78	1801	macromolecule catabolic process	BP	0.9999999999	0.000969306435666083	BP macromolecule catabolic process
GO:0007049	0.999996066072491	8.23733623549533e-06	33	657	cell cycle	BP	0.9999999999	0.000969306435666083	BP cell cycle
GO:0006412	0.999998735626143	8.668970856481e-06	3	291	translation	BP	0.9999999999	0.00101110400396531	BP translation
GO:0043487	0.999999072314266	8.68963014738766e-06	2	156	regulation of RNA stability	BP	0.9999999999	0.00101110400396531	BP regulation of RNA stability
GO:0006475	0.99999945067257	8.97816369653944e-06	1	119	internal protein amino acid acetylation	BP	0.9999999999	0.0010373105085622	BP internal protein amino acid acetylation
GO:0006996	0.999993504559249	9.01446140050696e-06	196	2852	organelle organization	BP	0.9999999999	0.0010373105085622	BP organelle organization
GO:0051093	0.999994880047844	9.32203615316501e-06	52	961	negative regulation of developmental process	BP	0.9999999999	0.00106680971976989	BP negative regulation of developmental process
GO:0001071	0.999994319219624	9.76381795767342e-06	63	1654	NA	NA	0.9999999999	0.00110522174142621	none
GO:0003700	0.999994319219624	9.76381795767342e-06	63	1654	DNA-binding transcription factor activity	MF	0.9999999999	0.00110522174142621	MF DNA-binding transcription factor activity
GO:0018393	0.999999365415216	1.02781306679421e-05	1	117	internal peptidyl-lysine acetylation	BP	0.9999999999	0.00115715084082107	BP internal peptidyl-lysine acetylation
GO:0007346	0.999993980274288	1.11238742243007e-05	47	1394	regulation of mitotic cell cycle	BP	0.9999999999	0.00124563469002008	BP regulation of mitotic cell cycle
GO:0051236	0.999997350882167	1.17439008150349e-05	6	221	establishment of RNA localization	BP	0.9999999999	0.00130803190468207	BP establishment of RNA localization
GO:0016573	0.999999255740608	1.19383005695088e-05	1	114	histone acetylation	BP	0.9999999999	0.00132261129926452	BP histone acetylation
GO:0051169	0.999997014771691	1.20590149873176e-05	7	264	nuclear transport	BP	0.9999999999	0.00132891621246481	BP nuclear transport
GO:0031325	0.999990892528207	1.23114442245688e-05	225	3820	positive regulation of cellular metabolic process	BP	0.9999999999	0.00134573485601038	BP positive regulation of cellular metabolic process
GO:0006913	0.999996942277464	1.23408564191464e-05	7	262	nucleocytoplasmic transport	BP	0.9999999999	0.00134573485601038	BP nucleocytoplasmic transport
GO:0050657	0.999996587407041	1.49556458349359e-05	6	213	nucleic acid transport	BP	0.9999999999	0.00161396990388624	BP nucleic acid transport
GO:0050658	0.999996587407041	1.49556458349359e-05	6	213	RNA transport	BP	0.9999999999	0.00161396990388624	BP RNA transport
GO:0007017	0.99999148777553	1.57713454056318e-05	46	966	microtubule-based process	BP	0.9999999999	0.00169322465004381	BP microtubule-based process
GO:0006366	0.999996560560215	1.89836162017119e-05	4	183	transcription by RNA polymerase II	BP	0.9999999999	0.00202062067511464	BP transcription by RNA polymerase II
GO:0004540	0.999997833448873	1.90148671174606e-05	2	202	ribonuclease activity	MF	0.9999999999	0.00202062067511464	MF ribonuclease activity
GO:0030684	1	2.20670574709148e-05	0	123	preribosome	CC	0.9999999999	0.0023330592538285	CC preribosome
GO:0043488	0.99999744466939	2.24634363412368e-05	2	149	regulation of mRNA stability	BP	0.9999999999	0.00236297198038021	BP regulation of mRNA stability
GO:0097659	0.999991694739602	2.31938478285404e-05	14	355	nucleic acid-templated transcription	BP	0.9999999999	0.00242754503805447	BP nucleic acid-templated transcription
GO:0010498	0.999990528910221	2.56427296141329e-05	15	342	proteasomal protein catabolic process	BP	0.9999999999	0.0026704338620158	BP proteasomal protein catabolic process
GO:0006351	0.999990676469614	2.59133824503739e-05	14	354	transcription, DNA-templated	BP	0.9999999999	0.00268519367998203	BP transcription, DNA-templated
GO:0090501	1	2.60640012285936e-05	0	116	RNA phosphodiester bond hydrolysis	BP	0.9999999999	0.0026874307801443	BP RNA phosphodiester bond hydrolysis
GO:0034504	0.999996888033231	2.69236804830098e-05	2	158	protein localization to nucleus	BP	0.9999999999	0.00274966634012125	BP protein localization to nucleus
GO:0040029	0.999993614626902	2.69316272990558e-05	6	241	regulation of gene expression, epigenetic	BP	0.9999999999	0.00274966634012125	BP regulation of gene expression, epigenetic
GO:0034728	0.999996673226448	2.86602469249184e-05	2	157	nucleosome organization	BP	0.9999999999	0.00291188108757171	BP nucleosome organization
GO:0031248	0.999996253919972	3.24499352889119e-05	2	120	protein acetyltransferase complex	CC	0.9999999999	0.0032650591893597	CC protein acetyltransferase complex
GO:1902493	0.999996253919972	3.24499352889119e-05	2	120	acetyltransferase complex	CC	0.9999999999	0.0032650591893597	CC acetyltransferase complex
GO:0033044	0.999983687170442	3.26455911979721e-05	32	1156	regulation of chromosome organization	BP	0.9999999999	0.00326895371861232	BP regulation of chromosome organization
GO:0032204	1	3.29657151657395e-05	0	106	regulation of telomere maintenance	BP	0.9999999999	0.0032852149065647	BP regulation of telomere maintenance
GO:0018193	0.999976663642347	3.88180424267715e-05	63	1559	peptidyl-amino acid modification	BP	0.9999999999	0.00385001041745142	BP peptidyl-amino acid modification
GO:0016569	0.999978953700659	4.17989081935236e-05	32	1117	covalent chromatin modification	BP	0.9999999999	0.00412600786661	BP covalent chromatin modification
GO:0070491	1	4.5219053609331e-05	0	96	repressing transcription factor binding	MF	0.9999999999	0.00444255871969409	MF repressing transcription factor binding
GO:0071011	1	4.7773424273288e-05	0	104	precatalytic spliceosome	CC	0.9999999999	0.00467147831344621	CC precatalytic spliceosome
GO:1903046	0.999992090919002	4.89370908142103e-05	3	215	meiotic cell cycle process	BP	0.9999999999	0.00476290526859053	BP meiotic cell cycle process
GO:0065004	0.999993875156791	5.04407174424125e-05	2	168	protein-DNA complex assembly	BP	0.9999999999	0.0048864151762352	BP protein-DNA complex assembly
GO:0043161	0.999978682382404	5.58122099942478e-05	15	333	proteasome-mediated ubiquitin-dependent protein catabolic process	BP	0.9999999999	0.00538174402666756	BP proteasome-mediated ubiquitin-dependent protein catabolic process
GO:0016570	0.999970519449009	5.7919728420821e-05	32	1112	histone modification	BP	0.9999999999	0.0055592262836353	BP histone modification
GO:0000956	0.999988576849388	5.86355723089794e-05	4	183	nuclear-transcribed mRNA catabolic process	BP	0.9999999999	0.00560211789014414	BP nuclear-transcribed mRNA catabolic process
GO:0019827	0.999982761164049	6.34986736149958e-05	7	275	stem cell population maintenance	BP	0.9999999999	0.00603904280389558	BP stem cell population maintenance
GO:0070925	0.999968020698232	6.38923905941266e-05	31	628	organelle assembly	BP	0.9999999999	0.00604886686952032	BP organelle assembly
GO:0006473	0.999987796350942	7.46656149872848e-05	3	140	protein acetylation	BP	0.9999999999	0.00703681189572474	BP protein acetylation
GO:0044441	0.999968069214944	7.92343519419897e-05	16	518	NA	NA	0.9999999999	0.00743375262273766	none
GO:0016458	0.999981393330707	8.15757630960596e-05	5	212	gene silencing	BP	0.9999999999	0.00761910311105259	BP gene silencing
GO:0008033	0.999986066625074	8.43302996686667e-05	3	145	tRNA processing	BP	0.9999999999	0.00784121197097763	BP tRNA processing
GO:0004527	0.999993201644395	9.16011001616541e-05	1	130	exonuclease activity	MF	0.9999999999	0.00846256883405425	MF exonuclease activity
GO:0010721	0.999964018709573	9.18254540280516e-05	15	358	negative regulation of cell development	BP	0.9999999999	0.00846256883405425	BP negative regulation of cell development
GO:1901360	0.999925257704235	9.32732924460867e-05	349	6508	organic cyclic compound metabolic process	BP	0.9999999999	0.00855813275359953	BP organic cyclic compound metabolic process
GO:0051052	0.99994853801834	9.60588085216047e-05	36	1195	regulation of DNA metabolic process	BP	0.9999999999	0.00877505642056133	BP regulation of DNA metabolic process
GO:0003735	0.999986587077031	0.000103126786944341	2	249	structural constituent of ribosome	MF	0.9999999999	0.00937958392347919	MF structural constituent of ribosome
GO:0005684	0.999992090701976	0.000105588502656493	1	121	U2-type spliceosomal complex	CC	0.9999999999	0.00956172753621497	CC U2-type spliceosomal complex
GO:0032200	0.999991890257867	0.000107176437185652	1	147	telomere organization	BP	0.9999999999	0.00966351010260938	BP telomere organization
GO:0030163	0.999949892309553	0.000109938924305147	22	458	protein catabolic process	BP	0.9999999999	0.0098698617044293	BP protein catabolic process
GO:0000123	0.999985928760302	0.000111289176265277	2	109	histone acetyltransferase complex	CC	0.9999999999	0.00994820155902655	CC histone acetyltransferase complex
GO:0070646	0.999968292773168	0.000114119306789937	7	204	protein modification by small protein removal	BP	0.9999999999	0.0101575936829949	BP protein modification by small protein removal
GO:0034654	0.999930699543172	0.000115628441109059	56	1043	nucleobase-containing compound biosynthetic process	BP	0.9999999999	0.0102325952379611	BP nucleobase-containing compound biosynthetic process
GO:1900182	1	0.00011594452065291	0	99	positive regulation of protein localization to nucleus	BP	0.9999999999	0.0102325952379611	BP positive regulation of protein localization to nucleus
GO:0000725	0.999990949195104	0.000118821190339421	1	138	recombinational repair	BP	0.9999999999	0.0104422268033311	BP recombinational repair
GO:0070603	0.999991132391644	0.000119915696184702	1	81	SWI/SNF superfamily-type complex	CC	0.9999999999	0.0104941349585503	CC SWI/SNF superfamily-type complex
GO:0016579	0.999967479170423	0.000126250441749863	6	188	protein deubiquitination	BP	0.9999999999	0.0110022769906533	BP protein deubiquitination
GO:0043543	0.999968305893549	0.000135674601010431	5	169	protein acylation	BP	0.9999999999	0.0117647100469959	BP protein acylation
GO:0000724	0.999989502957323	0.000136190242286489	1	136	double-strand break repair via homologous recombination	BP	0.9999999999	0.0117647100469959	BP double-strand break repair via homologous recombination
GO:0044770	0.999964382259918	0.000136798995249919	6	214	cell cycle phase transition	BP	0.9999999999	0.0117647100469959	BP cell cycle phase transition
GO:0098727	0.999958355966075	0.000137258716219512	8	279	maintenance of cell number	BP	0.9999999999	0.0117647100469959	BP maintenance of cell number
GO:0051053	0.999975674921419	0.000140409195744862	3	177	negative regulation of DNA metabolic process	BP	0.9999999999	0.0119854210203852	BP negative regulation of DNA metabolic process
GO:0051983	0.999981328004461	0.000143243073208757	2	129	regulation of chromosome segregation	BP	0.9999999999	0.0121774152195591	BP regulation of chromosome segregation
GO:0005730	0.99990357436521	0.000152222010382	68	1651	nucleolus	CC	0.9999999999	0.0128881302123427	CC nucleolus
GO:0098687	0.999956201258579	0.000153750285713057	7	240	chromosomal region	CC	0.9999999999	0.0129648216632857	CC chromosomal region
GO:0000723	0.99998736502558	0.000161030063588699	1	144	telomere maintenance	BP	0.9999999999	0.0135239280823605	BP telomere maintenance
GO:0006260	0.999952940335269	0.000164030735625697	7	262	DNA replication	BP	0.9999999999	0.0137206110908113	BP DNA replication
GO:0043043	0.999952717146649	0.00017650667612321	6	309	peptide biosynthetic process	BP	0.9999999999	0.0147051242011769	BP peptide biosynthetic process
GO:0034708	0.999976603002725	0.000177511588611887	2	113	methyltransferase complex	CC	0.9999999999	0.0147299257673641	CC methyltransferase complex
GO:0032268	0.999857899867241	0.000192843021919005	162	2265	regulation of cellular protein metabolic process	BP	0.9999999999	0.0159386288116231	BP regulation of cellular protein metabolic process
GO:1905269	0.999972156202757	0.000206218814382344	2	141	positive regulation of chromatin organization	BP	0.9999999999	0.0169702910284519	BP positive regulation of chromatin organization
GO:0003714	0.999944941723737	0.000206954768639657	6	187	transcription corepressor activity	MF	0.9999999999	0.0169702910284519	MF transcription corepressor activity
GO:0046620	0.999960476189849	0.000221166209568893	3	159	regulation of organ growth	BP	0.9999999999	0.0180645090701996	BP regulation of organ growth
GO:0006304	0.999981937081765	0.000224495770540799	1	124	DNA modification	BP	0.9999999999	0.0182648355813428	BP DNA modification
GO:0006405	0.999969295302985	0.000226825253650864	2	125	RNA export from nucleus	BP	0.9999999999	0.0183825540196117	BP RNA export from nucleus
GO:0030532	1	0.000230794733225673	0	84	small nuclear ribonucleoprotein complex	CC	0.9999999999	0.0186317546652105	CC small nuclear ribonucleoprotein complex
GO:0048024	0.999949153692928	0.000238766751568552	4	145	regulation of mRNA splicing, via spliceosome	BP	0.9999999999	0.0192009030952502	BP regulation of mRNA splicing, via spliceosome
GO:0019538	0.999806445983906	0.00024172958299967	310	4555	protein metabolic process	BP	0.9999999999	0.0193643990566044	BP protein metabolic process
GO:0015931	0.999911726340368	0.00024505118918682	11	258	nucleobase-containing compound transport	BP	0.9999999999	0.0195552726757973	BP nucleobase-containing compound transport
GO:0000781	0.999965055755416	0.000253533987456742	2	150	chromosome, telomeric region	CC	0.9999999999	0.020154984315836	CC chromosome, telomeric region
GO:0005667	0.999893780839932	0.000258216674184719	15	338	transcription regulator complex	CC	0.9999999999	0.0204491896955107	CC transcription regulator complex
GO:0046824	1	0.000268308356539837	0	92	positive regulation of nucleocytoplasmic transport	BP	0.9999999999	0.0211679032197414	BP positive regulation of nucleocytoplasmic transport
GO:0004521	0.999977128155677	0.000276144440222939	1	155	endoribonuclease activity	MF	0.9999999999	0.0217039109470316	MF endoribonuclease activity
GO:0019787	0.999865757617129	0.000279505779247331	23	436	ubiquitin-like protein transferase activity	MF	0.9999999999	0.0218855126697872	MF ubiquitin-like protein transferase activity
GO:0045931	0.999906359665853	0.000296393352175064	8	232	positive regulation of mitotic cell cycle	BP	0.9999999999	0.0231209016445777	BP positive regulation of mitotic cell cycle
GO:0007389	0.999817197953879	0.00029876334496272	54	1059	pattern specification process	BP	0.9999999999	0.023218816973446	BP pattern specification process
GO:0006886	0.999810000589693	0.000306245474594924	58	957	intracellular protein transport	BP	0.9999999999	0.0237051671146952	BP intracellular protein transport
GO:0072091	0.999974654769948	0.000307297634000754	1	109	regulation of stem cell proliferation	BP	0.9999999999	0.0237051671146952	BP regulation of stem cell proliferation
GO:0044772	0.999912918649283	0.000316987471195364	6	201	mitotic cell cycle phase transition	BP	0.9999999999	0.0243624171588821	BP mitotic cell cycle phase transition
GO:0032784	1	0.00034541442336892	0	72	regulation of DNA-templated transcription, elongation	BP	0.9999999999	0.0264181754735611	BP regulation of DNA-templated transcription, elongation
GO:0006333	1	0.000346272417144333	0	95	chromatin assembly or disassembly	BP	0.9999999999	0.0264181754735611	BP chromatin assembly or disassembly
GO:0044452	0.999933766386432	0.000356820676661693	3	155	NA	NA	0.9999999999	0.0270343585442301	none
GO:0005829	0.999711912974219	0.000356944910680971	321	4115	cytosol	CC	0.9999999999	0.0270343585442301	CC cytosol
GO:0035064	1	0.000368501794033901	0	75	methylated histone binding	MF	0.9999999999	0.0278085339352829	MF methylated histone binding
GO:0001098	1	0.000390769837885223	0	68	basal transcription machinery binding	MF	0.9999999999	0.0292768136096166	MF basal transcription machinery binding
GO:0001099	1	0.000390769837885223	0	68	basal RNA polymerase II transcription machinery binding	MF	0.9999999999	0.0292768136096166	MF basal RNA polymerase II transcription machinery binding
GO:0005643	1	0.000400736055965085	0	61	nuclear pore	CC	0.9999999999	0.0299158801922609	CC nuclear pore
GO:1901861	0.999924162401792	0.00040773620198217	3	127	regulation of muscle tissue development	BP	0.9999999999	0.030329748624588	BP regulation of muscle tissue development
GO:0003002	0.999767150162162	0.000409508289361693	38	861	regionalization	BP	0.9999999999	0.0303531624584532	BP regionalization
GO:0050768	0.999824513226849	0.000426884065152336	14	320	negative regulation of neurogenesis	BP	0.9999999999	0.0315288698900456	BP negative regulation of neurogenesis
GO:0000790	0.999798099342374	0.000445287008257177	18	421	nuclear chromatin	CC	0.9999999999	0.0327718650458674	CC nuclear chromatin
GO:0048519	0.999622443828881	0.000455545272699349	409	5974	negative regulation of biological process	BP	0.9999999999	0.0334087920414861	BP negative regulation of biological process
GO:0044391	0.999911769145891	0.00045917604450312	3	230	ribosomal subunit	CC	0.9999999999	0.0335569075610911	CC ribosomal subunit
GO:0097525	1	0.000472093761945839	0	77	spliceosomal snRNP complex	CC	0.9999999999	0.0343286970934486	CC spliceosomal snRNP complex
GO:0022411	0.999846307151647	0.000473033227665631	8	219	cellular component disassembly	BP	0.9999999999	0.0343286970934486	BP cellular component disassembly
GO:0016202	0.999910241743294	0.000476529633757722	3	125	regulation of striated muscle tissue development	BP	0.9999999999	0.0343431114598818	BP regulation of striated muscle tissue development
GO:0048634	0.999910241743294	0.000476529633757722	3	125	regulation of muscle organ development	BP	0.9999999999	0.0343431114598818	BP regulation of muscle organ development
GO:0017016	0.999776161317057	0.000483172932457232	19	417	Ras GTPase binding	MF	0.9999999999	0.0347018132317904	MF Ras GTPase binding
GO:0030031	0.999785354075037	0.000490548218269019	16	414	cell projection assembly	BP	0.9999999999	0.0351104408594746	BP cell projection assembly
GO:0044271	0.999656098795628	0.000502308262147141	88	1534	cellular nitrogen compound biosynthetic process	BP	0.9999999999	0.0358290290547968	BP cellular nitrogen compound biosynthetic process
GO:0051020	0.999746177693936	0.000506645600703542	24	488	GTPase binding	MF	0.9999999999	0.0360150667967692	MF GTPase binding
GO:0046777	0.999840069798769	0.000518559811594347	7	240	protein autophosphorylation	BP	0.9999999999	0.0367366114145819	BP protein autophosphorylation
GO:0055021	1	0.00052767107792747	0	62	regulation of cardiac muscle tissue growth	BP	0.9999999999	0.0372553668171978	BP regulation of cardiac muscle tissue growth
GO:0035097	0.999947217503601	0.000606073438079881	1	81	histone methyltransferase complex	CC	0.9999999999	0.0426462755686748	CC histone methyltransferase complex
GO:0016893	0.999944992131659	0.000608417844236021	1	201	endonuclease activity, active with either ribo- or deoxyribonucleic acids and producing 5'-phosphomonoesters	MF	0.9999999999	0.0426670938038648	MF endonuclease activity, active with either ribo- or deoxyribonucleic acids and producing 5'-phosphomonoesters
GO:1901988	0.999838388376236	0.0006172348134666	5	186	negative regulation of cell cycle phase transition	BP	0.9999999999	0.0431401566942361	BP negative regulation of cell cycle phase transition
GO:0043484	0.99978965381603	0.00067675408570684	7	180	regulation of RNA splicing	BP	0.9999999999	0.0471419200571975	BP regulation of RNA splicing
GO:0033045	0.999898021163623	0.000684586631888951	2	110	regulation of sister chromatid segregation	BP	0.9999999999	0.0475285678966102	BP regulation of sister chromatid segregation
