# Supplementary material for: Systemic paralogy and function of retinal determination network homologs in arachnids
Source: BMC Genomics. 2020 Nov 23;21:811. doi: 10.1186/s12864-020-07149-x (PMC7681978; doi:10.1186/s12864-020-07149-x)
Supplement: Supplementary file 6 — Additional file 6. Dataset S3: Dataset for the GOseq enrichment analyses. This folder contains the complete GOseq results of enriched/depleted (FDR ≤ 0.05) GO terms of up- (Log2FC > 1) and down-regulated (Log2FC < 1) genes in Comparisons 1, 2.1 and 2.2. The twelve spreadsheets (.xls) are named as follows: Comparison#,_UP/DOWN_enriched/depleted. (.zip). Available at: https://datadryad.org/stash/share/xb2VW4o80AmId3mLFZB07Ho7rHxPx-htK9q5J_-2miM; doi:https://doi.org/10.5061/dryad.xgxd254d1 [file 12864_2020_7149_MOESM6_ESM.zip › Additional_file6_Dataset_S3_GOseq_results/comp1_UP_padj_05.GOseq.enriched.filtered_FDR_0.05.xls]

category	over_represented_pvalue	under_represented_pvalue	numDEInCat	numInCat	term	ontology	over_represented_FDR	go_term
GO:0005576	2.26646192228979e-88	1	349	1359	extracellular region	CC	4.72058689174518e-84	CC extracellular region
GO:0031224	1.07412147269303e-47	1	717	5201	intrinsic component of membrane	CC	1.11859010166252e-43	CC intrinsic component of membrane
GO:0044425	2.01243063693997e-46	1	890	6791	NA	NA	1.39716351020619e-42	none
GO:0016021	8.02575739915113e-46	1	695	5069	integral component of membrane	CC	4.17901187773799e-42	CC integral component of membrane
GO:0008061	3.37549993337636e-41	1	71	139	chitin binding	MF	1.40609825224726e-37	MF chitin binding
GO:0042302	3.35017928250195e-39	1	56	86	structural constituent of cuticle	MF	1.16295890159918e-35	MF structural constituent of cuticle
GO:0044281	5.52377252263585e-37	1	353	2034	small molecule metabolic process	BP	1.64355905859228e-33	BP small molecule metabolic process
GO:0090729	5.75989750592845e-35	1	55	96	toxin activity	MF	1.49958931566847e-31	MF toxin activity
GO:0005215	1.17341818542554e-33	1	269	1714	transporter activity	MF	2.71555044067146e-30	MF transporter activity
GO:0044710	3.28246918634691e-32	1	588	5055	NA	NA	6.83672682132335e-29	none
GO:0022857	7.78125473347398e-32	1	241	1548	transmembrane transporter activity	MF	1.4733452144436e-28	MF transmembrane transporter activity
GO:0006811	3.29896361408282e-31	1	231	1395	ion transport	BP	5.72590117950974e-28	BP ion transport
GO:0006629	4.23921366629905e-31	1	239	1222	lipid metabolic process	BP	6.79187248012897e-28	BP lipid metabolic process
GO:0016491	7.05701862787293e-29	1	209	1115	oxidoreductase activity	MF	1.04988274272384e-25	MF oxidoreductase activity
GO:0015075	1.00591730674139e-28	1	199	1266	ion transmembrane transporter activity	MF	1.39674971098731e-25	MF ion transmembrane transporter activity
GO:0005615	2.8490195228646e-28	1	182	937	extracellular space	CC	3.61816969513635e-25	CC extracellular space
GO:0022892	2.95318248594766e-28	1	233	1540	NA	NA	3.61816969513635e-25	none
GO:0022891	1.10817213953209e-27	1	206	1349	NA	NA	1.28227829567636e-24	none
GO:0006082	3.49709465927645e-27	1	215	1064	organic acid metabolic process	BP	3.83355197702158e-24	BP organic acid metabolic process
GO:0019752	4.23614791524335e-27	1	201	958	carboxylic acid metabolic process	BP	4.41152443893442e-24	BP carboxylic acid metabolic process
GO:0043436	1.01951410937222e-25	1	209	1046	oxoacid metabolic process	BP	1.01116380333355e-22	BP oxoacid metabolic process
GO:0016020	2.17604379544827e-25	1	907	7692	membrane	CC	2.06012000779984e-22	CC membrane
GO:0005886	2.52631253010094e-25	1	521	4004	plasma membrane	CC	2.28774075551923e-22	CC plasma membrane
GO:0044421	1.79368724708301e-24	1	295	1998	NA	NA	1.55662158259354e-21	none
GO:0008324	3.62604756565602e-23	1	145	898	cation transmembrane transporter activity	MF	3.02093274789934e-20	MF cation transmembrane transporter activity
GO:0007186	8.12069431477483e-23	1	133	721	G protein-coupled receptor signaling pathway	BP	6.50530081492808e-20	BP G protein-coupled receptor signaling pathway
GO:0044699	2.3690596425876e-22	1	1398	14914	NA	NA	1.82751015688202e-19	none
GO:0044459	2.85990722125334e-22	1	367	2891	NA	NA	2.12736241443802e-19	none
GO:0022890	4.43106570016913e-22	1	123	740	inorganic cation transmembrane transporter activity	MF	3.18242194493526e-19	MF inorganic cation transmembrane transporter activity
GO:0055085	8.17737128721713e-22	1	193	1181	transmembrane transport	BP	5.67727630567195e-19	BP transmembrane transport
GO:0032787	8.86868836213963e-22	1	123	519	monocarboxylic acid metabolic process	BP	5.9586142324724e-19	BP monocarboxylic acid metabolic process
GO:0005179	1.94788769003309e-21	1	33	58	hormone activity	MF	1.26783140025029e-18	MF hormone activity
GO:0015077	2.43799131974479e-21	1	93	482	monovalent inorganic cation transmembrane transporter activity	MF	1.53874191538317e-18	MF monovalent inorganic cation transmembrane transporter activity
GO:0003674	4.96333064615566e-21	1	1947	22305	molecular_function	MF	3.04047796170971e-18	MF molecular_function
GO:0006030	5.53513284236638e-21	1	44	104	chitin metabolic process	BP	3.29387848116591e-18	BP chitin metabolic process
GO:0007218	5.47812055039411e-20	1	46	126	neuropeptide signaling pathway	BP	3.16939707843357e-17	BP neuropeptide signaling pathway
GO:0005506	1.04670283469101e-19	1	67	245	iron ion binding	MF	5.89208828133631e-17	MF iron ion binding
GO:0055114	1.18297606298058e-19	1	162	785	oxidation-reduction process	BP	6.48395406309462e-17	BP oxidation-reduction process
GO:0022804	1.47826624746361e-19	1	115	647	active transmembrane transporter activity	MF	7.89469984671079e-17	MF active transmembrane transporter activity
GO:0031226	3.21166023954223e-19	1	208	1523	intrinsic component of plasma membrane	CC	1.67231148672964e-16	CC intrinsic component of plasma membrane
GO:1901071	4.22358282597083e-19	1	47	125	glucosamine-containing compound metabolic process	BP	2.14558007559318e-16	BP glucosamine-containing compound metabolic process
GO:0004872	5.2150650686838e-19	1	184	1253	NA	NA	2.52603198257084e-16	none
GO:0060089	5.2150650686838e-19	1	184	1253	molecular transducer activity	MF	2.52603198257084e-16	MF molecular transducer activity
GO:0015293	6.48937590772015e-19	1	69	307	symporter activity	MF	3.07183457740898e-16	MF symporter activity
GO:0044255	8.379271680642e-19	1	169	915	cellular lipid metabolic process	BP	3.87829934587581e-16	BP cellular lipid metabolic process
GO:0016712	1.67363481078372e-18	1	36	72	oxidoreductase activity, acting on paired donors, with incorporation or reduction of molecular oxygen, reduced flavin or flavoprotein as one donor, and incorporation of one atom of oxygen	MF	7.57792735630508e-16	MF oxidoreductase activity, acting on paired donors, with incorporation or reduction of molecular oxygen, reduced flavin or flavoprotein as one donor, and incorporation of one atom of oxygen
GO:0070330	3.29220724503305e-18	1	33	59	aromatase activity	MF	1.45893813828826e-15	MF aromatase activity
GO:0015291	3.43132568504704e-18	1	85	427	secondary active transmembrane transporter activity	MF	1.48890940350333e-15	MF secondary active transmembrane transporter activity
GO:0004497	5.79371918282331e-18	1	58	212	monooxygenase activity	MF	2.4626853702009e-15	MF monooxygenase activity
GO:0015081	5.99547468123808e-18	1	64	289	sodium ion transmembrane transporter activity	MF	2.49747493321653e-15	MF sodium ion transmembrane transporter activity
GO:0038023	1.17673204189612e-17	1	169	1145	signaling receptor activity	MF	4.8056813663946e-15	MF signaling receptor activity
GO:0006040	1.2859609056565e-17	1	48	138	amino sugar metabolic process	BP	5.1507680275026e-15	BP amino sugar metabolic process
GO:0046906	1.66107459359154e-17	1	69	293	tetrapyrrole binding	MF	6.52770974251409e-15	MF tetrapyrrole binding
GO:0005887	1.82654307229242e-17	1	197	1476	integral component of plasma membrane	CC	7.04504427957528e-15	CC integral component of plasma membrane
GO:0006820	2.56174930761541e-17	1	111	629	anion transport	BP	9.69511917326289e-15	BP anion transport
GO:0046873	2.60671535290341e-17	1	98	605	metal ion transmembrane transporter activity	MF	9.69511917326289e-15	MF metal ion transmembrane transporter activity
GO:0004871	8.4202994760011e-17	1	181	1276	NA	NA	3.07680697344124e-14	none
GO:0009617	1.18729912129305e-16	1	75	324	response to bacterium	BP	4.26363208591237e-14	BP response to bacterium
GO:0006812	1.48495169249629e-16	1	130	836	cation transport	BP	5.24213116123946e-14	BP cation transport
GO:0016705	2.25583885211011e-16	1	72	319	oxidoreductase activity, acting on paired donors, with incorporation or reduction of molecular oxygen	MF	7.83076860195823e-14	MF oxidoreductase activity, acting on paired donors, with incorporation or reduction of molecular oxygen
GO:0044765	3.97628767863618e-16	1	309	2411	NA	NA	1.35767409460056e-13	none
GO:0006869	5.38843436074471e-16	1	83	394	lipid transport	BP	1.79079943699294e-13	BP lipid transport
GO:0034220	5.41676418909905e-16	1	118	751	ion transmembrane transport	BP	1.79079943699294e-13	BP ion transmembrane transport
GO:0099600	8.21623833332514e-16	1	141	947	NA	NA	2.6738720626015e-13	none
GO:0020037	8.73609881701527e-16	1	60	251	heme binding	MF	2.77786255610581e-13	MF heme binding
GO:0004930	8.80252202338119e-16	1	79	415	G protein-coupled receptor activity	MF	2.77786255610581e-13	MF G protein-coupled receptor activity
GO:0008509	1.10137510547649e-15	1	92	510	anion transmembrane transporter activity	MF	3.42379711893499e-13	MF anion transmembrane transporter activity
GO:0044711	1.18776215688804e-15	1	190	1323	NA	NA	3.62579206733768e-13	none
GO:0044283	1.20116983217928e-15	1	102	541	small molecule biosynthetic process	BP	3.62579206733768e-13	BP small molecule biosynthetic process
GO:0003824	1.58340269409586e-15	1	908	9823	catalytic activity	MF	4.71130161608978e-13	MF catalytic activity
GO:0044763	1.69676126335907e-15	1	1115	11623	NA	NA	4.97748501313277e-13	none
GO:0006810	1.7266012951049e-15	1	518	4422	transport	BP	4.99467385756178e-13	BP transport
GO:0008395	1.82021545874523e-15	1	29	56	steroid hydroxylase activity	MF	5.19334898284187e-13	MF steroid hydroxylase activity
GO:0051234	2.82776844746517e-15	1	533	4564	establishment of localization	BP	7.95902178700063e-13	BP establishment of localization
GO:0008202	3.3562467379767e-15	1	70	269	steroid metabolic process	BP	9.32052094114382e-13	BP steroid metabolic process
GO:1902578	5.00086043991425e-15	1	330	2638	NA	NA	1.37049896371755e-12	none
GO:0004888	7.49814709079517e-15	1	134	904	transmembrane signaling receptor activity	MF	2.02820009879327e-12	MF transmembrane signaling receptor activity
GO:0015711	1.07105850385232e-14	1	89	483	organic anion transport	BP	2.86000083567129e-12	BP organic anion transport
GO:0016053	1.29000741806726e-14	1	71	302	organic acid biosynthetic process	BP	3.35853431293811e-12	BP organic acid biosynthetic process
GO:0046394	1.29000741806726e-14	1	71	302	carboxylic acid biosynthetic process	BP	3.35853431293811e-12	BP carboxylic acid biosynthetic process
GO:0005184	4.82073626578884e-14	1	14	16	neuropeptide hormone activity	MF	1.23958388819568e-11	MF neuropeptide hormone activity
GO:0006631	4.88936716089461e-14	1	78	316	fatty acid metabolic process	BP	1.24189925886723e-11	BP fatty acid metabolic process
GO:0050801	1.60982753134538e-13	1	105	633	ion homeostasis	BP	4.0396973280556e-11	BP ion homeostasis
GO:0005342	3.15623839192082e-13	1	54	234	organic acid transmembrane transporter activity	MF	7.82596824130081e-11	MF organic acid transmembrane transporter activity
GO:0005575	3.70133355401145e-13	1	1957	22873	cellular_component	CC	9.06957356034711e-11	CC cellular_component
GO:1901135	3.75011951401541e-13	1	148	974	carbohydrate derivative metabolic process	BP	9.08226619045499e-11	BP carbohydrate derivative metabolic process
GO:0030003	4.27380692384905e-13	1	88	494	cellular cation homeostasis	BP	1.02315920241297e-10	BP cellular cation homeostasis
GO:0065008	4.57023895049381e-13	1	459	3887	regulation of biological quality	BP	1.08169246432824e-10	BP regulation of biological quality
GO:0048878	4.85027849763314e-13	1	148	954	chemical homeostasis	BP	1.13507416346857e-10	BP chemical homeostasis
GO:0046943	5.3778150500727e-13	1	53	231	carboxylic acid transmembrane transporter activity	MF	1.24454590958794e-10	MF carboxylic acid transmembrane transporter activity
GO:0008514	6.29475264998453e-13	1	67	337	organic anion transmembrane transporter activity	MF	1.44073745267998e-10	MF organic anion transmembrane transporter activity
GO:0006805	6.58615365526065e-13	1	27	63	xenobiotic metabolic process	BP	1.49104791664966e-10	BP xenobiotic metabolic process
GO:2000405	7.91487553643026e-13	1	13	20	negative regulation of T cell migration	BP	1.77259169540612e-10	BP negative regulation of T cell migration
GO:0051179	8.19464695870583e-13	1	590	5254	localization	BP	1.81572454102048e-10	BP localization
GO:0006873	1.00649018190066e-12	1	89	514	cellular ion homeostasis	BP	2.206650264066e-10	BP cellular ion homeostasis
GO:0001676	1.10387718760507e-12	1	37	107	long-chain fatty acid metabolic process	BP	2.39495354827484e-10	BP long-chain fatty acid metabolic process
GO:0034442	1.17763773576406e-12	1	12	19	regulation of lipoprotein oxidation	BP	2.42849888717761e-10	BP regulation of lipoprotein oxidation
GO:0034443	1.17763773576406e-12	1	12	19	negative regulation of lipoprotein oxidation	BP	2.42849888717761e-10	BP negative regulation of lipoprotein oxidation
GO:0060587	1.17763773576406e-12	1	12	19	regulation of lipoprotein lipid oxidation	BP	2.42849888717761e-10	BP regulation of lipoprotein lipid oxidation
GO:0060588	1.17763773576406e-12	1	12	19	negative regulation of lipoprotein lipid oxidation	BP	2.42849888717761e-10	BP negative regulation of lipoprotein lipid oxidation
GO:2000098	1.17763773576406e-12	1	12	19	negative regulation of smooth muscle cell-matrix adhesion	BP	2.42849888717761e-10	BP negative regulation of smooth muscle cell-matrix adhesion
GO:0015672	1.25059512726803e-12	1	68	380	monovalent inorganic cation transport	BP	2.55366620693515e-10	BP monovalent inorganic cation transport
GO:0044449	1.50112844983957e-12	1	69	290	NA	NA	3.03548576245228e-10	none
GO:0055080	1.5783819281183e-12	1	95	571	cation homeostasis	BP	3.16101334604307e-10	BP cation homeostasis
GO:0046942	1.86803177738895e-12	1	67	330	carboxylic acid transport	BP	3.70546341518639e-10	BP carboxylic acid transport
GO:0008150	2.08398022812937e-12	1	1857	21630	biological_process	BP	4.09482454636589e-10	BP biological_process
GO:0050748	2.17077279428403e-12	1	12	20	negative regulation of lipoprotein metabolic process	BP	4.2255005382568e-10	BP negative regulation of lipoprotein metabolic process
GO:0098771	2.26998790815814e-12	1	97	589	inorganic ion homeostasis	BP	4.37771371769609e-10	BP inorganic ion homeostasis
GO:0015849	2.32735193457406e-12	1	67	331	organic acid transport	BP	4.44716386177142e-10	BP organic acid transport
GO:0006022	2.4614320696066e-12	1	51	224	aminoglycan metabolic process	BP	4.66060974052421e-10	BP aminoglycan metabolic process
GO:2000402	2.51899096270315e-12	1	14	24	negative regulation of lymphocyte migration	BP	4.72662556497129e-10	BP negative regulation of lymphocyte migration
GO:0055082	2.61760477213354e-12	1	102	625	cellular chemical homeostasis	BP	4.86781001732119e-10	BP cellular chemical homeostasis
GO:0005198	2.73395633639311e-12	1	124	811	structural molecule activity	MF	5.03918960835361e-10	MF structural molecule activity
GO:0030001	3.38843734578779e-12	1	93	608	metal ion transport	BP	6.19073447702352e-10	BP metal ion transport
GO:0015294	6.69886218300691e-12	1	42	186	solute:cation symporter activity	MF	1.21325131780581e-09	MF solute:cation symporter activity
GO:0008610	6.78202441842869e-12	1	94	529	lipid biosynthetic process	BP	1.21772417747442e-09	BP lipid biosynthetic process
GO:0019842	1.17353696824507e-11	1	52	216	vitamin binding	MF	2.08909640808618e-09	MF vitamin binding
GO:0042737	1.41658653896972e-11	1	20	36	drug catabolic process	BP	2.50039529098825e-09	BP drug catabolic process
GO:0051704	1.44458775938979e-11	1	172	1203	multi-organism process	BP	2.52839276072022e-09	BP multi-organism process
GO:2000097	1.6342923480865e-11	1	12	20	regulation of smooth muscle cell-matrix adhesion	BP	2.83658675216213e-09	BP regulation of smooth muscle cell-matrix adhesion
GO:0022853	1.7198820179077e-11	1	44	185	active ion transmembrane transporter activity	MF	2.96047129495715e-09	MF active ion transmembrane transporter activity
GO:0005496	1.84797927555703e-11	1	35	123	steroid binding	MF	3.15489445502473e-09	MF steroid binding
GO:0004364	1.89967395205003e-11	1	15	27	glutathione transferase activity	MF	3.21678122547138e-09	MF glutathione transferase activity
GO:0098660	3.98316366896562e-11	1	80	537	inorganic ion transmembrane transport	BP	6.69043007235613e-09	BP inorganic ion transmembrane transport
GO:0051707	4.1377132370029e-11	1	95	549	response to other organism	BP	6.80284830881226e-09	BP response to other organism
GO:0017144	4.14417562206245e-11	1	26	66	drug metabolic process	BP	6.80284830881226e-09	BP drug metabolic process
GO:0009605	4.14807823708064e-11	1	193	1445	response to external stimulus	BP	6.80284830881226e-09	BP response to external stimulus
GO:0071638	7.41555956279672e-11	1	12	23	negative regulation of monocyte chemotactic protein-1 production	BP	1.20665058260883e-08	BP negative regulation of monocyte chemotactic protein-1 production
GO:0019725	7.81431110030459e-11	1	118	785	cellular homeostasis	BP	1.26167807439646e-08	BP cellular homeostasis
GO:0006575	9.32763182430066e-11	1	44	177	cellular modified amino acid metabolic process	BP	1.49443012028103e-08	BP cellular modified amino acid metabolic process
GO:0033559	9.41900752306946e-11	1	33	105	unsaturated fatty acid metabolic process	BP	1.49755029534726e-08	BP unsaturated fatty acid metabolic process
GO:0072521	1.20571327919139e-10	1	72	370	purine-containing compound metabolic process	BP	1.90246940749986e-08	BP purine-containing compound metabolic process
GO:0071637	1.31434721762048e-10	0.99999999999432	12	25	regulation of monocyte chemotactic protein-1 production	BP	2.05828750741349e-08	BP regulation of monocyte chemotactic protein-1 production
GO:0098590	1.39381097824076e-10	1	186	1469	plasma membrane region	CC	2.16643992946257e-08	CC plasma membrane region
GO:0006875	2.09957392985068e-10	1	72	417	cellular metal ion homeostasis	BP	3.23925376377259e-08	BP cellular metal ion homeostasis
GO:0005975	2.15091892700587e-10	1	92	565	carbohydrate metabolic process	BP	3.29406907438811e-08	BP carbohydrate metabolic process
GO:0005996	2.31393274031605e-10	0.999999999947037	46	193	monosaccharide metabolic process	BP	3.51785336608049e-08	BP monosaccharide metabolic process
GO:0032934	2.38426219709649e-10	0.999999999959813	30	103	sterol binding	MF	3.59850819138592e-08	MF sterol binding
GO:0014012	2.65028645386472e-10	0.9999999999881	12	24	peripheral nervous system axon regeneration	BP	3.97123498281255e-08	BP peripheral nervous system axon regeneration
GO:0050649	2.87680416524571e-10	0.999999999987487	14	20	testosterone 6-beta-hydroxylase activity	MF	4.27986265383841e-08	MF testosterone 6-beta-hydroxylase activity
GO:2000404	2.9158161531883e-10	0.999999999980335	15	31	regulation of T cell migration	BP	4.3071360878444e-08	BP regulation of T cell migration
GO:0015370	3.64877287453677e-10	0.99999999993653	30	115	solute:sodium symporter activity	MF	5.35187615710225e-08	MF solute:sodium symporter activity
GO:0055065	4.17509967610466e-10	1	79	486	metal ion homeostasis	BP	6.08104727649705e-08	BP metal ion homeostasis
GO:0005102	4.2133857400038e-10	1	163	1138	signaling receptor binding	MF	6.09419431894438e-08	MF signaling receptor binding
GO:0006066	4.4552091912667e-10	1	72	425	alcohol metabolic process	BP	6.39952393349675e-08	BP alcohol metabolic process
GO:1901615	5.59699082515015e-10	1	91	573	organic hydroxy compound metabolic process	BP	7.98452910316625e-08	BP organic hydroxy compound metabolic process
GO:0015485	5.84389712934326e-10	0.999999999906163	27	94	cholesterol binding	MF	8.28004689863683e-08	MF cholesterol binding
GO:0007268	6.03179661436056e-10	1	75	461	chemical synaptic transmission	BP	8.43156106603367e-08	BP chemical synaptic transmission
GO:0098916	6.03179661436056e-10	1	75	461	anterograde trans-synaptic signaling	BP	8.43156106603367e-08	BP anterograde trans-synaptic signaling
GO:0006006	6.38943867924688e-10	0.999999999857679	34	110	glucose metabolic process	BP	8.8719485874236e-08	BP glucose metabolic process
GO:0016829	6.65179805581587e-10	1	55	280	lyase activity	MF	9.17507615275053e-08	MF lyase activity
GO:0005764	8.12512643299862e-10	1	72	366	lysosome	CC	1.11335614043747e-07	CC lysosome
GO:0008289	8.36140289482149e-10	1	120	832	lipid binding	MF	1.13824378753818e-07	MF lipid binding
GO:0016765	9.1234191342134e-10	0.999999999834355	27	79	transferase activity, transferring alkyl or aryl (other than methyl) groups	MF	1.23391281641167e-07	MF transferase activity, transferring alkyl or aryl (other than methyl) groups
GO:0019318	1.00498805650894e-09	0.999999999731816	41	162	hexose metabolic process	BP	1.3504445961915e-07	BP hexose metabolic process
GO:1901605	1.11370493523537e-09	1	59	284	alpha-amino acid metabolic process	BP	1.48316051182089e-07	BP alpha-amino acid metabolic process
GO:0006720	1.11799596867621e-09	0.999999999758032	32	102	isoprenoid metabolic process	BP	1.48316051182089e-07	BP isoprenoid metabolic process
GO:0098662	1.17650128843208e-09	1	67	447	inorganic cation transmembrane transport	BP	1.55089676173819e-07	BP inorganic cation transmembrane transport
GO:0002686	1.19087505089969e-09	0.999999999906185	15	35	negative regulation of leukocyte migration	BP	1.55997141887665e-07	BP negative regulation of leukocyte migration
GO:0008652	1.26170136268096e-09	0.999999999715642	33	112	cellular amino acid biosynthetic process	BP	1.64241974886994e-07	BP cellular amino acid biosynthetic process
GO:0000323	1.30435427551337e-09	1	72	369	lytic vacuole	CC	1.68739694722934e-07	CC lytic vacuole
GO:0030414	1.34893908692283e-09	0.999999999635269	40	190	peptidase inhibitor activity	MF	1.73430267298943e-07	MF peptidase inhibitor activity
GO:0034754	1.62545960100052e-09	0.999999999705548	26	78	cellular hormone metabolic process	BP	2.07699831715576e-07	BP cellular hormone metabolic process
GO:0030594	1.63556666069149e-09	0.999999999580423	36	196	neurotransmitter receptor activity	MF	2.07716965907819e-07	MF neurotransmitter receptor activity
GO:0098655	1.82923418362766e-09	1	71	497	cation transmembrane transport	BP	2.30904785312708e-07	BP cation transmembrane transport
GO:0042493	2.08991560989312e-09	1	59	314	response to drug	BP	2.62221459776229e-07	BP response to drug
GO:0044712	2.34973751707367e-09	1	140	927	NA	NA	2.9305588626114e-07	none
GO:0008391	2.45704706385775e-09	0.999999999904363	13	17	arachidonic acid monooxygenase activity	MF	3.01031624976643e-07	MF arachidonic acid monooxygenase activity
GO:0008392	2.45704706385775e-09	0.999999999904363	13	17	arachidonic acid epoxygenase activity	MF	3.01031624976643e-07	MF arachidonic acid epoxygenase activity
GO:0019373	2.45704706385775e-09	0.999999999904363	13	17	epoxygenase P450 pathway	BP	3.01031624976643e-07	BP epoxygenase P450 pathway
GO:0007267	2.4788847924318e-09	1	91	625	cell-cell signaling	BP	3.01931066998652e-07	BP cell-cell signaling
GO:0043207	2.76994465996114e-09	1	105	682	response to external biotic stimulus	BP	3.35420973125992e-07	BP response to external biotic stimulus
GO:0032682	2.93189829882501e-09	0.999999999818471	12	27	negative regulation of chemokine production	BP	3.52980218311719e-07	BP negative regulation of chemokine production
GO:0022803	3.36889509965413e-09	1	76	620	passive transmembrane transporter activity	MF	4.03260615721817e-07	MF passive transmembrane transporter activity
GO:0051186	3.42675180853741e-09	1	77	414	cofactor metabolic process	BP	4.07842209532669e-07	BP cofactor metabolic process
GO:2000401	3.82474832644801e-09	0.999999999568095	17	43	regulation of lymphocyte migration	BP	4.52624193995791e-07	BP regulation of lymphocyte migration
GO:0099537	4.30394928110321e-09	1	75	490	trans-synaptic signaling	BP	5.06455681507445e-07	BP trans-synaptic signaling
GO:0099536	4.47043101020239e-09	1	76	494	synaptic signaling	BP	5.20014458890712e-07	BP synaptic signaling
GO:1900016	4.48662804596851e-09	0.999999999706236	12	28	negative regulation of cytokine production involved in inflammatory response	BP	5.20014458890712e-07	BP negative regulation of cytokine production involved in inflammatory response
GO:0061134	4.49407540812023e-09	1	46	239	peptidase regulator activity	MF	5.20014458890712e-07	MF peptidase regulator activity
GO:0042738	4.664528206106e-09	0.999999999526234	17	33	exogenous drug catabolic process	BP	5.36755765065059e-07	BP exogenous drug catabolic process
GO:0005789	6.06698967336291e-09	1	142	962	endoplasmic reticulum membrane	CC	6.94303631411004e-07	CC endoplasmic reticulum membrane
GO:0006163	6.22161232051254e-09	1	62	340	purine nucleotide metabolic process	BP	7.08107876566312e-07	BP purine nucleotide metabolic process
GO:0003008	6.29230115539278e-09	1	185	1561	system process	BP	7.12261132959352e-07	BP system process
GO:0050746	6.44455070712327e-09	0.999999999587236	12	25	regulation of lipoprotein metabolic process	BP	7.25551903394398e-07	BP regulation of lipoprotein metabolic process
GO:1901568	6.56136197187807e-09	0.999999998180626	37	146	fatty acid derivative metabolic process	BP	7.34731436291809e-07	BP fatty acid derivative metabolic process
GO:0015267	6.64927712256309e-09	1	75	617	channel activity	MF	7.40594352453176e-07	MF channel activity
GO:0006814	6.99163089375676e-09	1	37	200	sodium ion transport	BP	7.74583448165775e-07	BP sodium ion transport
GO:0006749	7.66530776704096e-09	0.999999998915742	19	53	glutathione metabolic process	BP	8.44725027364705e-07	BP glutathione metabolic process
GO:0050728	8.22159296951818e-09	0.999999998377785	25	82	negative regulation of inflammatory response	BP	9.01259675626972e-07	BP negative regulation of inflammatory response
GO:0023052	8.32579511496025e-09	1	94	672	signaling	BP	9.07903982483728e-07	BP signaling
GO:0008028	9.13016733941329e-09	0.999999998081314	26	96	monocarboxylic acid transmembrane transporter activity	MF	9.90432944506771e-07	MF monocarboxylic acid transmembrane transporter activity
GO:0006790	9.53757935370057e-09	1	66	353	sulfur compound metabolic process	BP	1.02768409481012e-06	BP sulfur compound metabolic process
GO:0044700	9.57224478553692e-09	1	93	664	NA	NA	1.02768409481012e-06	none
GO:0048037	9.80072470671807e-09	1	77	398	cofactor binding	MF	1.04681791893089e-06	MF cofactor binding
GO:0008404	1.0318388705398e-08	0.999999999865889	10	11	arachidonic acid 14,15-epoxygenase activity	MF	1.09648673446954e-06	MF arachidonic acid 14,15-epoxygenase activity
GO:0042742	1.08287793127987e-08	1	42	201	defense response to bacterium	BP	1.14488231231965e-06	BP defense response to bacterium
GO:0007610	1.12915860627101e-08	1	143	1043	behavior	BP	1.1877836086572e-06	BP behavior
GO:1901607	1.25267711440751e-08	0.999999997081646	29	99	alpha-amino acid biosynthetic process	BP	1.31109341401405e-06	BP alpha-amino acid biosynthetic process
GO:0031103	1.32172605477907e-08	0.999999998750464	14	35	axon regeneration	BP	1.37644551344693e-06	BP axon regeneration
GO:0055086	1.40398190984218e-08	1	90	586	nucleobase-containing small molecule metabolic process	BP	1.45483259792004e-06	BP nucleobase-containing small molecule metabolic process
GO:0015171	1.77516430657167e-08	0.999999994980126	35	148	amino acid transmembrane transporter activity	MF	1.83035258303341e-06	MF amino acid transmembrane transporter activity
GO:0097458	2.04262877474653e-08	1	272	2397	NA	NA	2.09575724731137e-06	none
GO:0009607	2.37754460034417e-08	1	105	704	response to biotic stimulus	BP	2.418175871245e-06	BP response to biotic stimulus
GO:0061783	2.38009436146161e-08	0.999999998202235	12	27	peptidoglycan muralytic activity	MF	2.418175871245e-06	MF peptidoglycan muralytic activity
GO:0043178	2.81442506901737e-08	0.999999992662098	30	143	alcohol binding	MF	2.84557501638319e-06	MF alcohol binding
GO:0098793	2.86635209109158e-08	1	63	358	presynapse	CC	2.88407639387708e-06	CC presynapse
GO:0006732	3.2064418153334e-08	1	65	347	coenzyme metabolic process	BP	3.19606001713848e-06	BP coenzyme metabolic process
GO:0044723	3.20710842895114e-08	1	67	403	NA	NA	3.19606001713848e-06	none
GO:0015718	3.48397627871055e-08	0.999999989991193	34	150	monocarboxylic acid transport	BP	3.45544085395159e-06	BP monocarboxylic acid transport
GO:0019637	3.59690693540125e-08	1	129	980	organophosphate metabolic process	BP	3.55053922514395e-06	BP organophosphate metabolic process
GO:0004866	3.76742165613577e-08	0.999999988573907	36	176	endopeptidase inhibitor activity	MF	3.70131406858471e-06	MF endopeptidase inhibitor activity
GO:0005319	3.80757076516415e-08	0.999999987837999	39	187	lipid transporter activity	MF	3.72319642708164e-06	MF lipid transporter activity
GO:0005343	4.08102148398348e-08	0.999999992182548	22	72	organic acid:sodium symporter activity	MF	3.97193997515925e-06	MF organic acid:sodium symporter activity
GO:0048662	4.24215066411387e-08	0.999999994866897	15	44	negative regulation of smooth muscle cell proliferation	BP	4.10955879219366e-06	BP negative regulation of smooth muscle cell proliferation
GO:0050896	4.5907291644611e-08	1	550	5872	response to stimulus	BP	4.42665310358314e-06	BP response to stimulus
GO:0046914	4.90214078293432e-08	1	212	2291	transition metal ion binding	MF	4.70515153119613e-06	MF transition metal ion binding
GO:0008405	5.0763783448982e-08	0.999999999309159	9	10	arachidonic acid 11,12-epoxygenase activity	MF	4.82789078390592e-06	MF arachidonic acid 11,12-epoxygenase activity
GO:0071614	5.0763783448982e-08	0.999999999309159	9	10	linoleic acid epoxygenase activity	MF	4.82789078390592e-06	MF linoleic acid epoxygenase activity
GO:0009150	5.10829928253883e-08	1	58	326	purine ribonucleotide metabolic process	BP	4.83616624803267e-06	BP purine ribonucleotide metabolic process
GO:0002685	5.25222599451804e-08	0.999999986913965	28	111	regulation of leukocyte migration	BP	4.94992592822723e-06	BP regulation of leukocyte migration
GO:0050804	5.4911356718618e-08	1	88	577	modulation of chemical synaptic transmission	BP	5.1517735934026e-06	BP modulation of chemical synaptic transmission
GO:0061135	5.55126969825381e-08	0.999999982198677	38	191	endopeptidase regulator activity	MF	5.18483611099688e-06	MF endopeptidase regulator activity
GO:0015079	5.70884824162941e-08	0.999999984305255	30	172	potassium ion transmembrane transporter activity	MF	5.30195540204412e-06	MF potassium ion transmembrane transporter activity
GO:0098657	5.72757809419976e-08	0.999999983408367	33	156	import into cell	BP	5.30195540204412e-06	BP import into cell
GO:0019369	5.83463323339678e-08	0.999999989904014	20	58	arachidonic acid metabolic process	BP	5.37715668076054e-06	BP arachidonic acid metabolic process
GO:0007154	5.9745115497891e-08	1	122	927	cell communication	BP	5.48181174268755e-06	BP cell communication
GO:0044706	6.11704828204558e-08	0.999999988217962	22	66	multi-multicellular organism process	BP	5.5879772639669e-06	BP multi-multicellular organism process
GO:0006721	6.6000001501842e-08	0.999999985504369	25	78	terpenoid metabolic process	BP	6.00282983091863e-06	BP terpenoid metabolic process
GO:0006753	7.15324996977465e-08	1	81	540	nucleoside phosphate metabolic process	BP	6.47773436393332e-06	BP nucleoside phosphate metabolic process
GO:0051046	7.53048722578651e-08	1	100	685	regulation of secretion	BP	6.78982631769183e-06	BP regulation of secretion
GO:0099529	9.93420658964488e-08	0.99999997815856	23	97	neurotransmitter receptor activity involved in regulation of postsynaptic membrane potential	MF	8.91851960556567e-06	MF neurotransmitter receptor activity involved in regulation of postsynaptic membrane potential
GO:0015296	1.07089894056537e-07	0.999999974979447	25	94	anion:cation symporter activity	MF	9.5728253794401e-06	MF anion:cation symporter activity
GO:0009117	1.14202909180083e-07	1	80	538	nucleotide metabolic process	BP	1.01650350102683e-05	BP nucleotide metabolic process
GO:0044456	1.16484664273483e-07	1	165	1362	NA	NA	1.03240110105877e-05	none
GO:0006690	1.21960324566519e-07	0.999999969482553	27	100	icosanoid metabolic process	BP	1.07635154240316e-05	BP icosanoid metabolic process
GO:0009069	1.24929043489573e-07	0.999999979017062	19	50	serine family amino acid metabolic process	BP	1.09789962776406e-05	BP serine family amino acid metabolic process
GO:0010817	1.27511988138114e-07	1	76	469	regulation of hormone levels	BP	1.11589062560531e-05	BP regulation of hormone levels
GO:0098960	1.34744350246415e-07	0.999999969639527	23	102	postsynaptic neurotransmitter receptor activity	MF	1.17424909076667e-05	MF postsynaptic neurotransmitter receptor activity
GO:0005509	1.37344225932261e-07	1	117	1000	calcium ion binding	MF	1.1919189740488e-05	MF calcium ion binding
GO:0042246	1.44803390762236e-07	0.999999973584516	19	68	tissue regeneration	BP	1.25143776879496e-05	BP tissue regeneration
GO:0005773	1.48264359590868e-07	1	75	440	vacuole	CC	1.27605375271016e-05	CC vacuole
GO:0044432	1.56067081605721e-07	1	171	1283	NA	NA	1.33768114225677e-05	none
GO:0072507	1.76950270237365e-07	1	58	375	divalent inorganic cation homeostasis	BP	1.51045911004255e-05	BP divalent inorganic cation homeostasis
GO:0042445	1.83464545928219e-07	0.999999941930473	35	158	hormone metabolic process	BP	1.55967329085426e-05	BP hormone metabolic process
GO:0072503	1.8653123802936e-07	1	55	343	cellular divalent inorganic cation homeostasis	BP	1.57929781531525e-05	BP cellular divalent inorganic cation homeostasis
GO:0006520	1.88746922057934e-07	1	69	387	cellular amino acid metabolic process	BP	1.5915874059201e-05	BP cellular amino acid metabolic process
GO:0044282	2.09986764406578e-07	1	72	413	small molecule catabolic process	BP	1.76355013268556e-05	BP small molecule catabolic process
GO:0042592	2.1385407577767e-07	1	184	1488	homeostatic process	BP	1.78881634148486e-05	BP homeostatic process
GO:0008528	2.27285679224565e-07	0.999999937754253	28	129	G protein-coupled peptide receptor activity	MF	1.89110236838341e-05	MF G protein-coupled peptide receptor activity
GO:0001653	2.27898355321796e-07	0.999999931809939	31	165	peptide receptor activity	MF	1.89110236838341e-05	MF peptide receptor activity
GO:0022626	2.7645451948581e-07	0.999999969448398	12	43	cytosolic ribosome	CC	2.2849185443851e-05	CC cytosolic ribosome
GO:0048678	2.98165623497058e-07	0.999999940294098	20	69	response to axon injury	BP	2.45462197873389e-05	BP response to axon injury
GO:0010642	3.30970568361579e-07	0.999999962591765	13	32	negative regulation of platelet-derived growth factor receptor signaling pathway	BP	2.71395866056495e-05	BP negative regulation of platelet-derived growth factor receptor signaling pathway
GO:0051895	3.45755451264873e-07	0.999999951321944	15	41	negative regulation of focal adhesion assembly	BP	2.8130447417753e-05	BP negative regulation of focal adhesion assembly
GO:1903392	3.45755451264873e-07	0.999999951321944	15	41	negative regulation of adherens junction organization	BP	2.8130447417753e-05	BP negative regulation of adherens junction organization
GO:0030018	3.61659781887901e-07	0.999999876934038	38	157	Z disc	CC	2.93099219344794e-05	CC Z disc
GO:0050727	3.95355350394292e-07	0.999999867382436	41	207	regulation of inflammatory response	BP	3.19165164264043e-05	BP regulation of inflammatory response
GO:0098656	4.30871574966246e-07	0.999999852126368	42	241	anion transmembrane transport	BP	3.46036034739886e-05	BP anion transmembrane transport
GO:0032102	4.31963554025208e-07	0.99999987636196	46	253	negative regulation of response to external stimulus	BP	3.46036034739886e-05	BP negative regulation of response to external stimulus
GO:0004867	4.60678577715581e-07	0.999999872591579	27	124	serine-type endopeptidase inhibitor activity	MF	3.67625035121077e-05	MF serine-type endopeptidase inhibitor activity
GO:0031102	4.7046968623346e-07	0.999999935804762	14	42	neuron projection regeneration	BP	3.74005443697348e-05	BP neuron projection regeneration
GO:0009259	4.96551808272059e-07	1	58	352	ribonucleotide metabolic process	BP	3.93238823676443e-05	BP ribonucleotide metabolic process
GO:0006865	5.18491400408422e-07	0.999999828993737	34	174	amino acid transport	BP	4.09058291201008e-05	BP amino acid transport
GO:0044703	5.52230456238265e-07	0.999999869347082	23	80	multi-organism reproductive process	BP	4.34032299718136e-05	BP multi-organism reproductive process
GO:0043648	6.1516757143374e-07	0.999999817702018	30	115	dicarboxylic acid metabolic process	BP	4.81680833752705e-05	BP dicarboxylic acid metabolic process
GO:0016614	6.64614035064275e-07	0.999999759705858	41	202	oxidoreductase activity, acting on CH-OH group of donors	MF	5.18448731172986e-05	MF oxidoreductase activity, acting on CH-OH group of donors
GO:1904315	6.91883383848689e-07	0.999999840812664	21	93	transmitter-gated ion channel activity involved in regulation of postsynaptic membrane potential	MF	5.37706982044795e-05	MF transmitter-gated ion channel activity involved in regulation of postsynaptic membrane potential
GO:0016836	7.51171350594477e-07	0.999999843877752	20	61	hydro-lyase activity	MF	5.81613267293002e-05	MF hydro-lyase activity
GO:0015276	7.84387921339084e-07	0.999999724000749	36	234	ligand-gated ion channel activity	MF	6.05082652801868e-05	MF ligand-gated ion channel activity
GO:0018916	7.97445277101295e-07	0.99999999147668	6	7	nitrobenzene metabolic process	BP	6.12885248393571e-05	BP nitrobenzene metabolic process
GO:0022834	8.02801644402289e-07	0.99999971716084	36	235	ligand-gated channel activity	MF	6.14733553294518e-05	MF ligand-gated channel activity
GO:0008307	8.24186192935497e-07	0.999999846919537	18	51	structural constituent of muscle	MF	6.2666852991895e-05	MF structural constituent of muscle
GO:0009126	8.27414277548067e-07	0.999999704808605	38	174	purine nucleoside monophosphate metabolic process	BP	6.2666852991895e-05	BP purine nucleoside monophosphate metabolic process
GO:0009167	8.27414277548067e-07	0.999999704808605	38	174	purine ribonucleoside monophosphate metabolic process	BP	6.2666852991895e-05	BP purine ribonucleoside monophosphate metabolic process
GO:0042537	8.3331449703298e-07	0.999999922387892	11	24	benzene-containing compound metabolic process	BP	6.28850519717497e-05	BP benzene-containing compound metabolic process
GO:0032642	8.39824070759625e-07	0.999999886122342	13	45	regulation of chemokine production	BP	6.31474936670811e-05	BP regulation of chemokine production
GO:0051049	8.50846171274298e-07	0.99999965376066	204	1757	regulation of transport	BP	6.37461296953276e-05	BP regulation of transport
GO:0031348	8.56610211889158e-07	0.99999970483807	36	158	negative regulation of defense response	BP	6.39479480043992e-05	BP negative regulation of defense response
GO:0001523	9.24411679199706e-07	0.999999795719966	21	65	retinoid metabolic process	BP	6.87630230513267e-05	BP retinoid metabolic process
GO:0051410	9.6532032607182e-07	1	5	5	detoxification of nitrogen compound	BP	7.12967792603683e-05	BP detoxification of nitrogen compound
GO:0070458	9.6532032607182e-07	1	5	5	cellular detoxification of nitrogen compound	BP	7.12967792603683e-05	BP cellular detoxification of nitrogen compound
GO:0009611	9.80400246174633e-07	0.999999628588556	43	237	response to wounding	BP	7.21546866689939e-05	BP response to wounding
GO:0043651	1.11864435278147e-06	0.999999945579604	9	13	linoleic acid metabolic process	BP	8.20391710553963e-05	BP linoleic acid metabolic process
GO:0072330	1.15534851878039e-06	0.99999960830592	34	156	monocarboxylic acid biosynthetic process	BP	8.44336805233615e-05	BP monocarboxylic acid biosynthetic process
GO:0016101	1.19214984137586e-06	0.999999730335936	21	67	diterpenoid metabolic process	BP	8.68185206160012e-05	BP diterpenoid metabolic process
GO:0016616	1.28163643491905e-06	0.999999524841111	39	187	oxidoreductase activity, acting on the CH-OH group of donors, NAD or NADP as acceptor	MF	9.30101869912679e-05	MF oxidoreductase activity, acting on the CH-OH group of donors, NAD or NADP as acceptor
GO:1903530	1.32392576960325e-06	0.99999938975186	89	622	regulation of secretion by cell	BP	9.57455761433903e-05	BP regulation of secretion by cell
GO:0001505	1.35872022932975e-06	0.999999462496916	53	370	regulation of neurotransmitter levels	BP	9.79218855933569e-05	BP regulation of neurotransmitter levels
GO:0032101	1.41203194061485e-06	0.999999323908812	104	769	regulation of response to external stimulus	BP	0.00010141310779009	BP regulation of response to external stimulus
GO:0050808	1.66724380062645e-06	0.999999285907468	67	434	synapse organization	BP	0.000119331112987793	BP synapse organization
GO:0007270	1.69000955371649e-06	0.999999497825877	27	124	neuron-neuron synaptic transmission	BP	0.000120546297893175	BP neuron-neuron synaptic transmission
GO:0061564	1.77122966066507e-06	0.999999725085887	14	44	axon development	BP	0.000125908434717857	BP axon development
GO:0005230	1.78181550621657e-06	0.999999455656922	27	163	extracellular ligand-gated ion channel activity	MF	0.00012623011348122	MF extracellular ligand-gated ion channel activity
GO:0042221	1.80445033240147e-06	0.999998876835581	280	2469	response to chemical	BP	0.000127400310248331	BP response to chemical
GO:1901889	1.84652420745997e-06	0.999999692915326	15	45	negative regulation of cell junction assembly	BP	0.000129930426327623	BP negative regulation of cell junction assembly
GO:1901700	1.89932453937059e-06	0.999999014789804	156	1244	response to oxygen-containing compound	BP	0.000133195728976467	BP response to oxygen-containing compound
GO:0072341	2.12013725577511e-06	0.999999401644124	25	106	modified amino acid binding	MF	0.000148181942158671	MF modified amino acid binding
GO:0035359	2.29035776609119e-06	0.999999962339679	7	8	negative regulation of peroxisome proliferator activated receptor signaling pathway	BP	0.00015954371756571	BP negative regulation of peroxisome proliferator activated receptor signaling pathway
GO:0005231	2.33937560594752e-06	0.999999418323085	21	91	excitatory extracellular ligand-gated ion channel activity	MF	0.000162389282542667	MF excitatory extracellular ligand-gated ion channel activity
GO:0019693	2.34680113526709e-06	0.999999025699615	59	374	ribose phosphate metabolic process	BP	0.000162389282542667	BP ribose phosphate metabolic process
GO:0005216	2.36489913421901e-06	0.999998985841299	63	582	ion channel activity	MF	0.00016309973234276	MF ion channel activity
GO:0030017	2.58491120857126e-06	0.999999223347449	27	111	sarcomere	CC	0.000177684919643968	CC sarcomere
GO:0022838	2.61151861199383e-06	0.999998877111869	63	584	NA	NA	0.000178923387008577	none
GO:0030004	2.75635683620625e-06	0.999999205436205	25	111	cellular monovalent inorganic cation homeostasis	BP	0.000188227541588537	BP cellular monovalent inorganic cation homeostasis
GO:0098739	2.78783261532312e-06	0.999999165230737	26	126	import across plasma membrane	BP	0.00018975482912402	BP import across plasma membrane
GO:0042834	2.79850065318717e-06	0.999999843572338	8	14	peptidoglycan binding	MF	0.000189860493826001	MF peptidoglycan binding
GO:0007565	2.82068464288487e-06	0.999999450510024	17	50	female pregnancy	BP	0.000190744219941578	BP female pregnancy
GO:0009986	2.87264645378226e-06	0.999998703069807	77	516	cell surface	CC	0.000193075174375526	CC cell surface
GO:0004222	2.8736942604385e-06	0.999999044036617	30	159	metalloendopeptidase activity	MF	0.000193075174375526	MF metalloendopeptidase activity
GO:0010640	2.91901710051748e-06	0.99999953426606	14	41	regulation of platelet-derived growth factor receptor signaling pathway	BP	0.000195489672570991	BP regulation of platelet-derived growth factor receptor signaling pathway
GO:0009070	2.9562304209672e-06	0.999999640695501	12	27	serine family amino acid biosynthetic process	BP	0.000197347330794567	BP serine family amino acid biosynthetic process
GO:0098563	3.3097832771097e-06	0.999999205529406	20	76	intrinsic component of synaptic vesicle membrane	CC	0.000220243342158597	CC intrinsic component of synaptic vesicle membrane
GO:0022824	3.41289108833105e-06	0.999999034959847	23	138	transmitter-gated ion channel activity	MF	0.000225662525675426	MF transmitter-gated ion channel activity
GO:0022835	3.41289108833105e-06	0.999999034959847	23	138	transmitter-gated channel activity	MF	0.000225662525675426	MF transmitter-gated channel activity
GO:0006766	3.46500663280033e-06	0.999998940145097	27	112	vitamin metabolic process	BP	0.000228383411860649	BP vitamin metabolic process
GO:0055067	3.6281921855414e-06	0.999998868786844	27	130	monovalent inorganic cation homeostasis	BP	0.000238384816531408	BP monovalent inorganic cation homeostasis
GO:0014070	3.68178487924755e-06	0.99999807176515	95	680	response to organic cyclic compound	BP	0.000241145331650843	BP response to organic cyclic compound
GO:0015078	3.69345517635082e-06	0.999998935284904	24	119	proton transmembrane transporter activity	MF	0.000241151361796348	MF proton transmembrane transporter activity
GO:0006874	4.0017808184228e-06	0.999998307342071	48	320	cellular calcium ion homeostasis	BP	0.000260465909019094	BP cellular calcium ion homeostasis
GO:1900015	4.06427520987261e-06	0.999999433095091	12	37	regulation of cytokine production involved in inflammatory response	BP	0.000263709420782638	BP regulation of cytokine production involved in inflammatory response
GO:0008083	4.11966641793895e-06	0.99999896518057	21	75	growth factor activity	MF	0.000266473329667182	MF growth factor activity
GO:0030170	4.56746433966581e-06	0.999998839579627	21	77	pyridoxal phosphate binding	MF	0.000293614652057283	MF pyridoxal phosphate binding
GO:0070279	4.56746433966581e-06	0.999998839579627	21	77	vitamin B6 binding	MF	0.000293614652057283	MF vitamin B6 binding
GO:0055074	4.59662857689789e-06	0.999998027248989	49	338	calcium ion homeostasis	BP	0.000294580246152705	BP calcium ion homeostasis
GO:0006733	4.79740448849425e-06	0.999998215612887	35	173	oxidoreduction coenzyme metabolic process	BP	0.000306504112534841	BP oxidoreduction coenzyme metabolic process
GO:0004089	4.96813713452361e-06	0.999999745420805	8	12	carbonate dehydratase activity	MF	0.000316441468617302	MF carbonate dehydratase activity
GO:0032501	4.98759226449894e-06	0.999996263103487	447	4604	multicellular organismal process	BP	0.000316712108795683	BP multicellular organismal process
GO:0005518	5.06716396799623e-06	0.999998760254141	20	71	collagen binding	MF	0.000317909861068136	MF collagen binding
GO:0010713	5.06750882824184e-06	0.999999773985789	8	11	negative regulation of collagen metabolic process	BP	0.000317909861068136	BP negative regulation of collagen metabolic process
GO:0032966	5.06750882824184e-06	0.999999773985789	8	11	negative regulation of collagen biosynthetic process	BP	0.000317909861068136	BP negative regulation of collagen biosynthetic process
GO:0044252	5.06750882824184e-06	0.999999773985789	8	11	NA	NA	0.000317909861068136	none
GO:0009161	5.29130626151269e-06	0.999997927868536	38	193	ribonucleoside monophosphate metabolic process	BP	0.000330952933377736	BP ribonucleoside monophosphate metabolic process
GO:0031637	5.5125205052175e-06	0.999999833742412	7	9	regulation of neuronal synaptic plasticity in response to neurotrophin	BP	0.000343756817612785	BP regulation of neuronal synaptic plasticity in response to neurotrophin
GO:0016324	5.74129592813344e-06	0.999997148387005	74	548	apical plasma membrane	CC	0.000356954362958696	CC apical plasma membrane
GO:0022610	5.76993365789169e-06	0.999996536108759	138	1158	biological adhesion	BP	0.000357667197102881	BP biological adhesion
GO:0022836	5.93562163682702e-06	0.999997343636365	52	489	gated channel activity	MF	0.000366846075524727	MF gated channel activity
GO:0010035	6.20389426276963e-06	0.999996724563718	80	578	response to inorganic substance	BP	0.000382292040547236	BP response to inorganic substance
GO:0030285	6.55170703324935e-06	0.99999849042959	18	68	integral component of synaptic vesicle membrane	CC	0.000402533787871733	CC integral component of synaptic vesicle membrane
GO:0016651	7.09533388079617e-06	0.99999770412975	27	128	oxidoreductase activity, acting on NAD(P)H	MF	0.000433408358570129	MF oxidoreductase activity, acting on NAD(P)H
GO:0015103	7.09584454928049e-06	0.999997439409862	31	198	inorganic anion transmembrane transporter activity	MF	0.000433408358570129	MF inorganic anion transmembrane transporter activity
GO:0051047	7.26712337174132e-06	0.999996567927627	57	344	positive regulation of secretion	BP	0.000442144773006739	BP positive regulation of secretion
GO:0043269	7.28133556468751e-06	0.999996406580928	70	574	regulation of ion transport	BP	0.000442144773006739	BP regulation of ion transport
GO:0008227	7.34387792822685e-06	0.999998547792184	15	59	G protein-coupled amine receptor activity	MF	0.000444646190375317	MF G protein-coupled amine receptor activity
GO:0042308	7.4001352210069e-06	0.999998539707081	15	58	negative regulation of protein import into nucleus	BP	0.000445462475095756	BP negative regulation of protein import into nucleus
GO:1904590	7.4001352210069e-06	0.999998539707081	15	58	negative regulation of protein import	BP	0.000445462475095756	BP negative regulation of protein import
GO:0006818	7.51756999582008e-06	0.999997836022423	23	99	NA	NA	0.000448641684449687	none
GO:0015992	7.51756999582008e-06	0.999997836022423	23	99	NA	NA	0.000448641684449687	none
GO:1902600	7.51756999582008e-06	0.999997836022423	23	99	proton transmembrane transport	BP	0.000448641684449687	BP proton transmembrane transport
GO:0016052	7.59970034498771e-06	0.999997175405138	33	183	carbohydrate catabolic process	BP	0.00045224731081544	BP carbohydrate catabolic process
GO:0006952	7.78936561277669e-06	0.999995522170948	99	782	defense response	BP	0.000462213410207729	BP defense response
GO:0033993	7.93557844973905e-06	0.999995774005284	81	563	response to lipid	BP	0.000469551783952173	BP response to lipid
GO:0043295	8.07217696281568e-06	0.999999541071875	7	14	glutathione binding	MF	0.00047628130816296	MF glutathione binding
GO:0101020	8.19220478205153e-06	0.999999427285468	9	14	estrogen 16-alpha-hydroxylase activity	MF	0.000481997856498783	MF estrogen 16-alpha-hydroxylase activity
GO:0072524	8.41765866038674e-06	0.99999693173236	32	162	pyridine-containing compound metabolic process	BP	0.000493867590362071	BP pyridine-containing compound metabolic process
GO:0046496	9.63668298139977e-06	0.999996536016698	31	152	nicotinamide nucleotide metabolic process	BP	0.000563800093080321	BP nicotinamide nucleotide metabolic process
GO:0051051	1.00512163485823e-05	0.99999503710756	62	415	negative regulation of transport	BP	0.000586405417670229	BP negative regulation of transport
GO:0019362	1.01826300771651e-05	0.999996326753222	31	153	pyridine nucleotide metabolic process	BP	0.000592158081652584	BP pyridine nucleotide metabolic process
GO:0032103	1.02066809733665e-05	0.999995363107662	50	294	positive regulation of response to external stimulus	BP	0.000592158081652584	BP positive regulation of response to external stimulus
GO:0002791	1.10156429368137e-05	0.999994674020357	58	376	regulation of peptide secretion	BP	0.000637316141910987	BP regulation of peptide secretion
GO:0043005	1.11559237906816e-05	0.999992569225598	170	1524	neuron projection	CC	0.000642214680076276	CC neuron projection
GO:0008401	1.11619797478208e-05	0.999999124569739	9	15	retinoic acid 4-hydroxylase activity	MF	0.000642214680076276	MF retinoic acid 4-hydroxylase activity
GO:0016835	1.14325110419019e-05	0.999996880328548	21	81	carbon-oxygen lyase activity	MF	0.000655967878734799	MF carbon-oxygen lyase activity
GO:0009123	1.16812506592274e-05	0.999995240603783	38	203	nucleoside monophosphate metabolic process	BP	0.000668398595413156	BP nucleoside monophosphate metabolic process
GO:0051180	1.20194044456557e-05	0.999996991481435	19	68	vitamin transport	BP	0.000685863440531828	BP vitamin transport
GO:0044708	1.28330085401074e-05	0.999992475054042	103	769	NA	NA	0.000730289349380755	none
GO:0016798	1.29996453121627e-05	0.999994711321658	37	218	hydrolase activity, acting on glycosyl bonds	MF	0.00073775643749789	MF hydrolase activity, acting on glycosyl bonds
GO:0050708	1.33010176787638e-05	0.999993734940924	53	340	regulation of protein secretion	BP	0.000752808685362205	BP regulation of protein secretion
GO:0003012	1.34198293104401e-05	0.999995057359275	31	164	muscle system process	BP	0.000757474809967061	BP muscle system process
GO:0033267	1.34975091814975e-05	0.999993652640602	53	325	NA	NA	0.000759800327654675	none
GO:0042391	1.39690309250541e-05	0.999993156134441	58	429	regulation of membrane potential	BP	0.000784223655275004	BP regulation of membrane potential
GO:0045833	1.44655360412961e-05	0.999995770362091	22	98	negative regulation of lipid metabolic process	BP	0.000809914474914286	BP negative regulation of lipid metabolic process
GO:0008237	1.49710127963178e-05	0.999993335902293	44	290	metallopeptidase activity	MF	0.000835968510782058	MF metallopeptidase activity
GO:0042562	1.53451984398062e-05	0.999995631305978	21	96	hormone binding	MF	0.000854571639316265	MF hormone binding
GO:1902495	1.61971419013277e-05	0.999992350572274	49	428	transmembrane transporter complex	CC	0.00089961085738894	CC transmembrane transporter complex
GO:0045214	1.64042409164624e-05	0.999994496518516	27	113	sarcomere organization	BP	0.000908465663058089	BP sarcomere organization
GO:0003958	1.64438042525878e-05	0.999998894596596	8	13	NADPH-hemoprotein reductase activity	MF	0.000908465663058089	MF NADPH-hemoprotein reductase activity
GO:0099094	1.64962818187952e-05	0.999994876518752	23	126	ligand-gated cation channel activity	MF	0.000908953856407053	MF ligand-gated cation channel activity
GO:0016323	1.83075356955377e-05	0.999991703633745	45	296	basolateral plasma membrane	CC	0.00100609328091467	CC basolateral plasma membrane
GO:0006730	1.87476574032922e-05	0.999996242709764	15	42	one-carbon metabolic process	BP	0.00102756896946255	BP one-carbon metabolic process
GO:0045211	1.90622468820895e-05	0.999991319965096	45	316	postsynaptic membrane	CC	0.00103937404624329	CC postsynaptic membrane
GO:0030425	1.90628425996225e-05	0.999989194819439	86	662	dendrite	CC	0.00103937404624329	CC dendrite
GO:0006936	1.96924923375708e-05	0.999993358482653	26	129	muscle contraction	BP	0.00107090138487448	BP muscle contraction
GO:0008210	1.99845524814817e-05	0.999997259326737	11	26	estrogen metabolic process	BP	0.0010839537996987	BP estrogen metabolic process
GO:0007188	2.05399073667291e-05	0.999992267778307	30	204	adenylate cyclase-modulating G protein-coupled receptor signaling pathway	BP	0.00111118231333567	BP adenylate cyclase-modulating G protein-coupled receptor signaling pathway
GO:1903561	2.10723429610332e-05	0.999987092576725	107	888	extracellular vesicle	CC	0.00113703305490259	CC extracellular vesicle
GO:0098839	2.11569354266948e-05	0.999994758250359	17	79	postsynaptic density membrane	CC	0.00113864767717623	CC postsynaptic density membrane
GO:0043195	2.150701892423e-05	0.999992924943755	25	117	terminal bouton	CC	0.00115450564472645	CC terminal bouton
GO:0004553	2.1622309718561e-05	0.999992243601846	28	159	hydrolase activity, hydrolyzing O-glycosyl compounds	MF	0.00115771071161488	MF hydrolase activity, hydrolyzing O-glycosyl compounds
GO:1990748	2.18793887140778e-05	0.999996442696965	12	34	cellular detoxification	BP	0.00116847155932516	BP cellular detoxification
GO:0007187	2.19407855713653e-05	0.999991550245766	31	215	G protein-coupled receptor signaling pathway, coupled to cyclic nucleotide second messenger	BP	0.0011687536620982	BP G protein-coupled receptor signaling pathway, coupled to cyclic nucleotide second messenger
GO:0003796	2.20671252493067e-05	0.999998330832238	7	18	lysozyme activity	MF	0.00117248490993	MF lysozyme activity
GO:0007155	2.23094062653217e-05	0.999985637000422	133	1141	cell adhesion	BP	0.00118234176512499	BP cell adhesion
GO:0009144	2.33415165543346e-05	0.999990882292153	33	164	purine nucleoside triphosphate metabolic process	BP	0.00123390128627838	BP purine nucleoside triphosphate metabolic process
GO:0050806	2.52635632656098e-05	0.999989585873758	36	191	positive regulation of synaptic transmission	BP	0.0013321253055598	BP positive regulation of synaptic transmission
GO:0019829	2.55547103707332e-05	0.999993009709151	19	85	ATPase-coupled cation transmembrane transporter activity	MF	0.00134169088229196	MF ATPase-coupled cation transmembrane transporter activity
GO:0001953	2.55738083478926e-05	0.9999939184325	16	71	negative regulation of cell-matrix adhesion	BP	0.00134169088229196	BP negative regulation of cell-matrix adhesion
GO:0005416	2.58845707450752e-05	0.999995268489016	13	39	amino acid:cation symporter activity	MF	0.00135458251125233	MF amino acid:cation symporter activity
GO:0052689	2.65100901886491e-05	0.999990002735956	30	168	carboxylic ester hydrolase activity	MF	0.00138383999611324	MF carboxylic ester hydrolase activity
GO:1901618	2.75319295829629e-05	0.999994624814704	13	53	organic hydroxy compound transmembrane transporter activity	MF	0.00143358757338488	MF organic hydroxy compound transmembrane transporter activity
GO:0016653	2.76514441781488e-05	0.999997102124704	9	19	oxidoreductase activity, acting on NAD(P)H, heme protein as acceptor	MF	0.00143622014798624	MF oxidoreductase activity, acting on NAD(P)H, heme protein as acceptor
GO:0009719	2.84193997643335e-05	0.999982051990736	120	902	response to endogenous stimulus	BP	0.00147243596589935	BP response to endogenous stimulus
GO:0043230	2.89854973333918e-05	0.999982101715209	107	895	extracellular organelle	CC	0.00149803954952825	CC extracellular organelle
GO:0015850	2.92033546569486e-05	0.999989655707649	27	137	organic hydroxy compound transport	BP	0.00150556304652209	BP organic hydroxy compound transport
GO:1990351	2.97565003179267e-05	0.999985515494942	49	436	transporter complex	CC	0.00153029231758463	CC transporter complex
GO:0051121	3.06825181230133e-05	0.999999074841797	5	8	hepoxilin metabolic process	BP	0.00157016090286516	BP hepoxilin metabolic process
GO:0051122	3.06825181230133e-05	0.999999074841797	5	8	hepoxilin biosynthetic process	BP	0.00157016090286516	BP hepoxilin biosynthetic process
GO:0015172	3.30772564764848e-05	0.999996448804276	9	19	acidic amino acid transmembrane transporter activity	MF	0.00168856151444173	MF acidic amino acid transmembrane transporter activity
GO:0099634	3.32118825787128e-05	0.999991447891784	17	80	postsynaptic specialization membrane	CC	0.00169128872946071	CC postsynaptic specialization membrane
GO:0099516	3.37438370820077e-05	0.99999090639453	18	84	NA	NA	0.00171418692376599	none
GO:0031099	3.44102434237666e-05	0.999987190537341	29	145	regeneration	BP	0.00174378722635088	BP regeneration
GO:1901566	3.47132616353613e-05	0.999977922998639	116	1065	organonitrogen compound biosynthetic process	BP	0.00174973254312184	BP organonitrogen compound biosynthetic process
GO:0098889	3.4773086632111e-05	0.999990152359712	19	94	intrinsic component of presynaptic membrane	CC	0.00174973254312184	CC intrinsic component of presynaptic membrane
GO:0042625	3.47795886716172e-05	0.999990183696718	19	91	ATPase-coupled ion transmembrane transporter activity	MF	0.00174973254312184	MF ATPase-coupled ion transmembrane transporter activity
GO:0015179	3.64458201971786e-05	0.999990307195943	18	72	L-amino acid transmembrane transporter activity	MF	0.00182914106763093	MF L-amino acid transmembrane transporter activity
GO:0015108	3.75981390462753e-05	0.999986884615236	25	154	chloride transmembrane transporter activity	MF	0.00188243759628803	MF chloride transmembrane transporter activity
GO:0005308	3.85604795743209e-05	0.999995568324455	9	21	creatine transmembrane transporter activity	MF	0.00192138198223435	MF creatine transmembrane transporter activity
GO:0015881	3.85604795743209e-05	0.999995568324455	9	21	creatine transmembrane transport	BP	0.00192138198223435	BP creatine transmembrane transport
GO:0005783	4.00151286473618e-05	0.999973471665506	139	1112	endoplasmic reticulum	CC	0.00198910524932518	CC endoplasmic reticulum
GO:1903532	4.07932581952501e-05	0.999979875383488	51	318	positive regulation of secretion by cell	BP	0.0020229570992635	BP positive regulation of secretion by cell
GO:0045202	4.25904925903274e-05	0.999971710095111	138	1209	synapse	CC	0.00210706598496755	CC synapse
GO:1900750	4.27029778284585e-05	0.999996487392511	7	17	oligopeptide binding	MF	0.00210762469718278	MF oligopeptide binding
GO:0046034	4.29620025491008e-05	0.99998414191624	28	137	ATP metabolic process	BP	0.00211539619170844	BP ATP metabolic process
GO:0032982	4.31258413437212e-05	0.999995200502284	9	19	myosin filament	CC	0.00211845524412034	CC myosin filament
GO:0050805	4.37515965243451e-05	0.99998640298822	21	109	negative regulation of synaptic transmission	BP	0.00214413706449191	BP negative regulation of synaptic transmission
GO:0032839	4.58962210097514e-05	0.999991052758872	13	40	dendrite cytoplasm	CC	0.00224395889950963	CC dendrite cytoplasm
GO:0031982	4.79161175838686e-05	0.999964342240363	256	2297	vesicle	CC	0.00232733865699149	CC vesicle
GO:0002282	4.79368294531088e-05	0.999999155044446	5	6	microglial cell activation involved in immune response	BP	0.00232733865699149	BP microglial cell activation involved in immune response
GO:1905673	4.79368294531088e-05	0.999999155044446	5	6	positive regulation of lysosome organization	BP	0.00232733865699149	BP positive regulation of lysosome organization
GO:0032983	4.81137372147678e-05	0.999994009654554	9	24	kainate selective glutamate receptor complex	CC	0.0023304951597888	CC kainate selective glutamate receptor complex
GO:0043025	4.85370492452249e-05	0.999971643345746	81	615	neuronal cell body	CC	0.00234448244634331	CC neuronal cell body
GO:0044058	4.86276366823656e-05	0.999993343194115	10	24	regulation of digestive system process	BP	0.00234448244634331	BP regulation of digestive system process
GO:1901606	4.91940358191628e-05	0.999981265611576	29	148	alpha-amino acid catabolic process	BP	0.0023663126513661	BP alpha-amino acid catabolic process
GO:0099056	5.03280476058732e-05	0.999985891218883	18	90	integral component of presynaptic membrane	CC	0.00241528243210859	CC integral component of presynaptic membrane
GO:0005261	5.12048075122908e-05	0.999975276075399	45	430	cation channel activity	MF	0.00245170972612872	MF cation channel activity
GO:0034308	5.15416158971292e-05	0.999986540045148	17	67	primary alcohol metabolic process	BP	0.00246217609152616	BP primary alcohol metabolic process
GO:0001101	5.28829349374184e-05	0.999973410477653	52	334	response to acid chemical	BP	0.00252047086699439	BP response to acid chemical
GO:0007165	5.36445524559454e-05	0.999957795393057	383	3725	signal transduction	BP	0.00255093319304208	BP signal transduction
GO:0072337	5.66861349863502e-05	0.999982474455052	21	87	modified amino acid transport	BP	0.00268942783484215	BP modified amino acid transport
GO:0097164	5.68914250398729e-05	0.99997529212672	36	226	ammonium ion metabolic process	BP	0.00269303318347835	BP ammonium ion metabolic process
GO:0009725	5.75441155227156e-05	0.999966833586084	77	554	response to hormone	BP	0.00271775246736308	BP response to hormone
GO:0043090	5.84186322169949e-05	0.999989207877951	12	37	amino acid import	BP	0.00275281283216192	BP amino acid import
GO:0003779	5.9037442654042e-05	0.999966013709496	76	528	actin binding	MF	0.00277076212359706	MF actin binding
GO:0009205	5.90656031725127e-05	0.999976471968403	31	156	purine ribonucleoside triphosphate metabolic process	BP	0.00277076212359706	BP purine ribonucleoside triphosphate metabolic process
GO:0062023	5.9789222707621e-05	0.999973342128485	38	237	collagen-containing extracellular matrix	CC	0.00279840433832434	CC collagen-containing extracellular matrix
GO:0010038	6.06139127846703e-05	0.999968587061066	55	399	response to metal ion	BP	0.00283064254591729	BP response to metal ion
GO:0010430	6.26898278969077e-05	0.999997089315733	6	9	fatty acid omega-oxidation	BP	0.00291873143466491	BP fatty acid omega-oxidation
GO:0070062	6.27804725720128e-05	0.999960703052312	102	863	extracellular exosome	CC	0.00291873143466491	CC extracellular exosome
GO:0051952	6.3312792468835e-05	0.999983174271949	17	67	regulation of amine transport	BP	0.00293692392325366	BP regulation of amine transport
GO:0048167	6.41852442228466e-05	0.999971571285572	37	236	regulation of synaptic plasticity	BP	0.00296821300971534	BP regulation of synaptic plasticity
GO:0050662	6.42723289505291e-05	0.99996757443469	52	289	coenzyme binding	MF	0.00296821300971534	MF coenzyme binding
GO:0035358	6.66972669189009e-05	0.999994070997008	8	14	regulation of peroxisome proliferator activated receptor signaling pathway	BP	0.00307338644997095	BP regulation of peroxisome proliferator activated receptor signaling pathway
GO:0018990	6.70872709094279e-05	0.999996844680885	6	9	ecdysis, chitin-based cuticle	BP	0.00308453350662597	BP ecdysis, chitin-based cuticle
GO:1905039	6.99655295505556e-05	0.999977156858206	22	98	carboxylic acid transmembrane transport	BP	0.00320978424995368	BP carboxylic acid transmembrane transport
GO:0009074	7.1229628195491e-05	0.999989015949002	10	30	aromatic amino acid family catabolic process	BP	0.00326059493638613	BP aromatic amino acid family catabolic process
GO:0006090	7.2735992797146e-05	0.999978540197467	19	81	pyruvate metabolic process	BP	0.00332224837276087	BP pyruvate metabolic process
GO:0031012	7.48024153567138e-05	0.999964888376119	42	251	extracellular matrix	CC	0.00340915690820489	CC extracellular matrix
GO:0098754	7.67280411668865e-05	0.999984054864625	13	42	detoxification	BP	0.00348928305987754	BP detoxification
GO:0048168	7.75217652583402e-05	0.999976707843828	19	91	regulation of neuronal synaptic plasticity	BP	0.00351769787974011	BP regulation of neuronal synaptic plasticity
GO:0005121	7.78972432384724e-05	0.999994299302042	7	12	Toll binding	MF	0.00351940082900413	MF Toll binding
GO:0021556	7.78972432384724e-05	0.999994299302042	7	12	central nervous system formation	BP	0.00351940082900413	BP central nervous system formation
GO:0019216	7.83808674906647e-05	0.999958370307593	58	358	regulation of lipid metabolic process	BP	0.0035277753962549	BP regulation of lipid metabolic process
GO:0007200	7.8421356273575e-05	0.999984434749242	12	45	phospholipase C-activating G protein-coupled receptor signaling pathway	BP	0.0035277753962549	BP phospholipase C-activating G protein-coupled receptor signaling pathway
GO:0042398	7.86674504445672e-05	0.9999845754191	12	42	cellular modified amino acid biosynthetic process	BP	0.00352830518957986	BP cellular modified amino acid biosynthetic process
GO:0046823	7.8771937447409e-05	0.999979484694491	16	67	negative regulation of nucleocytoplasmic transport	BP	0.00352830518957986	BP negative regulation of nucleocytoplasmic transport
GO:0006979	8.10617364101361e-05	0.999956045574912	60	455	response to oxidative stress	BP	0.00362307692264016	BP response to oxidative stress
GO:0106016	8.2447760852651e-05	0.999997479509812	5	7	positive regulation of inflammatory response to wounding	BP	0.00367713482449468	BP positive regulation of inflammatory response to wounding
GO:1903391	8.27648155292056e-05	0.99997256042083	22	101	regulation of adherens junction organization	BP	0.00367772236678841	BP regulation of adherens junction organization
GO:0051893	8.29906622042709e-05	0.999973335247669	21	95	regulation of focal adhesion assembly	BP	0.00367772236678841	BP regulation of focal adhesion assembly
GO:0090109	8.29906622042709e-05	0.999973335247669	21	95	regulation of cell-substrate junction assembly	BP	0.00367772236678841	BP regulation of cell-substrate junction assembly
GO:0006898	8.37127468904812e-05	0.999960294838574	43	238	receptor-mediated endocytosis	BP	0.00370184520644362	BP receptor-mediated endocytosis
GO:0042743	8.49712050546538e-05	0.999978252444003	15	80	hydrogen peroxide metabolic process	BP	0.00374953444677612	BP hydrogen peroxide metabolic process
GO:0006633	8.58786311493149e-05	0.999969780562768	24	114	fatty acid biosynthetic process	BP	0.00378156475597871	BP fatty acid biosynthetic process
GO:1903825	8.71422561020825e-05	0.999971062376103	22	99	organic acid transmembrane transport	BP	0.0038251187533204	BP organic acid transmembrane transport
GO:0030641	8.72350397458801e-05	0.999973669789531	19	87	regulation of cellular pH	BP	0.0038251187533204	BP regulation of cellular pH
GO:0060264	8.84508043538655e-05	0.999995614077786	6	9	regulation of respiratory burst involved in inflammatory response	BP	0.003861879581233	BP regulation of respiratory burst involved in inflammatory response
GO:0060266	8.84508043538655e-05	0.999995614077786	6	9	negative regulation of respiratory burst involved in inflammatory response	BP	0.003861879581233	BP negative regulation of respiratory burst involved in inflammatory response
GO:1902652	8.86296543033115e-05	0.999965017570864	29	149	secondary alcohol metabolic process	BP	0.003861879581233	BP secondary alcohol metabolic process
GO:0030534	9.20121337981721e-05	0.999954301039754	47	295	adult behavior	BP	0.00400089503705288	BP adult behavior
GO:0009135	9.58952142271085e-05	0.999972445716586	18	71	purine nucleoside diphosphate metabolic process	BP	0.00415240233247862	BP purine nucleoside diphosphate metabolic process
GO:0009179	9.58952142271085e-05	0.999972445716586	18	71	purine ribonucleoside diphosphate metabolic process	BP	0.00415240233247862	BP purine ribonucleoside diphosphate metabolic process
GO:0042573	9.62057926745817e-05	0.99998971460842	8	17	retinoic acid metabolic process	BP	0.00415720798719126	BP retinoic acid metabolic process
GO:0048680	9.78423056486737e-05	0.999985612285646	10	23	positive regulation of axon regeneration	BP	0.00421045359927805	BP positive regulation of axon regeneration
GO:0070572	9.78423056486737e-05	0.999985612285646	10	23	positive regulation of neuron projection regeneration	BP	0.00421045359927805	BP positive regulation of neuron projection regeneration
GO:0098542	9.81643641414613e-05	0.99995094463084	47	316	defense response to other organism	BP	0.00421560283781104	BP defense response to other organism
GO:0046939	9.92116272989868e-05	0.999971527051058	18	69	nucleotide phosphorylation	BP	0.00425181023329897	BP nucleotide phosphorylation
GO:0006563	0.000100620983989613	0.999988589707089	8	19	L-serine metabolic process	BP	0.0043033549374449	BP L-serine metabolic process
GO:0022600	0.000102137874465224	0.999976024872702	14	52	digestive system process	BP	0.00435927797000347	BP digestive system process
GO:0032965	0.000102762447075523	0.999982264987979	11	29	regulation of collagen biosynthetic process	BP	0.00437696574169529	BP regulation of collagen biosynthetic process
GO:0016054	0.000103992121061091	0.999948678539762	46	269	organic acid catabolic process	BP	0.00441129918016374	BP organic acid catabolic process
GO:0046395	0.000103992121061091	0.999948678539762	46	269	carboxylic acid catabolic process	BP	0.00441129918016374	BP carboxylic acid catabolic process
GO:0036442	0.000105076398825774	0.999981456091736	11	31	NA	NA	0.00444823421695779	none
GO:0008203	0.000105409500527079	0.999959557616686	27	137	cholesterol metabolic process	BP	0.0044532841318012	BP cholesterol metabolic process
GO:0036379	0.000105646687478607	0.999975665389171	14	46	myofilament	CC	0.00445426964940167	CC myofilament
GO:0006885	0.000109225574059803	0.999966312439538	19	90	regulation of pH	BP	0.00459585910407591	BP regulation of pH
GO:0006643	0.000109645513609196	0.999954308118222	31	177	membrane lipid metabolic process	BP	0.00460422733357327	BP membrane lipid metabolic process
GO:0009072	0.000110298582584867	0.99997765700323	12	41	aromatic amino acid family metabolic process	BP	0.00462233174663503	BP aromatic amino acid family metabolic process
GO:0015277	0.000112549349987887	0.9999835596603	9	28	kainate selective glutamate receptor activity	MF	0.00470718446093917	MF kainate selective glutamate receptor activity
GO:0016125	0.000114008341106493	0.999954257403483	29	151	sterol metabolic process	BP	0.00475864875464138	BP sterol metabolic process
GO:0015491	0.000116646450632211	0.999973688850825	13	52	cation:cation antiporter activity	MF	0.00485902454753539	MF cation:cation antiporter activity
GO:0032365	0.000119623123397457	0.999970043068217	15	53	intracellular lipid transport	BP	0.00497221480072867	BP intracellular lipid transport
GO:0033218	0.000120108236194249	0.999940343235735	45	303	amide binding	MF	0.00497221480072867	MF amide binding
GO:0035725	0.000120220133635144	0.99996492874163	17	94	sodium ion transmembrane transport	BP	0.00497221480072867	BP sodium ion transmembrane transport
GO:0051453	0.000120322437615785	0.999964031580532	18	84	regulation of intracellular pH	BP	0.00497221480072867	BP regulation of intracellular pH
GO:0097060	0.000120557349451122	0.999933633416557	59	494	synaptic membrane	CC	0.00497221480072867	CC synaptic membrane
GO:0005313	0.000121363277611418	0.999986174892391	8	18	L-glutamate transmembrane transporter activity	MF	0.00498990189778613	MF L-glutamate transmembrane transporter activity
GO:0016460	0.000121465347713538	0.999976369123183	12	33	myosin II complex	CC	0.00498990189778613	CC myosin II complex
GO:0005310	0.000122218971869686	0.999978242884724	11	30	dicarboxylic acid transmembrane transporter activity	MF	0.00501097784665711	MF dicarboxylic acid transmembrane transporter activity
GO:0050877	0.000123809776646531	0.999917027058168	124	1158	nervous system process	BP	0.00506622795283685	BP nervous system process
GO:0042803	0.000127156697771447	0.999915339774355	117	1437	protein homodimerization activity	MF	0.00518554514278375	MF protein homodimerization activity
GO:0016042	0.00012722362050905	0.999935870935732	47	297	lipid catabolic process	BP	0.00518554514278375	BP lipid catabolic process
GO:0034706	0.000128000611150393	0.999974771171948	11	48	sodium channel complex	CC	0.00520702486140702	CC sodium channel complex
GO:0051385	0.000128618833978901	0.999981043430929	9	27	response to mineralocorticoid	BP	0.00522197480333832	BP response to mineralocorticoid
GO:0006767	0.00012951216467292	0.999959701216664	19	86	water-soluble vitamin metabolic process	BP	0.00524801433036494	BP water-soluble vitamin metabolic process
GO:0051050	0.000135347090307835	0.999911972883721	108	874	positive regulation of transport	BP	0.00547380426588657	BP positive regulation of transport
GO:0000041	0.00013623356986484	0.999953113503231	22	102	transition metal ion transport	BP	0.00549897828128852	BP transition metal ion transport
GO:0046031	0.000136736923845826	0.999961157781356	17	67	ADP metabolic process	BP	0.00550862021249682	BP ADP metabolic process
GO:0043092	0.000138759415843619	0.999976717973637	10	30	NA	NA	0.00557930716832218	none
GO:0008233	0.000140419546269719	0.99991044632264	98	873	peptidase activity	MF	0.00563517978748691	MF peptidase activity
GO:0006096	0.000142681435926475	0.999961306148716	16	61	glycolytic process	BP	0.00570397110840044	BP glycolytic process
GO:0006757	0.000142681435926475	0.999961306148716	16	61	ATP generation from ADP	BP	0.00570397110840044	BP ATP generation from ADP
GO:0035249	0.000145100170683185	0.999963678125959	14	64	synaptic transmission, glutamatergic	BP	0.00578955240419422	BP synaptic transmission, glutamatergic
GO:0007035	0.000147340122352035	0.999976765192024	10	24	vacuolar acidification	BP	0.00586768655515907	BP vacuolar acidification
GO:0000302	0.000150286470776498	0.999939477332164	28	155	response to reactive oxygen species	BP	0.00597360040712385	BP response to reactive oxygen species
GO:0015914	0.00016172090783105	0.999948186217437	19	96	phospholipid transport	BP	0.0064158534634383	BP phospholipid transport
GO:0046164	0.000165105584646696	0.999949978441601	18	75	alcohol catabolic process	BP	0.00653767892969845	BP alcohol catabolic process
GO:1905671	0.000166102111678501	0.999990695206311	6	9	regulation of lysosome organization	BP	0.00656465803043607	BP regulation of lysosome organization
GO:0005214	0.000169204187482696	0.999984913577707	7	13	structural constituent of chitin-based cuticle	MF	0.00663688289433068	MF structural constituent of chitin-based cuticle
GO:0008010	0.000169204187482696	0.999984913577707	7	13	structural constituent of chitin-based larval cuticle	MF	0.00663688289433068	MF structural constituent of chitin-based larval cuticle
GO:0008011	0.000169204187482696	0.999984913577707	7	13	structural constituent of pupal chitin-based cuticle	MF	0.00663688289433068	MF structural constituent of pupal chitin-based cuticle
GO:0062129	0.000169204187482696	0.999984913577707	7	13	chitin-based extracellular matrix	CC	0.00663688289433068	CC chitin-based extracellular matrix
GO:1901564	0.000169992979782197	0.999858572734147	562	5922	organonitrogen compound metabolic process	BP	0.00665528906560826	BP organonitrogen compound metabolic process
GO:0019835	0.000170375468072031	0.999973426567651	9	29	cytolysis	BP	0.00665774906004551	BP cytolysis
GO:0015908	0.000171548462737774	0.999950183437063	17	68	fatty acid transport	BP	0.00668137894723398	BP fatty acid transport
GO:0031032	0.000171621746532081	0.999920031367407	38	200	actomyosin structure organization	BP	0.00668137894723398	BP actomyosin structure organization
GO:0009185	0.000177772902348308	0.999945892866294	18	74	ribonucleoside diphosphate metabolic process	BP	0.00690793658602716	BP ribonucleoside diphosphate metabolic process
GO:0006937	0.000180284844016929	0.999932623254574	24	126	regulation of muscle contraction	BP	0.00699250043051137	BP regulation of muscle contraction
GO:0006665	0.000180747356534642	0.999934651617061	23	109	sphingolipid metabolic process	BP	0.00699441161260028	BP sphingolipid metabolic process
GO:0098690	0.000181005754714401	0.999965092657813	11	34	glycinergic synapse	CC	0.00699441161260028	CC glycinergic synapse
GO:0050878	0.000181401440256457	0.999915064546693	37	242	regulation of body fluid levels	BP	0.00699672073641015	BP regulation of body fluid levels
GO:0072349	0.000184141726475793	0.999945695507862	17	73	modified amino acid transmembrane transporter activity	MF	0.0070892862828795	MF modified amino acid transmembrane transporter activity
GO:0006165	0.000187694471654311	0.999945169709596	17	67	nucleoside diphosphate phosphorylation	BP	0.00721273146792617	BP nucleoside diphosphate phosphorylation
GO:0015298	0.000189653938090635	0.999954847955331	13	53	solute:cation antiporter activity	MF	0.00727460814466253	MF solute:cation antiporter activity
GO:0071417	0.000190314758205048	0.999892436709239	62	415	cellular response to organonitrogen compound	BP	0.00728653636745356	BP cellular response to organonitrogen compound
GO:0045121	0.00019222171872084	0.999906610540528	40	275	membrane raft	CC	0.00734604395874801	CC membrane raft
GO:0046961	0.000194930947642986	0.999972571731774	9	20	proton-transporting ATPase activity, rotational mechanism	MF	0.00743593732144345	MF proton-transporting ATPase activity, rotational mechanism
GO:0009141	0.000199275486934015	0.999910080929612	34	201	nucleoside triphosphate metabolic process	BP	0.00758776936354964	BP nucleoside triphosphate metabolic process
GO:0098857	0.000203677541129678	0.999900683646677	40	277	membrane microdomain	CC	0.00774123326030828	CC membrane microdomain
GO:0070011	0.000205290831344484	0.999869066971033	93	826	peptidase activity, acting on L-amino acid peptides	MF	0.00778833776911278	MF peptidase activity, acting on L-amino acid peptides
GO:0015464	0.000208196564398157	0.999960975882722	10	40	acetylcholine receptor activity	MF	0.00788421462415421	MF acetylcholine receptor activity
GO:0034702	0.000211318356855672	0.999895465719488	40	385	ion channel complex	CC	0.00798791059272222	CC ion channel complex
GO:0004175	0.000217255259240136	0.999873221986165	66	571	endopeptidase activity	MF	0.00819745025263324	MF endopeptidase activity
GO:0015918	0.00022083426165451	0.999931895504203	18	71	sterol transport	BP	0.0083162631752415	BP sterol transport
GO:0005861	0.000221202698246773	1	4	4	troponin complex	CC	0.0083162631752415	CC troponin complex
GO:0072511	0.000224047858778481	0.999892123097623	38	281	divalent inorganic cation transport	BP	0.00840805189664542	BP divalent inorganic cation transport
GO:0005283	0.000226890915636011	0.99995419453406	11	37	amino acid:sodium symporter activity	MF	0.00848983243585615	MF amino acid:sodium symporter activity
GO:0009199	0.000227042282829454	0.999901482928805	31	170	ribonucleoside triphosphate metabolic process	BP	0.00848983243585615	BP ribonucleoside triphosphate metabolic process
GO:0044769	0.000228870458726317	0.999954289849747	11	35	ATPase activity, coupled to transmembrane movement of ions, rotational mechanism	MF	0.00854285647733283	MF ATPase activity, coupled to transmembrane movement of ions, rotational mechanism
GO:0043270	0.000229890728665096	0.999900706748725	30	193	positive regulation of ion transport	BP	0.00856558872385798	BP positive regulation of ion transport
GO:0010712	0.000237236751679402	0.999953421068513	11	32	regulation of collagen metabolic process	BP	0.00880592134112732	BP regulation of collagen metabolic process
GO:0044246	0.000237236751679402	0.999953421068513	11	32	NA	NA	0.00880592134112732	none
GO:0009132	0.000237609362094947	0.999922398368753	19	85	nucleoside diphosphate metabolic process	BP	0.00880592134112732	BP nucleoside diphosphate metabolic process
GO:0007584	0.000242963389999906	0.999900908072707	27	150	response to nutrient	BP	0.00898835077605334	BP response to nutrient
GO:0006534	0.000243989885514831	0.999970892352961	8	16	cysteine metabolic process	BP	0.00901032151684913	BP cysteine metabolic process
GO:0009405	0.000246641254305502	0.999958898823693	9	31	pathogenesis	BP	0.00909211335340707	BP pathogenesis
GO:0042572	0.000249571586767321	0.999966827476279	8	20	retinol metabolic process	BP	0.00918388164167801	BP retinol metabolic process
GO:0098805	0.000252025132967034	0.999819744345826	160	1353	whole membrane	CC	0.00924187859385383	CC whole membrane
GO:0051371	0.000252468317687673	0.999948092342093	11	38	muscle alpha-actinin binding	MF	0.00924187859385383	MF muscle alpha-actinin binding
GO:0009820	0.000252922546499745	0.999990054226766	5	7	alkaloid metabolic process	BP	0.00924187859385383	BP alkaloid metabolic process
GO:0009822	0.000252922546499745	0.999990054226766	5	7	alkaloid catabolic process	BP	0.00924187859385383	BP alkaloid catabolic process
GO:0005859	0.000253766569105222	0.999962136521494	9	21	muscle myosin complex	CC	0.00925648003734423	CC muscle myosin complex
GO:0008374	0.00025917020159139	0.999934885035328	14	45	O-acyltransferase activity	MF	0.00943705762018438	MF O-acyltransferase activity
GO:0098802	0.0002599086337112	0.999890326108326	28	187	plasma membrane signaling receptor complex	CC	0.00944742935940118	CC plasma membrane signaling receptor complex
GO:0006813	0.000262090378499797	0.999900110184398	23	153	potassium ion transport	BP	0.00951013659127836	BP potassium ion transport
GO:1901616	0.000263795486791386	0.999902655396361	22	130	organic hydroxy compound catabolic process	BP	0.0095524479853302	BP organic hydroxy compound catabolic process
GO:0009063	0.000264173710368264	0.999887746153128	29	162	cellular amino acid catabolic process	BP	0.0095524479853302	BP cellular amino acid catabolic process
GO:0008299	0.000278249134955812	0.999942417073221	11	37	isoprenoid biosynthetic process	BP	0.0100439739737602	BP isoprenoid biosynthetic process
GO:0030301	0.00027919071709078	0.999915486716188	17	67	cholesterol transport	BP	0.0100452705423091	BP cholesterol transport
GO:0098661	0.00027924964682144	0.999905151223204	19	113	inorganic anion transmembrane transport	BP	0.0100452705423091	BP inorganic anion transmembrane transport
GO:0010927	0.000279853943031087	0.999879055821871	30	161	cellular component assembly involved in morphogenesis	BP	0.010049651595606	BP cellular component assembly involved in morphogenesis
GO:0016820	0.000281866943233087	0.999876228947559	30	208	NA	NA	0.0100698536769446	none
GO:0042626	0.000281866943233087	0.999876228947559	30	208	ATPase-coupled transmembrane transporter activity	MF	0.0100698536769446	MF ATPase-coupled transmembrane transporter activity
GO:0043492	0.000281866943233087	0.999876228947559	30	208	ATPase activity, coupled to movement of substances	MF	0.0100698536769446	MF ATPase activity, coupled to movement of substances
GO:0043062	0.000291751709663775	0.99984682273997	47	301	extracellular structure organization	BP	0.0104051448782142	BP extracellular structure organization
GO:0006026	0.000296158370826915	0.999910375027291	16	88	aminoglycan catabolic process	BP	0.0105442505086889	BP aminoglycan catabolic process
GO:0004857	0.000303579228259019	0.99983925614291	47	352	enzyme inhibitor activity	MF	0.0107900139354588	MF enzyme inhibitor activity
GO:0034310	0.000313134739881272	0.999942118158543	10	29	primary alcohol catabolic process	BP	0.0111087988244445	BP primary alcohol catabolic process
GO:0060268	0.00031361502346713	0.99997743392761	6	10	negative regulation of respiratory burst	BP	0.0111087988244445	BP negative regulation of respiratory burst
GO:0008745	0.000319947700707543	0.999981765705297	5	9	N-acetylmuramoyl-L-alanine amidase activity	MF	0.0113138721737465	MF N-acetylmuramoyl-L-alanine amidase activity
GO:0072509	0.000330136688316068	0.999846341031986	33	263	divalent inorganic cation transmembrane transporter activity	MF	0.0116543846512662	MF divalent inorganic cation transmembrane transporter activity
GO:0007416	0.000334979102327037	0.999843456256096	34	221	synapse assembly	BP	0.0118053210545982	BP synapse assembly
GO:0032879	0.00034553540063504	0.999728423962469	291	2787	regulation of localization	BP	0.0121516232538874	BP regulation of localization
GO:0003707	0.000346065519051347	0.999918877983657	12	45	steroid hormone receptor activity	MF	0.0121516232538874	MF steroid hormone receptor activity
GO:0032387	0.000346555800499764	0.999874044333865	21	110	negative regulation of intracellular transport	BP	0.0121516232538874	BP negative regulation of intracellular transport
GO:0050707	0.00035250372748453	0.999902966784741	14	67	regulation of cytokine secretion	BP	0.012339407791677	BP regulation of cytokine secretion
GO:0005267	0.000359357518056542	0.999882327745045	17	123	potassium channel activity	MF	0.0125582187685934	MF potassium channel activity
GO:0005488	0.000362900783382473	0.999676899014806	1496	18805	binding	MF	0.0126607998597825	MF binding
GO:0043050	0.000363625077714095	1	3	3	pharyngeal pumping	BP	0.0126648547134267	BP pharyngeal pumping
GO:0046916	0.000366143816659104	0.999881366994253	18	74	cellular transition metal ion homeostasis	BP	0.0127312911742501	BP cellular transition metal ion homeostasis
GO:0046983	0.000370678653055297	0.999734686171687	147	1781	protein dimerization activity	MF	0.0128674916430595	MF protein dimerization activity
GO:0031974	0.000375883845055544	0.999751292248721	102	789	membrane-enclosed lumen	CC	0.0130048317687988	CC membrane-enclosed lumen
GO:0043233	0.000375883845055544	0.999751292248721	102	789	organelle lumen	CC	0.0130048317687988	CC organelle lumen
GO:0004602	0.000377971378942147	0.999965821604761	6	13	glutathione peroxidase activity	MF	0.0130553696195805	MF glutathione peroxidase activity
GO:0016746	0.000387052601473773	0.999791700748135	49	296	transferase activity, transferring acyl groups	MF	0.0133469065951916	MF transferase activity, transferring acyl groups
GO:0051188	0.000394887684024954	0.999818966397616	32	197	cofactor biosynthetic process	BP	0.0135945796411103	BP cofactor biosynthetic process
GO:0015889	0.00039823815965881	0.999939718612137	8	24	cobalamin transport	BP	0.0136873009725638	BP cobalamin transport
GO:0005178	0.000402649543452906	0.999852762719234	21	103	integrin binding	MF	0.0138115523025426	MF integrin binding
GO:0044297	0.000403179556363833	0.999744457610768	83	687	cell body	CC	0.0138115523025426	CC cell body
GO:0005604	0.000405157883726197	0.999816364979243	31	194	basement membrane	CC	0.0138565326802122	CC basement membrane
GO:0004983	0.000407257919876881	0.999944372468403	7	27	neuropeptide Y receptor activity	MF	0.0139055212380257	MF neuropeptide Y receptor activity
GO:0007042	0.000414879114991146	0.999963523309975	6	12	lysosomal lumen acidification	BP	0.0141425568036589	BP lysosomal lumen acidification
GO:0070838	0.000417511328767225	0.999794153255027	37	278	divalent metal ion transport	BP	0.0141989702318802	BP divalent metal ion transport
GO:0030195	0.000417897481858198	0.999934977955353	8	26	negative regulation of blood coagulation	BP	0.0141989702318802	BP negative regulation of blood coagulation
GO:0042178	0.000423577811967507	0.999957132875164	6	16	xenobiotic catabolic process	BP	0.0143685320320183	BP xenobiotic catabolic process
GO:0031225	0.000434501488023538	0.999819546983558	26	140	anchored component of membrane	CC	0.0147151170610638	CC anchored component of membrane
GO:0047275	0.000435948907315155	0.999970426015838	6	9	glucosaminylgalactosylglucosylceramide beta-galactosyltransferase activity	MF	0.0147401685739611	MF glucosaminylgalactosylglucosylceramide beta-galactosyltransferase activity
GO:0009092	0.000452869824140939	0.999990201897449	4	5	homoserine metabolic process	BP	0.0152627389922451	BP homoserine metabolic process
GO:0019346	0.000452869824140939	0.999990201897449	4	5	transsulfuration	BP	0.0152627389922451	BP transsulfuration
GO:0007189	0.000453804073055623	0.999819794525586	23	155	adenylate cyclase-activating G protein-coupled receptor signaling pathway	BP	0.0152695173402302	BP adenylate cyclase-activating G protein-coupled receptor signaling pathway
GO:0006821	0.000455436845859397	0.999838278036271	19	119	chloride transport	BP	0.0152997397186444	BP chloride transport
GO:1902564	0.000477785934379162	0.999973490004884	5	8	negative regulation of neutrophil activation	BP	0.0160246786493546	BP negative regulation of neutrophil activation
GO:0002833	0.000483608007091991	0.999839671354195	18	73	positive regulation of response to biotic stimulus	BP	0.0161938706940707	BP positive regulation of response to biotic stimulus
GO:0045851	0.000497088701030646	0.999894851238881	11	30	pH reduction	BP	0.0166185609391112	BP pH reduction
GO:0016747	0.000498853116597608	0.999738191173984	44	262	transferase activity, transferring acyl groups other than amino-acyl groups	MF	0.0166508216546394	MF transferase activity, transferring acyl groups other than amino-acyl groups
GO:0070013	0.000506848223227109	0.999662078201959	101	788	intracellular organelle lumen	CC	0.0168687351816272	CC intracellular organelle lumen
GO:0010243	0.000507001547133599	0.999664004600212	98	784	response to organonitrogen compound	BP	0.0168687351816272	BP response to organonitrogen compound
GO:0007613	0.000514862342164514	0.999742194969311	38	248	memory	BP	0.0171029551237679	BP memory
GO:0002793	0.000523394033437539	0.999749504741824	34	212	positive regulation of peptide secretion	BP	0.017358679822352	BP positive regulation of peptide secretion
GO:0002683	0.000527359411650456	0.999700457703913	54	400	negative regulation of immune system process	BP	0.0173910845593344	BP negative regulation of immune system process
GO:1900047	0.000527609276884542	0.999913471415713	8	28	negative regulation of hemostasis	BP	0.0173910845593344	BP negative regulation of hemostasis
GO:0046415	0.00052933445708037	0.999954037946271	6	11	urate metabolic process	BP	0.0173910845593344	BP urate metabolic process
GO:0035183	0.00052983431493995	0.999953985880313	6	11	female germline ring canal inner rim	CC	0.0173910845593344	CC female germline ring canal inner rim
GO:0048660	0.000529840942923412	0.99980608777292	20	106	regulation of smooth muscle cell proliferation	BP	0.0173910845593344	BP regulation of smooth muscle cell proliferation
GO:0007599	0.000530215992662634	0.999817203591504	18	99	hemostasis	BP	0.0173910845593344	BP hemostasis
GO:0050817	0.000530215992662634	0.999817203591504	18	99	coagulation	BP	0.0173910845593344	BP coagulation
GO:0002281	0.000532640326152563	0.999942475098674	6	17	macrophage activation involved in immune response	BP	0.0174431331967069	BP macrophage activation involved in immune response
GO:0031347	0.000552266726024584	0.999660846652028	71	514	regulation of defense response	BP	0.0180574746776139	BP regulation of defense response
GO:0060012	0.000558615010386668	0.999883042893006	10	36	synaptic transmission, glycinergic	BP	0.0182364160444099	BP synaptic transmission, glycinergic
GO:1901888	0.000571888652409639	0.999777866841008	22	117	regulation of cell junction assembly	BP	0.0186405271555367	BP regulation of cell junction assembly
GO:0050892	0.000574415254715419	0.999895433090108	9	27	intestinal absorption	BP	0.0186936264456449	BP intestinal absorption
GO:0010812	0.000580920951266953	0.999813058249886	16	86	negative regulation of cell-substrate adhesion	BP	0.018875852687969	BP negative regulation of cell-substrate adhesion
GO:0050840	0.000585168647913305	0.999788320477084	20	86	extracellular matrix binding	MF	0.0189648853900467	MF extracellular matrix binding
GO:0015405	0.000586076565669142	0.999729956519444	30	218	NA	NA	0.0189648853900467	none
GO:0099507	0.00058639265369647	0.999944791258246	6	12	ligand-gated ion channel activity involved in regulation of presynaptic membrane potential	MF	0.0189648853900467	MF ligand-gated ion channel activity involved in regulation of presynaptic membrane potential
GO:0008188	0.000590558267553524	0.999835335001756	13	72	neuropeptide receptor activity	MF	0.0190699962738059	MF neuropeptide receptor activity
GO:0009897	0.000598153483205866	0.999754180203689	24	142	external side of plasma membrane	CC	0.0192737561240079	CC external side of plasma membrane
GO:0033180	0.000599102688514754	0.999946676212672	6	11	proton-transporting V-type ATPase, V1 domain	CC	0.0192737561240079	CC proton-transporting V-type ATPase, V1 domain
GO:0051967	0.000599644419452521	0.999922953843168	7	17	negative regulation of synaptic transmission, glutamatergic	BP	0.0192737561240079	BP negative regulation of synaptic transmission, glutamatergic
GO:0004806	0.000602754938580157	0.999885254771947	9	32	triglyceride lipase activity	MF	0.0193307948986443	MF triglyceride lipase activity
GO:0043235	0.000603275239298964	0.999665139815688	49	373	receptor complex	CC	0.0193307948986443	CC receptor complex
GO:0000096	0.000605813693990238	0.999843350319453	13	41	sulfur amino acid metabolic process	BP	0.0193311265106639	BP sulfur amino acid metabolic process
GO:0008048	0.000608257991222654	0.999991425585421	3	4	calcium sensitive guanylate cyclase activator activity	MF	0.0193311265106639	MF calcium sensitive guanylate cyclase activator activity
GO:0010853	0.000608257991222654	0.999991425585421	3	4	cyclase activator activity	MF	0.0193311265106639	MF cyclase activator activity
GO:0030249	0.000608257991222654	0.999991425585421	3	4	guanylate cyclase regulator activity	MF	0.0193311265106639	MF guanylate cyclase regulator activity
GO:0030250	0.000608257991222654	0.999991425585421	3	4	guanylate cyclase activator activity	MF	0.0193311265106639	MF guanylate cyclase activator activity
GO:0015368	0.000610262217535569	0.999902376214402	8	23	calcium:cation antiporter activity	MF	0.0193311265106639	MF calcium:cation antiporter activity
GO:0050819	0.000610387936855856	0.999898374616593	8	27	negative regulation of coagulation	BP	0.0193311265106639	BP negative regulation of coagulation
GO:0015748	0.000610710641637067	0.999766522694136	21	118	organophosphate ester transport	BP	0.0193311265106639	BP organophosphate ester transport
GO:0043578	0.000615977100991744	0.999927697130574	7	14	nuclear matrix organization	BP	0.0194387440294788	BP nuclear matrix organization
GO:0090292	0.000615977100991744	0.999927697130574	7	14	nuclear matrix anchoring at nuclear membrane	BP	0.0194387440294788	BP nuclear matrix anchoring at nuclear membrane
GO:0002933	0.000618308959438459	0.99996358828652	5	8	lipid hydroxylation	BP	0.019482812416315	BP lipid hydroxylation
GO:0002118	0.000627209094087595	0.999911782962698	7	22	aggressive behavior	BP	0.0197334003197227	BP aggressive behavior
GO:0044420	0.000633135395364923	0.999693075987695	34	218	NA	NA	0.0198898099768637	none
GO:0051412	0.000634300296207691	0.999932198403213	6	15	response to corticosterone	BP	0.0198963954358641	BP response to corticosterone
GO:0031430	0.000637789952959684	0.999795913457017	16	74	M band	CC	0.0199172364642612	CC M band
GO:0019343	0.000638789800178916	0.999984786989005	4	5	cysteine biosynthetic process via cystathionine	BP	0.0199172364642612	BP cysteine biosynthetic process via cystathionine
GO:0019344	0.000638789800178916	0.999984786989005	4	5	cysteine biosynthetic process	BP	0.0199172364642612	BP cysteine biosynthetic process
GO:0070814	0.000638789800178916	0.999984786989005	4	5	hydrogen sulfide biosynthetic process	BP	0.0199172364642612	BP hydrogen sulfide biosynthetic process
GO:0030228	0.00064242142135172	0.999886569972059	9	23	lipoprotein particle receptor activity	MF	0.0200005281971803	MF lipoprotein particle receptor activity
GO:0006091	0.00064420868796517	0.999667131232942	40	262	generation of precursor metabolites and energy	BP	0.020026236646177	BP generation of precursor metabolites and energy
GO:0071702	0.000645530517261449	0.999493139530961	262	2484	organic substance transport	BP	0.0200374211825953	BP organic substance transport
GO:0051480	0.000651634223024862	0.999701298047425	29	224	regulation of cytosolic calcium ion concentration	BP	0.0201967821386337	BP regulation of cytosolic calcium ion concentration
GO:0007520	0.000655527509859273	0.999811693021831	14	56	myoblast fusion	BP	0.0202872614789732	BP myoblast fusion
GO:0019865	0.000675084114993889	0.999950656297643	5	10	immunoglobulin binding	MF	0.0208615014051821	MF immunoglobulin binding
GO:0008207	0.000676481253159674	0.999922105750164	6	18	C21-steroid hormone metabolic process	BP	0.0208737059863847	BP C21-steroid hormone metabolic process
GO:0015399	0.0006814505466473	0.999682902322366	30	219	primary active transmembrane transporter activity	MF	0.0209959348898964	MF primary active transmembrane transporter activity
GO:0000272	0.000683619129853344	0.999796350160631	14	74	polysaccharide catabolic process	BP	0.0210316384587673	BP polysaccharide catabolic process
GO:0030148	0.000690537857234075	0.999787614617943	15	67	sphingolipid biosynthetic process	BP	0.0212131600154444	BP sphingolipid biosynthetic process
GO:0006716	0.000703570405172669	1	3	3	juvenile hormone metabolic process	BP	0.021455291945734	BP juvenile hormone metabolic process
GO:0006718	0.000703570405172669	1	3	3	juvenile hormone biosynthetic process	BP	0.021455291945734	BP juvenile hormone biosynthetic process
GO:0016106	0.000703570405172669	1	3	3	sesquiterpenoid biosynthetic process	BP	0.021455291945734	BP sesquiterpenoid biosynthetic process
GO:0019010	0.000703570405172669	1	3	3	farnesoic acid O-methyltransferase activity	MF	0.021455291945734	MF farnesoic acid O-methyltransferase activity
GO:0035049	0.000703570405172669	1	3	3	juvenile hormone acid methyltransferase activity	MF	0.021455291945734	MF juvenile hormone acid methyltransferase activity
GO:0015698	0.000704651862034985	0.999710074209844	23	162	inorganic anion transport	BP	0.0214568552375214	BP inorganic anion transport
GO:0050715	0.00071212816281428	0.999845215038039	10	37	positive regulation of cytokine secretion	BP	0.0216528545621837	BP positive regulation of cytokine secretion
GO:0034993	0.000717994460849591	0.999910010028017	7	15	meiotic nuclear membrane microtubule tethering complex	CC	0.0217994003361156	CC meiotic nuclear membrane microtubule tethering complex
GO:0033178	0.000725303510755828	0.999880745901693	8	23	proton-transporting two-sector ATPase complex, catalytic domain	CC	0.0219892598573834	CC proton-transporting two-sector ATPase complex, catalytic domain
GO:1901072	0.000731040549234585	0.999835721937576	10	45	glucosamine-containing compound catabolic process	BP	0.0220924058489647	BP glucosamine-containing compound catabolic process
GO:0043031	0.000731887845006032	0.99994961131246	5	9	negative regulation of macrophage activation	BP	0.0220924058489647	BP negative regulation of macrophage activation
GO:1903979	0.000731887845006032	0.99994961131246	5	9	negative regulation of microglial cell activation	BP	0.0220924058489647	BP negative regulation of microglial cell activation
GO:0006694	0.000733776378825962	0.999726440083851	20	96	steroid biosynthetic process	BP	0.0221173580581579	BP steroid biosynthetic process
GO:0097367	0.000740231372507518	0.999402516853387	326	3262	carbohydrate derivative binding	MF	0.0222636635965194	MF carbohydrate derivative binding
GO:1902476	0.000741367756505208	0.999753968030196	16	94	chloride transmembrane transport	BP	0.0222636635965194	BP chloride transmembrane transport
GO:0030198	0.000741837072017691	0.999600663017392	44	290	extracellular matrix organization	BP	0.0222636635965194	BP extracellular matrix organization
GO:0048646	0.000750193265764176	0.999466762806336	131	1118	anatomical structure formation involved in morphogenesis	BP	0.0224820508479659	BP anatomical structure formation involved in morphogenesis
GO:0005243	0.000765811524439768	0.999874629851217	8	22	gap junction channel activity	MF	0.0229171299296429	MF gap junction channel activity
GO:1905245	0.0007710487666018	0.999919735133663	6	13	regulation of aspartic-type peptidase activity	BP	0.0230407513784538	BP regulation of aspartic-type peptidase activity
GO:0035751	0.000793146286086897	0.999892928115012	7	17	regulation of lysosomal lumen pH	BP	0.0236457309915882	BP regulation of lysosomal lumen pH
GO:0007611	0.00079356471879778	0.999533133390359	57	430	learning or memory	BP	0.0236457309915882	BP learning or memory
GO:0035250	0.000797877448467192	0.999816297993855	11	33	UDP-galactosyltransferase activity	MF	0.0237402735666781	MF UDP-galactosyltransferase activity
GO:0090087	0.000804497479772489	0.999475041598797	85	680	regulation of peptide transport	BP	0.0239031005830263	BP regulation of peptide transport
GO:0002164	0.000813657434172809	0.999738461455713	16	63	larval development	BP	0.0241408219928081	BP larval development
GO:0005234	0.000816093249273746	0.999838677133686	9	31	extracellularly glutamate-gated ion channel activity	MF	0.024178648927274	MF extracellularly glutamate-gated ion channel activity
GO:0150104	0.000818398649649492	0.999742260812982	15	71	transport across blood-brain barrier	BP	0.0242125100495733	BP transport across blood-brain barrier
GO:0050714	0.00082123672098444	0.999610887603399	31	194	positive regulation of protein secretion	BP	0.0242620119498779	BP positive regulation of protein secretion
GO:0055094	0.000826167910029126	0.999844645353603	9	25	response to lipoprotein particle	BP	0.0243386495475059	BP response to lipoprotein particle
GO:0071402	0.000826167910029126	0.999844645353603	9	25	cellular response to lipoprotein particle stimulus	BP	0.0243386495475059	BP cellular response to lipoprotein particle stimulus
GO:0010033	0.000835985468529786	0.999359074779991	209	1908	response to organic substance	BP	0.0245930866363537	BP response to organic substance
GO:0034440	0.000839935214460153	0.999690731175895	20	77	lipid oxidation	BP	0.0246744296851567	BP lipid oxidation
GO:0072593	0.000848346651256508	0.999673521215388	20	123	reactive oxygen species metabolic process	BP	0.0248864282427754	BP reactive oxygen species metabolic process
GO:0001952	0.000864045834239473	0.999621050003776	26	153	regulation of cell-matrix adhesion	BP	0.0253113173495636	BP regulation of cell-matrix adhesion
GO:0045055	0.000871670830758763	0.999541891986089	39	322	regulated exocytosis	BP	0.0254988203132634	BP regulated exocytosis
GO:0016787	0.000880333987687626	0.999273623738414	386	5197	hydrolase activity	MF	0.025716123836687	MF hydrolase activity
GO:0005201	0.000890132732985298	0.999643735993029	22	110	extracellular matrix structural constituent	MF	0.0259659447655711	MF extracellular matrix structural constituent
GO:0004970	0.00089411228069946	0.9997666876247	11	75	ionotropic glutamate receptor activity	MF	0.026037473893904	MF ionotropic glutamate receptor activity
GO:0046348	0.000895085044557098	0.999775364616752	11	50	amino sugar catabolic process	BP	0.026037473893904	BP amino sugar catabolic process
GO:0071825	0.000942783520678286	0.999788179673115	10	36	protein-lipid complex subunit organization	BP	0.0273486005134921	BP protein-lipid complex subunit organization
GO:0071827	0.000942783520678286	0.999788179673115	10	36	plasma lipoprotein particle organization	BP	0.0273486005134921	BP plasma lipoprotein particle organization
GO:0099503	0.000945904527342592	0.999475733000205	46	318	secretory vesicle	CC	0.0274009728727281	CC secretory vesicle
GO:0006836	0.000948308540097077	0.999576076209105	26	192	neurotransmitter transport	BP	0.0274324587126971	BP neurotransmitter transport
GO:0005254	0.000956763736458908	0.999647323890824	18	121	chloride channel activity	MF	0.0276386617239475	MF chloride channel activity
GO:0071804	0.000978140559450808	0.999637677203616	18	127	NA	NA	0.0281780243046216	none
GO:0071805	0.000978140559450808	0.999637677203616	18	127	potassium ion transmembrane transport	BP	0.0281780243046216	BP potassium ion transmembrane transport
GO:0097210	0.000983895124925348	1	3	3	response to gonadotropin-releasing hormone	BP	0.028263591512073	BP response to gonadotropin-releasing hormone
GO:0097211	0.000983895124925348	1	3	3	cellular response to gonadotropin-releasing hormone	BP	0.028263591512073	BP cellular response to gonadotropin-releasing hormone
GO:0009089	0.000986538843349198	1	3	3	lysine biosynthetic process via diaminopimelate	BP	0.028263591512073	BP lysine biosynthetic process via diaminopimelate
GO:0046451	0.000986538843349198	1	3	3	diaminopimelate metabolic process	BP	0.028263591512073	BP diaminopimelate metabolic process
GO:0042749	0.00100133725088262	0.999794760571094	9	32	regulation of circadian sleep/wake cycle	BP	0.0286159850778123	BP regulation of circadian sleep/wake cycle
GO:0051223	0.00100158695610357	0.999350300610145	80	640	regulation of protein transport	BP	0.0286159850778123	BP regulation of protein transport
GO:0005863	0.00101818607089637	0.999899105681315	6	11	striated muscle myosin thick filament	CC	0.029050382855657	CC striated muscle myosin thick filament
GO:1900181	0.00102788200805566	0.999666378028939	15	76	negative regulation of protein localization to nucleus	BP	0.0292869035072276	BP negative regulation of protein localization to nucleus
GO:0051184	0.00104867845636269	0.999740091901465	11	40	cofactor transmembrane transporter activity	MF	0.0298386268977078	MF cofactor transmembrane transporter activity
GO:0035865	0.00105473163757004	0.999862151924168	6	21	cellular response to potassium ion	BP	0.0299699188912807	BP cellular response to potassium ion
GO:0003990	0.00105776989739844	0.999805007303012	8	29	acetylcholinesterase activity	MF	0.0300153016662327	MF acetylcholinesterase activity
GO:0035158	0.00106168872677052	0.999929040827586	5	8	regulation of tube diameter, open tracheal system	BP	0.0300530462876498	BP regulation of tube diameter, open tracheal system
GO:0007631	0.00106198588763733	0.999611643832624	18	95	feeding behavior	BP	0.0300530462876498	BP feeding behavior
GO:0044327	0.00106703662800844	0.999873512159166	6	15	dendritic spine head	CC	0.0301489930154171	CC dendritic spine head
GO:0032355	0.00106827140605809	0.999600767613571	19	90	response to estradiol	BP	0.0301489930154171	BP response to estradiol
GO:0006559	0.00107389738022538	0.999872534951979	6	15	L-phenylalanine catabolic process	BP	0.0302258576153165	BP L-phenylalanine catabolic process
GO:1902222	0.00107389738022538	0.999872534951979	6	15	erythrose 4-phosphate/phosphoenolpyruvate family amino acid catabolic process	BP	0.0302258576153165	BP erythrose 4-phosphate/phosphoenolpyruvate family amino acid catabolic process
GO:0017046	0.00107989048641809	0.999698979330335	12	61	peptide hormone binding	MF	0.0303535209866613	MF peptide hormone binding
GO:0006939	0.00108729319988072	0.999780692789591	9	28	smooth muscle contraction	BP	0.0305204080419349	BP smooth muscle contraction
GO:0098982	0.00110144814344271	0.999608741668495	17	91	GABA-ergic synapse	CC	0.0308761264221059	CC GABA-ergic synapse
GO:0009308	0.00110523642143832	0.999585686462878	18	129	amine metabolic process	BP	0.0309141313526991	BP amine metabolic process
GO:0009738	0.00110725667318578	0.999989801207339	2	4	abscisic acid-activated signaling pathway	BP	0.0309141313526991	BP abscisic acid-activated signaling pathway
GO:1901527	0.00110725667318578	0.999989801207339	2	4	abscisic acid-activated signaling pathway involved in stomatal movement	BP	0.0309141313526991	BP abscisic acid-activated signaling pathway involved in stomatal movement
GO:0015912	0.00111142655808785	0.9999442675879	4	7	short-chain fatty acid transport	BP	0.0309890125192151	BP short-chain fatty acid transport
GO:0005775	0.00111771929272836	0.999600046229069	17	98	vacuolar lumen	CC	0.0311228040493934	CC vacuolar lumen
GO:0019825	0.00112521616736427	0.999799172714459	8	24	oxygen binding	MF	0.0312897227421401	MF oxygen binding
GO:0006032	0.0011349742368853	0.999753510521634	9	41	chitin catabolic process	BP	0.0314771110127912	BP chitin catabolic process
GO:0008206	0.00113497745201681	0.9997644874359	9	31	bile acid metabolic process	BP	0.0314771110127912	BP bile acid metabolic process
GO:0043030	0.00113997895612488	0.999761830663628	9	32	regulation of macrophage activation	BP	0.0315737788539482	BP regulation of macrophage activation
GO:0010810	0.0011507428204476	0.999419493472722	34	235	regulation of cell-substrate adhesion	BP	0.0318295769777989	BP regulation of cell-substrate adhesion
GO:0006793	0.00116835647991679	0.999090777122209	221	2070	phosphorus metabolic process	BP	0.0322739108271975	BP phosphorus metabolic process
GO:0042321	0.00117714969526638	1	3	3	negative regulation of circadian sleep/wake cycle, sleep	BP	0.0324737402026597	BP negative regulation of circadian sleep/wake cycle, sleep
GO:0071577	0.00117987442663653	0.999771903214942	9	23	zinc ion transmembrane transport	BP	0.0325047024844646	BP zinc ion transmembrane transport
GO:0016830	0.00118139330616188	0.999633693791583	14	62	carbon-carbon lyase activity	MF	0.0325047024844646	MF carbon-carbon lyase activity
GO:0030258	0.00118850583354556	0.999385401076393	37	216	lipid modification	BP	0.0326572552784789	BP lipid modification
GO:0005229	0.00119455375472417	0.999767333698809	8	36	intracellular calcium activated chloride channel activity	MF	0.0327370600044672	MF intracellular calcium activated chloride channel activity
GO:0061778	0.00119455375472417	0.999767333698809	8	36	intracellular chloride channel activity	MF	0.0327370600044672	MF intracellular chloride channel activity
GO:0036233	0.00120208327297236	0.999876753560714	6	11	NA	NA	0.032856942794578	none
GO:1903804	0.00120208327297236	0.999876753560714	6	11	glycine import across plasma membrane	BP	0.032856942794578	BP glycine import across plasma membrane
GO:0015187	0.00120933311911767	0.999828319161231	7	16	glycine transmembrane transporter activity	MF	0.0329685735667314	MF glycine transmembrane transporter activity
GO:0015816	0.00120933311911767	0.999828319161231	7	16	glycine transport	BP	0.0329685735667314	BP glycine transport
GO:0050829	0.00122083327592196	0.999624924878367	14	56	defense response to Gram-negative bacterium	BP	0.0332385823149054	BP defense response to Gram-negative bacterium
GO:0006544	0.00123382217366679	0.999779000933841	8	23	glycine metabolic process	BP	0.0335483658395978	BP glycine metabolic process
GO:1900424	0.0012398055617857	0.999643259722173	13	47	regulation of defense response to bacterium	BP	0.0336671059203033	BP regulation of defense response to bacterium
GO:0042133	0.00124995075545378	0.999556470804985	16	120	neurotransmitter metabolic process	BP	0.0338984040814991	BP neurotransmitter metabolic process
GO:1903978	0.00127600074992886	0.999839426209258	6	16	regulation of microglial cell activation	BP	0.034559874667774	BP regulation of microglial cell activation
GO:0090317	0.00128183992313339	0.999574343204663	15	76	negative regulation of intracellular protein transport	BP	0.034588270398773	BP negative regulation of intracellular protein transport
GO:0006558	0.00128257789455166	0.999838431223091	6	16	L-phenylalanine metabolic process	BP	0.034588270398773	BP L-phenylalanine metabolic process
GO:1902221	0.00128257789455166	0.999838431223091	6	16	erythrose 4-phosphate/phosphoenolpyruvate family amino acid metabolic process	BP	0.034588270398773	BP erythrose 4-phosphate/phosphoenolpyruvate family amino acid metabolic process
GO:0010544	0.00128369180997943	0.999832175679474	6	18	negative regulation of platelet activation	BP	0.034588270398773	BP negative regulation of platelet activation
GO:1905247	0.00128759956674591	0.999898844381112	5	9	positive regulation of aspartic-type peptidase activity	BP	0.0346376339153063	BP positive regulation of aspartic-type peptidase activity
GO:1901699	0.00128884992723076	0.999201946974899	64	464	cellular response to nitrogen compound	BP	0.0346376339153063	BP cellular response to nitrogen compound
GO:0052869	0.00131230234467264	0.99996165805621	4	5	arachidonic acid omega-hydroxylase activity	MF	0.0351771341503754	MF arachidonic acid omega-hydroxylase activity
GO:0097267	0.00131230234467264	0.99996165805621	4	5	omega-hydroxylase P450 pathway	BP	0.0351771341503754	BP omega-hydroxylase P450 pathway
GO:0007593	0.00132025671592735	1	2	2	chitin-based cuticle sclerotization	BP	0.035334788858901	BP chitin-based cuticle sclerotization
GO:0006959	0.00132157674865968	0.99954161796036	16	81	humoral immune response	BP	0.035334788858901	BP humoral immune response
GO:0051452	0.00132406209882905	0.99970228600209	10	29	intracellular pH reduction	BP	0.0353558530697583	BP intracellular pH reduction
GO:1904469	0.00133001902004657	0.999791844845236	7	20	positive regulation of tumor necrosis factor secretion	BP	0.0354694444936363	BP positive regulation of tumor necrosis factor secretion
GO:0098589	0.0013374503243721	0.999218289438553	51	398	membrane region	CC	0.0356080118104829	CC membrane region
GO:0009235	0.00133929051423901	0.999743557467154	8	29	cobalamin metabolic process	BP	0.0356080118104829	BP cobalamin metabolic process
GO:0015807	0.00134034382847218	0.999621707611264	12	54	L-amino acid transport	BP	0.0356080118104829	BP L-amino acid transport
GO:0006564	0.00135146326520368	0.999877301723191	5	11	L-serine biosynthetic process	BP	0.0358576775639011	BP L-serine biosynthetic process
GO:0042135	0.00136041268742082	0.999671707336707	10	41	neurotransmitter catabolic process	BP	0.0360492054117058	BP neurotransmitter catabolic process
GO:0022848	0.00137116774378708	0.999730476955008	8	33	acetylcholine-gated cation-selective channel activity	MF	0.0362880327415467	MF acetylcholine-gated cation-selective channel activity
GO:0006536	0.00137549323381431	0.999590306026198	13	55	glutamate metabolic process	BP	0.0363563110074675	BP glutamate metabolic process
GO:0031045	0.00138242245429759	0.999744863268599	8	24	dense core granule	CC	0.0364931494019141	CC dense core granule
GO:0009066	0.00138914994413633	0.999540035769932	15	68	aspartate family amino acid metabolic process	BP	0.0366243228309766	BP aspartate family amino acid metabolic process
GO:0046686	0.00139743031511598	0.999565295944163	14	55	response to cadmium ion	BP	0.0367960538599693	BP response to cadmium ion
GO:0002265	0.00140589833853087	0.999828780906122	6	14	astrocyte activation involved in immune response	BP	0.0369570270084164	BP astrocyte activation involved in immune response
GO:0016848	0.00140886688326688	0.999973226349768	3	4	carbon-halide lyase activity	MF	0.0369570270084164	MF carbon-halide lyase activity
GO:0018833	0.00140886688326688	0.999973226349768	3	4	DDT-dehydrochlorinase activity	MF	0.0369570270084164	MF DDT-dehydrochlorinase activity
GO:0048149	0.00141915959158459	0.999543970693461	14	72	behavioral response to ethanol	BP	0.0371801961931118	BP behavioral response to ethanol
GO:0004601	0.00142524396590989	0.99953299593582	14	91	peroxidase activity	MF	0.037292690102979	MF peroxidase activity
GO:0051606	0.00144240737868659	0.999283577979457	31	244	detection of stimulus	BP	0.0376944302174208	BP detection of stimulus
GO:0051955	0.0014515730277186	0.999679188072958	9	36	regulation of amino acid transport	BP	0.0378625770809614	BP regulation of amino acid transport
GO:0001774	0.00145247739042098	0.999865887869688	5	11	microglial cell activation	BP	0.0378625770809614	BP microglial cell activation
GO:0022821	0.00145486134246129	0.999755643380694	7	25	potassium ion antiporter activity	MF	0.0378738773770066	MF potassium ion antiporter activity
GO:0050427	0.00145654771360583	0.99978064968482	7	17	3'-phosphoadenosine 5'-phosphosulfate metabolic process	BP	0.0378738773770066	BP 3'-phosphoadenosine 5'-phosphosulfate metabolic process
GO:0042559	0.00146911502102286	0.999805967734883	6	17	pteridine-containing compound biosynthetic process	BP	0.0381530270048181	BP pteridine-containing compound biosynthetic process
GO:0061886	0.00148798021011976	0.999932627668878	4	6	negative regulation of mini excitatory postsynaptic potential	BP	0.0385468306173812	BP negative regulation of mini excitatory postsynaptic potential
GO:1903353	0.00148798021011976	0.999932627668878	4	6	regulation of nucleus organization	BP	0.0385468306173812	BP regulation of nucleus organization
GO:1900426	0.00149229539663695	0.999687113587978	9	27	positive regulation of defense response to bacterium	BP	0.0386006073940123	BP positive regulation of defense response to bacterium
GO:0009108	0.00149376270211129	0.999340210782532	24	149	coenzyme biosynthetic process	BP	0.0386006073940123	BP coenzyme biosynthetic process
GO:0098631	0.00152067975618448	0.999446516997001	16	135	cell adhesion mediator activity	MF	0.0392474819848952	MF cell adhesion mediator activity
GO:0006641	0.00152280876270792	0.999501855113622	15	57	triglyceride metabolic process	BP	0.0392537882545553	BP triglyceride metabolic process
GO:0042755	0.00154039461362332	0.999815509435808	6	13	eating behavior	BP	0.0396580210291057	BP eating behavior
GO:0015740	0.00154634780073537	0.999770400181837	7	16	C4-dicarboxylate transport	BP	0.0397621382638472	BP C4-dicarboxylate transport
GO:0098552	0.00156708046536076	0.999186077463412	35	239	side of membrane	CC	0.0402261712325103	CC side of membrane
GO:0016701	0.00156825672367958	0.999663177213719	9	29	oxidoreductase activity, acting on single donors with incorporation of molecular oxygen	MF	0.0402261712325103	MF oxidoreductase activity, acting on single donors with incorporation of molecular oxygen
GO:0072522	0.0015756281619119	0.999258934206595	27	191	purine-containing compound biosynthetic process	BP	0.0403655391836422	BP purine-containing compound biosynthetic process
GO:0008152	0.00158517071653993	0.998595888043352	969	11823	metabolic process	BP	0.0405601175480266	BP metabolic process
GO:0042157	0.00159516258641334	0.999551431950558	12	45	lipoprotein metabolic process	BP	0.0407657010427202	BP lipoprotein metabolic process
GO:1903334	0.00160051064561164	0.999815273932351	6	12	positive regulation of protein folding	BP	0.040852249665195	BP positive regulation of protein folding
GO:0005520	0.00160664357983321	0.999613432491737	10	35	insulin-like growth factor binding	MF	0.0409585954476941	MF insulin-like growth factor binding
GO:0048172	0.00161785794764731	0.99960156631235	10	40	regulation of short-term neuronal synaptic plasticity	BP	0.0411940651999978	BP regulation of short-term neuronal synaptic plasticity
GO:0044437	0.00162681752302482	0.998954537375895	71	550	NA	NA	0.0413716182778522	none
GO:0016459	0.00163997692284196	0.999372193327865	18	102	myosin complex	CC	0.0416234470933544	CC myosin complex
GO:0031406	0.00164271526362288	0.999171495025832	32	222	carboxylic acid binding	MF	0.0416234470933544	MF carboxylic acid binding
GO:0043177	0.00164271526362288	0.999171495025832	32	222	organic acid binding	MF	0.0416234470933544	MF organic acid binding
GO:0045981	0.00164950563169752	0.999454047019488	14	84	positive regulation of nucleotide metabolic process	BP	0.0416940573992669	BP positive regulation of nucleotide metabolic process
GO:1900544	0.00164950563169752	0.999454047019488	14	84	positive regulation of purine nucleotide metabolic process	BP	0.0416940573992669	BP positive regulation of purine nucleotide metabolic process
GO:0009612	0.00165392610603706	0.999199557775243	29	188	response to mechanical stimulus	BP	0.0417551187109573	BP response to mechanical stimulus
GO:0015362	0.00166345063993066	1	3	3	high-affinity sodium:dicarboxylate symporter activity	MF	0.0419447335695832	MF high-affinity sodium:dicarboxylate symporter activity
GO:0006636	0.00166967492579808	0.999630717494566	9	32	unsaturated fatty acid biosynthetic process	BP	0.0420507731009944	BP unsaturated fatty acid biosynthetic process
GO:0044724	0.00168613887260779	0.999296579072498	21	124	NA	NA	0.0424141309645833	none
GO:0015662	0.00169324869712357	0.999571126508248	10	47	ion transmembrane transporter activity, phosphorylative mechanism	MF	0.0425415969405184	MF ion transmembrane transporter activity, phosphorylative mechanism
GO:0005326	0.00171051685467992	0.99965507125988	8	31	neurotransmitter transmembrane transporter activity	MF	0.0429088045809608	MF neurotransmitter transmembrane transporter activity
GO:0009396	0.00171198466519965	0.999828665430676	5	12	folic acid-containing compound biosynthetic process	BP	0.0429088045809608	BP folic acid-containing compound biosynthetic process
GO:0008255	0.00171988799680667	1	3	3	ecdysis-triggering hormone activity	MF	0.0430550807662131	MF ecdysis-triggering hormone activity
GO:0004104	0.00173282678067757	0.999647969091961	8	32	cholinesterase activity	MF	0.0433269101896187	MF cholinesterase activity
GO:0042953	0.00173902915455559	0.999610835346801	9	33	lipoprotein transport	BP	0.0434298551931461	BP lipoprotein transport
GO:0016209	0.0017444831892708	0.999301309263657	19	126	antioxidant activity	MF	0.0434846201605597	MF antioxidant activity
GO:2001257	0.0017453976596038	0.999248303312714	22	144	regulation of cation channel activity	BP	0.0434846201605597	BP regulation of cation channel activity
GO:0033555	0.00175336842437161	0.999485458489965	12	57	multicellular organismal response to stress	BP	0.0435679223952232	BP multicellular organismal response to stress
GO:0031640	0.0017550166549641	0.999700583266579	7	23	killing of cells of other organism	BP	0.0435679223952232	BP killing of cells of other organism
GO:0044364	0.0017550166549641	0.999700583266579	7	23	disruption of cells of other organism	BP	0.0435679223952232	BP disruption of cells of other organism
GO:0016628	0.00175921697475813	0.999710385243116	7	20	oxidoreductase activity, acting on the CH-CH group of donors, NAD or NADP as acceptor	MF	0.043606186819578	MF oxidoreductase activity, acting on the CH-CH group of donors, NAD or NADP as acceptor
GO:0009067	0.00176105018173082	0.999618081991252	9	28	aspartate family amino acid biosynthetic process	BP	0.043606186819578	BP aspartate family amino acid biosynthetic process
GO:0008273	0.00176283893326698	0.999838831681999	5	10	calcium, potassium:sodium antiporter activity	MF	0.043606186819578	MF calcium, potassium:sodium antiporter activity
GO:0001508	0.00176871031256779	0.999441336050522	13	73	action potential	BP	0.0436459335258932	BP action potential
GO:0038024	0.00176907162599291	0.999338978286138	17	97	cargo receptor activity	MF	0.0436459335258932	MF cargo receptor activity
GO:0046890	0.0017726386012253	0.999170317240211	27	150	regulation of lipid biosynthetic process	BP	0.0436459335258932	BP regulation of lipid biosynthetic process
GO:0016702	0.00177282791256509	0.999655711692756	8	25	oxidoreductase activity, acting on single donors with incorporation of molecular oxygen, incorporation of two atoms of oxygen	MF	0.0436459335258932	MF oxidoreductase activity, acting on single donors with incorporation of molecular oxygen, incorporation of two atoms of oxygen
GO:1904018	0.00179485258060293	0.999214801206744	23	133	positive regulation of vasculature development	BP	0.0441359971060187	BP positive regulation of vasculature development
GO:0009987	0.00180062202571903	0.998376291112789	1439	17586	cellular process	BP	0.0442256551316934	BP cellular process
GO:0019395	0.00181358173963861	0.999301460834751	19	76	fatty acid oxidation	BP	0.0444914964348562	BP fatty acid oxidation
GO:1901698	0.00181891113230969	0.998733535445855	101	840	response to nitrogen compound	BP	0.0445187884460599	BP response to nitrogen compound
GO:0005516	0.00181896912654105	0.998996863917039	40	314	calmodulin binding	MF	0.0445187884460599	MF calmodulin binding
GO:0044433	0.001824278450277	0.998653685486865	140	1298	NA	NA	0.0445963281248466	none
GO:0033013	0.00183593295266016	0.999428627229724	13	60	tetrapyrrole metabolic process	BP	0.0448286184501827	BP tetrapyrrole metabolic process
GO:0043083	0.00184011131720597	0.999503659645337	11	43	synaptic cleft	CC	0.0448780310477354	CC synaptic cleft
GO:0098862	0.00186390212955025	0.999271896991886	18	115	cluster of actin-based cell projections	CC	0.0454050918763423	CC cluster of actin-based cell projections
GO:0030193	0.00187749478987064	0.999520169751139	10	45	regulation of blood coagulation	BP	0.0456827821068058	BP regulation of blood coagulation
GO:0042277	0.00189338732849757	0.999003078812095	35	250	peptide binding	MF	0.0460157191107905	MF peptide binding
GO:0006955	0.00193516408128963	0.998777707994738	63	568	immune response	BP	0.0469762208451053	BP immune response
GO:0034035	0.00193804268774405	0.999680247478327	7	19	purine ribonucleoside bisphosphate metabolic process	BP	0.0469913307337987	BP purine ribonucleoside bisphosphate metabolic process
GO:0005581	0.00194428988569361	0.999538358281389	10	29	collagen trimer	CC	0.0470879880688681	CC collagen trimer
GO:0051592	0.00194719831501453	0.999161171508477	22	125	response to calcium ion	BP	0.0471036544774944	BP response to calcium ion
GO:0017156	0.00198266726329541	0.999360726671034	13	80	calcium-ion regulated exocytosis	BP	0.0479060252435229	BP calcium-ion regulated exocytosis
GO:0006144	0.0019881094636001	0.999619581337544	8	22	purine nucleobase metabolic process	BP	0.047981858525913	BP purine nucleobase metabolic process
GO:0015804	0.00200461503100901	0.999447879772739	11	46	neutral amino acid transport	BP	0.0483042298748019	BP neutral amino acid transport
GO:0048545	0.00200610518732973	0.999027686708568	28	189	response to steroid hormone	BP	0.0483042298748019	BP response to steroid hormone
GO:0016878	0.002018603411921	0.999436236963634	11	51	acid-thiol ligase activity	MF	0.0484938411735734	MF acid-thiol ligase activity
GO:0055076	0.00201863646521452	0.999171669806305	20	106	transition metal ion homeostasis	BP	0.0484938411735734	BP transition metal ion homeostasis
GO:0046364	0.0020464421533023	0.999395916347724	12	51	monosaccharide biosynthetic process	BP	0.0491051810702539	BP monosaccharide biosynthetic process
GO:0016713	0.00205065203783519	0.999898227536397	4	6	oxidoreductase activity, acting on paired donors, with incorporation or reduction of molecular oxygen, reduced iron-sulfur protein as one donor, and incorporation of one atom of oxygen	MF	0.0491495749643628	MF oxidoreductase activity, acting on paired donors, with incorporation or reduction of molecular oxygen, reduced iron-sulfur protein as one donor, and incorporation of one atom of oxygen
GO:0005294	0.00206054492211219	0.999737906878598	6	13	neutral L-amino acid secondary active transmembrane transporter activity	MF	0.0492732831661913	MF neutral L-amino acid secondary active transmembrane transporter activity
GO:0015375	0.00206054492211219	0.999737906878598	6	13	glycine:sodium symporter activity	MF	0.0492732831661913	MF glycine:sodium symporter activity
GO:1901136	0.00207558394418667	0.998986473461731	28	211	carbohydrate derivative catabolic process	BP	0.0495759889788073	BP carbohydrate derivative catabolic process
GO:0071248	0.00209224789667416	0.998948359847127	30	234	cellular response to metal ion	BP	0.0499167688338253	BP cellular response to metal ion
