# Supplementary material for: Systemic paralogy and function of retinal determination network homologs in arachnids
Source: BMC Genomics. 2020 Nov 23;21:811. doi: 10.1186/s12864-020-07149-x (PMC7681978; doi:10.1186/s12864-020-07149-x)
Supplement: Supplementary file 7 — Additional file 7. Dataset S4. (a): High resolution Additional file 1 Fig. S14. (b): Spreadsheets with the raw counts and sum of counts used to generate the distribution bar plots of the Ptep-soA RNAi experiment. (c) raw counts and sum of counts used to generate the distribution bar plots of the effects of Ptep-soA RNAi per eye type. (d) Primer sequences for the amplified fragments of Ptep-soA, Ptep-otdB and Ptep-OptixB. (.zip). Available at: https://datadryad.org/stash/share/xb2VW4o80AmId3mLFZB07Ho7rHxPx-htK9q5J_-2miM; doi:https://doi.org/10.5061/dryad.xgxd254d1 [file 12864_2020_7149_MOESM7_ESM.zip › Additional_file7_Dataset_S4_RNAi_results/Dataset_S4_B_Appendix_File_Table_raw_counts.xlsx]

## Sheet: Counts
Ptep-so1 RNAi raw counts per sample
Sample	wild type	eye reduction	dead	indetermined	total
JZ_Female 1, C4	36	36	317	110	499
JZ_Female 2, C3	7	24	14	16	61
JZ_Female 2, C4	38	4	8	4	54
JZ_Female 3, C4	76	8	10	19	113
JZ_Female 3, C5	60	2	4	29	95
JZ_Female 5, C4	18	37	54	36	145
SA_Female 12, C3	118	15		11	144
CRK_Female 2, C2	30	9	91	62	192
CRK_Female 2, C4	33	1	33	48	115
CRK, Female 2, C5	51	0	43	12	106
CRK_Female 2, C6	92	0	44	65	201
CRK_Female 3, C4	42	35	32	38	147
CRK_Female 3, C5	114	22	164	140	440
CRK_Female 3, C6	125	2	200	271	598
dH2O-injected (control) raw counts per sample
Sample	clutch	wild type	eye reduction	dead	indetermined	total
JZ_Female 4, C3	3	54	0	18	1	73
JZ_Female 1, C4	4	72	0	99	10	181
CRK_Female 4, C5	5	132	0	193	59	384
CRK_Female 4, C6	6	71	0	77	52	200
Sum of phenotipic classes for treatment and control
	wild type	eye reduction	dead	indetermined	total
so-1 injected	840	195	1014	861	2910
dH2O	329	0	387	122	838
					total-indetermined
so-1 injected	840	195	1014		2049
dH2O	329	0	387		716
Sum of Ptep-so1 RNAi counts per clutch number
clutch	wild type	eye reduction	dead	total
2	30	9	91	130
3	125	39	14	178
4	243	121	454	818
5	225	24	211	460
6	217	2	244	463
Totals	840	195	1014	2049
