# Supplementary material for: Systemic paralogy and function of retinal determination network homologs in arachnids
Source: BMC Genomics. 2020 Nov 23;21:811. doi: 10.1186/s12864-020-07149-x (PMC7681978; doi:10.1186/s12864-020-07149-x)
Supplement: Supplementary file 7 — Additional file 7. Dataset S4. (a): High resolution Additional file 1 Fig. S14. (b): Spreadsheets with the raw counts and sum of counts used to generate the distribution bar plots of the Ptep-soA RNAi experiment. (c) raw counts and sum of counts used to generate the distribution bar plots of the effects of Ptep-soA RNAi per eye type. (d) Primer sequences for the amplified fragments of Ptep-soA, Ptep-otdB and Ptep-OptixB. (.zip). Available at: https://datadryad.org/stash/share/xb2VW4o80AmId3mLFZB07Ho7rHxPx-htK9q5J_-2miM; doi:https://doi.org/10.5061/dryad.xgxd254d1 [file 12864_2020_7149_MOESM7_ESM.zip › Additional_file7_Dataset_S4_RNAi_results/Dataset_S4_D_Table_Primes_cloning.xlsx]

## Sheet: Primers
Species	Gene name	Gene ID	Primer ID	Forward	Reverse	Annealing temperature (ºC)	Cycle length (s)	Product size	Notes
Parasteatoda tepidariorum	Ptep-sineoculis 1	XM_016072487.2; KP725069.1	Ptep-so1	ggccgcggTGCGGATTGCAGGATAGAGAC	cccggggcCTGGATGCGTGGGACTGA	57	30	1048
Parasteatoda tepidariorum	Ptep-orthodenticle 2	XM_016075746.1; LOC107457564; KP725073.1 (Schomburg et al.)	Ptep_otd2	ggccgcggCGGGTTCCTCCTGCGCTCC	cccggggcGGCAAATAGTCCATGTTCATG	57	30	808	Primers align with the Schomburg et al partial mRNA (KP725073.1); However, the genome sequence (XM_016075746.1) is incomplete in its 5'end; therefore the forward primer does not align with the genome sequence.
Parasteatoda tepidariorum	Ptep-Optix 2 (Six3.2)	NM_001323801.1; LOC107436457; AB605266.1	Ptep_opt2	ggccgcggTAGGACACCTTCCTTTTCTATTTAC	cccggggcTTAGTAGAGATGATATCTCGATCCG	57	30	1328
Parasteatoda tepidariorum	Ptep-eyesabsent	XM_016069260.1; LOC107452693; KP725071.1 (Schomburg et al)	Ptep_eya	ggccgcggCTATCCTTCGTCCTACTATAGCAGTATG	cccggggcGCCAAAGTTGCCCAATTGTCAG	57	30	1179

## Sheet: Cloning
Gene	Primer ID	Sequencing ID	Direction	Clone sequencing	Plasmid #
Ptep-sine oculis1	Ptep-so1	AXW516	Forward	ANNNNNNNNNNNNNNNNNNNNTGNNTTTAGCGGCCGCGAATTCGCCCTTGGCCGCGGTGCGGATTGCAGGATAGAGANNNNNNNNGACTCAATTATTGTCACCACCACGCTCTTGGGCCTCCAAGCGGCCCTGGACACCTAGTTGACTCTTGCGGGGACGGCAAACCATCTGACCTGATGATTGTCAGTCATATGGCCGACTCAGCGTCGGCCCTGGCCGCTGCGTCTCAGTTACCAACCATGGCAGGAATGATCCCCACTCCCACAGCGTGTTCGACAGCTGTAAACCCATCAAGTCCAAGTACTATGTTGCCATCTTTTGGATTCACACAAGAACAAGTGGCTTGTGTCTGTGAAGTTCTTCAACAGTCTGGAAATATTGAAAGGTTGGGACGATTT…	5
Ptep-Optix2 (Six3.2)	Ptep_opt2	AXW514	Forward	AGGAAACTCTTTAAAGGCGATTGATTTAGCGGCCGCGAATTCGCCCTTGGCCGCGGTAGGACACCTTCCTTTTCTATTTACTGCCCCTCTTCTAAGCTGAGCTGTCCACACTTCCGCCATTAAATACCACCAGACGATAATAAGAGGGGGGATCAGCACCCATTCGTCAGGCAGTGATGGCTTTAGGACTGGGCCCCGCTGCAGCGGCGGCCTACAGTCCCATGTTCGTCCTTCCGACGCTTAATTTTACCGTTAACCAGGTGGCAGCGGTATGCGAAACACTCGAAGAAAGTGGGGACATTGAAAGATTGGGACGATTCCTGTGGTCCCTGCCAGTTGCACACCCAAATTGCAGTGAACTCAATAAAAACGAGGCGGTCCTCAGGGCCCGGGCCCTCG…	8
Ptep-orthodenticle2	Ptep_otd2	AXW546	Reverse	NNNNNNNNNNNGGNNNTTGNTTTNGCGGCCGCGAATTCGCCCTTGGNNGCGGCGGGTTCCTCCTGCNNNNCNNNNNTGAACANGGACTATTTGCCGCCCCTGGAAGAGGGCGGCGTTGATGAGGAAGGAGGACTTTTTGCTTTTTTAGGTCGACTTTTGCTGCTGCCACCATTTTGTTGCTGTTGTTGTTGCCGGCATTTAGCTCGCCGGTTTTTAAACCACACCTGCACCCTGGACTCAGGTAAGTTTATTTTAAGTGCAACTTCTTCTCTCATAAAAATGTCTGGATAGCGGGTTTTGCTGAACAAAGATTCCAAAACATCTAATTGAGCCCTTGTAAAAGTTGTTCTTTCTCTCCTTTGCTTTCTAGGAGGAGGAGCAGGAGCTGAGTGGAACTGT…	1
